# Supplementary material for: New Data Indicate Larger Decline in Morphological Diversity in Split-Footed Lacewing Larvae than Previously Estimated
Source: Insects. 2025 Jan 27;16(2):125. doi: 10.3390/insects16020125 (PMC11855922; doi:10.3390/insects16020125)
Supplement: Supplementary file 1 [file insects-16-00125-s001.zip]

Archive with 362 entries (315 files):
- insects-3012998-supplementary/
- insects-3012998-supplementary/Suppl Files Analysis Nymphidae/
- insects-3012998-supplementary/Suppl Files Analysis Nymphidae/.DS_Store
- insects-3012998-supplementary/Suppl Files Analysis Nymphidae/01/
- insects-3012998-supplementary/Suppl Files Analysis Nymphidae/01/01.chc
- insects-3012998-supplementary/Suppl Files Analysis Nymphidae/01/01.nef
- insects-3012998-supplementary/Suppl Files Analysis Nymphidae/01/01.ods
- insects-3012998-supplementary/Suppl Files Analysis Nymphidae/01/01.pcc
- insects-3012998-supplementary/Suppl Files Analysis Nymphidae/01/01.pcr
- insects-3012998-supplementary/Suppl Files Analysis Nymphidae/01/01.pcs
- insects-3012998-supplementary/Suppl Files Analysis Nymphidae/01/01.pdf
- insects-3012998-supplementary/Suppl Files Analysis Nymphidae/01/01.txt
- insects-3012998-supplementary/Suppl Files Analysis Nymphidae/02/
- insects-3012998-supplementary/Suppl Files Analysis Nymphidae/02/02.chc
- insects-3012998-supplementary/Suppl Files Analysis Nymphidae/02/02.nef
- insects-3012998-supplementary/Suppl Files Analysis Nymphidae/02/02.ods
- insects-3012998-supplementary/Suppl Files Analysis Nymphidae/02/02.pcc
- insects-3012998-supplementary/Suppl Files Analysis Nymphidae/02/02.pcr
- insects-3012998-supplementary/Suppl Files Analysis Nymphidae/02/02.pcs
- insects-3012998-supplementary/Suppl Files Analysis Nymphidae/02/02.pdf
- insects-3012998-supplementary/Suppl Files Analysis Nymphidae/02/02.txt
- insects-3012998-supplementary/Suppl Files Analysis Nymphidae/03/
- insects-3012998-supplementary/Suppl Files Analysis Nymphidae/03/Nym_03_PCAnummern.jpeg
- insects-3012998-supplementary/Suppl Files Analysis Nymphidae/03/Nym_03_PCAtime.jpg
- insects-3012998-supplementary/Suppl Files Analysis Nymphidae/03/Nym_03_PCcontrib.jpg
- insects-3012998-supplementary/Suppl Files Analysis Nymphidae/03/Nym_03_Variation.rtf
- insects-3012998-supplementary/Suppl Files Analysis Nymphidae/04/
- insects-3012998-supplementary/Suppl Files Analysis Nymphidae/04/04.chc
- insects-3012998-supplementary/Suppl Files Analysis Nymphidae/04/04.nef
- insects-3012998-supplementary/Suppl Files Analysis Nymphidae/04/04.ods
- insects-3012998-supplementary/Suppl Files Analysis Nymphidae/04/04.pcc
- insects-3012998-supplementary/Suppl Files Analysis Nymphidae/04/04.pcr
- insects-3012998-supplementary/Suppl Files Analysis Nymphidae/04/04.pcs
- insects-3012998-supplementary/Suppl Files Analysis Nymphidae/04/04.pdf
- insects-3012998-supplementary/Suppl Files Analysis Nymphidae/04/04.txt
- insects-3012998-supplementary/Suppl Files Analysis Nymphidae/05/
- insects-3012998-supplementary/Suppl Files Analysis Nymphidae/05/05.chc
- insects-3012998-supplementary/Suppl Files Analysis Nymphidae/05/05.nef
- insects-3012998-supplementary/Suppl Files Analysis Nymphidae/05/05.ods
- insects-3012998-supplementary/Suppl Files Analysis Nymphidae/05/05.pcc
- insects-3012998-supplementary/Suppl Files Analysis Nymphidae/05/05.pcr
- insects-3012998-supplementary/Suppl Files Analysis Nymphidae/05/05.pcs
- insects-3012998-supplementary/Suppl Files Analysis Nymphidae/05/05.pdf
- insects-3012998-supplementary/Suppl Files Analysis Nymphidae/05/05.txt
- insects-3012998-supplementary/Suppl Files Analysis Nymphidae/06/
- insects-3012998-supplementary/Suppl Files Analysis Nymphidae/06/06.chc
- insects-3012998-supplementary/Suppl Files Analysis Nymphidae/06/06.nef
- insects-3012998-supplementary/Suppl Files Analysis Nymphidae/06/06.ods
- insects-3012998-supplementary/Suppl Files Analysis Nymphidae/06/06.pcc
- insects-3012998-supplementary/Suppl Files Analysis Nymphidae/06/06.pcr
- insects-3012998-supplementary/Suppl Files Analysis Nymphidae/06/06.pcs
- insects-3012998-supplementary/Suppl Files Analysis Nymphidae/06/06.pdf
- insects-3012998-supplementary/Suppl Files Analysis Nymphidae/06/06.txt
- insects-3012998-supplementary/Suppl Files Analysis Nymphidae/07/
- insects-3012998-supplementary/Suppl Files Analysis Nymphidae/07/07.chc
- insects-3012998-supplementary/Suppl Files Analysis Nymphidae/07/07.nef
- insects-3012998-supplementary/Suppl Files Analysis Nymphidae/07/07.ods
- insects-3012998-supplementary/Suppl Files Analysis Nymphidae/07/07.pcc
- insects-3012998-supplementary/Suppl Files Analysis Nymphidae/07/07.pcr
- insects-3012998-supplementary/Suppl Files Analysis Nymphidae/07/07.pcs
- insects-3012998-supplementary/Suppl Files Analysis Nymphidae/07/07.pdf
- insects-3012998-supplementary/Suppl Files Analysis Nymphidae/07/07.txt
- insects-3012998-supplementary/Suppl Files Analysis Nymphidae/08/
- insects-3012998-supplementary/Suppl Files Analysis Nymphidae/08/Nym_08_PCAnummern.jpeg
- insects-3012998-supplementary/Suppl Files Analysis Nymphidae/08/Nym_08_PCAtime.jpg
- insects-3012998-supplementary/Suppl Files Analysis Nymphidae/08/Nym_08_PCcontrib.jpg
- insects-3012998-supplementary/Suppl Files Analysis Nymphidae/08/Nym_08_Variation.rtf
- insects-3012998-supplementary/Suppl Files Analysis Nymphidae/09/
- insects-3012998-supplementary/Suppl Files Analysis Nymphidae/09/09.chc
- insects-3012998-supplementary/Suppl Files Analysis Nymphidae/09/09.nef
- insects-3012998-supplementary/Suppl Files Analysis Nymphidae/09/09.ods
- insects-3012998-supplementary/Suppl Files Analysis Nymphidae/09/09.pcc
- insects-3012998-supplementary/Suppl Files Analysis Nymphidae/09/09.pcr
- insects-3012998-supplementary/Suppl Files Analysis Nymphidae/09/09.pcs
- insects-3012998-supplementary/Suppl Files Analysis Nymphidae/09/09.pdf
- insects-3012998-supplementary/Suppl Files Analysis Nymphidae/09/09.txt
- insects-3012998-supplementary/Suppl Files Analysis Nymphidae/10/
- insects-3012998-supplementary/Suppl Files Analysis Nymphidae/10/10.chc
- insects-3012998-supplementary/Suppl Files Analysis Nymphidae/10/10.nef
- insects-3012998-supplementary/Suppl Files Analysis Nymphidae/10/10.ods
- insects-3012998-supplementary/Suppl Files Analysis Nymphidae/10/10.pcc
- insects-3012998-supplementary/Suppl Files Analysis Nymphidae/10/10.pcr
- insects-3012998-supplementary/Suppl Files Analysis Nymphidae/10/10.pcs
- insects-3012998-supplementary/Suppl Files Analysis Nymphidae/10/10.pdf
- insects-3012998-supplementary/Suppl Files Analysis Nymphidae/10/10.txt
- insects-3012998-supplementary/Suppl_Tab1_NYMPHIDAE.xls
- insects-3012998-supplementary/__MACOSX/
- insects-3012998-supplementary/__MACOSX/._Suppl Files Analysis Nymphidae
- insects-3012998-supplementary/__MACOSX/Suppl Files Analysis Nymphidae/
- insects-3012998-supplementary/__MACOSX/Suppl Files Analysis Nymphidae/._.DS_Store
- insects-3012998-supplementary/__MACOSX/Suppl Files Analysis Nymphidae/._01
- insects-3012998-supplementary/__MACOSX/Suppl Files Analysis Nymphidae/._02
- insects-3012998-supplementary/__MACOSX/Suppl Files Analysis Nymphidae/._03
- insects-3012998-supplementary/__MACOSX/Suppl Files Analysis Nymphidae/._04
- insects-3012998-supplementary/__MACOSX/Suppl Files Analysis Nymphidae/._05
- insects-3012998-supplementary/__MACOSX/Suppl Files Analysis Nymphidae/._06
- insects-3012998-supplementary/__MACOSX/Suppl Files Analysis Nymphidae/._07
- insects-3012998-supplementary/__MACOSX/Suppl Files Analysis Nymphidae/._08
- insects-3012998-supplementary/__MACOSX/Suppl Files Analysis Nymphidae/._09
- insects-3012998-supplementary/__MACOSX/Suppl Files Analysis Nymphidae/._10
- insects-3012998-supplementary/__MACOSX/Suppl Files Analysis Nymphidae/01/
- insects-3012998-supplementary/__MACOSX/Suppl Files Analysis Nymphidae/01/._01.chc
- insects-3012998-supplementary/__MACOSX/Suppl Files Analysis Nymphidae/01/._01.nef
- insects-3012998-supplementary/__MACOSX/Suppl Files Analysis Nymphidae/01/._01.ods
- insects-3012998-supplementary/__MACOSX/Suppl Files Analysis Nymphidae/01/._01.pcc
- insects-3012998-supplementary/__MACOSX/Suppl Files Analysis Nymphidae/01/._01.pcr
- insects-3012998-supplementary/__MACOSX/Suppl Files Analysis Nymphidae/01/._01.pcs
- insects-3012998-supplementary/__MACOSX/Suppl Files Analysis Nymphidae/01/._01.pdf
- insects-3012998-supplementary/__MACOSX/Suppl Files Analysis Nymphidae/01/._01.txt
- insects-3012998-supplementary/__MACOSX/Suppl Files Analysis Nymphidae/02/
- insects-3012998-supplementary/__MACOSX/Suppl Files Analysis Nymphidae/02/._02.chc
- insects-3012998-supplementary/__MACOSX/Suppl Files Analysis Nymphidae/02/._02.nef
- insects-3012998-supplementary/__MACOSX/Suppl Files Analysis Nymphidae/02/._02.ods
- insects-3012998-supplementary/__MACOSX/Suppl Files Analysis Nymphidae/02/._02.pcc
- insects-3012998-supplementary/__MACOSX/Suppl Files Analysis Nymphidae/02/._02.pcr
- insects-3012998-supplementary/__MACOSX/Suppl Files Analysis Nymphidae/02/._02.pcs
- insects-3012998-supplementary/__MACOSX/Suppl Files Analysis Nymphidae/02/._02.pdf
- insects-3012998-supplementary/__MACOSX/Suppl Files Analysis Nymphidae/02/._02.txt
- insects-3012998-supplementary/__MACOSX/Suppl Files Analysis Nymphidae/03/
- insects-3012998-supplementary/__MACOSX/Suppl Files Analysis Nymphidae/03/._Nym_03_PCAnummern.jpeg
- insects-3012998-supplementary/__MACOSX/Suppl Files Analysis Nymphidae/03/._Nym_03_PCAtime.jpg
- insects-3012998-supplementary/__MACOSX/Suppl Files Analysis Nymphidae/03/._Nym_03_PCcontrib.jpg
- insects-3012998-supplementary/__MACOSX/Suppl Files Analysis Nymphidae/03/._Nym_03_Variation.rtf
- insects-3012998-supplementary/__MACOSX/Suppl Files Analysis Nymphidae/04/
- insects-3012998-supplementary/__MACOSX/Suppl Files Analysis Nymphidae/04/._04.chc
- insects-3012998-supplementary/__MACOSX/Suppl Files Analysis Nymphidae/04/._04.nef
- insects-3012998-supplementary/__MACOSX/Suppl Files Analysis Nymphidae/04/._04.ods
- insects-3012998-supplementary/__MACOSX/Suppl Files Analysis Nymphidae/04/._04.pcc
- insects-3012998-supplementary/__MACOSX/Suppl Files Analysis Nymphidae/04/._04.pcr
- insects-3012998-supplementary/__MACOSX/Suppl Files Analysis Nymphidae/04/._04.pcs
- insects-3012998-supplementary/__MACOSX/Suppl Files Analysis Nymphidae/04/._04.pdf
- insects-3012998-supplementary/__MACOSX/Suppl Files Analysis Nymphidae/04/._04.txt
- insects-3012998-supplementary/__MACOSX/Suppl Files Analysis Nymphidae/05/
- insects-3012998-supplementary/__MACOSX/Suppl Files Analysis Nymphidae/05/._05.chc
- insects-3012998-supplementary/__MACOSX/Suppl Files Analysis Nymphidae/05/._05.nef
- insects-3012998-supplementary/__MACOSX/Suppl Files Analysis Nymphidae/05/._05.ods
- insects-3012998-supplementary/__MACOSX/Suppl Files Analysis Nymphidae/05/._05.pcc
- insects-3012998-supplementary/__MACOSX/Suppl Files Analysis Nymphidae/05/._05.pcr
- insects-3012998-supplementary/__MACOSX/Suppl Files Analysis Nymphidae/05/._05.pcs
- insects-3012998-supplementary/__MACOSX/Suppl Files Analysis Nymphidae/05/._05.pdf
- insects-3012998-supplementary/__MACOSX/Suppl Files Analysis Nymphidae/05/._05.txt
- insects-3012998-supplementary/__MACOSX/Suppl Files Analysis Nymphidae/06/
- insects-3012998-supplementary/__MACOSX/Suppl Files Analysis Nymphidae/06/._06.chc
- insects-3012998-supplementary/__MACOSX/Suppl Files Analysis Nymphidae/06/._06.nef
- insects-3012998-supplementary/__MACOSX/Suppl Files Analysis Nymphidae/06/._06.ods
- insects-3012998-supplementary/__MACOSX/Suppl Files Analysis Nymphidae/06/._06.pcc
- insects-3012998-supplementary/__MACOSX/Suppl Files Analysis Nymphidae/06/._06.pcr
- insects-3012998-supplementary/__MACOSX/Suppl Files Analysis Nymphidae/06/._06.pcs
- insects-3012998-supplementary/__MACOSX/Suppl Files Analysis Nymphidae/06/._06.pdf
- insects-3012998-supplementary/__MACOSX/Suppl Files Analysis Nymphidae/06/._06.txt
- insects-3012998-supplementary/__MACOSX/Suppl Files Analysis Nymphidae/07/
- insects-3012998-supplementary/__MACOSX/Suppl Files Analysis Nymphidae/07/._07.chc
- insects-3012998-supplementary/__MACOSX/Suppl Files Analysis Nymphidae/07/._07.nef
- insects-3012998-supplementary/__MACOSX/Suppl Files Analysis Nymphidae/07/._07.ods
- insects-3012998-supplementary/__MACOSX/Suppl Files Analysis Nymphidae/07/._07.pcc
- insects-3012998-supplementary/__MACOSX/Suppl Files Analysis Nymphidae/07/._07.pcr
- insects-3012998-supplementary/__MACOSX/Suppl Files Analysis Nymphidae/07/._07.pcs
- insects-3012998-supplementary/__MACOSX/Suppl Files Analysis Nymphidae/07/._07.pdf
- insects-3012998-supplementary/__MACOSX/Suppl Files Analysis Nymphidae/07/._07.txt
- insects-3012998-supplementary/__MACOSX/Suppl Files Analysis Nymphidae/08/
- insects-3012998-supplementary/__MACOSX/Suppl Files Analysis Nymphidae/08/._Nym_08_PCAnummern.jpeg
- insects-3012998-supplementary/__MACOSX/Suppl Files Analysis Nymphidae/08/._Nym_08_PCAtime.jpg
- insects-3012998-supplementary/__MACOSX/Suppl Files Analysis Nymphidae/08/._Nym_08_PCcontrib.jpg
- insects-3012998-supplementary/__MACOSX/Suppl Files Analysis Nymphidae/08/._Nym_08_Variation.rtf
- insects-3012998-supplementary/__MACOSX/Suppl Files Analysis Nymphidae/09/
- insects-3012998-supplementary/__MACOSX/Suppl Files Analysis Nymphidae/09/._09.chc
- insects-3012998-supplementary/__MACOSX/Suppl Files Analysis Nymphidae/09/._09.nef
- insects-3012998-supplementary/__MACOSX/Suppl Files Analysis Nymphidae/09/._09.ods
- insects-3012998-supplementary/__MACOSX/Suppl Files Analysis Nymphidae/09/._09.pcc
- insects-3012998-supplementary/__MACOSX/Suppl Files Analysis Nymphidae/09/._09.pcr
- insects-3012998-supplementary/__MACOSX/Suppl Files Analysis Nymphidae/09/._09.pcs
- insects-3012998-supplementary/__MACOSX/Suppl Files Analysis Nymphidae/09/._09.pdf
- insects-3012998-supplementary/__MACOSX/Suppl Files Analysis Nymphidae/09/._09.txt
- insects-3012998-supplementary/__MACOSX/Suppl Files Analysis Nymphidae/10/
- insects-3012998-supplementary/__MACOSX/Suppl Files Analysis Nymphidae/10/._10.chc
- insects-3012998-supplementary/__MACOSX/Suppl Files Analysis Nymphidae/10/._10.nef
- insects-3012998-supplementary/__MACOSX/Suppl Files Analysis Nymphidae/10/._10.ods
- insects-3012998-supplementary/__MACOSX/Suppl Files Analysis Nymphidae/10/._10.pcc
- insects-3012998-supplementary/__MACOSX/Suppl Files Analysis Nymphidae/10/._10.pcr
- insects-3012998-supplementary/__MACOSX/Suppl Files Analysis Nymphidae/10/._10.pcs
- insects-3012998-supplementary/__MACOSX/Suppl Files Analysis Nymphidae/10/._10.pdf
- insects-3012998-supplementary/__MACOSX/Suppl Files Analysis Nymphidae/10/._10.txt
- Suppl Files Analysis Nymphidae/
- Suppl Files Analysis Nymphidae/.DS_Store
- Suppl Files Analysis Nymphidae/01/
- Suppl Files Analysis Nymphidae/01/01.chc
- Suppl Files Analysis Nymphidae/01/01.nef
- Suppl Files Analysis Nymphidae/01/01.ods
- Suppl Files Analysis Nymphidae/01/01.pcc
- Suppl Files Analysis Nymphidae/01/01.pcr
- Suppl Files Analysis Nymphidae/01/01.pcs
- Suppl Files Analysis Nymphidae/01/01.pdf
- Suppl Files Analysis Nymphidae/01/01.txt
- Suppl Files Analysis Nymphidae/02/
- Suppl Files Analysis Nymphidae/02/02.chc
- Suppl Files Analysis Nymphidae/02/02.nef
- Suppl Files Analysis Nymphidae/02/02.ods
- Suppl Files Analysis Nymphidae/02/02.pcc
- Suppl Files Analysis Nymphidae/02/02.pcr
- Suppl Files Analysis Nymphidae/02/02.pcs
- Suppl Files Analysis Nymphidae/02/02.pdf
- Suppl Files Analysis Nymphidae/02/02.txt
- Suppl Files Analysis Nymphidae/03/
- Suppl Files Analysis Nymphidae/03/Nym_03_PCAnummern.jpeg
- Suppl Files Analysis Nymphidae/03/Nym_03_PCAtime.jpg
- Suppl Files Analysis Nymphidae/03/Nym_03_PCcontrib.jpg
- Suppl Files Analysis Nymphidae/03/Nym_03_Variation.rtf
- Suppl Files Analysis Nymphidae/04/
- Suppl Files Analysis Nymphidae/04/04.chc
- Suppl Files Analysis Nymphidae/04/04.nef
- Suppl Files Analysis Nymphidae/04/04.ods
- Suppl Files Analysis Nymphidae/04/04.pcc
- Suppl Files Analysis Nymphidae/04/04.pcr
- Suppl Files Analysis Nymphidae/04/04.pcs
- Suppl Files Analysis Nymphidae/04/04.pdf
- Suppl Files Analysis Nymphidae/04/04.txt
- Suppl Files Analysis Nymphidae/05/
- Suppl Files Analysis Nymphidae/05/05.chc
- Suppl Files Analysis Nymphidae/05/05.nef
- Suppl Files Analysis Nymphidae/05/05.ods
- Suppl Files Analysis Nymphidae/05/05.pcc
- Suppl Files Analysis Nymphidae/05/05.pcr
- Suppl Files Analysis Nymphidae/05/05.pcs
- Suppl Files Analysis Nymphidae/05/05.pdf
- Suppl Files Analysis Nymphidae/05/05.txt
- Suppl Files Analysis Nymphidae/06/
- Suppl Files Analysis Nymphidae/06/06.chc
- Suppl Files Analysis Nymphidae/06/06.nef
- Suppl Files Analysis Nymphidae/06/06.ods
- Suppl Files Analysis Nymphidae/06/06.pcc
- Suppl Files Analysis Nymphidae/06/06.pcr
- Suppl Files Analysis Nymphidae/06/06.pcs
- Suppl Files Analysis Nymphidae/06/06.pdf
- Suppl Files Analysis Nymphidae/06/06.txt
- Suppl Files Analysis Nymphidae/07/
- Suppl Files Analysis Nymphidae/07/07.chc
- Suppl Files Analysis Nymphidae/07/07.nef
- Suppl Files Analysis Nymphidae/07/07.ods
- Suppl Files Analysis Nymphidae/07/07.pcc
- Suppl Files Analysis Nymphidae/07/07.pcr
- Suppl Files Analysis Nymphidae/07/07.pcs
- Suppl Files Analysis Nymphidae/07/07.pdf
- Suppl Files Analysis Nymphidae/07/07.txt
- Suppl Files Analysis Nymphidae/08/
- Suppl Files Analysis Nymphidae/08/Nym_08_PCAnummern.jpeg
- Suppl Files Analysis Nymphidae/08/Nym_08_PCAtime.jpg
- Suppl Files Analysis Nymphidae/08/Nym_08_PCcontrib.jpg
- Suppl Files Analysis Nymphidae/08/Nym_08_Variation.rtf
- Suppl Files Analysis Nymphidae/09/
- Suppl Files Analysis Nymphidae/09/09.chc
- Suppl Files Analysis Nymphidae/09/09.nef
- Suppl Files Analysis Nymphidae/09/09.ods
- Suppl Files Analysis Nymphidae/09/09.pcc
- Suppl Files Analysis Nymphidae/09/09.pcr
- Suppl Files Analysis Nymphidae/09/09.pcs
- Suppl Files Analysis Nymphidae/09/09.pdf
- Suppl Files Analysis Nymphidae/09/09.txt
- Suppl Files Analysis Nymphidae/10/
- Suppl Files Analysis Nymphidae/10/10.chc
- Suppl Files Analysis Nymphidae/10/10.nef
- Suppl Files Analysis Nymphidae/10/10.ods
- Suppl Files Analysis Nymphidae/10/10.pcc
- Suppl Files Analysis Nymphidae/10/10.pcr
- Suppl Files Analysis Nymphidae/10/10.pcs
- Suppl Files Analysis Nymphidae/10/10.pdf
- Suppl Files Analysis Nymphidae/10/10.txt
- __MACOSX/
- __MACOSX/._Suppl Files Analysis Nymphidae
- __MACOSX/Suppl Files Analysis Nymphidae/
- __MACOSX/Suppl Files Analysis Nymphidae/._.DS_Store
- __MACOSX/Suppl Files Analysis Nymphidae/._01
- __MACOSX/Suppl Files Analysis Nymphidae/._02
- __MACOSX/Suppl Files Analysis Nymphidae/._03
- __MACOSX/Suppl Files Analysis Nymphidae/._04
- __MACOSX/Suppl Files Analysis Nymphidae/._05
- __MACOSX/Suppl Files Analysis Nymphidae/._06
- __MACOSX/Suppl Files Analysis Nymphidae/._07
- __MACOSX/Suppl Files Analysis Nymphidae/._08
- __MACOSX/Suppl Files Analysis Nymphidae/._09
- __MACOSX/Suppl Files Analysis Nymphidae/._10
- __MACOSX/Suppl Files Analysis Nymphidae/01/
- __MACOSX/Suppl Files Analysis Nymphidae/01/._01.chc
- __MACOSX/Suppl Files Analysis Nymphidae/01/._01.nef
- __MACOSX/Suppl Files Analysis Nymphidae/01/._01.ods
- __MACOSX/Suppl Files Analysis Nymphidae/01/._01.pcc
- __MACOSX/Suppl Files Analysis Nymphidae/01/._01.pcr
- __MACOSX/Suppl Files Analysis Nymphidae/01/._01.pcs
- __MACOSX/Suppl Files Analysis Nymphidae/01/._01.pdf
- __MACOSX/Suppl Files Analysis Nymphidae/01/._01.txt
- __MACOSX/Suppl Files Analysis Nymphidae/02/
- __MACOSX/Suppl Files Analysis Nymphidae/02/._02.chc
- __MACOSX/Suppl Files Analysis Nymphidae/02/._02.nef
- __MACOSX/Suppl Files Analysis Nymphidae/02/._02.ods
- __MACOSX/Suppl Files Analysis Nymphidae/02/._02.pcc
- __MACOSX/Suppl Files Analysis Nymphidae/02/._02.pcr
- __MACOSX/Suppl Files Analysis Nymphidae/02/._02.pcs
- __MACOSX/Suppl Files Analysis Nymphidae/02/._02.pdf
- __MACOSX/Suppl Files Analysis Nymphidae/02/._02.txt
- __MACOSX/Suppl Files Analysis Nymphidae/03/
- __MACOSX/Suppl Files Analysis Nymphidae/03/._Nym_03_PCAnummern.jpeg
[truncated: 62 more entries]
