# Supplementary material for: New Data Indicate Larger Decline in Morphological Diversity in Split-Footed Lacewing Larvae than Previously Estimated
Source: Insects. 2025 Jan 27;16(2):125. doi: 10.3390/insects16020125 (PMC11855922; doi:10.3390/insects16020125)
Supplement: Supplementary file 1 [file insects-16-00125-s001.zip › insects-3012998-supplementary/Suppl Files Analysis Nymphidae/01/01.chc]

0201_1 44 12 0	000000E+00 47076 6 6 7 0 7 7 7 0 7 7 7 7 7 7 0 7 7 7 7 7 7 7 7 7 0 7 7 7 7 7 7 7 7 7 7 7 7 7 7 6 7 7 7 7 7 7 7 7 6 7 7 7 7 7 6 7 7 7 6 7 7 7 6 7 7 7 6 7 7 6 7 7 6 7 7 6 7 7 6 7 6 7 7 6 7 6 7 6 7 6 7 6 7 6 7 6 7 6 7 6 6 7 6 7 6 6 7 6 6 7 6 7 6 6 7 6 6 7 6 6 6 7 6 6 6 6 7 6 6 6 6 6 6 7 6 6 6 6 6 6 6 6 6 6 6 6 6 6 6 6 6 6 6 6 6 6 6 6 6 6 5 6 6 6 6 6 6 6 6 5 6 6 6 6 5 6 6 6 6 5 6 6 6 5 6 6 6 5 6 6 6 …
0202_1 127 15 0	000000E+00 40106 5 4 4 4 4 4 4 4 5 4 4 4 4 4 5 4 4 4 4 5 4 4 4 4 5 4 4 4 5 4 4 4 5 4 4 5 4 5 4 5 4 4 5 4 5 4 5 4 5 4 5 4 4 5 4 5 4 5 4 5 4 5 5 4 6 6 0 0 0 1 0 0 0 0 1 0 0 0 0 0 1 0 0 0 0 1 0 0 0 0 1 0 0 0 0 0 1 0 0 0 0 0 1 0 0 0 0 0 0 0 1 0 0 0 0 0 0 0 0 1 0 0 0 0 0 0 0 0 0 0 1 0 0 0 0 0 0 0 0 0 0 0 0 0 0 0 0 0 7 0 0 0 0 0 0 0 7 0 0 0 7 0 0 0 7 0 0 0 7 0 7 0 0 7 0 7 0 7 0 7 0 7 0 7 0 7 7 0 7 7 7 …
0203_1 70 7 0	000000E+00 50293 6 6 0 7 0 0 7 0 0 7 0 0 0 7 0 0 7 0 0 0 7 0 0 0 7 0 0 7 0 0 0 7 0 0 7 0 0 7 0 0 7 0 0 7 0 0 7 0 0 0 7 0 0 7 0 0 7 0 7 0 0 7 0 7 0 0 7 0 7 0 0 7 0 7 0 7 0 7 0 7 0 7 0 7 0 7 0 7 0 7 7 0 7 7 0 7 0 7 0 7 7 0 7 7 0 7 7 0 7 7 7 0 7 7 0 7 7 7 7 0 7 7 7 7 7 0 7 7 7 7 7 7 7 7 7 7 7 6 7 7 7 7 7 6 7 7 7 6 7 7 6 7 6 7 7 6 7 6 7 6 7 6 6 7 6 7 6 6 6 7 6 6 6 7 6 6 6 6 7 6 6 6 6 6 6 6 6 6 6 5 6 …
0204_1 64 12 0	000000E+00 45941 5 4 4 4 4 4 4 4 4 5 4 4 4 4 4 4 4 5 4 4 4 4 4 5 4 4 4 4 4 6 6 6 0 7 0 0 1 0 0 0 0 0 0 0 0 0 0 0 0 0 0 0 0 0 0 0 7 0 0 0 0 0 7 0 0 0 0 7 0 0 0 7 0 0 0 7 0 0 7 0 0 7 0 0 7 0 0 7 0 7 0 0 7 0 7 0 0 7 0 7 0 0 7 0 7 0 7 0 7 0 7 0 7 0 7 0 7 0 7 7 0 7 0 7 7 0 7 7 0 7 7 0 7 7 7 7 7 7 7 7 7 7 7 6 7 7 6 7 6 7 6 7 6 7 6 7 7 6 6 7 7 6 6 7 6 7 6 6 7 6 6 6 7 6 6 6 6 6 7 6 6 6 6 6 6 6 6 6 6 6 6 …
0205_1 62 10 0	000000E+00 45402 6 6 0 7 7 0 7 0 7 0 7 0 7 0 7 0 7 0 7 0 7 0 7 7 0 7 7 0 7 7 0 7 0 7 7 7 0 7 7 7 0 7 7 7 7 0 7 7 7 7 7 7 7 7 7 7 7 6 7 7 7 6 7 7 6 7 6 7 6 7 6 7 6 6 7 6 6 7 6 6 6 7 6 6 6 7 6 6 6 6 7 6 6 6 6 6 6 7 6 6 6 6 6 6 6 7 6 6 6 6 6 6 6 6 6 6 6 6 6 7 5 6 6 7 6 6 6 6 6 6 6 6 6 6 6 6 6 6 6 6 6 6 6 6 6 6 6 6 6 6 6 6 6 6 6 6 6 6 6 6 6 6 6 6 6 6 6 6 6 6 6 6 6 6 6 6 6 5 6 6 6 6 6 6 6 5 6 6 6 6 5 …
0206_1 63 16 0	000000E+00 44551 6 6 0 7 7 0 7 0 7 7 0 7 7 7 0 7 7 7 7 7 7 7 7 7 7 7 7 7 6 7 7 7 7 6 7 7 6 7 7 6 7 6 7 7 6 7 6 7 6 7 6 7 6 7 6 7 6 6 7 6 7 6 6 7 6 7 6 6 6 7 6 6 7 6 6 7 6 6 7 6 6 6 7 6 6 6 7 6 6 6 7 6 6 6 6 7 6 6 6 6 6 7 6 6 6 6 6 6 7 6 6 6 6 6 6 6 6 7 6 6 6 6 6 6 6 6 6 6 6 7 6 6 6 6 6 6 6 6 6 6 6 6 6 6 6 6 6 6 6 6 6 6 6 6 6 6 6 6 6 6 6 6 6 6 6 6 6 6 6 6 6 6 6 6 6 6 6 5 4 4 4 4 3 4 4 3 4 4 3 4 4 …
0207_1 75 13 0	000000E+00 41557 5 4 4 4 4 4 5 4 4 4 4 4 4 4 6 6 6 0 7 7 0 7 0 7 0 0 7 0 0 7 0 0 0 0 7 0 0 0 0 0 0 7 0 0 0 0 7 0 0 0 0 7 0 0 0 7 0 0 0 7 0 0 7 0 0 7 0 0 7 0 0 7 0 7 0 7 0 7 0 7 0 7 0 7 0 7 7 0 7 7 0 7 7 7 7 7 7 7 7 7 7 7 6 7 7 7 6 7 7 7 6 7 7 6 7 7 6 7 6 7 7 6 7 6 7 7 6 7 6 7 6 7 6 7 6 7 6 7 6 7 6 7 6 7 6 7 6 6 7 6 7 6 6 7 6 6 7 6 6 6 7 6 6 5 6 5 4 4 4 3 4 4 3 4 3 4 3 4 3 4 3 4 3 4 3 4 3 4 4 3 4 …
0208_1 88 22 0	000000E+00 40206 5 4 4 6 6 0 0 0 7 0 0 0 7 0 0 0 7 0 0 7 0 0 7 0 0 0 7 0 0 7 0 0 7 0 0 7 0 7 7 0 7 0 7 7 0 7 7 0 7 7 7 7 0 7 7 7 7 7 7 7 7 7 7 7 7 7 7 7 7 6 7 7 7 7 6 7 7 6 7 7 6 7 7 6 7 6 7 7 6 7 6 7 6 6 7 6 7 6 7 6 6 7 6 6 7 6 6 7 6 6 7 6 6 6 7 6 6 6 6 7 6 6 6 6 6 7 6 6 6 6 6 6 6 6 6 6 6 6 6 6 6 6 6 6 6 6 6 6 6 6 6 6 6 6 5 6 6 6 6 6 6 5 6 6 6 6 6 6 6 5 6 6 6 6 6 6 5 6 6 6 5 6 6 5 6 6 5 6 5 6 5 …
0209_1 127 9 0	000000E+00 60187 5 4 4 4 4 4 4 4 5 4 4 4 4 5 4 4 5 4 6 6 6 0 0 0 0 0 0 0 0 0 0 0 0 7 0 0 0 0 0 0 7 0 0 0 0 0 0 0 7 0 0 0 0 0 7 0 0 0 7 0 0 0 7 0 0 7 0 0 0 7 0 0 7 0 0 7 0 7 0 7 0 7 0 0 7 0 7 0 7 7 0 7 0 7 0 7 0 7 0 7 7 0 7 0 7 7 7 0 7 7 0 7 7 7 0 7 7 7 7 7 7 7 7 7 7 7 7 6 7 7 6 7 7 6 7 6 7 6 7 6 6 7 6 7 6 7 6 6 7 6 6 7 6 6 7 6 7 6 6 7 6 6 6 7 6 6 6 7 6 6 6 6 6 7 6 6 6 6 6 6 7 6 5 4 4 3 4 3 3 3 4 …
0210_1 71 21 0	000000E+00 43738 5 4 4 4 4 4 4 4 5 4 4 4 5 4 4 4 5 6 6 0 0 0 7 0 0 0 0 7 0 0 0 0 0 0 7 0 0 0 0 0 7 0 0 0 0 0 7 0 0 0 7 0 0 0 7 0 0 0 0 7 0 0 7 0 0 7 0 0 0 7 0 0 7 0 0 7 0 7 0 0 7 0 7 0 7 0 7 0 0 7 0 7 0 7 7 0 7 0 7 7 7 0 7 7 0 7 7 7 7 7 7 0 7 6 7 7 7 7 7 7 7 7 6 7 7 6 7 7 6 7 7 6 7 6 7 6 7 7 6 6 7 6 7 6 6 7 6 6 7 6 6 6 7 6 6 6 6 6 7 6 6 6 6 6 6 6 6 6 6 6 6 6 6 6 6 6 6 6 7 5 5 4 4 4 4 4 4 4 4 3 4 …
0211_1 68 18 0	000000E+00 49657 5 4 4 4 4 4 4 4 4 4 4 5 4 4 5 4 6 6 6 0 0 7 0 0 7 0 0 0 7 0 0 7 0 0 0 7 0 0 0 7 0 0 0 7 0 0 0 7 0 0 0 0 7 0 0 7 0 0 0 7 0 0 0 7 0 0 0 7 0 0 0 7 0 0 7 0 0 0 7 0 0 7 0 0 7 0 7 0 7 0 0 7 0 7 0 7 0 7 0 7 0 7 0 7 7 0 7 0 7 7 0 7 7 7 0 7 7 7 7 7 7 0 7 7 7 7 6 7 7 7 7 7 6 7 7 7 6 7 6 7 7 6 7 6 7 6 7 6 7 6 6 7 6 6 7 6 6 6 7 6 6 7 6 6 6 6 7 6 6 6 6 6 6 6 6 6 6 6 6 6 6 6 6 6 6 6 6 6 6 6 6 …
0212_1 61 17 0	000000E+00 60954 5 4 4 5 4 4 5 4 4 5 4 5 4 5 4 5 4 5 4 5 5 5 4 5 5 5 5 6 5 6 6 0 0 0 0 0 7 0 0 0 0 0 0 0 0 0 0 0 0 7 0 0 0 0 0 0 0 0 0 0 0 7 0 0 0 0 0 0 0 7 0 0 0 0 0 7 0 0 0 0 7 0 0 0 0 7 0 0 0 0 7 0 0 0 7 0 0 0 7 0 0 7 0 0 7 0 0 7 0 0 7 0 0 7 0 7 0 7 0 7 0 7 0 0 7 0 7 7 0 7 0 7 7 0 7 7 0 7 7 7 0 7 7 0 7 7 7 0 7 7 0 7 7 7 7 0 7 7 7 7 0 7 7 7 7 7 7 7 7 7 7 7 7 7 7 7 6 7 7 6 7 6 7 6 7 6 7 6 6 6 7 …
0213_1 111 15 0	000000E+00 57306 5 4 4 4 4 4 4 4 4 4 4 4 5 4 4 4 4 4 4 4 4 5 4 4 4 5 4 4 4 6 6 0 7 0 0 0 0 7 0 0 0 7 0 0 0 7 0 0 0 0 7 0 0 0 0 7 0 0 0 7 0 0 0 7 0 0 7 0 0 0 7 0 0 0 7 0 0 7 0 7 0 0 7 0 0 7 0 0 7 0 7 0 0 7 0 7 0 7 0 7 0 7 0 7 0 7 0 7 0 7 0 7 7 0 7 7 0 7 7 0 7 7 7 7 0 7 7 7 7 7 7 7 7 7 7 7 6 7 7 7 6 7 7 6 7 7 6 7 6 7 6 7 6 7 6 6 7 6 7 6 6 7 6 6 6 7 6 6 6 6 7 6 6 6 6 7 6 6 6 6 6 7 6 6 6 6 6 6 6 6 6 …
0214_1 92 22 0	000000E+00 57069 5 6 6 7 0 7 0 7 0 0 7 0 7 0 7 0 7 0 7 0 7 0 0 7 0 7 0 7 0 7 0 7 0 7 0 7 0 7 0 7 7 0 0 7 0 7 0 7 7 0 7 0 7 0 7 7 0 7 0 7 7 0 7 0 7 7 0 7 7 0 7 7 0 7 7 0 7 7 7 0 7 7 7 7 0 7 7 7 7 7 7 0 7 7 7 7 7 7 7 7 6 7 7 7 7 7 6 7 7 7 6 7 7 6 7 6 7 7 6 7 6 6 7 6 7 6 6 7 6 6 6 7 6 6 6 7 6 6 6 6 6 5 4 4 4 4 4 3 4 4 3 4 4 3 4 4 3 4 4 3 4 4 4 3 4 4 4 3 4 4 4 3 4 4 4 3 4 4 4 3 4 4 4 4 4 3 4 4 4 4 4 …
0215_1 110 21 0	000000E+00 51963 5 4 4 4 4 4 4 5 4 4 4 4 5 4 4 5 4 4 4 5 4 5 4 4 5 4 5 4 5 4 5 4 5 4 5 5 4 5 5 4 5 5 5 5 5 5 5 5 6 6 6 0 0 0 0 0 1 0 0 0 0 0 0 1 0 0 0 0 0 0 1 0 0 0 0 0 0 0 1 0 0 0 0 0 0 0 0 0 0 0 0 0 0 0 0 0 0 7 0 0 0 0 0 0 7 0 0 0 0 7 0 0 0 7 0 0 7 0 7 0 7 7 0 7 0 7 7 0 7 7 7 7 7 7 7 7 7 7 7 7 7 7 6 7 7 7 6 7 7 6 7 7 6 7 6 7 6 7 6 7 6 7 6 6 7 6 6 7 6 6 7 6 6 6 7 6 6 6 6 6 5 4 3 4 4 4 4 3 4 4 4 …
0218_1 150 15 0	000000E+00 63002 5 4 4 4 4 4 4 4 4 5 4 4 4 5 4 4 6 6 7 0 0 7 0 0 7 0 0 7 0 0 7 0 0 0 7 0 0 0 7 0 0 0 7 0 0 7 0 0 0 7 0 0 7 0 0 7 0 0 0 7 0 0 7 0 0 0 7 0 0 7 0 0 7 0 0 7 0 0 7 0 0 7 0 7 0 0 7 0 7 0 7 0 7 0 7 0 7 0 7 7 0 7 0 7 7 0 7 0 7 7 0 7 7 0 7 7 7 0 7 7 7 7 0 7 7 7 7 7 7 7 7 7 7 7 7 7 7 7 7 6 7 7 7 6 7 7 7 6 7 7 6 7 6 7 6 7 7 6 7 6 7 6 7 6 6 7 6 6 7 6 6 7 6 6 7 6 6 6 7 6 6 6 7 6 6 6 6 6 7 6 6 …
0219_1 86 11 0	000000E+00 49853 5 4 4 4 4 4 5 4 4 5 6 6 0 0 0 7 0 0 0 0 0 7 0 0 0 0 7 0 0 0 0 0 7 0 0 0 0 7 0 0 0 0 0 7 0 0 0 7 0 0 0 0 7 0 0 0 7 0 0 0 7 0 0 0 7 0 0 7 0 0 0 7 0 0 7 0 0 7 0 0 7 0 0 0 7 0 7 0 0 7 0 7 0 7 0 0 7 0 7 0 7 0 7 0 7 0 7 0 7 0 7 7 0 7 0 7 7 0 7 7 0 7 7 7 7 0 7 7 7 7 7 7 7 7 7 6 7 7 7 6 7 7 6 7 7 6 7 6 7 6 7 6 6 7 6 6 7 6 6 7 6 6 6 6 7 6 6 6 6 7 6 6 6 6 6 6 6 6 6 6 6 7 6 6 6 6 6 5 6 6 6 …
0221_1 65 14 0	000000E+00 47176 6 6 0 0 7 0 7 0 0 7 0 7 0 0 7 0 7 0 7 0 7 0 0 7 0 7 0 7 0 7 0 7 0 7 7 0 7 0 7 7 0 7 0 7 7 0 7 7 0 7 7 0 7 7 7 7 0 7 7 7 7 7 7 7 7 7 7 7 7 7 7 7 7 7 6 7 7 7 6 7 7 6 7 6 7 7 6 7 6 7 6 7 6 6 7 6 7 6 6 7 6 6 6 7 6 6 6 7 6 6 6 6 6 7 6 6 6 6 6 7 6 6 6 6 6 6 6 6 7 6 6 6 6 6 6 6 6 6 6 6 6 6 6 6 6 6 6 6 6 6 6 6 6 6 6 5 6 6 6 6 6 6 6 5 6 6 6 6 6 6 6 5 6 6 6 6 5 6 6 6 6 6 5 6 6 6 5 6 6 6 5 …
0222_1 80 14 0	000000E+00 51165 5 4 4 4 4 4 4 4 4 5 4 4 4 4 5 4 4 4 5 4 4 6 6 0 7 0 0 0 7 0 0 0 0 7 0 0 0 7 0 0 0 0 7 0 0 7 0 0 0 7 0 0 0 7 0 0 7 0 0 0 7 0 0 7 0 0 7 0 0 7 0 0 7 0 0 7 0 7 0 0 7 0 7 0 0 7 0 7 0 7 0 7 0 7 0 7 0 7 0 7 0 7 0 7 7 0 7 0 7 7 0 7 7 0 7 7 7 0 7 7 7 7 7 7 7 0 7 6 0 7 7 7 6 7 7 7 7 6 7 7 6 7 7 6 7 6 7 6 7 6 7 6 7 6 7 6 6 7 6 6 7 6 6 6 7 6 6 6 6 7 6 6 6 6 6 6 6 7 6 6 6 6 6 6 6 6 6 5 6 6 6 …
0223_1 93 12 0	000000E+00 43782 5 4 4 4 4 4 4 4 4 5 4 4 4 5 4 4 6 6 0 0 0 0 0 0 7 0 0 0 0 0 0 7 0 0 0 0 7 0 0 7 0 0 7 0 7 0 7 0 7 0 7 7 0 7 7 0 7 7 7 0 7 7 7 0 7 7 7 7 7 7 7 0 7 7 7 7 7 6 7 7 7 7 7 7 7 6 7 7 6 7 7 6 7 7 6 7 6 7 7 6 7 6 7 6 6 7 6 7 6 6 7 6 7 6 6 6 7 6 6 6 7 6 6 6 6 7 6 6 6 6 6 6 6 7 6 6 6 6 6 6 6 6 6 6 6 6 6 6 6 6 6 6 6 6 6 6 5 6 6 6 6 6 6 6 6 5 6 6 6 6 6 6 6 5 6 6 6 6 6 5 6 6 6 6 5 6 6 6 5 6 6 …
0225_1 110 10 0	000000E+00 56627 5 4 4 4 4 4 4 4 5 4 4 4 4 6 6 0 0 0 0 0 7 0 0 0 0 0 0 0 7 0 0 0 0 0 7 0 0 0 0 0 7 0 0 0 0 7 0 0 0 7 0 0 0 7 0 0 0 7 0 0 0 7 0 0 7 0 0 0 7 0 0 7 0 0 7 0 7 0 0 7 0 7 0 0 7 0 7 0 0 7 0 7 0 7 0 7 0 7 7 0 7 0 7 7 0 7 0 7 7 0 7 7 7 7 0 7 7 7 7 7 0 7 7 7 7 7 7 6 7 7 7 7 7 7 6 7 7 7 6 7 6 7 7 6 7 6 7 6 7 6 7 7 6 6 7 6 6 7 6 7 6 6 6 7 6 6 6 7 6 6 6 7 6 6 6 6 6 7 6 6 6 6 6 6 6 6 6 6 6 6 6 …
0226_1 77 10 0	000000E+00 40658 5 6 6 0 0 0 0 0 7 0 0 0 7 0 0 7 0 0 7 0 0 7 0 7 0 7 0 7 0 7 0 7 0 7 0 7 0 7 7 0 7 0 7 7 0 7 7 7 0 7 7 7 0 7 7 7 7 7 7 7 0 7 7 7 7 6 7 7 7 7 7 7 6 7 7 7 6 7 7 7 6 7 6 7 7 6 7 6 7 6 7 6 7 6 7 6 7 6 7 6 6 7 6 6 7 6 6 7 6 6 6 6 7 6 6 6 7 6 6 6 6 6 6 6 7 6 6 6 6 6 6 6 6 6 6 6 6 6 6 6 6 6 6 6 6 6 6 6 6 6 6 6 6 5 6 6 6 6 6 5 6 6 6 5 6 5 5 4 4 4 4 3 4 3 4 3 3 4 3 4 3 3 4 3 4 3 3 4 3 4 3 …
0227_1 63 15 0	000000E+00 32946 6 6 0 0 0 7 0 0 0 0 7 0 0 0 0 7 0 0 0 0 7 0 0 0 7 0 0 0 7 0 0 0 7 0 0 0 7 0 0 7 0 7 0 0 7 0 0 7 0 7 0 7 0 0 7 0 7 7 0 7 0 7 7 0 7 7 0 7 7 7 7 0 7 7 7 7 7 7 7 7 7 7 7 7 7 7 7 6 7 7 7 7 6 7 7 7 6 7 7 7 6 7 7 6 7 7 6 7 6 7 7 6 7 7 6 7 6 7 6 7 7 6 7 6 7 6 7 6 7 6 7 6 7 6 7 6 7 6 7 6 6 7 6 7 6 7 6 6 7 6 6 7 6 6 6 7 6 6 6 7 6 6 6 6 7 6 6 6 6 6 6 6 7 6 6 6 6 6 6 6 6 6 6 6 6 6 6 6 6 6 6 …
0228_1 56 18 0	000000E+00 44922 6 6 0 7 0 7 0 7 0 7 0 7 0 0 7 0 7 0 7 7 0 7 0 7 0 7 0 7 7 0 7 0 7 7 0 7 7 0 7 7 7 0 7 7 7 0 7 7 7 7 7 7 0 7 7 7 7 7 7 7 7 7 7 7 7 7 7 7 7 6 7 7 7 7 7 6 7 7 7 6 7 7 6 7 6 7 7 6 7 6 7 6 7 6 7 6 7 6 7 6 7 6 6 7 6 6 7 6 6 7 6 6 7 6 6 6 7 6 6 6 7 6 6 6 6 6 7 6 6 6 6 6 6 6 6 6 7 6 6 6 6 6 6 6 6 6 6 6 5 6 6 6 6 6 6 6 6 6 6 5 6 6 6 6 6 6 5 6 6 6 6 5 6 6 6 5 6 6 6 5 6 6 6 5 6 6 6 5 6 6 5 …
0229_1 52 18 0	000000E+00 43092 6 6 7 0 7 0 0 7 0 7 0 0 7 0 7 0 7 0 7 0 0 7 0 7 0 7 0 7 0 7 0 7 0 7 7 0 7 0 7 0 7 7 0 7 7 0 7 7 0 7 7 7 7 0 7 7 7 7 0 7 7 7 7 7 7 7 7 7 7 7 6 7 7 7 7 6 7 7 6 7 6 7 7 6 7 6 7 6 7 6 7 6 7 6 7 6 7 6 6 7 6 6 7 6 6 7 6 6 7 6 6 6 7 6 6 6 7 6 6 6 7 6 6 6 6 6 7 6 6 6 6 6 7 6 6 6 6 6 6 6 6 7 6 6 6 6 6 6 6 6 6 6 6 6 6 6 6 6 7 6 6 6 6 6 6 6 6 6 6 6 6 6 6 6 6 6 6 6 5 6 6 6 6 6 6 6 6 6 6 6 5 …
0230_1 74 16 0	000000E+00 25904 5 4 4 4 6 6 7 0 0 0 0 7 0 0 0 0 7 0 0 0 0 7 0 0 7 0 0 0 7 0 0 7 0 0 7 0 7 0 0 7 0 7 0 7 0 7 0 7 0 7 0 7 0 7 7 0 7 7 0 7 7 7 0 7 7 7 0 7 7 7 7 7 7 7 7 7 7 7 7 7 7 7 7 7 6 7 7 7 6 7 7 7 6 7 7 6 7 7 6 7 7 6 7 6 7 7 6 7 6 7 6 7 6 7 6 7 6 7 6 6 7 6 7 6 6 7 6 7 6 6 7 6 6 7 6 6 7 6 6 6 7 6 6 6 7 6 6 7 6 6 6 6 7 6 6 6 6 7 6 6 6 6 6 7 6 6 6 6 6 6 6 7 6 6 6 6 6 6 6 6 6 6 6 6 6 6 6 7 6 6 6 …
0231_1 63 16 0	000000E+00 41570 5 4 4 4 4 4 4 5 4 4 4 4 6 6 6 0 0 0 0 0 0 0 0 0 0 0 0 0 0 0 0 7 0 0 0 0 0 0 0 0 0 7 0 0 0 0 0 0 7 0 0 0 0 0 7 0 0 0 0 7 0 0 0 7 0 0 0 7 0 0 0 7 0 0 7 0 0 7 0 7 0 0 7 0 7 0 7 0 7 0 7 0 7 7 0 7 7 7 0 7 7 7 7 7 7 7 7 7 7 7 7 7 7 7 7 7 7 7 6 7 7 7 7 6 7 7 6 7 7 6 7 7 6 7 6 7 7 6 7 6 7 6 6 7 6 7 6 6 7 6 6 7 6 6 6 7 6 6 6 6 6 7 6 6 6 6 6 6 6 6 6 6 6 6 6 5 6 6 6 6 5 6 6 6 5 6 6 6 5 6 6 …
0232_1 135 11 0	000000E+00 40785 5 6 6 7 7 7 0 7 7 0 7 7 7 0 7 7 0 7 7 7 0 7 7 7 0 7 7 7 0 7 7 7 7 7 0 7 7 7 7 7 7 7 7 7 7 7 7 7 7 7 7 7 7 7 7 7 7 7 7 7 7 6 7 7 7 7 6 7 7 7 6 7 7 7 6 7 7 6 7 7 6 7 7 6 7 7 6 7 6 7 7 6 7 6 7 6 7 6 7 6 7 6 7 6 7 6 6 7 6 7 6 6 7 6 7 6 6 7 6 6 7 6 6 7 6 6 6 7 6 6 6 7 6 6 6 7 6 6 6 6 7 6 6 6 6 6 7 6 6 6 6 6 6 6 6 7 6 6 6 6 6 6 6 6 6 6 6 6 6 6 6 6 6 6 6 6 6 5 6 6 6 6 6 6 6 6 5 6 6 6 6 …
0233_1 87 12 0	000000E+00 49255 5 4 4 4 4 4 4 4 4 4 4 4 4 4 5 4 4 4 4 4 4 4 4 5 4 4 4 4 4 4 4 5 4 4 4 4 4 5 4 4 4 4 6 6 0 0 0 0 0 0 0 0 0 0 0 0 0 0 0 0 0 0 0 0 0 0 0 0 0 0 0 0 0 0 0 0 0 7 0 0 0 0 0 0 0 0 0 0 7 0 0 0 0 0 0 7 0 0 0 0 7 0 0 0 0 7 0 0 0 7 0 0 0 7 0 0 7 0 0 7 0 0 7 0 7 0 0 7 0 7 0 7 0 7 0 7 0 7 0 7 0 7 7 0 7 7 0 7 7 0 7 7 7 7 0 7 7 7 7 7 7 7 7 7 7 6 7 7 7 6 7 6 7 6 7 6 6 7 6 6 6 6 7 6 6 6 6 6 6 6 6 …
0234_1 80 13 0	000000E+00 28742 5 4 4 4 6 6 7 0 0 7 0 0 7 0 7 0 7 0 7 0 7 0 7 0 7 7 0 7 7 0 7 7 7 7 0 7 7 7 7 7 7 7 7 7 6 7 7 7 6 7 7 7 6 7 6 7 7 6 7 7 6 7 7 6 7 6 7 6 7 7 6 7 6 7 6 7 6 6 7 6 7 6 7 6 6 7 6 7 6 6 7 6 6 7 6 6 7 6 6 6 7 6 6 7 6 6 6 6 7 6 6 6 7 6 6 6 6 7 6 6 6 6 6 7 6 6 6 6 6 6 6 7 6 6 6 6 6 6 6 6 6 6 6 6 6 6 6 7 6 6 6 6 6 6 6 6 6 6 6 6 6 6 6 6 6 6 5 6 6 6 6 6 6 6 6 6 6 6 6 6 6 6 6 6 5 6 6 6 6 6 6 …
0236_1 82 14 0	000000E+00 40293 6 6 0 7 7 7 0 7 7 7 0 7 7 7 7 0 7 7 7 7 7 7 7 0 7 7 7 7 7 7 7 6 7 7 7 7 7 7 7 6 7 7 7 7 6 7 7 6 7 7 6 7 7 6 7 7 6 7 6 7 6 7 7 6 7 6 6 7 6 7 6 7 6 6 7 6 6 7 6 7 6 6 6 7 6 6 6 7 6 6 6 7 6 6 6 6 7 6 6 6 6 6 6 7 6 6 6 6 6 6 6 7 6 6 6 6 6 6 6 6 6 6 6 6 6 6 6 7 6 6 6 6 6 6 6 6 6 6 6 6 6 6 5 6 6 6 6 6 6 6 6 6 6 6 6 6 6 6 6 6 5 6 6 6 6 6 6 6 6 6 6 5 6 6 6 6 6 6 6 6 5 6 6 6 6 6 6 5 6 5 4 …
0237_1 84 16 0	000000E+00 38752 5 4 4 4 5 4 4 6 6 0 0 7 0 0 7 0 0 7 0 0 7 0 0 7 0 0 7 0 7 0 7 0 0 7 7 0 7 0 7 0 7 0 7 7 0 7 7 0 7 7 7 0 7 7 7 7 7 7 7 7 7 7 7 7 7 7 7 7 7 6 7 7 7 7 6 7 7 6 7 7 7 6 7 6 7 7 6 7 7 6 7 6 7 6 7 6 7 6 7 6 7 6 6 7 6 7 6 7 6 6 7 6 6 7 6 6 7 6 6 7 6 6 6 7 6 6 6 7 6 6 6 7 6 6 6 6 6 6 7 6 6 6 6 6 6 6 7 6 6 6 6 6 6 6 6 6 6 6 6 6 6 6 6 6 6 6 6 6 6 6 6 6 6 6 6 6 6 6 6 6 6 6 6 6 6 6 6 5 6 6 6 …
0238_1 64 17 0	000000E+00 48901 6 6 0 0 7 0 0 0 7 0 0 7 0 0 7 0 0 0 7 0 0 7 0 0 7 0 7 0 0 7 0 0 7 0 7 0 7 0 0 7 0 7 0 7 0 7 0 7 0 7 7 0 7 7 0 7 7 7 7 0 7 7 7 7 7 0 7 7 7 7 7 7 7 7 7 7 7 7 7 7 6 7 7 7 7 6 7 7 7 6 7 7 6 7 6 7 6 7 7 6 7 6 6 7 6 7 6 7 6 6 7 6 6 7 6 6 7 6 6 6 7 6 6 6 7 6 6 6 6 7 6 6 6 6 6 7 6 6 6 6 6 6 6 6 7 6 6 6 6 6 6 6 6 6 6 6 6 6 6 6 6 6 6 6 6 6 6 6 6 6 6 6 6 6 6 6 6 6 6 5 6 6 6 6 6 6 6 6 6 6 6 …
0240_1 78 18 0	000000E+00 44945 6 6 0 0 7 0 7 0 7 0 7 0 7 0 7 0 7 7 0 7 7 0 7 7 0 7 7 7 7 0 7 7 7 7 7 7 7 7 7 7 7 7 7 7 7 7 6 7 7 7 7 6 7 7 7 6 7 7 6 7 7 6 7 7 6 7 6 7 6 7 7 6 7 6 7 6 7 6 7 6 6 7 6 7 6 6 7 6 7 6 6 7 6 6 7 6 6 7 6 6 6 7 6 6 6 7 6 6 6 7 6 6 6 6 6 7 6 6 6 6 6 6 6 6 6 6 6 6 6 6 6 6 6 6 6 6 6 6 5 6 6 6 6 6 5 6 6 6 5 6 6 6 6 5 6 6 5 6 6 6 5 6 6 5 6 6 5 6 6 6 5 6 6 5 6 5 6 6 5 6 6 5 6 5 6 6 5 6 6 5 6 …
0241_1 35 13 0	000000E+00 68625 5 5 5 6 6 0 7 0 7 0 7 0 7 0 7 0 7 0 7 0 7 0 7 7 0 7 7 0 7 7 0 7 7 0 7 7 0 7 7 0 7 7 7 0 7 7 7 0 7 7 7 0 7 7 7 0 7 7 7 7 0 7 7 7 7 7 7 7 7 7 7 7 7 7 7 7 7 7 7 7 7 7 7 6 7 7 6 7 7 7 6 7 7 6 7 7 6 7 7 6 7 7 6 7 7 6 7 6 7 7 6 7 6 7 6 7 6 7 6 7 6 7 6 7 6 7 6 6 7 6 7 6 6 7 6 6 7 6 7 6 6 7 6 6 7 6 6 7 6 6 7 6 6 7 6 6 6 7 6 6 7 6 6 6 7 6 6 6 6 6 6 6 6 6 7 6 6 6 6 6 6 6 6 6 6 6 6 6 6 6 6 …
0242_1 100 13 0	000000E+00 69219 6 6 7 7 7 7 0 7 7 7 7 7 7 7 7 7 7 7 7 7 7 7 7 6 7 7 7 7 7 6 7 7 7 7 6 7 7 7 6 7 7 7 6 7 7 6 7 7 6 7 7 6 7 6 7 7 6 7 7 6 7 6 7 6 7 7 6 7 6 7 6 7 6 7 6 7 6 7 6 7 6 6 7 6 7 6 7 6 6 7 6 6 7 6 6 7 6 7 6 6 6 7 6 6 7 6 6 6 6 7 6 6 6 6 7 6 6 6 6 6 6 7 6 6 6 6 6 6 6 6 6 6 6 6 6 6 6 6 6 6 6 6 5 6 6 6 6 6 6 6 6 6 5 6 6 6 6 6 6 6 5 6 6 6 6 5 6 6 6 6 5 6 6 5 6 6 5 6 6 5 6 6 5 6 6 5 6 5 6 5 6 …
0243_1 53 13 0	000000E+00 28961 6 6 7 6 7 6 7 6 7 7 6 7 7 6 7 7 6 7 7 7 6 7 7 7 6 7 7 7 6 7 7 7 6 7 7 6 7 6 7 6 7 6 7 6 6 7 6 7 6 7 6 7 6 6 7 6 7 6 6 7 6 7 6 6 7 6 7 6 6 7 6 6 7 6 6 7 6 6 7 6 6 7 6 6 7 6 6 6 7 6 6 7 6 6 6 7 6 6 6 7 6 6 7 6 6 6 6 7 6 6 6 7 6 6 6 6 7 6 6 6 6 7 6 6 6 6 6 7 6 6 6 6 6 7 6 6 6 6 6 6 7 6 6 6 6 6 6 6 6 7 6 6 6 6 6 6 6 6 6 6 7 6 6 6 6 6 6 6 6 6 6 6 6 6 6 6 6 6 6 7 6 6 6 6 6 6 6 6 6 6 6 …
0248_1 126 12 0	000000E+00 42909 5 4 4 4 4 4 4 5 4 4 4 4 5 4 5 4 5 4 5 5 4 5 5 6 6 7 0 0 0 0 0 0 0 0 0 0 0 0 0 0 0 0 0 0 0 1 0 0 0 0 0 0 7 0 0 0 0 0 0 0 7 0 0 0 7 0 0 7 0 0 7 0 7 0 0 7 7 0 7 0 7 0 7 7 0 7 7 7 0 7 7 7 7 7 7 7 7 7 7 7 7 7 7 7 6 7 7 6 7 7 6 7 6 7 7 6 7 6 7 6 7 6 7 6 7 6 7 6 7 6 6 7 6 7 6 6 7 6 7 6 6 6 7 6 6 7 6 6 6 7 6 6 6 6 7 6 6 6 6 6 6 6 6 6 6 6 6 6 6 6 6 6 6 6 6 6 6 6 6 6 6 6 6 6 6 6 6 6 6 6 6 …
0249_1 40 14 0	000000E+00 27046 5 6 6 0 0 7 0 0 7 0 0 7 0 7 0 7 0 7 7 0 7 7 0 7 7 7 7 0 7 7 7 7 7 7 7 7 7 7 7 6 7 7 7 7 7 7 6 7 7 7 7 6 7 7 7 6 7 7 6 7 6 7 7 6 7 6 7 6 7 6 7 6 7 6 7 6 7 6 6 7 6 7 6 6 7 6 6 7 6 6 7 6 6 7 6 6 6 7 6 6 6 7 6 6 6 6 7 6 6 6 6 7 6 6 6 6 6 7 6 6 6 6 6 6 7 6 6 6 6 6 6 6 7 6 6 6 6 6 6 6 6 6 7 6 6 6 6 6 6 6 6 6 6 6 7 6 6 6 6 6 6 6 6 6 6 6 6 6 6 6 6 6 6 6 6 6 6 6 6 6 5 6 6 5 4 3 3 2 3 2 3 …
0251_1 64 14 0	000000E+00 35719 5 4 4 4 5 6 6 7 7 0 7 0 0 7 0 0 0 7 0 0 7 0 0 0 7 0 7 0 0 7 0 7 0 7 0 7 0 7 7 0 7 0 7 7 0 7 7 7 0 7 7 7 7 0 7 7 7 7 7 7 7 7 7 7 7 7 7 7 7 7 6 7 7 7 7 6 7 7 7 7 6 7 7 7 6 7 7 6 7 6 7 7 6 7 6 7 6 7 6 7 6 7 6 7 6 7 6 7 6 6 7 6 7 6 6 7 6 6 7 6 6 7 6 6 7 6 6 7 6 6 6 7 6 6 7 6 6 6 6 7 6 6 6 6 7 6 6 6 6 6 7 6 6 6 6 6 6 6 7 6 6 6 6 6 6 6 6 6 6 6 6 7 6 6 6 6 6 6 6 6 6 6 6 6 6 6 6 6 6 6 6 …
0252_1 103 14 0	000000E+00 32765 5 4 4 4 4 5 4 4 4 5 4 4 5 4 5 4 5 4 5 4 4 5 5 4 6 6 6 0 0 0 0 0 1 0 0 0 0 1 0 0 0 0 0 0 0 0 0 0 0 0 0 0 0 0 0 0 0 0 0 7 0 0 0 0 0 0 7 0 0 0 0 7 0 0 0 7 0 0 0 7 0 0 7 0 0 7 0 7 0 0 7 0 7 0 7 0 7 0 7 7 0 7 0 7 7 0 7 7 7 0 7 7 7 7 7 7 0 7 7 7 7 6 7 7 7 7 7 7 6 7 7 7 6 7 6 7 7 6 7 6 7 7 6 7 6 7 6 7 6 7 7 6 7 6 7 7 6 6 7 6 7 6 7 6 6 7 6 6 7 6 6 7 6 6 6 7 6 6 6 7 6 6 6 6 7 6 6 6 6 6 6 …
0255_1 49 11 0	000000E+00 28053 6 6 7 0 7 0 0 7 0 0 7 0 7 0 7 0 7 7 0 7 7 0 7 7 0 7 7 0 7 7 7 0 7 7 7 7 0 7 7 7 0 7 7 7 7 7 7 7 7 7 7 7 7 7 7 6 7 7 7 7 6 7 7 7 6 7 7 6 7 6 7 7 6 7 6 7 7 6 7 6 7 6 7 6 7 6 7 6 7 6 7 6 6 7 6 7 6 6 7 6 7 6 6 7 6 6 7 6 6 7 6 6 7 6 6 7 6 6 6 7 6 6 7 6 6 6 6 7 6 6 7 6 6 7 6 6 6 7 6 6 6 6 7 6 6 6 6 6 7 6 6 6 6 6 6 6 6 6 7 6 6 6 6 6 6 6 6 6 6 6 6 6 6 6 6 6 6 6 5 6 6 6 6 6 6 6 6 6 6 6 5 …
0258_1 114 14 0	000000E+00 46244 6 6 7 7 0 7 0 0 7 0 7 0 0 7 0 0 7 0 7 0 0 7 0 7 0 7 0 7 0 7 0 7 0 7 0 7 7 0 7 0 7 7 0 7 7 0 7 7 7 0 7 7 7 7 7 0 7 7 7 7 7 7 7 7 7 7 7 7 7 7 7 7 7 7 7 6 7 7 7 7 6 7 7 6 7 7 6 7 7 6 7 7 6 7 6 7 6 7 6 7 7 6 6 7 6 7 6 7 6 7 6 7 6 6 7 6 6 7 6 7 6 6 7 6 6 7 6 6 6 7 6 6 7 6 6 6 6 7 6 6 6 6 7 6 6 6 6 6 7 6 6 6 6 6 6 6 7 6 6 6 6 6 6 7 6 6 6 6 6 6 7 6 6 6 6 6 6 6 6 6 6 6 6 6 6 6 5 6 6 6 6 …
0259_1 131 9 0	000000E+00 49827 6 6 6 7 0 7 0 7 0 7 0 7 0 7 0 7 7 0 7 7 0 7 7 0 7 7 0 7 7 7 7 0 7 7 7 7 7 0 7 7 7 7 7 7 7 7 7 7 7 7 6 7 7 7 7 7 7 6 7 7 7 6 7 7 7 6 7 7 6 7 7 6 7 6 7 7 6 7 6 7 6 7 7 6 7 6 6 7 6 7 6 7 6 6 7 6 7 6 6 6 7 6 6 7 6 6 6 7 6 6 6 7 6 6 6 6 7 6 6 6 6 6 6 6 7 6 6 6 6 6 6 6 6 6 6 6 6 6 6 6 6 6 6 6 6 6 6 6 6 6 6 6 6 6 6 6 6 5 6 6 6 6 6 6 6 5 6 6 6 6 6 5 6 6 6 6 6 5 6 6 6 5 6 6 6 5 6 6 6 5 6 …
