# Supplementary material for: New Data Indicate Larger Decline in Morphological Diversity in Split-Footed Lacewing Larvae than Previously Estimated
Source: Insects. 2025 Jan 27;16(2):125. doi: 10.3390/insects16020125 (PMC11855922; doi:10.3390/insects16020125)
Supplement: Supplementary file 1 [file insects-16-00125-s001.zip › insects-3012998-supplementary/Suppl Files Analysis Nymphidae/01/01.nef]

#CONST 1 1 1 0
#HARMO 20
0201_1
  1.0000000e+00 -1.8288140e-17  1.0569253e-16  1.9691235e-01
 -5.9861725e-02 -8.6936743e-02  8.0034954e-02 -1.4746741e-01
  1.1778507e-01 -5.7183691e-02  8.0789868e-02  6.2855876e-02
 -2.3989912e-02 -4.1864165e-02  6.7472092e-02 -6.2082500e-02
  4.5415042e-02 -1.0330926e-02 -1.6951329e-03 -4.9966039e-02
  2.3789464e-02  2.2419705e-02  3.8968369e-02 -7.8062418e-03
 -9.2639965e-03  8.7907504e-03  1.7050680e-02  1.7378994e-02
 -2.0391545e-02  1.1563321e-03  2.9145305e-03 -1.5509336e-02
  2.2581492e-03 -1.1695637e-02 -9.6139416e-03 -7.9599949e-03
 -3.7378693e-03 -8.6393648e-03  1.0234192e-03 -5.5848585e-03
  2.2007268e-03 -1.4485212e-02  7.4666110e-03 -9.2466491e-03
  1.2003334e-02  4.6804885e-03  4.3074141e-03 -7.6970580e-03
  3.2718964e-03  4.5527759e-03 -6.1234086e-04  6.5650375e-03
 -6.6728530e-03  2.6943141e-03 -1.9561041e-03 -2.5163143e-03
 -3.6251043e-03 -2.1612815e-03 -2.7954281e-04 -5.8977757e-03
 -7.1843968e-04  1.1956714e-03 -2.3260369e-03 -5.7575976e-03
 -2.5293856e-03 -6.4501803e-03  3.4461700e-04 -2.4211909e-07
  2.5501341e-03 -2.3368251e-03  1.3155385e-03 -2.5881620e-03
  2.6050267e-03  2.0011316e-03 -6.7963896e-04 -1.1181226e-03
  2.2934761e-04  1.9006749e-03 -3.3275280e-03 -1.2912036e-04
0202_1
  1.0000000e+00  1.0442221e-19  2.1364132e-17  1.0610828e-01
 -7.7053601e-02 -2.1931672e-02  5.6605297e-02 -1.2520380e-01
  1.7053074e-02 -5.9389509e-02  1.4216999e-01  8.3409703e-02
 -6.5057107e-02 -5.0072464e-03  4.8749911e-02 -1.0946681e-01
  3.1828852e-02 -9.1583623e-03  1.0201544e-02 -2.5339574e-02
 -1.7419113e-02  2.5682131e-02  1.3210182e-02 -4.9591042e-02
 -5.2784361e-03  2.1799363e-02  2.2239534e-02 -2.6646683e-02
  2.4217879e-03  1.7805356e-02  3.0797130e-02 -9.2212451e-03
 -1.6654057e-02  1.6086155e-02  9.9439032e-03  1.7811188e-02
 -2.0432357e-03 -2.4249830e-03 -1.2559963e-03  4.8319216e-03
 -6.8948505e-03  1.6236374e-03 -6.3506782e-03  5.6115921e-03
  4.0752027e-03  5.6104808e-03 -1.2481944e-02 -5.7413192e-03
 -4.0029257e-03 -3.2551156e-03 -5.8858148e-03 -9.8491983e-03
 -1.0734808e-03  3.4580104e-03  2.6170596e-03 -9.6163970e-03
  7.2687352e-05  5.0028707e-03  4.7907539e-04 -7.5602598e-03
 -4.1832121e-05 -8.1319897e-03  2.7639594e-03  3.3251472e-03
 -8.7557766e-04  4.2777169e-03  4.6845235e-03 -3.5927728e-03
  6.2912675e-03  1.3927177e-03 -5.4693443e-03  3.0706980e-03
 -2.2469544e-04 -1.2364750e-03 -1.3652719e-03  7.6846895e-04
 -3.1330074e-04  5.2028770e-03 -1.2416626e-04 -3.5054874e-03
0203_1
  1.0000000e+00 -1.6741538e-17  8.8200969e-17  1.4556791e-01
 -7.5062601e-02 -2.1836062e-02  4.8221231e-02 -1.6418533e-01
  3.7168377e-02 -1.0322767e-01  1.3842802e-01  1.0460033e-01
 -3.6293132e-02 -1.9635463e-02  2.3681315e-02 -1.4708625e-01
  3.7377096e-02 -1.0020154e-02  1.1516673e-02 -6.3233644e-02
  1.8760901e-02  1.3340576e-02  3.5894283e-02 -4.4658531e-02
 -9.4483453e-03  1.8159442e-02  3.0401910e-02 -3.0991178e-03
  1.3832677e-02  1.2238169e-02  1.6908079e-02 -1.2321648e-03
 -1.7026442e-02  8.2395112e-03 -1.5839458e-02  1.9407432e-02
  2.2061989e-05 -4.4561197e-03 -1.1519986e-02 -2.4827146e-03
 -1.1395006e-02 -1.8220166e-03 -1.7322349e-03 -2.0543875e-02
 -6.8933583e-04 -2.0181573e-03 -6.2309977e-03 -6.7386637e-03
 -3.2533263e-04 -5.0213689e-03  1.3439054e-03 -6.5392579e-03
  2.3954901e-03 -3.5953810e-03  3.7483858e-03  3.1034837e-03
  2.8254507e-03  4.2277288e-03 -9.0463866e-03 -4.1635193e-03
  3.4119917e-03  1.2726007e-05 -5.4423643e-03  2.4892222e-03
  1.1650890e-03  1.0213661e-03  5.0436109e-04 -1.7531231e-03
 -4.2142938e-03  3.3568657e-03 -3.3374899e-03 -1.9571390e-03
  3.3426375e-03  9.0722310e-04 -2.5736852e-03  5.3911306e-04
 -2.5859248e-03 -1.0456842e-03 -3.8275669e-05  2.2799380e-03
0204_1
  1.0000000e+00  6.8686657e-19 -1.5986483e-17  1.5709202e-01
 -6.3893284e-02 -1.9312236e-02  2.4352222e-02 -1.3514681e-01
  5.0950731e-02 -9.4164899e-02  1.1553862e-01  9.7142936e-02
 -2.5641854e-02 -8.3595892e-03  5.5696529e-02 -9.5957014e-02
  2.5178223e-02 -1.5987690e-02 -7.9510439e-03 -4.8215280e-02
  1.3152292e-02  1.0845304e-02  4.2429502e-02 -4.0272964e-02
 -1.7268931e-02  1.8909733e-02  3.2004352e-02 -1.2392817e-02
  1.1497900e-02  1.5854813e-02  2.0627145e-02 -4.7978356e-03
 -1.6873122e-02 -1.0032155e-03  1.2575856e-03  1.5470442e-02
 -1.5576309e-03  5.2246341e-03 -9.5131997e-03  4.1331157e-03
 -5.5438155e-03 -1.0370348e-03 -7.1969736e-03 -1.5578200e-02
  3.3944455e-03 -2.4424123e-03 -1.9754927e-03 -6.2975150e-03
 -8.4046148e-03  2.0224710e-03  5.0988837e-03 -1.1563086e-02
  4.8277074e-03 -4.6521250e-03  2.3359483e-03 -4.6439713e-03
  4.5761205e-04  5.4506630e-04  3.4956580e-03  2.1096395e-03
  3.3252013e-03 -7.8033865e-04 -3.5568015e-03  6.8917702e-04
  2.5131471e-03  3.7695846e-03 -4.2894218e-03 -3.1472973e-03
  5.6943500e-04  1.4869519e-03 -5.5228341e-04 -1.4059642e-03
 -1.2756525e-03  4.2617978e-03 -3.4025616e-03 -2.5581215e-03
 -2.2853205e-03 -2.6772568e-03  3.2314240e-04 -2.9306736e-03
0205_1
  1.0000000e+00  1.3567647e-17 -4.7712198e-17  1.8431430e-01
 -4.5357317e-02 -8.2790406e-02  5.9723196e-02 -1.2873411e-01
  9.7701010e-02 -4.3798786e-02  7.5248440e-02  6.1183928e-02
 -1.0845108e-02 -2.4625528e-02  4.3695789e-02 -4.5104933e-02
  2.6397894e-02 -1.3820514e-02 -7.7912708e-03 -3.4523953e-02
  2.0954104e-02  1.1305892e-02  5.2115225e-02 -1.9781496e-02
 -6.0724143e-03  1.0836071e-02  1.9861739e-02  5.2709369e-03
 -1.0941276e-02  1.0238718e-02  5.8923042e-04 -8.1990664e-03
 -7.3574858e-03 -1.0621906e-02 -7.1727528e-03 -7.5393646e-04
  2.8452950e-04  2.2581870e-03  5.2629091e-03 -3.9361547e-03
 -4.4086227e-03 -9.7023269e-03  2.7557588e-04 -1.7237350e-02
  6.8041107e-03  1.3089789e-03  4.3576146e-03 -1.2245235e-02
  1.2791652e-03 -1.3954893e-03  9.7280403e-03  3.2390333e-03
  1.0168676e-03  7.9513126e-03  3.4204675e-03  1.3323408e-03
 -3.0511558e-03 -2.0937640e-03 -2.6735510e-03 -9.7517749e-04
 -1.4090561e-04  3.5182953e-03 -4.4002105e-03  1.9068189e-04
 -4.6850587e-03 -1.9928713e-03 -4.3736111e-04 -2.7648510e-03
  2.9012802e-04 -1.3441202e-03  8.8310040e-04 -7.5076257e-03
  5.2640530e-04 -3.5426343e-03  2.0275055e-03 -1.0188228e-03
  1.9600751e-03  1.5718941e-03  7.5767098e-05  1.5681365e-03
0206_1
  1.0000000e+00  8.4502344e-18 -1.0469587e-16  1.9435662e-01
 -2.2392131e-02 -6.0105100e-02  3.9680462e-02 -1.3261208e-01
  1.0729236e-01 -5.0459482e-02  8.6623564e-02  7.7325554e-02
 -5.5963640e-03 -2.1860091e-02  3.3040974e-02 -4.5622353e-02
  2.5757081e-02 -1.1939866e-02 -1.5602643e-02 -1.6424612e-02
  2.4231422e-02  3.2081288e-03  4.0681415e-02 -2.5255708e-02
 -3.0439212e-03  7.7571967e-03  2.9465694e-02  9.8301782e-03
 -2.4358092e-03  5.2064762e-03  7.3032106e-03 -6.1512162e-03
 -5.7043942e-03 -7.4061441e-03 -5.5059933e-03  5.0608060e-04
  4.8552379e-03 -2.6562199e-03 -4.3079249e-03 -1.5860286e-03
 -6.2510087e-03 -5.7324405e-03 -3.6599658e-04 -1.1932026e-02
  9.0385059e-03 -1.6371991e-03  2.8362384e-03 -1.3928993e-02
  1.3481509e-03 -1.8903952e-03  1.0233486e-02 -1.9308602e-03
  1.0805874e-03  1.5044238e-03  3.8674536e-03  3.0337230e-03
 -2.1018048e-03  8.4837024e-04  1.1507708e-03 -1.7593687e-03
  3.7267732e-03 -8.4101973e-05 -3.7927583e-03  1.5866449e-03
 -3.5209962e-03  1.6644312e-04 -1.4295369e-03 -1.6806227e-03
 -1.6763174e-03 -6.4209087e-04 -1.8733414e-03 -5.9033058e-03
  1.2373265e-03 -1.4221343e-03  1.1593598e-03 -4.7408523e-03
  4.0552483e-04 -2.7090567e-03  2.4927301e-03  9.2048000e-04
0207_1
  1.0000000e+00 -1.8082158e-17  4.5599141e-17  1.3949579e-01
 -7.5996105e-02 -4.6029756e-02  8.5211442e-02 -1.2249926e-01
  2.6810431e-02 -5.7737704e-02  8.9154977e-02  8.9094741e-02
 -4.1814888e-02 -2.3743415e-02  3.2224411e-02 -9.5847439e-02
  2.6574879e-02 -2.9510187e-02 -2.4793720e-02 -4.0328563e-02
 -1.4411422e-03  9.3104451e-03  1.9303706e-02 -4.0439106e-02
  3.7284921e-03  2.8158092e-03  1.3834363e-02 -4.4386424e-02
  1.4732305e-02  1.3383850e-02  2.8126318e-02 -1.1074094e-02
 -1.0456449e-02  1.5351803e-03  1.2271004e-02  8.4522577e-03
  3.8654332e-03  9.4325468e-03  6.4891223e-04 -1.5709556e-03
  1.6190870e-03 -2.5074411e-03 -2.8251076e-03  8.1808967e-03
 -2.0678984e-03  9.1004550e-03 -1.3197003e-02  1.3013006e-04
 -1.7632581e-03  1.6863446e-03 -7.0335120e-03 -9.7655206e-03
  1.1558552e-03  2.0289718e-03 -3.9650263e-03 -2.9542557e-03
 -7.3269239e-03  2.0614623e-03 -1.3181185e-03 -5.1383184e-03
  2.2384624e-03 -2.8862393e-03 -3.3523604e-03 -4.2024615e-03
 -2.6196322e-03 -1.0318704e-03  1.6950948e-03  1.1080393e-03
  2.2441245e-03 -3.4489581e-04 -3.1682884e-03 -2.9282399e-03
  2.6289236e-04  1.4742611e-04 -1.1724822e-03  1.3053279e-03
  2.9629272e-03 -2.8174623e-04  9.6414829e-04  1.3210287e-03
0208_1
  1.0000000e+00 -8.2057821e-18 -6.0447462e-17  1.6103644e-01
 -5.6109677e-02 -1.1968659e-01  1.0867861e-01 -1.5237336e-01
  7.6556618e-02 -1.5811810e-02  6.3543281e-02  5.2778575e-02
 -4.2742666e-02 -5.0270472e-02  2.4812750e-02 -6.9692797e-02
  4.5839807e-02 -1.6290985e-02 -3.1989183e-05 -6.2124779e-02
  1.0952996e-02  1.5080344e-02  4.8974880e-02 -1.4354131e-02
 -1.2813558e-03  1.6255777e-02  8.7458387e-03 -1.5421190e-02
 -5.3008933e-03  6.6810868e-03  7.9381325e-03 -7.8423493e-03
  1.2086568e-04  8.7564981e-03 -4.5659041e-03  9.9659273e-03
 -1.7055995e-02  4.5433477e-05 -9.8266419e-03 -5.8011897e-03
  1.3085764e-03 -8.2067029e-03 -9.7210140e-03 -1.5474713e-02
  8.6008874e-04 -1.5457585e-03  1.8934585e-03 -7.7823835e-03
  3.2241263e-03 -1.3198244e-03  2.3059738e-03 -4.2167190e-03
  2.4793835e-03  9.5453750e-04  3.1556206e-03 -3.2692400e-03
  6.2231453e-03  3.7206816e-03 -3.2031109e-03  2.8582224e-03
 -2.0957994e-03  4.2528516e-03 -2.0923600e-03  1.7828558e-03
  4.3022710e-04  1.6116143e-03 -5.0556154e-03 -8.9211858e-04
 -2.5632208e-03  4.1232302e-04 -3.7657867e-03 -2.0115334e-03
  2.0300633e-04 -1.9644386e-03 -1.6679508e-03 -4.4618608e-05
 -1.3121628e-04 -1.5557088e-03  1.9303227e-04 -2.4267735e-04
0209_1
  1.0000000e+00 -3.1003487e-17  7.3124254e-17  1.9134490e-01
 -9.5991027e-02 -5.3487205e-02  9.4776217e-02 -1.7015482e-01
  3.6988167e-02 -4.1730401e-02  1.1713207e-01  8.2082903e-02
 -6.9840799e-02 -1.4969095e-02  3.2907710e-02 -8.0564333e-02
  1.9721038e-02 -2.3052592e-02 -3.2199983e-02 -5.9304951e-02
  1.1190117e-02  9.4550560e-03  3.3707237e-02 -3.2318842e-02
  3.6051096e-04  1.0136194e-02  9.6431891e-03 -3.7165889e-02
  5.7436994e-03  1.8232648e-02  1.8542786e-02 -2.3693737e-02
  5.6799169e-03 -2.2669430e-03  2.0746932e-02  1.0898808e-02
 -5.7143572e-03  1.4621151e-02  4.4427107e-03  7.1554317e-03
 -1.0673805e-03 -1.6714114e-04 -5.4213182e-03  1.6985884e-03
  5.2861735e-04  3.3237665e-03 -1.0933436e-02  1.8132478e-03
 -2.9751240e-03  1.6371076e-03 -5.9407545e-03 -2.9399886e-03
 -1.9797755e-03  6.7726420e-03 -6.3787775e-03 -1.1447185e-02
 -2.7277075e-03 -3.4872979e-03 -3.3351891e-03 -2.6426943e-03
  1.8345135e-04 -1.5968065e-03  6.1513218e-04 -4.2004467e-03
 -2.9677378e-04  2.6340438e-04  7.7741039e-04 -1.3929365e-03
  3.3109684e-03 -1.6505002e-03 -3.4954958e-03  6.6075670e-04
  6.1883459e-04 -2.5680750e-03 -1.7360231e-04  5.1833183e-04
  4.0293686e-03  3.1917352e-03 -4.9635747e-04  7.1624463e-04
0210_1
  1.0000000e+00 -1.8471439e-17  8.3734051e-17  1.5262144e-01
 -5.4926274e-02 -4.7391461e-02  5.4847055e-02 -1.4383553e-01
  4.0184883e-02 -5.1540298e-02  1.1514985e-01  9.2686815e-02
 -3.3032324e-02 -2.3014869e-02  2.8942204e-02 -9.7623427e-02
  2.4014433e-02 -1.9025050e-02 -3.8046940e-03 -2.7881427e-02
  8.1439618e-03  8.2791865e-03  2.8561629e-02 -3.7822368e-02
 -7.4990490e-03  1.4380124e-02  1.5096231e-02 -2.9744473e-02
  1.3919824e-02  9.0951820e-03  2.1149515e-02 -1.8367832e-02
 -1.4928027e-02  7.7206893e-03  1.6639031e-02  1.4417022e-02
 -1.5775919e-03  2.8594427e-03  2.5059564e-05  1.8923671e-03
 -2.8907297e-03 -2.1227406e-03 -7.4390455e-03  1.1839764e-03
 -3.8951098e-04  1.6284485e-03 -8.3399017e-03  4.8894763e-03
 -4.9852966e-03  1.3420624e-03 -7.1587912e-03 -1.6833462e-02
  2.7733828e-03 -1.0377587e-03 -2.1830308e-03 -6.3561101e-03
 -3.1550592e-03  1.8170296e-03  3.8338325e-03 -5.5582117e-03
 -1.0603263e-03 -2.0553383e-03 -3.0537731e-04 -3.3512315e-03
  3.7959713e-03 -1.1105010e-03  1.9887071e-03 -3.2341217e-04
 -5.1357509e-04  1.0245474e-03 -2.4407349e-03  2.5902582e-03
  2.7724945e-03  8.9484567e-04 -3.6800729e-03 -8.1967355e-04
 -2.3972390e-04  1.4905270e-03 -2.5141397e-04 -4.7638899e-04
0211_1
  1.0000000e+00 -3.7617909e-18  6.4217696e-17  1.6725193e-01
 -6.9373351e-02 -3.1093836e-02  2.7047860e-02 -1.5399196e-01
  5.6454673e-02 -8.5712492e-02  1.3182513e-01  1.0063425e-01
 -3.0102337e-02 -1.8034379e-02  4.6273336e-02 -1.0155531e-01
  2.5438090e-02 -1.1083053e-02  1.0999471e-03 -5.0756733e-02
  1.5707514e-02  1.0113096e-02  3.3953851e-02 -4.2229281e-02
 -1.6580920e-02  2.1397889e-02  3.5606840e-02 -1.9591893e-03
  1.1100453e-02  1.2999289e-02  2.0263806e-02 -9.7642621e-03
 -1.6389361e-02  1.6231469e-03 -3.1767885e-03  1.7391554e-02
 -4.0596733e-03  3.3429132e-03 -1.2172621e-02  1.6495642e-03
 -5.3032634e-03 -3.7431072e-03 -6.4873060e-03 -1.8112897e-02
  1.4977408e-03 -4.8398593e-03  1.4653371e-03 -6.2394693e-03
 -7.0625678e-03  2.1061689e-03  3.4631934e-03 -1.1085521e-02
  6.0749019e-03 -4.7867056e-03  2.6668782e-03 -1.5547118e-03
 -7.7759073e-04 -1.5867076e-03  3.7829509e-03  9.9151876e-04
  3.5769244e-04  5.0062329e-03 -4.5661738e-03  3.3421911e-04
  3.9713877e-03  3.5137944e-05 -5.4791420e-03 -3.6456943e-03
 -4.4471733e-03  1.2796161e-03  7.3871578e-04  3.2413045e-05
 -5.5211872e-04  4.1094473e-03 -3.1448204e-03 -3.8604356e-03
 -1.3970323e-03 -1.0421045e-03 -1.8642085e-03 -1.1314546e-03
0212_1
  1.0000000e+00  4.5834638e-17 -6.8029434e-17  2.2716728e-01
 -9.4958035e-02 -1.8161898e-02  8.0452711e-02 -1.9259964e-01
  5.4397411e-02 -1.0202866e-01  9.9186342e-02  1.0528280e-01
 -4.0563944e-02 -2.6132748e-02  6.6629469e-02 -9.4739384e-02
  4.4845981e-03 -8.1735402e-03 -1.0356188e-02 -9.4710597e-02
  3.9274242e-02  1.5023255e-02  3.3213256e-02 -5.5542709e-02
 -3.1924824e-02  2.9554028e-03  3.3379523e-02  3.8588015e-03
  9.4375059e-03  2.1102117e-02  3.8467127e-02  1.7112421e-03
 -5.4630308e-03  3.5521262e-04  2.2840599e-03  5.4760239e-03
  1.3744147e-03  7.7612711e-04 -2.1685265e-02  1.4836822e-02
 -1.9992713e-02  5.1464386e-03 -2.8892478e-03 -1.4373810e-02
  9.6517507e-03  5.5336403e-03 -3.4525237e-03 -1.4869513e-02
 -1.1188587e-02 -3.2147785e-03 -3.9511022e-03 -3.7846857e-03
 -4.0827011e-03 -4.0434308e-03  1.9734269e-03 -2.4080942e-03
  3.5189498e-03  2.6710856e-03  2.6715345e-04 -5.8227735e-03
  5.5254666e-03 -4.3057370e-03 -4.3304546e-03  1.4539300e-03
 -2.6278559e-03  4.8392013e-03 -3.2925939e-03 -4.8798413e-03
  4.1883591e-03  3.8948602e-03  2.2908396e-04 -2.7638951e-03
  1.8872371e-03  3.0728959e-03 -2.2890037e-03  3.9773468e-04
 -2.4916971e-03  8.0971545e-04  3.6484594e-04 -2.5995208e-03
0213_1
  1.0000000e+00 -6.9828930e-18  4.8913440e-17  1.9495599e-01
 -5.1268383e-02 -4.5762231e-02  8.1635228e-02 -1.4272033e-01
  4.1053170e-02 -5.5443649e-02  1.2902172e-01  1.0392890e-01
 -6.2444653e-02 -1.4966522e-02  3.1912791e-02 -9.6020280e-02
  3.0628894e-02 -2.2779149e-02  3.4495989e-03 -3.8582263e-02
  7.0230914e-03  7.9203398e-03  4.2597920e-02 -3.3262396e-02
 -1.4078142e-02  1.8296933e-02  2.2950045e-02 -2.2367781e-02
  1.6075182e-02  8.9648119e-03  2.5645440e-02 -1.4090911e-02
 -9.1100890e-03  5.3788532e-03  1.3933428e-02  2.6062742e-02
 -7.5984887e-03  1.1012396e-02 -2.3919977e-03  3.8036482e-03
 -3.4191304e-03 -4.3553812e-03 -9.8037567e-03 -8.0025982e-03
 -2.8461264e-04 -1.3149208e-03 -4.7815420e-03  3.0357340e-03
 -9.9242912e-03  3.5955133e-03  1.9747498e-03 -1.6872231e-02
  3.1457205e-03 -4.9378302e-03 -9.7707910e-04 -9.0544765e-03
 -9.8665717e-04 -3.2440952e-03  8.2310294e-03 -5.3616691e-04
  3.0475540e-04  2.1272788e-03  4.2101327e-04 -3.0389950e-03
  3.9213581e-03 -5.1146658e-04 -6.5679203e-04 -1.0389094e-03
  2.1354405e-04 -1.2652204e-03 -2.4424645e-05  7.2069225e-04
  1.0500185e-03  6.3665040e-03 -2.5277555e-03 -2.4724886e-03
 -8.3544108e-04 -4.0503850e-04 -3.6535921e-04 -6.8855772e-04
0214_1
  1.0000000e+00  1.1787745e-17  6.2078073e-18  2.0123070e-01
 -7.1972304e-02 -7.1617439e-02  1.0018543e-01 -1.5461557e-01
  3.4281300e-02 -4.5752801e-02  1.1972310e-01  9.5033123e-02
 -6.4058457e-02 -2.4244114e-02  6.7291670e-03 -8.9747718e-02
  1.8958673e-02 -3.2124519e-02 -3.5905524e-02 -4.9368520e-02
  1.7213538e-02  7.1997956e-03  2.3678624e-02 -4.6312572e-02
 -1.4103978e-02  7.5351298e-03  2.8504189e-03 -3.6114341e-02
  1.4302768e-02  6.3021593e-03  2.6802507e-02 -3.8135066e-02
 -2.1671699e-03 -3.3161735e-03  2.0624110e-02  6.0947785e-03
 -2.9049617e-04  1.1464320e-02  8.9013232e-03  8.1142670e-03
 -2.6397645e-03 -5.6738408e-03 -2.5936474e-03 -4.5744558e-03
  9.6926807e-03  5.0225897e-03 -8.8846435e-03  1.0625487e-02
 -7.0648444e-03  3.6807737e-03 -1.9840750e-03 -5.4098840e-05
  3.6117584e-04  5.1389149e-03 -1.0590894e-02 -8.8037443e-03
 -2.8445689e-03 -3.4454927e-03 -3.0447059e-03  2.3531046e-03
 -3.3109912e-03  8.4019761e-04 -2.3676312e-03 -2.5454458e-03
 -1.1739763e-03  5.9442201e-04 -3.8582144e-03 -4.6553615e-03
  8.1706001e-04 -4.6616111e-03 -3.3593796e-03  2.6957236e-03
 -8.5345711e-04  1.6180636e-03  7.0934752e-04 -1.3764248e-03
  1.8524244e-03 -4.5537138e-05 -2.6158420e-03  2.4333453e-04
0215_1
  1.0000000e+00  1.1742060e-17 -2.2346272e-17  1.8296340e-01
 -6.5798096e-02 -2.3738190e-02  4.6123621e-02 -1.2405877e-01
  3.7208351e-02 -6.4679503e-02  1.2269860e-01  1.0898334e-01
 -5.6084463e-02 -1.8156680e-02  2.9023652e-02 -7.2845787e-02
  1.1758872e-02 -2.2923023e-02 -9.7101096e-03 -3.3486579e-02
  9.6676092e-03 -9.7615468e-04  1.4968503e-02 -4.5467246e-02
 -1.8996982e-02  1.3945779e-02  1.5566770e-02 -2.3223868e-02
  1.2292940e-02  1.1707826e-02  2.5595982e-02 -3.8491085e-02
 -8.8084061e-03  6.4484923e-03  2.1822272e-02  7.7421057e-03
 -4.3192083e-03  7.0701640e-03  1.6563258e-02  9.4161109e-03
 -5.4295611e-03  5.3292519e-03  1.0035692e-03 -4.8016709e-03
  8.3771051e-03  2.2238138e-04 -5.9670086e-03  1.2393728e-02
 -1.0314985e-02  8.9114511e-03 -2.2387244e-03 -1.9466875e-03
  2.6231446e-03  4.7269295e-03 -7.3824920e-03 -8.1832363e-03
 -3.1015891e-03  1.8695948e-03  1.2167241e-04 -2.7321306e-03
 -6.3046228e-03  1.7338567e-03  6.7751132e-04 -2.1918779e-03
 -1.3933291e-03  9.1117223e-04 -7.0918187e-04 -6.8802682e-03
  4.9900752e-05 -3.6976575e-03  1.9628669e-03  3.5247652e-04
 -1.0047048e-03  1.2405632e-03 -4.7479678e-04 -2.2511087e-03
  6.1419752e-04  1.4829561e-03 -6.6220014e-04 -1.5206667e-03
0218_1
  1.0000000e+00  6.5800937e-18 -6.7874806e-17  1.9184672e-01
 -1.0455856e-01 -8.5851431e-02  1.0847311e-01 -1.9451721e-01
  5.5299283e-02 -7.3241351e-02  1.1554644e-01  8.7494327e-02
 -5.8187850e-02 -2.3010119e-02  2.1564035e-02 -1.4224120e-01
  3.9411963e-02  1.7916187e-03 -1.1601683e-02 -9.6471906e-02
  2.0883448e-02  3.3610241e-02  6.1435307e-02 -2.4529256e-02
 -1.7935913e-02  9.0151963e-03  1.8556342e-02 -9.4290161e-03
 -2.4695640e-03  2.1544318e-02  1.6683432e-02  6.4668517e-03
  5.9052783e-03 -1.8787812e-03 -1.5475164e-02  1.3401692e-02
 -7.8677866e-03  9.7430856e-03 -2.0089648e-02 -4.7103696e-03
 -1.1616300e-02 -3.0091333e-03 -2.7016227e-04 -1.9107898e-02
  4.0160900e-03  9.0431566e-03 -4.4005926e-03 -9.2079327e-03
 -1.7316146e-03 -1.0916686e-02  2.0382200e-03  7.8836967e-04
 -2.6783899e-03  2.6921095e-03 -8.9684244e-04 -1.7098533e-03
  7.9699841e-03 -5.3020342e-04 -6.0889629e-03 -2.9034617e-04
  7.1296742e-03  1.1270009e-03 -3.9603380e-03  1.4383763e-03
 -4.5941025e-03  6.6373301e-04 -1.0419169e-04  6.5983171e-04
  3.1433129e-03  5.1535113e-03 -4.2579368e-03 -1.2483843e-03
  2.0994686e-03 -1.4642898e-03 -3.1843601e-04  2.5603653e-03
 -2.0495513e-03  9.3379798e-04 -9.6732428e-04  2.6378442e-03
0219_1
  1.0000000e+00 -9.5259128e-18  7.5405650e-17  1.5719800e-01
 -1.0591379e-01 -7.9167696e-02  9.7445975e-02 -1.5552949e-01
  4.0080237e-02 -5.9905865e-02  9.0076974e-02  8.5708431e-02
 -4.8523478e-02 -2.5276691e-02  2.9316445e-02 -1.2607881e-01
  4.1606669e-02 -5.4248986e-03 -2.2628699e-02 -8.0600502e-02
  2.3917111e-03  3.2056751e-02  4.5544784e-02 -3.1520292e-02
 -8.0942454e-03  8.7294732e-03  2.1149718e-02 -3.1312990e-02
  6.4110178e-03  1.9326457e-02  2.0725489e-02  1.2781403e-03
 -1.0244831e-03 -2.4221319e-03 -2.6691421e-03  2.2789711e-02
 -8.1445610e-03  8.4374535e-03 -1.5478014e-02 -3.9263066e-03
  5.2726025e-03 -1.6181119e-03 -7.3659143e-03 -1.0530125e-02
 -5.3052229e-03  9.1414951e-03 -1.0404780e-02 -4.7510148e-03
 -6.9851912e-03 -5.4654045e-03  2.8599436e-03 -7.7372392e-03
  1.2907537e-03  5.3394308e-04 -2.4665437e-04 -5.8630181e-03
  1.6926172e-03 -4.0911438e-03 -4.6577502e-03  6.9352350e-03
  7.6074190e-04 -1.4420795e-03 -2.6796069e-03 -1.6674286e-03
  4.0986860e-03 -3.1849875e-05 -1.1079700e-03  4.2401229e-04
  2.6225053e-03  2.1670264e-03 -4.9887710e-03  2.6827123e-03
 -1.4664282e-03  9.1599633e-05 -1.0863848e-04  2.9966792e-04
  2.2735777e-03  1.6938601e-03 -1.2732007e-03  8.0510853e-04
0221_1
  1.0000000e+00 -1.4998261e-17  8.9528241e-17  1.8217333e-01
 -4.9531061e-02 -1.0470137e-01  7.5663858e-02 -1.5124113e-01
  8.7031286e-02 -4.5662674e-02  6.8533389e-02  7.7566505e-02
 -9.9912812e-03 -3.6865070e-02  3.6436524e-02 -8.6281526e-02
  3.6421585e-02 -3.0998714e-03  1.3465987e-02 -4.0448556e-02
  1.3200544e-02  2.2900888e-02  5.3244854e-02 -1.0476496e-02
 -2.0310765e-02  1.0270127e-02  6.6785512e-03  3.3403180e-03
 -6.3344526e-03  4.1727561e-03  1.0472974e-04 -1.4343767e-02
 -7.6420359e-03 -7.2559077e-03 -6.4912544e-03  6.9372912e-04
 -1.7801592e-03 -3.0264341e-03 -7.4287800e-04 -1.2760563e-02
  2.0159548e-03 -8.2463090e-03  8.0869356e-03 -1.8924793e-02
  8.0779934e-03  5.9937333e-03  4.3868565e-03  6.3317812e-04
 -2.0448247e-03  2.2083626e-03  3.7168500e-03  4.7806535e-03
 -5.5893087e-04  4.2591386e-03 -4.6510601e-03 -3.0157682e-03
 -3.1195034e-03  1.2195185e-03 -4.3652460e-03 -2.6542585e-03
 -2.2519392e-03 -1.9661311e-03 -4.0248883e-03 -3.8857015e-03
 -5.4577483e-04 -2.5845677e-03  4.3759413e-03 -4.2309479e-03
  2.5276151e-03 -1.3424879e-03 -1.3918645e-03 -7.7753076e-04
  1.1502570e-03  1.0602774e-03 -1.7840616e-03  8.7424665e-04
  1.0136798e-03  8.9748746e-04 -7.0862454e-04  1.1959772e-04
0222_1
  1.0000000e+00 -3.6665632e-17  7.5691640e-17  1.6946083e-01
 -9.4437979e-02 -5.2063981e-02  4.3372726e-02 -1.5457682e-01
  5.1641047e-02 -8.5909472e-02  1.0521902e-01  9.8785108e-02
 -3.7700526e-02 -2.5390003e-02  3.8272805e-02 -1.1892288e-01
  3.2895179e-02 -1.5841341e-02 -1.8354364e-02 -6.6141319e-02
  1.2468791e-02  1.5871717e-02  4.1883881e-02 -4.2120025e-02
 -9.5928274e-03  1.3563700e-02  2.7372909e-02 -1.6313759e-02
  1.0144149e-02  1.6029626e-02  1.7767691e-02 -4.3557664e-03
 -9.0312946e-03  3.6356289e-06 -5.2662613e-04  1.8398688e-02
 -3.8713904e-03  9.2005176e-03 -1.7223037e-02 -6.7472429e-04
 -3.6627465e-03 -3.1390788e-03 -6.4143768e-03 -1.3922164e-02
 -2.2669828e-03  3.2816278e-03 -3.8842937e-03 -7.1983423e-03
 -6.9302828e-03 -9.3077729e-04  1.8208635e-03 -9.0436673e-03
  2.6030690e-03 -3.9188608e-03 -1.5112945e-03 -7.6508512e-04
  9.5557232e-04 -1.4336568e-03  2.5669306e-03  1.8955083e-03
  2.3464192e-03 -2.9239657e-05 -8.0546575e-03 -1.4106095e-03
  4.2355901e-03  1.4466046e-03 -2.2452795e-03 -2.9840654e-04
  3.1526230e-04  9.0698571e-05 -1.1610826e-03  1.1578210e-03
 -4.2379620e-06  4.6882228e-03 -3.0564482e-03 -1.6253103e-03
  1.2760461e-04 -1.1926132e-03 -1.9149866e-03  1.2061047e-03
0223_1
  1.0000000e+00  8.1257611e-18  6.1479132e-17  1.8620850e-01
 -4.7551218e-02 -1.0464439e-01  7.4098858e-02 -1.4863488e-01
  9.7201263e-02 -4.9994593e-02  7.1299110e-02  6.7327146e-02
 -2.6583045e-02 -3.0957627e-02  3.3655018e-02 -7.1172414e-02
  4.5391701e-02 -9.2651505e-03  1.5108407e-02 -5.7156286e-02
  1.0859765e-02  1.8385908e-02  5.0694047e-02 -1.4046778e-02
 -1.4852846e-02  1.9643592e-02  1.3632550e-02  1.1399061e-02
 -1.1924916e-02  9.7390153e-04 -4.3434557e-03 -2.0751637e-02
 -4.0912310e-03 -3.6947711e-03 -8.0826175e-03  5.7935079e-03
 -3.5814041e-03 -1.2582094e-03  4.1828661e-03 -1.3809160e-02
 -2.3636066e-03 -8.6050088e-03 -1.5064438e-03 -1.9759660e-02
  1.0159559e-02  3.8061727e-03  9.6234879e-03 -6.6815363e-04
 -3.0299036e-05  3.4182636e-03  3.6278562e-03  2.3643580e-03
 -1.0916631e-03  6.1684835e-03 -5.9927864e-03 -7.3628730e-04
 -2.1557907e-03  1.6573582e-03 -1.1821634e-03 -1.7369139e-03
 -1.7156376e-04  1.2644327e-03 -6.9477477e-03 -4.8702360e-03
 -2.9967483e-03 -3.0441126e-03  1.7039265e-03 -2.2646603e-03
  3.5350375e-03 -6.9989361e-04  1.5194920e-03 -4.2708210e-03
  2.1435911e-03 -5.5848475e-04 -3.5972238e-03  1.2581323e-03
  2.6615972e-03  1.6694442e-03 -2.4215911e-04  1.4494863e-03
0225_1
  1.0000000e+00  2.4040581e-17 -7.9922146e-17  1.8597452e-01
 -1.0163899e-01 -4.4480228e-02  6.4223754e-02 -1.7469617e-01
  5.4493846e-02 -9.8719931e-02  1.0537273e-01  8.7319562e-02
 -5.2306616e-02 -1.0864722e-02  4.4585176e-02 -1.0009260e-01
  3.0451115e-02 -1.8978694e-02 -2.2768933e-02 -1.0742483e-01
  2.0336533e-02  3.1137454e-02  4.1529496e-02 -3.1672149e-02
 -4.8727736e-03  6.5731901e-03  3.5334315e-02 -1.5914057e-02
 -7.0972419e-03  2.7966032e-02  1.0360809e-02  5.5005012e-04
  1.1279424e-02 -2.6455749e-03  6.5540100e-03  1.2610386e-02
 -8.8039446e-03  1.0882505e-02 -2.7013186e-02  2.4406519e-03
 -6.9407104e-03 -5.7989712e-05 -5.2879463e-04 -1.1260823e-02
 -1.1068904e-03  2.8788029e-03 -8.3284802e-03 -1.7204720e-02
  1.4510408e-03 -2.1754185e-03  1.5705519e-03  2.6403059e-03
 -4.9532861e-03 -4.9647980e-03 -9.4021734e-05 -4.4079649e-03
  3.3176522e-03  2.6753221e-03 -9.9035816e-04 -3.9819668e-04
  9.3353207e-03 -3.5251463e-03 -8.0127246e-03 -6.2117817e-04
 -4.0397431e-03  2.5593205e-03 -2.1852362e-04  2.5811117e-03
  1.9945480e-03  1.1100503e-03 -2.1132319e-03 -2.4103963e-03
  2.9422772e-03  1.7236001e-03 -2.7324296e-03  5.8505772e-04
  3.3273188e-04 -1.4905734e-03 -1.1260632e-03  2.6448153e-03
0226_1
  1.0000000e+00 -2.6140295e-18  2.2486595e-17  1.3495288e-01
 -1.1046511e-01 -2.2831465e-01  1.2374348e-01 -1.4417190e-01
  5.0575882e-02 -2.1512871e-02  7.9652261e-03  4.2559848e-02
 -4.3441865e-02 -6.0451637e-02  4.7681452e-04 -1.0630813e-01
  6.2370136e-03  1.6923307e-02 -3.1254575e-02 -1.9688349e-02
 -2.6015957e-02 -1.8257883e-02 -2.5020375e-02 -5.7166806e-03
  4.7392311e-03 -1.8428787e-02 -4.6380162e-02 -3.2240650e-02
  1.1492517e-02  8.2465011e-04 -1.1338827e-02 -1.1195999e-02
  4.4989307e-04 -1.3228959e-02 -2.3070068e-02 -8.1168639e-03
  1.2308401e-02 -3.8822078e-03  2.4685102e-03 -1.0692360e-02
  1.0278295e-02  2.3081413e-03  1.3560125e-03 -6.0699448e-03
  7.1926283e-04  1.7200654e-03  1.0039653e-02  3.1357572e-03
  8.9175167e-03  1.2853986e-03  1.4535187e-02  7.3353157e-03
 -3.8304660e-03  7.9879475e-03  8.4617849e-03  1.4459448e-02
 -1.8793585e-04 -2.1006166e-03 -5.1057353e-03  1.4781618e-02
 -4.5248454e-03 -9.0617400e-04 -6.0951738e-03  2.8381166e-03
  6.0130553e-03 -1.1726770e-03  2.5167805e-04 -8.3004378e-03
  5.6425360e-04  4.1140810e-03  7.1492082e-03 -1.8842467e-03
 -1.4352641e-03  6.8938836e-03  4.2630166e-03  7.2316701e-03
 -6.7868641e-03 -7.2823455e-04 -4.3840030e-03  9.2466975e-04
0227_1
  1.0000000e+00  1.0092956e-17 -1.1929090e-16  1.1255020e-01
 -2.3532048e-02 -1.6721811e-01  1.8634510e-01 -1.2670007e-01
  1.0091261e-01  9.7163564e-03  8.5244413e-02  2.0081237e-02
 -2.3987866e-02 -4.1070153e-02  6.6228345e-02 -9.4103211e-02
  3.0558826e-02  5.7561276e-02  3.6356046e-02 -2.7548563e-02
 -3.7038134e-02  6.0177844e-03  2.9526563e-02  2.3166215e-02
 -1.0964433e-02 -9.8320325e-03 -8.0737086e-03 -1.6464769e-02
  3.1021135e-04 -5.7380196e-03 -5.2473334e-03 -2.3263581e-02
  9.4573426e-03  3.7168189e-03  1.3190011e-02 -1.7265816e-02
  2.3312432e-03  1.5650734e-03  1.7191452e-02  7.0444503e-03
 -3.6797944e-03  1.5539662e-02 -8.7288799e-03 -5.3993822e-03
 -5.9988336e-03 -3.7691763e-03 -1.0591533e-02 -4.0860634e-03
  1.7933266e-03  7.2642042e-04  3.3414634e-03 -7.3013804e-03
  1.0541079e-03 -2.3114012e-03  4.8069656e-03 -1.0364485e-02
  3.5645891e-03  4.2798366e-03 -1.0503743e-03  1.9384089e-03
  1.0440409e-03  3.5507697e-05 -2.9641560e-03  2.1590811e-03
 -3.0585097e-03  7.0267833e-03 -2.6108541e-04 -4.4087635e-03
 -2.2554578e-03 -3.9839383e-03 -4.8537604e-03 -3.8415140e-03
  1.0454211e-04 -1.8769586e-03 -9.1175030e-04 -8.5691157e-04
  4.1541660e-03  1.8856274e-03  3.1229827e-03  1.2171328e-03
0228_1
  1.0000000e+00 -2.8720434e-18 -3.1380005e-17  1.9053095e-01
 -5.1103674e-02 -4.1621852e-02  6.4568780e-02 -1.5905342e-01
  1.1629445e-01 -8.3442277e-02  9.5110125e-02  6.5923586e-02
 -3.2247300e-02 -2.0784539e-02  4.5085718e-02 -5.1165055e-02
  3.9218386e-02 -4.9944417e-03  1.7263029e-02 -5.5809811e-02
  1.8676040e-02  4.4422447e-03  2.0590935e-02 -3.6650388e-02
 -3.8452972e-03  7.4154491e-03  2.9465451e-02  2.7874751e-02
 -3.8357030e-03  1.0458003e-02  1.7285688e-02 -2.4737207e-02
 -2.3068351e-03  8.9363017e-04 -1.0999601e-02  2.6573838e-03
 -7.9576933e-03 -4.4603076e-03 -1.3916756e-03  6.7306492e-03
 -9.9906971e-03 -8.7267244e-03 -1.0395581e-03 -1.6801447e-02
  9.5484838e-03 -4.8330582e-03 -2.3615362e-03 -1.3059219e-02
  4.7303769e-03 -2.5159778e-03  8.4954332e-03 -3.4794779e-03
  1.3345854e-03  1.3448881e-03  3.2044381e-03 -2.2089783e-03
 -4.8377333e-04  7.7261284e-03  2.5104318e-03  3.6548544e-03
  8.0504651e-04 -8.1775007e-04 -4.5066549e-03  2.7154885e-03
 -6.8211636e-03 -2.3135714e-03 -6.8066072e-03 -7.0236528e-03
  2.5596396e-04  1.2840020e-03 -1.1393430e-03 -3.8579295e-03
  1.1525102e-03  1.1429645e-05  3.7136087e-03 -2.2438054e-03
 -3.3183123e-03 -4.4368678e-03 -1.0793653e-03 -1.3101135e-03
0229_1
  1.0000000e+00 -6.7553448e-18 -2.7736027e-17  1.7475258e-01
 -4.0385377e-02 -1.5342005e-01  1.3241971e-01 -1.5446956e-01
  9.5494544e-02 -1.6334299e-02  6.3509265e-02  4.3260607e-02
 -2.1054118e-02 -4.8807130e-02  3.4866604e-02 -7.8443574e-02
  4.8924211e-02  5.5244117e-03  1.0608964e-02 -4.2479873e-02
  4.4212276e-03  2.3995643e-02  5.1358213e-02 -7.7536823e-03
 -1.8702695e-02  7.9490008e-03 -8.2278447e-04  1.3836340e-03
 -1.0124761e-02 -9.1418596e-04 -2.0989585e-03 -8.8520761e-03
 -5.5322351e-03 -7.2114038e-03 -1.3744246e-02 -1.2111512e-02
 -2.2240025e-03 -7.9073671e-03  8.1869338e-03 -1.6820740e-02
  9.8277901e-03 -2.4666910e-03  6.2786652e-03 -9.5855817e-03
  1.9867927e-03  9.4167750e-03 -7.9026603e-04  3.3768035e-05
 -5.3733487e-04  5.6073306e-04 -5.5566013e-05  2.2806840e-03
 -3.0847683e-03  6.2638849e-03 -2.1572892e-03 -2.5685951e-03
 -4.1597851e-03 -1.4143402e-03 -8.8749053e-03 -3.5590526e-03
 -2.9709653e-03 -3.1834680e-03 -3.0773913e-05 -4.2622373e-03
  4.0916379e-03 -3.6110804e-03  2.5540757e-03 -1.1032163e-03
  2.3395382e-03  2.7588163e-03 -2.4906189e-03 -1.8962681e-03
  1.0320282e-03  1.7523086e-03 -2.5723873e-03  3.4647833e-03
 -1.9699908e-03  2.4497519e-03 -4.5236216e-04 -3.1057922e-04
0230_1
  1.0000000e+00  1.8770920e-17 -9.9953166e-17  7.2964925e-02
 -2.6718036e-02 -1.5769249e-01  1.9381007e-01 -9.1787629e-02
  9.6421127e-02 -5.6729804e-03  4.8075921e-02  1.1303909e-02
  5.7350811e-03 -2.3574444e-02  6.2936622e-02 -1.0660925e-01
  1.1053588e-02  5.1534395e-02  4.5998912e-02  2.8037896e-02
 -3.5295619e-02 -1.1982280e-02  9.5390249e-03 -9.6625043e-03
 -1.7843241e-04 -9.1221488e-03 -1.7398762e-02 -2.4302463e-02
  4.4302343e-03 -2.4726745e-03  1.7368699e-02 -1.5077859e-02
  4.7391555e-03 -2.5165658e-03  1.2676694e-02 -1.4801529e-02
 -1.9468250e-04  1.3564030e-02  6.3015873e-03  9.7366704e-03
 -7.6768351e-03  9.3923018e-04 -1.4300438e-02 -6.1245457e-03
 -3.0524437e-03 -1.0944186e-03  3.6234281e-03 -1.0097289e-02
  1.4332248e-03 -1.5241771e-03 -4.7452974e-05 -7.8356073e-03
  2.8205595e-03  9.4366332e-04  3.0813035e-03 -5.1457827e-04
  3.5847339e-03  3.6999398e-03 -8.7801806e-04  2.1568667e-03
 -5.7929074e-03  3.9517750e-03 -6.1872214e-03 -5.0641015e-03
  1.6231128e-03 -2.2904630e-03  3.8782126e-05 -1.5260080e-03
 -1.8727667e-03 -2.1865024e-04 -6.3150388e-04 -1.7759970e-03
  3.1050255e-03  3.3441138e-04 -1.4772955e-03 -1.6212432e-03
  3.1684616e-04  9.8014631e-04 -1.2412287e-03  8.5434964e-04
0231_1
  1.0000000e+00 -2.1843565e-17  5.8468659e-17  1.3926755e-01
 -6.1530188e-02  5.2578685e-03 -7.4198021e-03 -1.3945047e-01
  7.0513889e-02 -9.2013123e-02  1.4336053e-01  8.4369335e-02
 -4.5558632e-02 -5.9264494e-03  5.7766629e-02 -6.1271061e-02
  3.5833862e-02 -1.4694851e-02  1.8057560e-02 -5.2286068e-02
  6.0702934e-03  7.7374932e-04  1.5897732e-02 -4.0922107e-02
 -6.1864404e-03  2.4989046e-02  4.1805876e-02  2.8388762e-03
  2.6680724e-04  1.3148929e-02  1.2987973e-02 -1.8373721e-02
 -5.6886590e-03  2.5007433e-03  8.4113196e-03  1.3772522e-02
 -1.3488245e-02  4.8388152e-03  4.3434287e-04  9.2010553e-03
  1.9148909e-03  1.6260573e-03 -1.4680996e-02 -8.2760905e-03
 -3.3735822e-03 -1.1397909e-02 -4.8517569e-04 -8.3751866e-03
 -2.3651741e-03  6.8688431e-03  2.7396967e-03 -1.6813085e-02
  2.9975925e-03 -1.6803873e-03  2.9216387e-04 -3.0277780e-03
  2.3443284e-03 -3.8868471e-03  1.0094395e-02 -1.5340480e-03
 -2.9531250e-03  5.6150402e-03  1.2656475e-03 -6.9058310e-04
  4.9737385e-03  2.6596511e-03 -6.8183957e-03  3.2340363e-03
 -2.6092932e-03 -7.3403909e-04 -4.5914260e-04 -4.3950197e-03
 -1.9856254e-03  3.3503407e-03 -1.8290734e-03 -2.5865742e-03
 -1.3463083e-03  2.3477112e-03  6.0035391e-07 -3.7143564e-03
0232_1
  1.0000000e+00  1.2417328e-17  1.6234129e-17  1.3162030e-01
 -7.6538188e-02 -1.9754257e-01  2.2773491e-01 -1.2268198e-01
  8.9711123e-02 -3.1353176e-02 -1.7056289e-02  6.9317157e-03
  7.1097055e-03 -4.7575832e-02  4.1904371e-02 -1.3937322e-01
  3.4537970e-02  4.0812598e-02  5.7651281e-02 -4.8648401e-02
 -2.3586757e-02  1.7797321e-03  2.7420573e-02  1.7301252e-02
  1.7032110e-05  1.0829391e-03  1.0896556e-03 -8.2133260e-04
 -1.0655417e-02 -6.1926013e-03 -2.7619962e-02 -7.2919767e-03
  2.4450506e-03  2.3573806e-03 -9.7668554e-03 -2.3794715e-02
 -8.7922907e-03 -4.9055055e-03  9.4316006e-03 -8.1980379e-03
 -2.1484011e-03 -8.5843250e-04 -2.3112720e-03 -1.1564399e-02
  5.3317997e-03 -4.1534705e-03  2.6316738e-04  3.0706135e-03
  2.0641694e-03  8.3281565e-03 -6.6450732e-03  5.0959234e-03
 -2.3341849e-03 -2.2392117e-04 -3.8861170e-03 -5.3161487e-03
 -1.2151724e-03  4.2070761e-03 -5.5958705e-03 -2.0478498e-03
 -3.5612956e-04 -2.5548417e-03 -2.5605075e-03  2.1796990e-03
 -8.6295310e-04  1.7554350e-03  1.2785224e-03  1.2946920e-04
  4.5121172e-04 -1.9000021e-03 -4.8272466e-03  2.2029498e-04
  2.0184384e-03  8.2713810e-04 -9.9405475e-04  2.1003580e-03
  1.3658642e-03 -3.2369931e-04 -6.2790595e-04  1.9144675e-03
0233_1
  1.0000000e+00 -1.8172972e-17  9.1015736e-17  1.6847640e-01
 -4.5882356e-02  6.7473520e-02 -4.5687205e-02 -1.6174930e-01
  8.2963581e-02 -9.5534576e-02  1.1223428e-01  9.5900416e-02
 -4.9829119e-02 -1.7679339e-03  8.8297864e-02 -7.2013258e-04
  1.3270186e-02 -4.4716437e-03  6.5949370e-02 -1.9390776e-02
  1.1608168e-02 -8.2644369e-03  2.2347852e-03 -4.7339909e-02
 -1.6764598e-02  6.5691087e-03  3.6571121e-02  2.1414856e-02
 -1.0155988e-02  1.4812016e-02  2.6067274e-02 -1.4631699e-02
 -5.5578516e-03  9.4118286e-03  8.2733418e-03  2.3698290e-03
 -5.7223985e-03 -7.9952015e-03  7.0920198e-03  1.9163373e-02
 -1.1807485e-02  3.6950787e-03 -2.0072375e-03  1.9153194e-03
  2.2340737e-03 -5.8553625e-03 -1.0992243e-02 -9.5923393e-04
  5.2115136e-03 -2.4745669e-03  5.2576683e-03 -4.8209121e-03
 -2.4727616e-03 -3.0110150e-03  6.1471490e-03 -1.0457701e-02
  1.8524907e-03  4.5621783e-03  1.5545749e-03 -2.5684463e-03
  1.9243951e-03 -1.6542408e-03  1.4763584e-02  4.7560377e-04
 -1.8645783e-03  7.1383173e-04  2.5766708e-03  2.2764568e-03
 -2.4253447e-03  3.6354120e-03  9.9026122e-06  5.2239946e-03
  1.4201522e-03 -1.6083038e-03 -5.9362085e-04 -7.1543379e-04
 -2.2756060e-03  3.9808372e-04 -1.1344763e-03 -2.6015539e-03
0234_1
  1.0000000e+00 -1.4872690e-18  1.0833687e-16  1.1645640e-01
  2.8895850e-02 -1.6928465e-01  1.3583931e-01 -1.2416981e-01
  8.2385174e-02  8.0061998e-03  4.2096133e-02  4.1818086e-02
 -2.2598587e-02 -8.0301204e-02  2.3015839e-02 -7.4164123e-02
  7.2813432e-02  1.2920823e-02  1.8548812e-02 -3.5905761e-02
 -1.0931832e-02  1.3339098e-02  4.4247635e-02 -2.2797402e-03
 -1.3557067e-02  6.1693835e-03 -2.4918706e-03 -9.9772583e-03
  5.1773101e-04 -5.1355544e-03 -4.3392028e-04 -2.6158650e-03
 -1.0779113e-02 -4.6801482e-03 -1.1791654e-02 -1.1171698e-02
 -1.8177838e-03 -1.1012432e-02  2.2110735e-03 -1.2206741e-02
  1.0249796e-02 -1.0192891e-03 -2.0859426e-03 -1.9032869e-02
 -9.2491692e-04  1.0468038e-04  8.4704384e-03  3.4591834e-03
  1.2533052e-03  8.0622793e-03  2.7909428e-03  1.0463465e-03
 -4.0980359e-03  3.8521432e-05 -1.2924112e-02 -3.2179115e-04
 -1.4047117e-03  8.8634310e-04 -4.0939406e-03 -2.1475683e-03
 -3.6426980e-03 -3.2079794e-04 -1.1491297e-03 -5.6308089e-03
  1.5137139e-03 -3.3449767e-03 -4.3676880e-03 -5.1463965e-03
  3.8699625e-03 -2.1717550e-03  2.5255021e-03  2.4386651e-03
  4.3187315e-04  6.0072798e-03  6.9634882e-04  1.0670251e-03
  1.1310031e-03 -2.4633462e-03 -6.4215994e-03  1.6658949e-03
0236_1
  1.0000000e+00  2.8151507e-17 -1.0655951e-16  1.7779563e-01
  5.7700162e-03 -1.6383728e-01  1.1217078e-01 -1.6783751e-01
  8.2047793e-02  4.6709289e-03  2.7085094e-02  6.9327760e-02
 -4.1603887e-02 -7.3913442e-02  2.8381720e-02 -5.0552137e-02
  4.8458641e-02 -2.9626263e-02 -2.0398649e-02 -6.0644192e-02
  2.0683064e-02  7.5140646e-03  3.3280800e-02 -1.9535642e-02
 -4.3278719e-04  6.8138655e-04  1.4878720e-02 -1.9891218e-02
 -7.0113602e-04  7.3651607e-03  1.3649572e-02 -8.8270565e-03
 -1.8770938e-03  2.0199653e-03 -9.0495400e-03  3.6077682e-03
 -1.1374894e-02  3.4387643e-04 -1.5161062e-03  3.2771286e-03
 -1.9083063e-03 -4.6725967e-03 -1.1267408e-02 -6.0550204e-03
 -6.3946605e-03 -3.0643135e-03 -1.4259828e-02 -1.0303610e-02
  5.3890135e-03 -4.0031696e-03 -2.1342982e-03 -9.8402750e-03
 -4.7653353e-03  2.7368636e-03  4.7174660e-03 -3.5260993e-03
  2.5330286e-03 -4.5040617e-03 -2.0525094e-04 -9.5590429e-04
  2.0897975e-03  1.4524142e-03  9.1559264e-04  1.6052702e-03
  3.6742168e-04  4.4655412e-03 -3.6910773e-03  7.1607145e-03
 -3.1839918e-03 -8.2447662e-04 -3.6589137e-03  6.2883722e-04
  2.3409553e-03  1.6959503e-03 -3.8849316e-03 -1.0447697e-03
 -3.9817460e-03  2.8383011e-03 -1.7532181e-03  7.4754657e-04
0237_1
  1.0000000e+00 -1.6780227e-17  1.1928738e-16  1.4287549e-01
 -2.8858710e-02 -1.3491373e-01  1.4414098e-01 -1.3610598e-01
  1.0161690e-01 -1.0856238e-02  5.9345338e-02  5.6038630e-02
 -5.4754826e-04 -2.9381675e-02  5.1108752e-02 -8.3447546e-02
  3.0681819e-02  2.7109544e-02  3.0804766e-02 -1.6090797e-02
 -2.4939888e-02  1.5024058e-02  3.1883826e-02  1.5947723e-02
 -1.3406464e-02 -1.5746304e-02 -1.0661184e-02 -1.6156321e-02
  4.3189123e-03 -6.8984999e-03  1.0807005e-02 -1.6186341e-02
  4.6334012e-03 -3.6034828e-03  1.1844450e-03 -8.2891162e-03
  2.3849527e-03  3.1822201e-03  1.6076294e-02 -8.8004547e-03
  2.2636717e-04  6.9400393e-03  2.3641704e-03  3.6734487e-03
 -1.0567231e-02  3.3717237e-03 -8.6585811e-03 -1.2513357e-03
  2.0771396e-04 -8.2192566e-03  9.6131105e-04 -1.0242945e-02
  1.3121334e-03  1.8399551e-03  4.4133129e-03 -6.2246851e-03
  3.5601496e-03 -7.3054536e-04 -2.5368616e-04  2.1134265e-04
  2.1672585e-04  4.7760541e-03  2.1899533e-03  1.1670225e-05
 -2.1325012e-03  2.3644238e-03 -3.9721061e-03 -1.0153612e-03
 -4.0318221e-03 -3.3323079e-04 -1.7661526e-03 -5.3650794e-03
  1.7246932e-03 -2.8959250e-03  1.0839437e-03 -7.7220231e-04
  7.4421608e-04  1.0213285e-03  3.6253190e-04 -1.2565466e-03
0238_1
  1.0000000e+00  8.8170311e-18  7.1070177e-18  1.8058280e-01
 -9.6432641e-02 -1.6048031e-01  1.3203247e-01 -1.7403043e-01
  9.5898671e-02 -3.9602983e-02  6.6769228e-02  3.2515090e-02
 -1.6039054e-02 -4.6252650e-02  3.8808403e-02 -8.7152639e-02
  4.9384952e-02  1.0144640e-02  4.6186046e-03 -6.6517971e-02
  4.6843930e-03  3.1452685e-02  4.4381998e-02  1.8491579e-03
 -1.1632599e-02  1.6421541e-02 -3.6755697e-03  2.9007467e-03
 -1.9626230e-02 -2.4680819e-04 -9.7181280e-03 -1.7797446e-02
 -2.4749332e-03 -5.3663960e-03 -1.6203687e-02 -1.3326506e-02
 -2.9152151e-03 -9.5427279e-03  5.9958618e-03 -1.2804887e-02
  1.2536753e-02 -3.1640955e-03  7.7201246e-03 -7.3952321e-03
  3.1350954e-03  9.3944552e-03 -3.0142863e-03  1.2189064e-03
  1.6189581e-03  3.0791322e-03 -9.2969414e-03  1.9384342e-03
 -3.7608876e-03  3.2316736e-03  1.0507144e-03 -1.2991780e-03
 -1.4874800e-03  4.7605988e-04 -5.2494641e-03 -2.2857961e-03
 -3.6198620e-03 -3.4979208e-03 -4.2555976e-03 -1.8801633e-03
  5.0238055e-03 -2.9889980e-03 -5.9614146e-04  1.6695059e-03
  7.6911932e-04  2.3501793e-03  1.9521785e-04  1.0969110e-04
  1.2101498e-03  5.5073703e-04 -3.4498821e-03  1.1281326e-03
 -2.8227317e-04 -3.7111861e-05 -1.5429745e-03  2.7217946e-03
0240_1
  1.0000000e+00  1.4526822e-17 -3.8173302e-17  2.0080005e-01
 -4.8393606e-02 -1.0613377e-01  4.8477058e-02 -1.5984549e-01
  1.2047916e-01 -6.2940834e-02  5.6801788e-02  5.9519007e-02
 -1.6442900e-02 -3.2881166e-02  3.4405604e-02 -6.3519130e-02
  3.1309163e-02 -9.7571904e-03  5.9645263e-03 -5.2441684e-02
  2.2791233e-02  4.6238623e-03  3.6862022e-02 -3.1169322e-02
 -4.7318932e-03  9.4897375e-03  9.6923918e-03  1.3640558e-02
 -9.6608405e-03  6.8070222e-03  1.2649529e-02 -1.5234814e-02
 -8.7609120e-03 -6.2161113e-03 -9.4451168e-03 -3.4020690e-03
 -3.4374448e-06 -5.8136923e-03 -1.3019942e-02  1.2343253e-03
 -4.3150596e-03 -1.0399596e-02  1.4987563e-03 -1.6173476e-02
  8.0713507e-03  2.7319093e-03  6.1946731e-03 -1.9218358e-02
 -1.0212346e-03  9.4926865e-04  1.3069646e-03  6.6412338e-03
  9.4005745e-04  1.6764345e-03 -1.2839497e-03  6.0781404e-03
 -3.6110633e-03  5.9912347e-04 -5.0129108e-03 -3.9371157e-03
  3.2792955e-03  3.4266480e-03 -8.8764727e-03 -2.6368515e-03
 -4.8233495e-03 -1.9921647e-03  4.6215793e-05 -2.4773876e-03
 -1.3521468e-03 -8.0578171e-04 -1.6699420e-03 -2.7678456e-03
  1.0661799e-03 -2.1906066e-03 -2.2370795e-04  1.3019378e-04
  4.1606460e-03 -1.2289643e-03 -1.0171395e-04 -2.1145854e-04
0241_1
  1.0000000e+00  1.3310352e-17  8.4254820e-18  3.0424329e-01
 -6.8069183e-02  2.1767351e-02 -5.5759243e-03 -2.6702031e-01
  6.0120127e-02 -2.0367110e-01  6.5451991e-02  8.3473784e-02
 -5.5161841e-02 -6.4825789e-02  7.6236855e-03 -4.9615103e-02
 -5.3355838e-03 -7.3715954e-02  1.1738342e-02 -6.6453920e-02
  4.3712184e-02 -4.7057888e-02 -1.5077235e-02 -9.8118310e-02
  4.2702517e-02  5.0538193e-03  9.5513024e-03 -1.0198510e-03
  1.8095904e-03  9.4136582e-03  1.0617980e-02  2.7061781e-02
 -4.9049619e-03  2.3600990e-02 -2.0958394e-03 -1.9802956e-02
 -6.7129562e-03  5.2785774e-03 -2.5397200e-02 -1.1568261e-02
 -1.7315364e-03  2.4659458e-03 -1.3287556e-02  6.0048959e-03
 -2.2171740e-02  6.6977397e-03  4.7952062e-03 -1.9740644e-03
  3.1249753e-03  4.8498193e-04 -7.6047859e-03 -6.2943253e-03
 -1.6197102e-03 -3.0421721e-03 -2.3737166e-04  6.0353460e-03
 -5.2529287e-03 -3.5780106e-03  2.4316128e-03  5.2462534e-03
  4.8980455e-03  6.0167165e-03 -6.8727081e-03  1.5142665e-03
 -3.0083893e-03 -5.4476031e-03 -2.4275754e-03  1.1956182e-02
  2.8522158e-04  6.8899769e-04  9.6650418e-04 -2.1084487e-03
  2.7092027e-03 -2.4500487e-03 -4.8632994e-03 -6.0739730e-03
  5.8746726e-03 -5.2182892e-03  9.8546012e-04  5.9424696e-03
0242_1
  1.0000000e+00  8.5467161e-18 -6.2689711e-17  3.0060483e-01
 -7.8914894e-02  4.1926215e-02 -5.2651467e-02 -2.6577275e-01
  1.0845073e-01 -1.6395442e-01  7.2985281e-02  9.7217537e-02
 -3.3698857e-02 -8.4947301e-02  2.9506641e-02 -1.7394925e-02
  1.5777103e-02 -6.0719225e-02  2.3665417e-02 -3.6755860e-02
  5.0474493e-02 -2.9316439e-02  7.2584358e-03 -7.3117278e-02
  3.9697337e-02  1.0713360e-02  5.5958323e-03 -1.3646795e-02
  3.1078381e-03  9.2037466e-03 -4.6143822e-03  1.5444914e-02
 -1.8038347e-02  1.8690926e-02  5.9347144e-03 -1.4257223e-02
 -1.0503698e-02  8.3608277e-03 -1.3064340e-03 -1.6637049e-02
 -3.6308758e-03 -8.3247743e-03 -1.2684031e-02 -5.9689505e-03
 -1.7034830e-02 -1.3338766e-02  7.1941118e-04 -1.4807555e-03
 -4.8965950e-03 -1.3847709e-03  1.2951652e-03 -2.8773860e-03
  6.1858391e-03  1.2472857e-03 -2.1806441e-03 -4.0231767e-04
  7.2675208e-04 -8.9763561e-03 -4.0679682e-03  4.9903692e-03
 -4.1265024e-03  3.1100006e-03 -3.3470526e-03 -2.7132812e-03
 -1.0083608e-04  4.2573602e-03 -6.8413526e-03  1.9189407e-03
  2.0694581e-03 -1.9158353e-03 -5.4384629e-03  2.9758115e-03
 -1.9025539e-03  7.5858799e-06  3.0475449e-03 -3.4819897e-03
  3.3502433e-03  3.0053752e-03  1.4668960e-04 -4.0769750e-04
0243_1
  1.0000000e+00 -1.9242998e-17  7.9772236e-17  1.1312668e-01
 -3.1073181e-02 -1.6913173e-01  1.2055619e-01 -1.0406507e-01
  1.4032018e-01 -2.5739132e-02  4.3770297e-02  3.2355397e-02
  8.7536835e-03 -2.8813378e-02  3.7480885e-02 -5.4210994e-02
  3.6516225e-02  2.8126884e-02  1.6737353e-02 -1.2108065e-02
 -2.9214423e-02 -2.7139519e-03  1.3358866e-02  1.7833532e-02
 -5.7768204e-03 -2.4138152e-02 -1.1389104e-02 -2.0888493e-02
  1.2393118e-02 -2.3226006e-02  1.4459445e-02 -2.0698479e-02
  1.3959150e-02  7.7201542e-03  4.0879454e-04  4.0710908e-03
 -5.9836764e-03  4.5419444e-04  4.9223594e-03 -4.0364507e-03
 -4.7093650e-03  3.4510924e-03 -4.0642273e-03 -7.9495349e-03
 -8.5963236e-03 -8.7123619e-03 -2.9625116e-03 -1.1569701e-03
  3.5032364e-03 -8.8210377e-03  6.8552325e-04 -6.8492947e-03
  5.3806971e-03  1.3717509e-03  2.3769590e-03 -1.2426556e-03
 -2.1862512e-03  5.8338987e-03 -6.5117588e-03 -1.8436804e-03
 -6.4158939e-03 -2.5503948e-03  1.0616489e-03 -1.4751503e-03
 -7.6115175e-04 -1.0548927e-03 -5.4031148e-04 -1.3053667e-03
 -6.7012017e-04 -2.4325003e-03 -3.9655530e-03 -5.4252435e-04
  1.4595836e-03  3.0010316e-04 -1.0522981e-03 -1.7933514e-03
 -1.4335836e-03  2.0709668e-03  2.1758487e-04  5.5716456e-04
0248_1
  1.0000000e+00 -2.2143027e-17 -5.1621459e-17  1.5430891e-01
 -4.4880937e-02 -1.7271191e-01  1.4339992e-01 -1.6742103e-01
  8.0322058e-02  2.5479097e-02  9.8920941e-02  3.0122190e-02
 -4.8985378e-02 -5.4203724e-02  1.9694983e-02 -5.5506355e-02
  3.4863130e-02  9.2610789e-03  5.6927061e-03 -5.5666109e-02
 -2.3816158e-03  1.5557038e-02  3.9385147e-02 -1.9413742e-02
 -9.3916588e-03  1.8927691e-02  7.1183612e-03 -1.3368176e-02
 -1.9139863e-03  2.0935287e-03  1.1257019e-02 -9.6799176e-03
 -2.6331872e-03  1.8255740e-02 -4.4817267e-03 -5.2101458e-03
 -7.5551419e-03 -6.2727915e-04  3.1488771e-03  3.6741644e-03
 -2.2959130e-03  5.4845280e-03 -8.8888024e-03 -8.8813169e-03
 -3.3090213e-03 -2.4494900e-03 -1.1573411e-02 -5.0843108e-03
  6.5720876e-03 -2.3022465e-03  1.2670621e-03 -1.0084102e-02
  7.6790738e-03  3.3535971e-03  4.1685148e-03 -5.1501894e-03
  6.0460707e-04  8.8784768e-03  3.2440464e-03 -2.8483554e-03
  5.4319795e-04  2.4406797e-04  2.2191630e-04  5.9424534e-03
 -4.1221891e-04  3.6978719e-03 -2.2515641e-03  5.2030922e-03
 -8.1969723e-04 -1.7680222e-03 -8.2773807e-03 -1.9845632e-03
  2.3684993e-03  6.4931571e-04 -5.2128682e-03 -2.8863251e-03
  2.4788232e-03  4.4018352e-04  1.5140446e-03 -1.3634138e-03
0249_1
  1.0000000e+00 -1.2170283e-17 -4.2500433e-17  1.1844666e-01
  2.1654583e-02 -2.1314084e-01  1.1937871e-01 -1.2414841e-01
  6.7627366e-02  5.5780399e-02  4.6999252e-02  1.1008178e-02
 -5.3134214e-02 -9.9986586e-02  2.5773875e-02 -4.3541013e-02
  4.4524327e-02 -1.3126163e-02 -4.7711009e-03 -5.0675320e-02
  4.0523715e-03 -1.3396120e-02  1.5862060e-02 -6.7468070e-03
  8.6614810e-04 -3.5165905e-03  5.1231818e-03 -2.2173404e-02
  2.0082085e-02 -4.4964415e-03  3.3573615e-03 -1.8283779e-02
 -4.4034659e-03  2.0613315e-02  4.2282648e-03 -6.4252389e-03
 -4.9490866e-03  5.3116131e-03  1.1813454e-03  5.4806011e-03
 -1.6695994e-02  6.4518449e-03 -1.5009097e-02 -2.4100962e-03
 -2.2746459e-03 -1.0107292e-02 -1.1468613e-02 -4.3673274e-03
 -9.4475042e-05 -2.7107728e-04 -1.1710372e-03 -6.7230109e-03
 -3.2557640e-03 -3.4786511e-04 -6.8332999e-03 -1.9204311e-03
  1.9220648e-03 -9.6516276e-03 -2.2540592e-03 -4.4592233e-03
  9.4897669e-03  4.0920580e-03  2.5672513e-03  1.6514456e-03
 -3.1525435e-03  1.1929264e-03 -2.1158187e-03  2.3742296e-03
  6.7707449e-03 -1.0688267e-03 -2.6109238e-03  1.2783304e-03
  1.5181007e-03  8.2310531e-03  3.3695489e-03  3.3672482e-03
 -8.4140898e-03  1.8728921e-03 -4.2510605e-03  5.0673558e-03
0251_1
  1.0000000e+00  6.6001579e-18  9.3547574e-17  1.1802482e-01
 -6.3841785e-02 -1.6191996e-01  1.5446305e-01 -1.1387936e-01
  1.0246240e-01 -2.8232368e-02  5.5081158e-02  3.0037046e-02
  4.2859029e-03 -3.5567243e-02  4.5564042e-02 -1.0018453e-01
  3.4157901e-02  3.6294392e-02  4.2749806e-02 -1.0815997e-02
 -2.7603869e-02  1.4132605e-02  2.6492587e-02  1.0290368e-02
 -1.3630859e-02 -5.6564425e-03 -2.1440594e-02 -1.6835248e-02
 -2.8275284e-03 -1.0472181e-02  7.7084538e-03 -1.8295815e-02
  5.9689407e-03 -8.2853466e-03  1.9948458e-03 -1.5600754e-02
  7.9905466e-03  3.2581585e-03  1.4319052e-02 -6.8052286e-03
  1.0484087e-03  9.5450549e-03 -7.4799132e-03  5.2752447e-03
 -7.5003866e-03  3.1800920e-03 -2.5034605e-03 -3.7684045e-03
 -1.3822232e-03 -2.8959310e-03 -1.3026235e-03 -9.5523271e-03
 -3.0205186e-03 -1.5427570e-03 -2.0820510e-03 -2.1936471e-03
  6.0676541e-03 -4.4725673e-03  1.8006215e-03 -3.6512788e-03
  1.0771905e-03  5.7099713e-03  6.1040571e-05  7.7849965e-04
 -5.3295410e-04  2.1184377e-03 -5.9032629e-03 -6.1217545e-04
 -2.8409888e-03  5.5402469e-05  1.8052163e-04 -2.6330682e-03
  8.9926114e-04  1.0835850e-04 -1.5525571e-03 -6.3022490e-04
 -1.5030103e-03 -8.1639673e-04 -2.3457572e-03 -1.3161911e-03
0252_1
  1.0000000e+00 -2.6718909e-17  8.2050741e-17  9.8420427e-02
 -2.0740762e-02 -1.8047206e-01  2.2256033e-01 -1.0346679e-01
  6.3497093e-02  3.3989316e-02  6.2857358e-02  2.6227701e-03
 -3.1577160e-03 -3.9214437e-02  6.6536446e-02 -9.9201940e-02
  2.1283023e-03  6.7103245e-02  4.7503259e-02  5.3002228e-03
 -4.1832538e-02 -2.8914161e-03  1.8637081e-02  5.8461486e-03
 -7.4688920e-03 -4.0506028e-03 -1.6030704e-02 -2.4258279e-02
  3.1763718e-03 -1.5386910e-03  1.0884753e-02 -2.0262065e-02
  2.4385624e-03  7.1951722e-03  1.6083539e-02 -9.8777101e-03
 -1.6035900e-03  1.0940319e-02  7.0713600e-03  9.2549091e-03
 -7.2659959e-03  5.0595027e-03 -1.0640722e-02 -7.8567201e-03
 -4.3878581e-03  1.0214532e-03 -2.6748667e-03 -2.4695102e-03
  1.3473739e-03 -1.4289550e-03  5.0678917e-03 -1.3871739e-02
  3.1121470e-03  1.0198515e-03  1.9196979e-03  1.0004673e-03
  2.6721707e-03  7.7865023e-03 -1.6866738e-04  1.7691648e-03
 -4.5313753e-03  1.5274457e-03 -3.6040772e-03 -2.8758847e-03
 -1.4388062e-03  1.9126135e-03 -2.3783473e-03 -4.3383021e-03
  3.8525833e-04 -2.9299674e-03  1.2710668e-04 -2.1204662e-03
  1.7522372e-03  3.1476443e-03  6.3598448e-04  3.8293678e-04
  2.2255487e-03 -3.9605250e-04 -2.3694533e-03 -2.3584665e-03
0255_1
  1.0000000e+00 -3.7517123e-18 -5.8529678e-17  1.0063483e-01
 -5.9212875e-02 -1.7292065e-01  1.2969780e-01 -1.1709594e-01
  1.1106137e-01 -3.2022571e-02  5.3755480e-02  1.4012372e-02
  2.4082551e-03 -4.5278795e-02  3.3505762e-02 -8.9838314e-02
  4.8163108e-02  3.1160984e-02  2.9968070e-02 -2.7500248e-02
 -2.6221510e-02  1.6659268e-02  3.0543605e-02  1.6323093e-02
 -1.6897994e-02 -8.2941774e-03 -2.5081073e-02 -2.0176046e-02
 -3.4520379e-03 -1.7382069e-02  8.7126034e-04 -1.7461995e-02
  8.2262632e-03 -5.3316619e-03  1.4807140e-03 -1.2877972e-02
  3.0841445e-03 -3.0539450e-03  6.0818905e-03 -6.7215371e-03
  7.0889466e-03  1.2258636e-02 -4.1117265e-03 -1.4234556e-03
 -1.1425197e-02  2.3577888e-03 -8.7420035e-03  2.3414441e-03
 -1.4161750e-03 -2.2013326e-03 -2.5476091e-03 -1.0246500e-02
 -1.6217861e-03 -3.7710324e-03 -3.6256620e-03 -2.5949485e-03
  3.5839352e-03 -8.2420777e-04 -9.3657728e-04  1.0668110e-03
  2.1331651e-03 -2.7071586e-04  1.1728152e-03 -1.1107542e-03
  2.5676216e-04  6.6049875e-03 -5.5507776e-03  1.3151215e-03
 -3.5612489e-03 -2.5579711e-03 -2.2427293e-03  6.0625903e-04
  5.9807842e-04  1.0141422e-03  3.5570933e-04 -1.0232215e-03
 -3.7245102e-04 -1.2215847e-03 -1.5619025e-03  1.4431576e-03
0258_1
  1.0000000e+00  4.7251670e-18 -1.1423765e-16  1.6283649e-01
 -1.6388444e-02 -1.9165049e-01  1.8882780e-01 -1.8093311e-01
  8.1105319e-02  1.9988762e-02  6.8367426e-02  4.5795500e-02
 -1.1000973e-02 -4.7924432e-02  5.4196101e-02 -9.2566264e-02
  3.3922058e-02  3.2034393e-02  2.8891239e-02 -4.3592463e-02
 -2.2347813e-02  2.3088333e-02  4.4599616e-02  1.7197189e-02
 -1.5484999e-02 -6.3639798e-03 -1.1450898e-02 -1.1592528e-02
 -4.8414357e-03 -6.8110747e-03 -1.1436436e-02 -1.2065265e-02
  7.4827344e-03 -3.7811911e-03  3.4404620e-03 -2.5105207e-02
  2.1957821e-03 -1.2216890e-04  1.6318963e-02 -4.6953585e-03
  3.8010994e-03  8.5298344e-03  1.7289251e-03 -1.9651029e-03
 -6.5142544e-03  2.1473513e-03 -7.4197272e-03  1.8211733e-03
  4.2184015e-04  3.1419659e-03 -6.8022478e-03 -2.0579243e-03
 -4.6332732e-03 -4.6625734e-03 -3.2712056e-04 -1.2605163e-02
  3.6147264e-03  1.0161859e-03  2.7150793e-03 -4.1784185e-03
  1.7490623e-03 -1.5804377e-03  7.9025917e-04  3.4751820e-03
  2.3778935e-03  2.9525360e-03 -2.4959825e-03 -9.7718193e-04
 -6.3554550e-04  3.2106096e-03 -3.1150573e-03  2.6286943e-04
 -3.5117512e-03  1.3358209e-03 -5.4373172e-03 -2.4685247e-03
  3.1590524e-04 -4.4013904e-03  5.2928785e-04 -4.8093549e-04
0259_1
  1.0000000e+00 -2.3623448e-17  8.4696164e-17  1.9615777e-01
 -4.6345065e-02 -1.8795202e-01  1.4544641e-01 -1.9196331e-01
  8.0439667e-02  1.7726231e-02  6.8150890e-02  2.7530761e-02
 -4.7864078e-02 -6.2177303e-02  2.2624310e-02 -4.8970189e-02
  3.8543741e-02 -1.0601202e-02 -3.9576359e-03 -7.4916465e-02
  8.2322923e-03  1.4700879e-03  1.6776136e-02 -2.1355062e-02
  4.7611753e-03  1.5662242e-02  1.9593572e-02 -1.8783768e-02
  1.4695890e-03 -2.2349088e-03  1.3212424e-02 -1.1273332e-02
 -2.0001619e-03  1.9339346e-02 -7.1785304e-03  1.4516095e-03
 -9.2448958e-03 -2.8383359e-03 -1.1639130e-03  1.1316649e-03
 -6.4453243e-03  2.1718892e-03 -1.4106638e-02  7.1447366e-04
 -2.9403844e-03 -6.7073703e-03 -1.2336819e-02 -5.6692635e-03
  1.7007643e-03 -3.2121517e-03 -7.1880062e-03 -1.5854826e-02
  6.0937381e-03 -6.5830026e-04  3.2406597e-03 -1.9311806e-03
 -6.4040178e-04  1.9934948e-03  5.5403636e-03 -2.0484597e-03
  1.6347767e-03 -8.4588552e-04 -1.3641259e-03  4.8911647e-03
  1.7249918e-03  2.4507186e-03 -3.3977545e-03  3.8477606e-03
 -4.2446110e-04 -7.3686411e-04 -3.8338164e-03  3.6760888e-03
  1.1616618e-03  2.5468845e-03 -1.9067343e-03 -4.6096832e-04
 -1.4413111e-03  2.1931078e-03 -4.0232908e-03 -1.3505099e-04
