# Supplementary material for: New Data Indicate Larger Decline in Morphological Diversity in Split-Footed Lacewing Larvae than Previously Estimated
Source: Insects. 2025 Jan 27;16(2):125. doi: 10.3390/insects16020125 (PMC11855922; doi:10.3390/insects16020125)
Supplement: Supplementary file 1 [file insects-16-00125-s001.zip › insects-3012998-supplementary/Suppl Files Analysis Nymphidae/01/01.ods]

## Sheet: Tabelle1
DATA_NAME	PC1	PC2	PC3	PC4	PC5	PC6	time
0227_1	-1,48E-001	-1,74E-002	-6,16E-002	-4,59E-003	2,45E-002	-4,12E-003	1
0228_1	6,73E-002	3,20E-002	-3,34E-002	-4,96E-003	-1,77E-002	-8,76E-003	1
0229_1	-8,65E-002	8,49E-003	5,67E-003	-1,02E-002	-3,81E-002	-6,80E-003	1
0230_1	-1,44E-001	7,68E-003	-6,63E-002	2,74E-002	4,72E-002	-8,04E-003	1
0231_1	1,59E-001	-1,38E-003	-4,11E-002	-2,91E-002	7,09E-003	2,25E-002	1
0232_1	-1,86E-001	3,51E-002	-1,95E-002	8,82E-002	6,00E-004	-4,65E-002	1
0233_1	2,07E-001	4,19E-002	-9,65E-002	-3,78E-002	3,51E-002	2,28E-002	1
0234_1	-1,27E-001	3,33E-002	1,55E-002	-6,48E-002	-4,47E-003	-2,34E-002	1
0236_1	-8,77E-002	3,21E-002	6,54E-002	-6,27E-002	-5,74E-005	-2,22E-002	1
0237_1	-9,64E-002	1,28E-002	-4,84E-002	-1,55E-005	7,52E-003	6,13E-003	1
0238_1	-7,50E-002	2,17E-003	1,38E-002	4,09E-002	-5,65E-002	4,73E-003	1
0240_1	1,49E-002	6,15E-002	6,94E-003	-8,06E-003	-3,77E-002	1,53E-002	1
0241_1	2,09E-001	1,02E-001	5,89E-002	5,74E-002	6,88E-002	-4,26E-002	1
0242_1	2,20E-001	1,30E-001	2,66E-002	1,57E-002	2,90E-002	-1,30E-002	1
0243_1	-1,08E-001	5,93E-002	-2,98E-002	6,12E-003	4,04E-003	3,53E-002	1
0248_1	-1,05E-001	-3,78E-002	2,32E-002	-3,58E-002	-1,26E-003	-1,03E-004	1
0249_1	-1,47E-001	1,82E-002	7,52E-002	-9,62E-002	4,68E-002	-6,14E-004	1
0251_1	-1,14E-001	1,67E-002	-4,15E-002	4,03E-002	9,27E-005	1,23E-002	1
0252_1	-1,87E-001	-3,59E-002	-6,29E-002	1,07E-002	5,97E-002	-1,55E-002	1
0255_1	-1,09E-001	3,28E-002	-2,09E-002	2,79E-002	-1,41E-002	2,47E-002	1
0258_1	-1,68E-001	-1,72E-002	-2,82E-002	-1,27E-002	2,01E-003	-1,33E-002	1
0259_1	-1,12E-001	-1,24E-002	5,32E-002	-2,77E-002	1,07E-002	-8,50E-003	1
0226_1	-1,33E-001	1,94E-002	1,02E-001	8,26E-002	3,67E-002	8,04E-002	2
0201_1	1,36E-002	3,05E-002	-1,20E-002	-5,84E-003	-5,26E-002	-4,05E-003	4
0202_1	1,01E-001	-7,54E-002	-2,09E-002	-7,06E-003	2,97E-002	1,09E-002	4
0203_1	1,19E-001	-3,08E-002	-8,39E-003	8,07E-003	-5,65E-003	-1,04E-002	4
0204_1	1,25E-001	-1,57E-002	-1,90E-002	-7,85E-003	-1,13E-002	8,30E-003	4
0205_1	2,35E-002	2,59E-002	-3,79E-003	-2,22E-002	-3,83E-002	9,66E-003	4
0206_1	5,15E-002	3,78E-002	-1,01E-002	-4,33E-002	-2,83E-002	1,35E-002	4
0207_1	5,94E-002	-4,37E-002	2,51E-002	1,32E-002	2,74E-002	-2,52E-003	4
0208_1	-3,62E-002	-2,65E-003	3,32E-002	-1,61E-002	-1,75E-002	-1,67E-002	4
0209_1	5,50E-002	-7,42E-002	2,77E-002	1,23E-002	1,32E-002	2,13E-003	4
0210_1	7,11E-002	-3,13E-002	3,17E-003	-2,13E-002	1,96E-002	7,87E-003	4
0211_1	1,15E-001	-1,82E-002	-1,55E-002	-1,14E-002	-1,01E-002	1,18E-002	4
0212_1	1,04E-001	-3,33E-002	-1,40E-002	3,74E-002	-8,14E-003	-2,76E-002	4
0213_1	6,73E-002	-5,54E-002	-2,18E-003	-2,40E-002	1,64E-002	-1,52E-002	4
0214_1	4,01E-002	-6,73E-002	4,53E-002	-1,31E-003	2,04E-002	3,28E-003	4
0215_1	1,03E-001	-4,09E-002	3,34E-003	-1,32E-002	3,40E-002	1,62E-002	4
0218_1	3,16E-002	-6,02E-002	1,99E-002	3,66E-002	-4,50E-002	-1,77E-002	4
0219_1	3,16E-002	-5,57E-002	2,82E-002	3,45E-002	-2,24E-002	-3,18E-003	4
0221_1	-6,25E-003	2,21E-002	-4,43E-003	-8,67E-003	-3,96E-002	4,52E-003	4
0222_1	9,15E-002	-2,33E-002	1,73E-002	1,67E-002	-1,98E-002	9,35E-003	4
0223_1	-9,54E-004	2,60E-002	-1,53E-003	-1,41E-002	-4,07E-002	3,11E-004	4
0225_1	9,63E-002	-3,71E-002	1,31E-002	3,51E-002	-3,14E-002	-1,11E-002	4
