# Supplementary material for: New Data Indicate Larger Decline in Morphological Diversity in Split-Footed Lacewing Larvae than Previously Estimated
Source: Insects. 2025 Jan 27;16(2):125. doi: 10.3390/insects16020125 (PMC11855922; doi:10.3390/insects16020125)
Supplement: Supplementary file 1 [file insects-16-00125-s001.zip › insects-3012998-supplementary/Suppl Files Analysis Nymphidae/01/01.pcc]

6 20
Prin1
-2StD
  1.000000e+000 -2.364179e-018  8.884108e-018  1.655844e-001
 -2.603655e-002 -2.412545e-001  2.100831e-001 -1.515276e-001
  9.700674e-002  4.090073e-002  3.171551e-002  6.420340e-002
 -8.187813e-003 -5.635810e-002  3.710708e-002 -8.174101e-002
  4.139091e-002  4.106992e-002  1.967903e-002 -4.511567e-002
 -2.894680e-002  1.318694e-002  3.359917e-002 -2.235241e-002
 -1.196821e-002 -6.694187e-003 -1.816021e-002 -1.106719e-002
 -1.702689e-003 -1.064505e-002 -3.818408e-003 -1.149124e-002
  6.091830e-003 -2.200522e-003 -4.390840e-003  7.082572e-004
 -2.564810e-004 -1.040274e-003  1.118695e-002 -9.688009e-004
  1.723840e-003  4.039704e-003 -3.602640e-003 -7.910419e-003
 -1.499673e-003  8.239239e-004 -3.499164e-003 -3.756577e-003
  3.306575e-003 -3.244427e-004 -1.303220e-004 -4.867992e-003
 -1.125505e-003  2.152457e-003 -2.979583e-004 -2.866666e-003
  1.622758e-003  1.877066e-003 -2.929002e-003 -7.493725e-004
 -1.252653e-003  2.157788e-004 -1.925537e-003 -5.126098e-004
  3.167266e-004  1.050135e-003 -1.430077e-003 -8.140275e-004
 -4.404972e-005 -1.129696e-003 -2.051215e-003 -8.991267e-004
  1.148255e-003  1.958815e-003 -7.256654e-004 -5.128796e-004
 -8.299187e-004  3.281181e-004 -1.879281e-003  2.335730e-004
MEAN
  1.000000e+000 -2.364179e-018  8.884108e-018  1.655844e-001
 -5.605982e-002 -9.578918e-002  9.238937e-002 -1.515276e-001
  7.496259e-002 -4.726411e-002  8.202642e-002  6.420340e-002
 -3.135141e-002 -3.551991e-002  3.844118e-002 -8.174101e-002
  3.093396e-002 -2.323475e-003  6.546188e-003 -4.511567e-002
  3.848582e-003  8.367270e-003  2.992343e-002 -2.235241e-002
 -6.879140e-003  6.539599e-003  9.932058e-003 -1.106719e-002
  1.377192e-003  5.485203e-003  1.053741e-002 -1.149124e-002
 -3.241834e-003  1.773521e-003  1.462949e-004  7.082572e-004
 -3.235244e-003  1.791956e-003 -6.257201e-004 -9.688009e-004
 -2.607534e-003 -5.749398e-004 -4.268798e-003 -7.910419e-003
 -2.130154e-004  5.327035e-004 -3.434571e-003 -3.756577e-003
 -8.541699e-004 -1.861690e-004  4.074107e-004 -4.867992e-003
  2.079545e-004  6.534485e-004 -2.431207e-004 -2.866666e-003
  1.832260e-004  4.101934e-004 -8.323653e-004 -7.493725e-004
  3.295394e-004  3.647834e-004 -2.103155e-003 -5.126098e-004
 -1.993482e-004  5.763407e-004 -1.510890e-003 -8.140275e-004
  2.801470e-004 -6.592033e-005 -1.694937e-003 -8.991267e-004
  8.340490e-004  1.072037e-003 -1.128380e-003 -5.128796e-004
 -1.985826e-005  1.961634e-004 -8.630721e-004  2.335730e-004
+2StD
  1.000000e+000 -2.364179e-018  8.884108e-018  1.655844e-001
 -8.608309e-002  4.967614e-002 -2.530434e-002 -1.515276e-001
  5.291844e-002 -1.354289e-001  1.323373e-001  6.420340e-002
 -5.451501e-002 -1.468172e-002  3.977528e-002 -8.174101e-002
  2.047701e-002 -4.571687e-002 -6.586657e-003 -4.511567e-002
  3.664396e-002  3.547598e-003  2.624769e-002 -2.235241e-002
 -1.790070e-003  1.977339e-002  3.802433e-002 -1.106719e-002
  4.457073e-003  2.161545e-002  2.489323e-002 -1.149124e-002
 -1.257550e-002  5.747564e-003  4.683430e-003  7.082572e-004
 -6.214007e-003  4.624186e-003 -1.243839e-002 -9.688009e-004
 -6.938908e-003 -5.189584e-003 -4.934956e-003 -7.910419e-003
  1.073642e-003  2.414831e-004 -3.369978e-003 -3.756577e-003
 -5.014915e-003 -4.789526e-005  9.451434e-004 -4.867992e-003
  1.541414e-003 -8.455601e-004 -1.882831e-004 -2.866666e-003
 -1.256306e-003 -1.056679e-003  1.264272e-003 -7.493725e-004
  1.911732e-003  5.137880e-004 -2.280773e-003 -5.126098e-004
 -7.154230e-004  1.025461e-004 -1.591703e-003 -8.140275e-004
  6.043437e-004  9.978549e-004 -1.338659e-003 -8.991267e-004
  5.198433e-004  1.852593e-004 -1.531095e-003 -5.128796e-004
  7.902022e-004  6.420867e-005  1.531372e-004  2.335730e-004
Prin2
-2StD
  1.000000e+000 -2.364179e-018  8.884108e-018  1.655844e-001
 -7.595071e-002 -9.085344e-002  1.216648e-001 -1.515276e-001
  3.214217e-002 -2.389489e-002  1.226607e-001  6.420340e-002
 -5.159847e-002 -1.334730e-002  3.887385e-002 -8.174101e-002
  3.033037e-002  3.750294e-003 -1.264087e-002 -4.511567e-002
 -4.194941e-003  2.623901e-002  4.066458e-002 -2.235241e-002
 -2.044790e-002  1.290447e-002  1.806680e-002 -1.106719e-002
  8.244285e-003  1.430227e-002  2.341503e-002 -1.149124e-002
 -3.054298e-003  7.558797e-004  8.609742e-003  7.082572e-004
 -2.834572e-003  7.255576e-003 -1.562784e-003 -9.688009e-004
 -4.356501e-003  1.674219e-003 -4.289431e-003 -7.910419e-003
  4.363732e-003  4.730150e-003 -1.031441e-002 -3.756577e-003
 -4.844646e-003 -3.677065e-004 -1.418730e-003 -4.867992e-003
  6.058348e-004  5.545715e-004 -9.111819e-004 -2.866666e-003
  1.256014e-003  2.160421e-003  3.643743e-004 -7.493725e-004
  1.130261e-003 -1.805542e-003 -1.701587e-003 -5.126098e-004
  1.016776e-003  2.076733e-003 -1.521735e-004 -8.140275e-004
  1.244305e-003  5.041674e-004 -2.798087e-003 -8.991267e-004
  5.553507e-004  1.810961e-003 -2.173573e-003 -5.128796e-004
 -3.006881e-004  1.071536e-003 -8.026144e-004  2.335730e-004
MEAN
  1.000000e+000 -2.364179e-018  8.884108e-018  1.655844e-001
 -5.605982e-002 -9.578918e-002  9.238937e-002 -1.515276e-001
  7.496259e-002 -4.726411e-002  8.202642e-002  6.420340e-002
 -3.135141e-002 -3.551991e-002  3.844118e-002 -8.174101e-002
  3.093396e-002 -2.323475e-003  6.546188e-003 -4.511567e-002
  3.848582e-003  8.367270e-003  2.992343e-002 -2.235241e-002
 -6.879140e-003  6.539599e-003  9.932058e-003 -1.106719e-002
  1.377192e-003  5.485203e-003  1.053741e-002 -1.149124e-002
 -3.241834e-003  1.773521e-003  1.462949e-004  7.082572e-004
 -3.235244e-003  1.791956e-003 -6.257201e-004 -9.688009e-004
 -2.607534e-003 -5.749398e-004 -4.268798e-003 -7.910419e-003
 -2.130154e-004  5.327035e-004 -3.434571e-003 -3.756577e-003
 -8.541699e-004 -1.861690e-004  4.074107e-004 -4.867992e-003
  2.079545e-004  6.534485e-004 -2.431207e-004 -2.866666e-003
  1.832260e-004  4.101934e-004 -8.323653e-004 -7.493725e-004
  3.295394e-004  3.647834e-004 -2.103155e-003 -5.126098e-004
 -1.993482e-004  5.763407e-004 -1.510890e-003 -8.140275e-004
  2.801470e-004 -6.592033e-005 -1.694937e-003 -8.991267e-004
  8.340490e-004  1.072037e-003 -1.128380e-003 -5.128796e-004
 -1.985826e-005  1.961634e-004 -8.630721e-004  2.335730e-004
+2StD
  1.000000e+000 -2.364179e-018  8.884108e-018  1.655844e-001
 -3.616893e-002 -1.007249e-001  6.311395e-002 -1.515276e-001
  1.177830e-001 -7.063333e-002  4.139212e-002  6.420340e-002
 -1.110435e-002 -5.769252e-002  3.800851e-002 -8.174101e-002
  3.153755e-002 -8.397244e-003  2.573324e-002 -4.511567e-002
  1.189210e-002 -9.504466e-003  1.918228e-002 -2.235241e-002
  6.689621e-003  1.747308e-004  1.797314e-003 -1.106719e-002
 -5.489901e-003 -3.331860e-003 -2.340211e-003 -1.149124e-002
 -3.429370e-003  2.791162e-003 -8.317152e-003  7.082572e-004
 -3.635916e-003 -3.671664e-003  3.113434e-004 -9.688009e-004
 -8.585671e-004 -2.824099e-003 -4.248165e-003 -7.910419e-003
 -4.789763e-003 -3.664743e-003  3.445271e-003 -3.756577e-003
  3.136306e-003 -4.631528e-006  2.233552e-003 -4.867992e-003
 -1.899258e-004  7.523255e-004  4.249405e-004 -2.866666e-003
 -8.895615e-004 -1.340034e-003 -2.029105e-003 -7.493725e-004
 -4.711818e-004  2.535109e-003 -2.504723e-003 -5.126098e-004
 -1.415473e-003 -9.240514e-004 -2.869607e-003 -8.140275e-004
 -6.840112e-004 -6.360081e-004 -5.917873e-004 -8.991267e-004
  1.112747e-003  3.331133e-004 -8.318698e-005 -5.128796e-004
  2.609715e-004 -6.792091e-004 -9.235298e-004  2.335730e-004
Prin3
-2StD
  1.000000e+000 -2.364179e-018  8.884108e-018  1.655844e-001
 -4.470534e-002 -7.090738e-002  1.019245e-001 -1.515276e-001
  9.367226e-002 -4.736359e-002  9.629208e-002  6.420340e-002
 -9.365526e-003 -1.148434e-002  6.825035e-002 -8.174101e-002
  2.799997e-002  2.844522e-002  4.196295e-002 -4.511567e-002
 -1.314192e-002  1.288404e-002  3.310611e-002 -2.235241e-002
 -1.748566e-002  3.961273e-003  1.282614e-002 -1.106719e-002
 -3.266817e-003  1.997159e-003  1.308401e-002 -1.149124e-002
 -7.744584e-004 -8.635116e-004  6.673868e-003  7.082572e-004
 -1.754292e-003  7.635967e-004  7.009234e-003 -9.688009e-004
 -5.342832e-003  2.703181e-003 -3.110749e-003 -7.910419e-003
  7.797455e-004 -1.022143e-003 -3.607460e-003 -3.756577e-003
 -1.336408e-003 -6.757772e-004  1.600014e-003 -4.867992e-003
  1.123012e-003 -1.663350e-003  1.710877e-003 -2.866666e-003
  1.854532e-003  4.250806e-003  9.178478e-004 -7.493725e-004
 -9.451899e-004  2.420598e-004  3.155647e-004 -5.126098e-004
 -1.150458e-003  1.507958e-003 -1.269851e-003 -8.140275e-004
 -1.592588e-003 -2.743673e-004 -1.755844e-003 -8.991267e-004
  1.054649e-003 -5.043084e-004 -1.502747e-003 -5.128796e-004
  8.303872e-004  1.178086e-004  3.172397e-004  2.335730e-004
MEAN
  1.000000e+000 -2.364179e-018  8.884108e-018  1.655844e-001
 -5.605982e-002 -9.578918e-002  9.238937e-002 -1.515276e-001
  7.496259e-002 -4.726411e-002  8.202642e-002  6.420340e-002
 -3.135141e-002 -3.551991e-002  3.844118e-002 -8.174101e-002
  3.093396e-002 -2.323475e-003  6.546188e-003 -4.511567e-002
  3.848582e-003  8.367270e-003  2.992343e-002 -2.235241e-002
 -6.879140e-003  6.539599e-003  9.932058e-003 -1.106719e-002
  1.377192e-003  5.485203e-003  1.053741e-002 -1.149124e-002
 -3.241834e-003  1.773521e-003  1.462949e-004  7.082572e-004
 -3.235244e-003  1.791956e-003 -6.257201e-004 -9.688009e-004
 -2.607534e-003 -5.749398e-004 -4.268798e-003 -7.910419e-003
 -2.130154e-004  5.327035e-004 -3.434571e-003 -3.756577e-003
 -8.541699e-004 -1.861690e-004  4.074107e-004 -4.867992e-003
  2.079545e-004  6.534485e-004 -2.431207e-004 -2.866666e-003
  1.832260e-004  4.101934e-004 -8.323653e-004 -7.493725e-004
  3.295394e-004  3.647834e-004 -2.103155e-003 -5.126098e-004
 -1.993482e-004  5.763407e-004 -1.510890e-003 -8.140275e-004
  2.801470e-004 -6.592033e-005 -1.694937e-003 -8.991267e-004
  8.340490e-004  1.072037e-003 -1.128380e-003 -5.128796e-004
 -1.985826e-005  1.961634e-004 -8.630721e-004  2.335730e-004
+2StD
  1.000000e+000 -2.364179e-018  8.884108e-018  1.655844e-001
 -6.741430e-002 -1.206710e-001  8.285423e-002 -1.515276e-001
  5.625292e-002 -4.716463e-002  6.776076e-002  6.420340e-002
 -5.333729e-002 -5.955548e-002  8.632009e-003 -8.174101e-002
  3.386795e-002 -3.309217e-002 -2.887058e-002 -4.511567e-002
  2.083908e-002  3.850501e-003  2.674075e-002 -2.235241e-002
  3.727376e-003  9.117925e-003  7.037979e-003 -1.106719e-002
  6.021201e-003  8.973247e-003  7.990807e-003 -1.149124e-002
 -5.709210e-003  4.410554e-003 -6.381278e-003  7.082572e-004
 -4.716196e-003  2.820315e-003 -8.260674e-003 -9.688009e-004
  1.277637e-004 -3.853060e-003 -5.426847e-003 -7.910419e-003
 -1.205776e-003  2.087550e-003 -3.261682e-003 -3.756577e-003
 -3.719315e-004  3.034392e-004 -7.851921e-004 -4.867992e-003
 -7.071028e-004  2.970247e-003 -2.197118e-003 -2.866666e-003
 -1.488080e-003 -3.430419e-003 -2.582578e-003 -7.493725e-004
  1.604269e-003  4.875070e-004 -4.521875e-003 -5.126098e-004
  7.517614e-004 -3.552767e-004 -1.751929e-003 -8.140275e-004
  2.152882e-003  1.425266e-004 -1.634030e-003 -8.991267e-004
  6.134487e-004  2.648382e-003 -7.540125e-004 -5.128796e-004
 -8.701037e-004  2.745182e-004 -2.043384e-003  2.335730e-004
Prin4
-2StD
  1.000000e+000 -2.364179e-018  8.884108e-018  1.655844e-001
 -9.040259e-003 -9.407953e-002  7.003599e-002 -1.515276e-001
  7.989537e-002 -1.081286e-002  9.744388e-002  6.420340e-002
 -3.867596e-002 -4.268043e-002  4.083432e-002 -8.174101e-002
  4.242064e-002 -1.254855e-002  3.739102e-003 -4.511567e-002
  1.035891e-002  9.546007e-003  3.803102e-002 -2.235241e-002
 -1.148641e-002  1.262033e-002  2.215456e-002 -1.106719e-002
  3.212530e-003  4.410624e-003  1.546381e-002 -1.149124e-002
 -8.025997e-003  5.960298e-003  3.172129e-003  7.082572e-004
 -5.786790e-003 -2.271852e-004  3.364797e-003 -9.688009e-004
 -5.131509e-003 -1.888178e-003 -6.571597e-003 -7.910419e-003
  1.877719e-003 -3.931977e-003 -6.189884e-003 -3.756577e-003
 -7.224071e-004  5.312225e-004  1.714422e-003 -4.867992e-003
  1.283247e-003  7.194079e-004 -1.362093e-003 -2.866666e-003
 -3.173623e-004 -2.383616e-004  1.554733e-003 -7.493725e-004
  9.415414e-004  1.356087e-003  1.286214e-003 -5.126098e-004
 -7.499421e-004  8.149038e-004 -2.082629e-003 -8.140275e-004
  3.941294e-004 -1.276756e-003 -2.384877e-003 -8.991267e-004
  7.722205e-004  2.038932e-003 -1.133651e-003 -5.128796e-004
 -1.143880e-003  9.490940e-004 -1.171291e-003  2.335730e-004
MEAN
  1.000000e+000 -2.364179e-018  8.884108e-018  1.655844e-001
 -5.605982e-002 -9.578918e-002  9.238937e-002 -1.515276e-001
  7.496259e-002 -4.726411e-002  8.202642e-002  6.420340e-002
 -3.135141e-002 -3.551991e-002  3.844118e-002 -8.174101e-002
  3.093396e-002 -2.323475e-003  6.546188e-003 -4.511567e-002
  3.848582e-003  8.367270e-003  2.992343e-002 -2.235241e-002
 -6.879140e-003  6.539599e-003  9.932058e-003 -1.106719e-002
  1.377192e-003  5.485203e-003  1.053741e-002 -1.149124e-002
 -3.241834e-003  1.773521e-003  1.462949e-004  7.082572e-004
 -3.235244e-003  1.791956e-003 -6.257201e-004 -9.688009e-004
 -2.607534e-003 -5.749398e-004 -4.268798e-003 -7.910419e-003
 -2.130154e-004  5.327035e-004 -3.434571e-003 -3.756577e-003
 -8.541699e-004 -1.861690e-004  4.074107e-004 -4.867992e-003
  2.079545e-004  6.534485e-004 -2.431207e-004 -2.866666e-003
  1.832260e-004  4.101934e-004 -8.323653e-004 -7.493725e-004
  3.295394e-004  3.647834e-004 -2.103155e-003 -5.126098e-004
 -1.993482e-004  5.763407e-004 -1.510890e-003 -8.140275e-004
  2.801470e-004 -6.592033e-005 -1.694937e-003 -8.991267e-004
  8.340490e-004  1.072037e-003 -1.128380e-003 -5.128796e-004
 -1.985826e-005  1.961634e-004 -8.630721e-004  2.335730e-004
+2StD
  1.000000e+000 -2.364179e-018  8.884108e-018  1.655844e-001
 -1.030794e-001 -9.749883e-002  1.147427e-001 -1.515276e-001
  7.002981e-002 -8.371536e-002  6.660896e-002  6.420340e-002
 -2.402686e-002 -2.835939e-002  3.604804e-002 -8.174101e-002
  1.944728e-002  7.901600e-003  9.353274e-003 -4.511567e-002
 -2.661749e-003  7.188533e-003  2.181584e-002 -2.235241e-002
 -2.271868e-003  4.588642e-004 -2.290442e-003 -1.106719e-002
 -4.581458e-004  6.559782e-003  5.611011e-003 -1.149124e-002
  1.542329e-003 -2.413256e-003 -2.879539e-003  7.082572e-004
 -6.836984e-004  3.811097e-003 -4.616237e-003 -9.688009e-004
 -8.355904e-005  7.382982e-004 -1.965999e-003 -7.910419e-003
 -2.303750e-003  4.997384e-003 -6.792583e-004 -3.756577e-003
 -9.859327e-004 -9.035605e-004 -8.996005e-004 -4.867992e-003
 -8.673384e-004  5.874891e-004  8.758513e-004 -2.866666e-003
  6.838143e-004  1.058748e-003 -3.219464e-003 -7.493725e-004
 -2.824626e-004 -6.265202e-004 -5.492524e-003 -5.126098e-004
  3.512457e-004  3.377776e-004 -9.391515e-004 -8.140275e-004
  1.661646e-004  1.144916e-003 -1.004997e-003 -8.991267e-004
  8.958775e-004  1.051424e-004 -1.123109e-003 -5.128796e-004
  1.104164e-003 -5.567672e-004 -5.548529e-004  2.335730e-004
Prin5
-2StD
  1.000000e+000 -2.364179e-018  8.884108e-018  1.655844e-001
 -6.866965e-002 -1.041965e-001  8.712305e-002 -1.515276e-001
  9.502795e-002 -5.062651e-002  8.408376e-002  6.420340e-002
 -2.148397e-002 -2.828944e-002  3.935355e-002 -8.174101e-002
  4.884374e-002 -2.650982e-003 -4.251680e-003 -4.511567e-002
  1.652532e-002  3.168689e-002  5.823303e-002 -2.235241e-002
 -1.848798e-002  1.344566e-002  1.969049e-002 -1.106719e-002
 -9.951495e-003  7.609062e-003  4.701017e-003 -1.149124e-002
 -2.385103e-003 -8.899690e-003 -1.267535e-002  7.082572e-004
 -4.039755e-003 -3.520338e-003 -5.543538e-003 -9.688009e-004
  6.500602e-004 -6.998240e-003  3.408938e-003 -7.910419e-003
  7.032021e-003  4.297095e-003  6.155011e-005 -3.756577e-003
 -9.561363e-004 -7.185423e-004  2.078579e-003 -4.867992e-003
 -1.345304e-003  1.686903e-003 -6.684197e-004 -2.866666e-003
  1.345454e-004  5.659625e-004 -2.992604e-003 -7.493725e-004
  1.485823e-003 -7.220579e-004 -4.494276e-003 -5.126098e-004
 -5.376587e-004 -7.408859e-004 -1.112647e-003 -8.140275e-004
  4.795669e-004  8.556473e-004 -1.839557e-003 -8.991267e-004
  1.115041e-003  2.208457e-004 -1.785940e-003 -5.128796e-004
 -4.845824e-005  2.654419e-005 -7.257907e-004  2.335730e-004
MEAN
  1.000000e+000 -2.364179e-018  8.884108e-018  1.655844e-001
 -5.605982e-002 -9.578918e-002  9.238937e-002 -1.515276e-001
  7.496259e-002 -4.726411e-002  8.202642e-002  6.420340e-002
 -3.135141e-002 -3.551991e-002  3.844118e-002 -8.174101e-002
  3.093396e-002 -2.323475e-003  6.546188e-003 -4.511567e-002
  3.848582e-003  8.367270e-003  2.992343e-002 -2.235241e-002
 -6.879140e-003  6.539599e-003  9.932058e-003 -1.106719e-002
  1.377192e-003  5.485203e-003  1.053741e-002 -1.149124e-002
 -3.241834e-003  1.773521e-003  1.462949e-004  7.082572e-004
 -3.235244e-003  1.791956e-003 -6.257201e-004 -9.688009e-004
 -2.607534e-003 -5.749398e-004 -4.268798e-003 -7.910419e-003
 -2.130154e-004  5.327035e-004 -3.434571e-003 -3.756577e-003
 -8.541699e-004 -1.861690e-004  4.074107e-004 -4.867992e-003
  2.079545e-004  6.534485e-004 -2.431207e-004 -2.866666e-003
  1.832260e-004  4.101934e-004 -8.323653e-004 -7.493725e-004
  3.295394e-004  3.647834e-004 -2.103155e-003 -5.126098e-004
 -1.993482e-004  5.763407e-004 -1.510890e-003 -8.140275e-004
  2.801470e-004 -6.592033e-005 -1.694937e-003 -8.991267e-004
  8.340490e-004  1.072037e-003 -1.128380e-003 -5.128796e-004
 -1.985826e-005  1.961634e-004 -8.630721e-004  2.335730e-004
+2StD
  1.000000e+000 -2.364179e-018  8.884108e-018  1.655844e-001
 -4.344999e-002 -8.738185e-002  9.765569e-002 -1.515276e-001
  5.489723e-002 -4.390171e-002  7.996908e-002  6.420340e-002
 -4.121885e-002 -4.275038e-002  3.752881e-002 -8.174101e-002
  1.302418e-002 -1.995968e-003  1.734406e-002 -4.511567e-002
 -8.828153e-003 -1.495235e-002  1.613826e-003 -2.235241e-002
  4.729697e-003 -3.664601e-004  1.736310e-004 -1.106719e-002
  1.270588e-002  3.361344e-003  1.637380e-002 -1.149124e-002
 -4.098565e-003  1.244673e-002  1.296794e-002  7.082572e-004
 -2.430733e-003  7.104250e-003  4.292098e-003 -9.688009e-004
 -5.865128e-003  5.848361e-003 -1.194653e-002 -7.910419e-003
 -7.458052e-003 -3.231688e-003 -6.930692e-003 -3.756577e-003
 -7.522035e-004  3.462043e-004 -1.263758e-003 -4.867992e-003
  1.761213e-003 -3.800062e-004  1.821783e-004 -2.866666e-003
  2.319066e-004  2.544243e-004  1.327873e-003 -7.493725e-004
 -8.267443e-004  1.451625e-003  2.879659e-004 -5.126098e-004
  1.389623e-004  1.893567e-003 -1.909133e-003 -8.140275e-004
  8.072706e-005 -9.874879e-004 -1.550317e-003 -8.991267e-004
  5.530572e-004  1.923228e-003 -4.708201e-004 -5.128796e-004
  8.741716e-006  3.657826e-004 -1.000354e-003  2.335730e-004
Prin6
-2StD
  1.000000e+000 -2.364179e-018  8.884108e-018  1.655844e-001
 -4.598357e-002 -8.529448e-002  1.161125e-001 -1.515276e-001
  7.159118e-002 -5.689723e-002  7.744840e-002  6.420340e-002
 -3.404979e-002 -4.618323e-002  4.000002e-002 -8.174101e-002
  3.411112e-002 -9.792333e-003  1.491054e-002 -4.511567e-002
  1.537620e-002  9.483642e-003  4.064170e-002 -2.235241e-002
 -2.149198e-003  1.107568e-002  1.942845e-002 -1.106719e-002
 -1.689366e-003  8.645752e-003  9.571293e-003 -1.149124e-002
 -3.549184e-003  7.356844e-003  5.775444e-004  7.082572e-004
 -8.330942e-003  3.306502e-003 -6.170709e-003 -9.688009e-004
 -5.653408e-003 -2.084446e-003 -6.783718e-003 -7.910419e-003
 -1.893134e-003  1.564568e-003 -4.652941e-003 -3.756577e-003
 -1.739117e-003  2.958221e-004 -4.111179e-003 -4.867992e-003
 -6.699642e-004 -1.378643e-003 -2.399124e-003 -2.866666e-003
  7.369858e-004  8.537475e-004 -9.187204e-004 -7.493725e-004
  2.457794e-003  6.083907e-004 -3.375676e-003 -5.126098e-004
 -1.823118e-003  5.365110e-004 -2.032098e-003 -8.140275e-004
  1.264032e-003 -3.139230e-004 -3.602587e-003 -8.991267e-004
  1.883871e-003  4.005804e-004 -2.627699e-003 -5.128796e-004
  1.749346e-003 -5.043724e-004 -4.456443e-004  2.335730e-004
MEAN
  1.000000e+000 -2.364179e-018  8.884108e-018  1.655844e-001
 -5.605982e-002 -9.578918e-002  9.238937e-002 -1.515276e-001
  7.496259e-002 -4.726411e-002  8.202642e-002  6.420340e-002
 -3.135141e-002 -3.551991e-002  3.844118e-002 -8.174101e-002
  3.093396e-002 -2.323475e-003  6.546188e-003 -4.511567e-002
  3.848582e-003  8.367270e-003  2.992343e-002 -2.235241e-002
 -6.879140e-003  6.539599e-003  9.932058e-003 -1.106719e-002
  1.377192e-003  5.485203e-003  1.053741e-002 -1.149124e-002
 -3.241834e-003  1.773521e-003  1.462949e-004  7.082572e-004
 -3.235244e-003  1.791956e-003 -6.257201e-004 -9.688009e-004
 -2.607534e-003 -5.749398e-004 -4.268798e-003 -7.910419e-003
 -2.130154e-004  5.327035e-004 -3.434571e-003 -3.756577e-003
 -8.541699e-004 -1.861690e-004  4.074107e-004 -4.867992e-003
  2.079545e-004  6.534485e-004 -2.431207e-004 -2.866666e-003
  1.832260e-004  4.101934e-004 -8.323653e-004 -7.493725e-004
  3.295394e-004  3.647834e-004 -2.103155e-003 -5.126098e-004
 -1.993482e-004  5.763407e-004 -1.510890e-003 -8.140275e-004
  2.801470e-004 -6.592033e-005 -1.694937e-003 -8.991267e-004
  8.340490e-004  1.072037e-003 -1.128380e-003 -5.128796e-004
 -1.985826e-005  1.961634e-004 -8.630721e-004  2.335730e-004
+2StD
  1.000000e+000 -2.364179e-018  8.884108e-018  1.655844e-001
 -6.613607e-002 -1.062839e-001  6.866625e-002 -1.515276e-001
  7.833400e-002 -3.763099e-002  8.660444e-002  6.420340e-002
 -2.865303e-002 -2.485659e-002  3.688234e-002 -8.174101e-002
  2.775680e-002  5.145383e-003 -1.818168e-003 -4.511567e-002
 -7.679040e-003  7.250898e-003  1.920516e-002 -2.235241e-002
 -1.160908e-002  2.003518e-003  4.356699e-004 -1.106719e-002
  4.443750e-003  2.324654e-003  1.150353e-002 -1.149124e-002
 -2.934484e-003 -3.809802e-003 -2.849546e-004  7.082572e-004
  1.860454e-003  2.774101e-004  4.919269e-003 -9.688009e-004
  4.383405e-004  9.345668e-004 -1.753878e-003 -7.910419e-003
  1.467103e-003 -4.991609e-004 -2.216201e-003 -3.756577e-003
  3.077755e-005 -6.681601e-004  4.926000e-003 -4.867992e-003
  1.085873e-003  2.685540e-003  1.912883e-003 -2.866666e-003
 -3.705338e-004 -3.336068e-005 -7.460102e-004 -7.493725e-004
 -1.798715e-003  1.211761e-004 -8.306339e-004 -5.126098e-004
  1.424422e-003  6.161704e-004 -9.896824e-004 -8.140275e-004
 -7.037376e-004  1.820823e-004  2.127128e-004 -8.991267e-004
 -2.157731e-004  1.743494e-003  3.709392e-004 -5.128796e-004
 -1.789062e-003  8.966992e-004 -1.280500e-003  2.335730e-004
