# Supplementary material for: New Data Indicate Larger Decline in Morphological Diversity in Split-Footed Lacewing Larvae than Previously Estimated
Source: Insects. 2025 Jan 27;16(2):125. doi: 10.3390/insects16020125 (PMC11855922; doi:10.3390/insects16020125)
Supplement: Supplementary file 1 [file insects-16-00125-s001.zip › insects-3012998-supplementary/Suppl Files Analysis Nymphidae/01/01.pcr]

[DATA INFORMATION]
DataFile
C:\Users\User\Documents\Simon\Uni\LMU\Master\Masterarbeit\Nymphidae\_AN_SIMON_NYMPHIDAE\Analyse\01\01.nef
DataAnalyzedTime
Tue Apr 11 13:32:54 2023
FileHeaderSize
2
Method
Covariance
DataNum
44
NumHarm
20
NumAnalHarm
20
Size
77
AnalSize
57
Const_a1
1
Const_b1
1
Const_c1
1
Const_d1
0

[ANALYZED COEFFICIENTS]
 -1 -1 -1 0
 1 1 1 0
 1 1 1 0
 1 1 1 0
 1 1 1 0
 1 1 1 0
 1 1 1 0
 1 1 1 0
 1 1 1 0
 1 1 1 0
 1 1 1 0
 1 1 1 0
 1 1 1 0
 1 1 1 0
 1 1 1 0
 1 1 1 0
 1 1 1 0
 1 1 1 0
 1 1 1 0
 1 1 1 0

[COEFFICIENTS MEAN]
  1.000000e+000 -2.364179e-018  8.884108e-018  1.655844e-001
 -5.605982e-002 -9.578918e-002  9.238937e-002 -1.515276e-001
  7.496259e-002 -4.726411e-002  8.202642e-002  6.420340e-002
 -3.135141e-002 -3.551991e-002  3.844118e-002 -8.174101e-002
  3.093396e-002 -2.323475e-003  6.546188e-003 -4.511567e-002
  3.848582e-003  8.367270e-003  2.992343e-002 -2.235241e-002
 -6.879140e-003  6.539599e-003  9.932058e-003 -1.106719e-002
  1.377192e-003  5.485203e-003  1.053741e-002 -1.149124e-002
 -3.241834e-003  1.773521e-003  1.462949e-004  7.082572e-004
 -3.235244e-003  1.791956e-003 -6.257201e-004 -9.688009e-004
 -2.607534e-003 -5.749398e-004 -4.268798e-003 -7.910419e-003
 -2.130154e-004  5.327035e-004 -3.434571e-003 -3.756577e-003
 -8.541699e-004 -1.861690e-004  4.074107e-004 -4.867992e-003
  2.079545e-004  6.534485e-004 -2.431207e-004 -2.866666e-003
  1.832260e-004  4.101934e-004 -8.323653e-004 -7.493725e-004
  3.295394e-004  3.647834e-004 -2.103155e-003 -5.126098e-004
 -1.993482e-004  5.763407e-004 -1.510890e-003 -8.140275e-004
  2.801470e-004 -6.592033e-005 -1.694937e-003 -8.991267e-004
  8.340490e-004  1.072037e-003 -1.128380e-003 -5.128796e-004
 -1.985826e-005  1.961634e-004 -8.630721e-004  2.335730e-004

[COVARIANCE MATRIX]
77 77

  2.087214e-003 -4.630951e-004  1.818883e-003 -1.681295e-003
 -1.388383e-003 -1.824615e-005 -1.498360e-003  2.964320e-004
  7.932256e-004 -3.854852e-004 -1.245040e-004 -2.160087e-004
  5.341105e-004 -1.856091e-004 -9.805836e-004 -3.590855e-004
 -6.146511e-004  8.661605e-004 -1.797489e-004  5.204786e-006
 -7.862346e-004  2.501899e-004  1.883374e-004  3.393718e-004
  2.469093e-004 -6.312385e-005  2.113379e-004  4.286410e-005
  2.414198e-004 -1.043997e-004  7.337423e-005 -5.706861e-005
  3.117671e-005 -7.778690e-005  1.872964e-005 -2.234665e-004
 -7.680926e-005 -3.653855e-005 -1.331440e-004  2.397201e-005
 -3.201012e-005 -1.228479e-006  1.939570e-005  5.426150e-005
 -3.186219e-005 -3.948045e-005  8.118318e-006 -2.183490e-005
  7.894167e-005 -1.952446e-006  5.618706e-006 -1.692446e-005
  2.854568e-005 -4.686869e-005 -6.553312e-005  1.025694e-005
  2.093527e-005  3.611313e-005  1.891462e-005 -4.457024e-005
 -1.069861e-006 -2.937791e-005 -3.065358e-005 -1.740852e-005
  5.295446e-005  1.956979e-005  1.120120e-005  3.323265e-006
  2.038713e-006 -1.486014e-006 -2.554087e-005 -9.168715e-006
 -3.790126e-005  3.607379e-005 -1.408954e-005  1.596494e-005
  1.468410e-005

 -4.630951e-004  1.030135e-003 -9.702237e-004  5.883426e-004
  3.791555e-004  3.940386e-004  9.264936e-004 -3.833932e-004
 -4.632960e-004  2.429973e-004 -3.070029e-004  8.093696e-005
  4.328752e-004  1.533196e-004  2.463650e-004  2.836864e-004
  3.733107e-004 -1.983362e-004 -9.712534e-005  2.605764e-005
  3.323583e-004 -1.972275e-005 -9.744671e-005 -1.186771e-004
  5.607013e-005 -5.015236e-006 -1.876744e-004 -7.991752e-005
 -8.256682e-005  1.454625e-005  3.834774e-005  1.502727e-005
 -1.561200e-004  2.540563e-006 -5.190294e-005  1.519764e-004
  1.548814e-005 -8.827863e-006  3.207830e-005 -3.846497e-005
  5.207852e-006 -3.009551e-005 -7.015901e-005  2.154945e-006
  2.473706e-006  4.683834e-005  1.171304e-005  1.463785e-005
 -3.488388e-005  2.839908e-007 -3.557349e-006 -1.318174e-005
 -1.306093e-005  7.335071e-007  6.630064e-006  1.512355e-005
 -3.273456e-005 -9.291396e-006  2.589911e-005  4.068325e-005
 -3.360311e-006 -1.611737e-005 -1.250548e-006 -1.292094e-005
  5.184430e-006 -1.035865e-005 -2.857435e-005 -1.906036e-006
 -4.673428e-006  6.282689e-006  1.225026e-005  4.071042e-006
 -1.126284e-005 -9.875710e-006 -3.026865e-006 -7.159467e-006
  1.864643e-006

  1.818883e-003 -9.702237e-004  5.532456e-003 -4.108877e-003
 -1.070036e-003 -7.856973e-004 -3.158794e-003  1.926655e-003
  2.034535e-003 -7.552676e-004  8.938066e-004  2.376030e-004
  3.967133e-004 -4.270713e-004 -1.412885e-003 -2.587332e-004
 -4.506592e-004  1.084426e-003 -1.663960e-004 -1.233545e-004
 -1.636908e-003  1.393707e-004  4.605251e-004  1.043047e-003
  2.832250e-004  1.049460e-004  5.822446e-004  5.681714e-004
  2.359104e-004 -3.272504e-004  1.477557e-004  2.578528e-004
  5.218911e-004 -1.068819e-004  1.198449e-004 -3.644613e-004
  1.849137e-004 -1.831206e-004 -1.460536e-004 -2.966856e-005
 -7.322863e-006  4.862263e-005 -1.461607e-005 -1.869503e-005
 -6.920681e-005 -1.609238e-004  6.540356e-006  1.285555e-005
 -7.287712e-005  5.263072e-005 -6.547363e-005  2.423951e-006
 -5.867568e-005 -4.422986e-005 -2.753823e-005  8.618434e-005
 -2.066184e-005  4.618669e-005  2.315004e-006  1.628673e-005
 -2.783405e-005 -3.019530e-005 -9.771850e-006  1.369919e-007
  2.428820e-005  5.950770e-006  3.222403e-005  6.354598e-006
  1.615244e-005 -9.298150e-006 -4.572353e-005 -1.496678e-005
 -7.999691e-005  4.263908e-005 -3.387319e-006  4.548620e-005
 -3.825823e-005

 -1.681295e-003  5.883426e-004 -4.108877e-003  3.994248e-003
  1.010628e-003  3.335248e-004  2.507261e-003 -1.257021e-003
 -1.581205e-003  6.028475e-004 -4.117426e-004  2.033499e-005
 -7.945902e-004  2.157814e-004  1.396307e-003  3.807175e-004
  3.909849e-004 -1.038826e-003  2.429566e-004  1.687911e-004
  1.322557e-003 -2.008654e-004 -3.748191e-004 -7.911232e-004
 -3.299507e-004 -6.172383e-005 -4.023805e-004 -3.360430e-004
 -2.189643e-004  3.130816e-004 -1.165557e-004 -4.553702e-005
 -3.994700e-004  8.320146e-005 -1.457328e-005  3.215726e-004
 -5.489321e-005  9.985725e-005  1.601851e-004  1.469260e-005
  4.007766e-005 -2.601832e-005  6.347899e-005 -4.670363e-005
  7.443918e-005  8.688065e-005 -6.676530e-006 -6.147428e-005
  1.466238e-005 -4.162446e-005  3.011415e-005 -8.700048e-006
 -3.206762e-005  5.471549e-005  7.243758e-005 -5.964512e-005
 -5.058599e-006 -4.104491e-005 -2.202055e-005 -1.251475e-005
  1.508667e-005  1.145055e-005  2.324417e-005  1.053896e-005
 -3.757837e-005 -3.191121e-006 -2.726224e-005 -2.526337e-005
 -1.585294e-005  1.444463e-005  1.643675e-005 -2.169847e-006
  5.650019e-005 -4.493363e-006  1.351090e-006 -2.126971e-005
  1.755840e-005

 -1.388383e-003  3.791555e-004 -1.070036e-003  1.010628e-003
  1.220720e-003  8.202064e-005  1.020481e-003 -1.712124e-004
 -4.470661e-004  3.323965e-004  2.123650e-004  1.785829e-004
 -2.741444e-004  1.090166e-004  6.222072e-004  1.687964e-004
  5.339855e-004 -5.465013e-004  1.319233e-004  5.268106e-005
  5.460859e-004 -2.311643e-004 -1.139055e-004 -1.792948e-004
 -1.207907e-004  4.123048e-005 -1.468287e-004  5.099965e-006
 -2.580647e-004  5.600161e-005 -1.129532e-004  7.603234e-005
  2.007401e-005  6.901398e-005 -6.946680e-006  1.897704e-004
  6.964756e-005  1.835260e-005  4.724999e-005  1.579557e-005
 -3.364688e-006  7.351159e-005 -6.183465e-006 -3.192583e-006
  2.684546e-005  4.907493e-006  1.905804e-005  3.961863e-005
 -3.081796e-005  4.843594e-006  1.508690e-005 -8.065086e-006
 -1.978655e-005  4.350982e-006  4.256360e-005 -1.765996e-006
 -2.541863e-005 -3.846447e-005 -7.014944e-006  2.486891e-005
 -2.133524e-005  5.591622e-006  3.130412e-006  1.830472e-005
 -6.285004e-005 -1.120021e-005 -2.539281e-005  1.370742e-005
 -1.770634e-005  1.826376e-006  1.627029e-005  1.587728e-005
  2.007136e-005 -1.967568e-005  1.050764e-005 -8.706880e-006
 -1.552396e-005

 -1.824615e-005  3.940386e-004 -7.856973e-004  3.335248e-004
  8.202064e-005  8.690570e-004  2.803440e-004 -5.691320e-004
 -5.003764e-004  4.603859e-004 -1.968709e-004  1.302337e-004
  4.259361e-004  1.346487e-004  2.955417e-004  3.493711e-004
  2.194030e-004 -8.736888e-005 -4.259061e-005  4.751427e-005
  3.846293e-004  2.196504e-005 -1.279578e-004 -1.733911e-004
  2.659182e-004 -1.676555e-004 -2.018001e-004 -2.027678e-004
 -2.686587e-005  9.343781e-005 -6.087751e-005 -1.229802e-004
 -2.299656e-004  3.343234e-006 -9.331752e-005  1.015054e-004
 -8.180533e-005  3.121038e-005 -1.453731e-005  3.661353e-005
 -4.059906e-005 -1.580285e-005 -4.786182e-005  7.259677e-005
 -5.104343e-005  6.797207e-005 -1.613188e-005  3.245158e-005
  5.716124e-005 -3.734740e-006  1.054934e-005  1.991685e-005
  3.232597e-005  4.025089e-006  9.431568e-006 -1.898642e-005
 -1.493845e-006 -1.966031e-005  2.117627e-005  4.332329e-007
 -4.987967e-006 -2.602158e-005 -1.279599e-005 -1.846652e-005
  6.565203e-006 -2.250073e-005 -1.638807e-005  4.757041e-007
 -2.699661e-005  7.793946e-006 -2.113185e-005  1.262114e-005
 -1.067535e-005  4.516053e-006 -4.624366e-006  3.330166e-006
  3.275135e-006

 -1.498360e-003  9.264936e-004 -3.158794e-003  2.507261e-003
  1.020481e-003  2.803440e-004  2.484929e-003 -7.554943e-004
 -1.142670e-003  3.125716e-004 -3.770863e-004  1.445677e-005
 -7.161262e-005  2.911674e-004  9.083337e-004  1.428143e-004
  4.303002e-004 -7.332798e-004  1.971937e-004  1.649785e-004
  1.024250e-003 -2.227229e-004 -2.085798e-004 -4.839164e-004
 -2.461053e-004 -1.285401e-005 -3.096454e-004 -1.934511e-004
 -2.977624e-004  1.641685e-004 -5.753288e-005 -4.907382e-006
 -1.929998e-004  4.950995e-005 -4.674406e-005  3.213089e-004
  2.235327e-005  6.340123e-005  1.007995e-004 -5.944158e-006
  3.274105e-005  2.680073e-005 -1.798800e-005 -7.229038e-005
  5.361225e-005  7.706451e-005  1.071697e-006 -6.232371e-007
 -2.303384e-005 -1.326679e-005  4.670494e-005 -5.396836e-006
 -4.293487e-005  3.148967e-005  3.678601e-005 -1.800940e-005
 -3.273399e-005 -3.405940e-005 -8.790219e-006  4.877939e-005
  1.255193e-005  1.501596e-005  2.331523e-005  9.232516e-006
 -3.474746e-005 -7.776550e-007 -3.161759e-005 -1.927393e-005
  1.226658e-006  1.974065e-006  2.961132e-005  1.105150e-005
  4.479919e-005 -3.206382e-005  2.203940e-005 -2.553593e-005
 -2.111528e-006

  2.964320e-004 -3.833932e-004  1.926655e-003 -1.257021e-003
 -1.712124e-004 -5.691320e-004 -7.554943e-004  1.269611e-003
  8.170831e-004 -4.478943e-004  5.300748e-004  9.889012e-005
 -1.064993e-004 -8.836469e-005 -3.979032e-004 -2.400381e-004
 -2.391131e-004  2.915921e-004  1.437953e-004  1.071241e-004
 -5.308796e-004 -1.207309e-004  2.583880e-004  4.652072e-004
 -3.047536e-006  9.958040e-005  2.493698e-004  3.224866e-004
 -3.326611e-005 -1.191555e-004  5.859651e-005  1.672285e-004
  3.369925e-004 -3.342715e-005  7.730085e-005 -1.089213e-004
  1.447236e-004 -8.330714e-005 -1.771973e-005 -1.571053e-005
 -1.117009e-005  5.686348e-005  9.090925e-006 -7.785242e-005
 -1.575712e-005 -9.248175e-005 -4.053392e-006 -1.668047e-006
 -8.889941e-005  3.952303e-005 -3.070055e-005 -1.880670e-007
 -7.196630e-005  2.224464e-007  8.954456e-006  5.840651e-005
 -3.546687e-005  2.284397e-005 -9.789786e-006  1.637269e-005
 -4.527267e-007  4.568704e-006  1.453229e-005  3.078154e-006
 -1.127716e-005  1.802812e-006  1.207697e-005 -1.271333e-005
  8.764296e-006 -7.881778e-006 -5.297944e-006 -1.912224e-005
 -2.949352e-005  7.464608e-006  8.346926e-006  1.820752e-005
 -2.713083e-005

  7.932256e-004 -4.632960e-004  2.034535e-003 -1.581205e-003
 -4.470661e-004 -5.003764e-004 -1.142670e-003  8.170831e-004
  1.005069e-003 -3.996398e-004  3.565683e-004 -3.861372e-005
 -2.785609e-005 -1.212839e-004 -6.523157e-004 -3.639561e-004
 -3.274628e-004  4.842244e-004  3.971586e-005  5.386244e-005
 -6.437648e-004 -2.044706e-005  1.956705e-004  4.249510e-004
  3.088487e-005  9.243460e-005  2.658400e-004  2.533326e-004
  7.994403e-005 -1.447795e-004  9.912672e-006  6.779989e-005
  2.964177e-004 -2.837334e-005  5.573527e-005 -1.718454e-004
  5.191368e-005 -5.453580e-005 -7.759405e-005  1.955071e-005
 -3.373340e-005  5.059217e-005  2.461613e-005 -1.488888e-005
 -8.850334e-006 -8.588456e-005  3.064150e-006  8.420594e-006
 -1.341814e-005  1.268842e-005 -1.677632e-005 -9.565514e-006
 -2.400303e-005 -2.018621e-005 -2.571607e-005  2.572851e-005
 -6.206508e-006  2.283316e-005 -7.164349e-006 -5.726086e-006
 -1.143766e-005  2.816407e-006 -4.827128e-006  5.482040e-006
 -5.211113e-006  6.670246e-006  2.015589e-005  6.735484e-006
  1.048626e-005 -8.351450e-006 -4.161640e-006 -1.195172e-005
 -2.141770e-005  5.633734e-006 -4.269376e-007  1.312927e-005
 -1.339335e-005

 -3.854852e-004  2.429973e-004 -7.552676e-004  6.028475e-004
  3.323965e-004  4.603859e-004  3.125716e-004 -4.478943e-004
 -3.996398e-004  4.863503e-004 -4.910727e-005  1.313835e-004
 -3.693638e-005  5.037097e-005  4.037512e-004  3.041322e-004
  3.068358e-004 -2.329885e-004  1.408431e-005  5.569595e-005
  3.745098e-004 -4.224693e-005 -1.225442e-004 -1.968344e-004
  9.351783e-005 -7.355170e-005 -1.610550e-004 -1.458612e-004
 -2.642263e-005  5.230764e-005 -8.262186e-005 -5.881070e-005
 -1.637843e-004  4.744445e-005 -4.659917e-005  9.501658e-005
 -6.532502e-005  3.509556e-005  1.394108e-005  3.442322e-005
 -2.542072e-005 -1.381602e-005 -6.918820e-006  5.588009e-005
 -1.143709e-005  2.617978e-005 -3.977993e-006  1.430573e-005
  2.016519e-005  6.480904e-007 -3.083820e-006  1.112612e-005
  2.520636e-005  4.881541e-006  1.914044e-005 -1.853306e-005
 -4.547335e-006 -2.340833e-005  7.329880e-006 -1.166165e-005
 -1.009270e-005 -2.231960e-006 -4.769246e-006 -5.047685e-006
 -1.452913e-005 -2.168127e-005 -8.583675e-006  6.592044e-006
 -2.246997e-005  4.199230e-006 -8.539922e-006  2.916696e-006
 -2.523599e-006  4.783065e-006 -9.113543e-006  2.915799e-006
 -5.931015e-007

 -1.245040e-004 -3.070029e-004  8.938066e-004 -4.117426e-004
  2.123650e-004 -1.968709e-004 -3.770863e-004  5.300748e-004
  3.565683e-004 -4.910727e-005  4.942937e-004  1.645226e-004
 -2.047495e-004 -8.705732e-005  1.061263e-005 -2.729067e-005
  1.241614e-005  2.750328e-006  1.234571e-004  6.327239e-005
 -1.278625e-004 -1.307643e-004  7.202841e-005  1.997250e-004
  3.116415e-005  1.263471e-005  1.119669e-004  1.620391e-004
 -6.726660e-005 -1.159135e-005 -5.318826e-005  8.416532e-005
  1.743375e-004  9.365228e-006  3.670901e-005 -2.826349e-005
  8.843163e-005 -3.690336e-005 -1.073069e-005  2.792001e-005
 -1.281842e-005  6.480977e-005  2.617874e-005 -1.826987e-005
 -2.166824e-005 -3.896809e-005 -7.190607e-006  1.568332e-005
 -2.439617e-005  1.432574e-005 -1.031270e-005  1.828334e-005
 -3.567992e-005 -5.883249e-007  3.179706e-005  2.272734e-005
 -1.520797e-005  1.034859e-006 -1.499889e-005  4.353154e-006
 -7.036898e-006 -2.909593e-006  1.401020e-006  1.692906e-005
 -2.530458e-005 -1.044872e-005  9.870124e-006  2.780445e-006
 -1.065037e-005 -6.071927e-007 -1.706464e-005 -8.631976e-006
 -9.747087e-006  7.150957e-006  1.073528e-006  1.514472e-005
 -2.075404e-005

 -2.160087e-004  8.093696e-005  2.376030e-004  2.033499e-005
  1.785829e-004  1.302337e-004  1.445677e-005  9.889012e-005
 -3.861372e-005  1.313835e-004  1.645226e-004  3.129089e-004
  4.953363e-005 -3.406094e-005  2.077592e-004  2.360178e-004
  1.244818e-004 -8.726332e-005  4.354516e-005  2.159850e-005
  8.874861e-005 -8.541438e-005 -1.676920e-005  6.947851e-005
  1.066658e-004 -5.122024e-005  3.832583e-006  2.636434e-005
 -3.511448e-005  1.986277e-005 -2.294717e-005  5.369699e-005
 -2.223609e-005  4.316063e-006 -8.310710e-006  4.055498e-005
  6.755368e-005 -3.333680e-005  2.124217e-005  6.526471e-006
  4.266135e-006  1.815195e-005 -1.409930e-005 -1.011274e-005
 -3.475662e-005 -3.768039e-006 -8.467916e-007  5.709621e-006
 -1.662579e-005 -5.228449e-006 -2.170651e-005  2.315470e-005
 -3.349902e-005  1.517512e-005  2.176583e-005  2.010669e-005
 -2.249273e-005  3.164779e-007 -5.275616e-006  2.186571e-005
 -4.898224e-006 -7.753661e-006  1.009637e-005  3.071963e-006
 -9.499001e-006 -6.368881e-006  2.284035e-006  2.918953e-006
 -6.838175e-006  8.829993e-007 -6.128846e-006 -3.533017e-006
 -6.866554e-006  2.944351e-007  4.399767e-006  6.338001e-006
 -1.805024e-005

  5.341105e-004  4.328752e-004  3.967133e-004 -7.945902e-004
 -2.741444e-004  4.259361e-004 -7.161262e-005 -1.064993e-004
 -2.785609e-005 -3.693638e-005 -2.047495e-004  4.953363e-005
  9.594802e-004 -1.923333e-005 -3.030299e-004  7.962226e-005
  1.164393e-004  2.319623e-004 -2.257436e-004 -1.468403e-004
 -1.496140e-004  1.371636e-004  6.082547e-006  7.331850e-005
  1.817476e-004 -6.908353e-005 -4.571969e-005 -1.003267e-005
 -1.664256e-005 -1.917944e-005  8.123006e-005  1.874121e-005
 -9.371573e-005 -4.385395e-005 -4.792489e-005  5.940993e-005
  2.213090e-005 -1.715114e-005 -2.713164e-005 -2.646365e-005
  4.571510e-005 -2.336411e-005 -8.171873e-005  1.044818e-005
 -1.856594e-005  4.612184e-005  4.782731e-006  2.258176e-005
  4.333110e-006  1.030896e-005  1.841651e-005  9.994491e-006
  3.757107e-006 -2.640137e-005 -1.883833e-005  2.893989e-005
 -6.478303e-006 -8.449316e-006  2.336116e-005  4.823744e-005
  8.818388e-007 -2.789595e-005 -1.027178e-005 -1.998307e-005
  3.408946e-005 -2.906307e-006 -1.892191e-005  4.447527e-006
  1.335488e-006 -1.484874e-006 -1.275978e-005  1.439344e-005
 -2.560910e-005  1.949140e-006  4.940162e-006  1.796862e-006
 -5.670200e-006

 -1.856091e-004  1.533196e-004 -4.270713e-004  2.157814e-004
  1.090166e-004  1.346487e-004  2.911674e-004 -8.836469e-005
 -1.212839e-004  5.037097e-005 -8.705732e-005 -3.406094e-005
 -1.923333e-005  2.219970e-004  5.707884e-005 -1.334192e-006
 -8.970366e-005 -3.257047e-005  1.378422e-004  1.571948e-004
  1.779652e-004 -5.792407e-005  2.545459e-005  4.374503e-006
  3.933913e-005 -4.914867e-005 -4.563014e-005 -6.324500e-005
 -1.578188e-005  8.750154e-006 -2.881845e-005 -7.547287e-005
  5.231409e-006 -1.891062e-005 -4.736932e-005  1.665466e-005
 -5.019900e-005  3.928188e-005 -1.734774e-005  2.005699e-005
 -3.729268e-005  1.369748e-005  1.299831e-006 -3.090408e-006
 -4.461939e-006  1.203874e-005  2.085221e-006 -4.205962e-006
  1.153117e-005 -1.119075e-005  2.518769e-006 -1.841751e-005
 -9.327317e-006  4.584754e-006 -3.166353e-006 -1.262497e-005
 -1.764107e-005  2.819745e-006 -5.504595e-006  5.744641e-006
 -3.790874e-006  5.237934e-006 -3.258615e-006 -2.963983e-006
  3.345429e-006  3.201498e-006 -1.951539e-006 -8.899176e-006
  2.821904e-006  9.085125e-007  5.138567e-006 -2.351622e-006
  8.126960e-006 -7.714237e-006  2.720293e-006 -7.556851e-006
  4.890002e-006

 -9.805836e-004  2.463650e-004 -1.412885e-003  1.396307e-003
  6.222072e-004  2.955417e-004  9.083337e-004 -3.979032e-004
 -6.523157e-004  4.037512e-004  1.061263e-005  2.077592e-004
 -3.030299e-004  5.707884e-005  7.899423e-004  3.895437e-004
  3.605800e-004 -5.379304e-004  1.042693e-004  3.816009e-005
  6.142500e-004 -1.598981e-004 -1.767678e-004 -3.102192e-004
 -2.186979e-005 -5.054725e-005 -1.803838e-004 -1.322204e-004
 -1.189992e-004  1.266939e-004 -8.080623e-005 -1.496518e-005
 -1.624191e-004  6.062694e-005 -3.289361e-005  1.626509e-004
  1.049110e-005  2.639801e-005  9.087889e-005  2.173923e-005
 -6.275957e-006 -2.529350e-006  6.802019e-007  3.190804e-006
  9.852127e-006  3.883812e-005 -1.213101e-005  1.902873e-005
 -1.913473e-006 -7.532860e-006 -3.262127e-006  2.501388e-005
 -9.622421e-006  3.812619e-005  5.203120e-005 -1.747153e-005
 -6.481421e-007 -2.706981e-005 -9.139675e-006  1.099867e-005
  5.260669e-006  5.789912e-006  1.710227e-005  5.477368e-006
 -3.784897e-005 -1.753599e-005 -4.570980e-006  7.513419e-007
 -1.334277e-005  3.060304e-006  2.479272e-006  5.392358e-006
  1.940329e-005 -7.186741e-006 -2.520099e-007 -3.904347e-006
 -8.789504e-006

 -3.590855e-004  2.836864e-004 -2.587332e-004  3.807175e-004
  1.687964e-004  3.493711e-004  1.428143e-004 -2.400381e-004
 -3.639561e-004  3.041322e-004 -2.729067e-005  2.360178e-004
  7.962226e-005 -1.334192e-006  3.895437e-004  5.874125e-004
  3.277959e-004 -2.509115e-004 -7.815473e-005 -7.065558e-005
  2.311326e-004 -6.307930e-006 -7.160451e-005 -1.255526e-004
  1.370813e-004 -7.978379e-005 -1.292087e-004 -1.047354e-004
 -1.196359e-005  3.446803e-005  3.266870e-005  1.165073e-005
 -1.730930e-004  2.203342e-006 -4.645548e-005  1.180283e-004
 -3.405012e-006 -5.842607e-006  5.450953e-005 -1.424691e-005
  2.136236e-005 -4.769696e-005 -4.217191e-005  1.945163e-005
  1.321944e-005  3.062372e-005  1.953987e-006 -3.068621e-006
 -1.962919e-005  3.879393e-006 -2.491860e-005  1.522311e-005
 -1.648063e-005  2.264616e-005  3.252490e-005  6.114994e-006
 -1.199767e-005 -2.007099e-005  1.158724e-005  3.312479e-005
  2.422526e-006 -6.303414e-006  7.865847e-006 -2.479836e-006
  3.773003e-006 -2.091005e-005 -4.782679e-006 -2.204788e-006
  3.659955e-007  5.297143e-006 -1.207319e-005 -1.880442e-006
 -7.515728e-006  7.162749e-006 -4.195830e-006  4.247616e-006
 -9.869181e-006

 -6.146511e-004  3.733107e-004 -4.506592e-004  3.909849e-004
  5.339855e-004  2.194030e-004  4.303002e-004 -2.391131e-004
 -3.274628e-004  3.068358e-004  1.241614e-005  1.244818e-004
  1.164393e-004 -8.970366e-005  3.605800e-004  3.277959e-004
  6.763580e-004 -3.550817e-004 -1.492345e-004 -1.765887e-004
  2.442221e-004  1.054949e-005 -1.330989e-004 -2.651293e-004
 -6.841752e-005  2.770184e-005 -1.553789e-004 -3.740091e-005
 -1.158831e-004  1.043788e-005 -2.095638e-005  8.654490e-005
 -1.259931e-004  6.705813e-005 -3.006362e-006  1.920399e-004
  1.218314e-005  2.367118e-005  4.097088e-005 -1.457872e-005
  6.712372e-005 -3.013754e-005 -3.230532e-005  2.821548e-005
  5.179926e-005  2.212442e-005  8.037127e-006  2.888123e-005
 -3.195498e-005  1.909045e-005  1.583527e-005  1.389736e-005
  5.087533e-006 -5.810906e-006  1.565934e-005  5.311369e-006
  6.219025e-006 -5.546413e-005  1.422213e-005  3.027828e-005
 -1.699708e-005  6.870629e-006 -3.485983e-006  6.254286e-006
 -2.917172e-005 -2.027348e-005 -2.007298e-005  1.416177e-005
 -4.708543e-006 -2.457396e-006 -3.179859e-006  1.681818e-005
 -5.467596e-006  1.774425e-006  4.546834e-006  5.755286e-007
 -1.399254e-005

  8.661605e-004 -1.983362e-004  1.084426e-003 -1.038826e-003
 -5.465013e-004 -8.736888e-005 -7.332798e-004  2.915921e-004
  4.842244e-004 -2.329885e-004  2.750328e-006 -8.726332e-005
  2.319623e-004 -3.257047e-005 -5.379304e-004 -2.509115e-004
 -3.550817e-004  4.840902e-004 -3.274061e-005  6.142472e-005
 -4.379595e-004  7.135664e-005  1.449519e-004  2.843513e-004
  1.413449e-004 -1.293751e-005  1.493876e-004  7.923086e-005
  1.095265e-004 -8.745223e-005  3.082225e-005 -3.828118e-005
  1.015334e-004 -4.773465e-005  3.506831e-006 -1.510798e-004
 -4.376857e-006 -4.310673e-005 -8.519151e-005  7.475805e-006
 -5.040585e-005  3.477410e-005  1.385717e-006  1.864099e-005
 -4.544337e-005 -2.729342e-005  1.557409e-006 -1.761593e-007
  3.003592e-005 -2.007233e-007 -1.441163e-006 -1.045966e-005
  1.591332e-005 -1.943012e-005 -3.087717e-005  4.308041e-006
 -5.478478e-006  2.971036e-005  7.134290e-006 -1.982959e-005
 -2.400923e-006 -1.455301e-005 -1.458441e-005 -6.640027e-006
  2.259311e-005  1.141500e-005  9.620254e-006  4.748284e-007
  9.727274e-007  2.834492e-006 -5.613153e-006 -3.998140e-006
 -1.504176e-005  3.970485e-006 -3.309639e-006  4.582384e-006
  5.867491e-006

 -1.797489e-004 -9.712534e-005 -1.663960e-004  2.429566e-004
  1.319233e-004 -4.259061e-005  1.971937e-004  1.437953e-004
  3.971586e-005  1.408431e-005  1.234571e-004  4.354516e-005
 -2.257436e-004  1.378422e-004  1.042693e-004 -7.815473e-005
 -1.492345e-004 -3.274061e-005  2.522625e-004  2.282582e-004
  1.412635e-004 -1.480482e-004  4.625977e-005  5.537180e-005
  1.096480e-005 -4.891226e-005  2.739163e-005  9.755209e-006
 -3.203511e-005  1.739083e-005 -6.939212e-005 -3.247142e-005
  6.856896e-005  1.765623e-006 -1.687605e-005 -7.086729e-006
 -1.274722e-005  2.216637e-005 -1.238602e-005  4.975173e-005
 -3.970257e-005  5.014681e-005  4.585267e-005 -2.273868e-005
 -1.420242e-005 -1.446920e-005 -8.099735e-006 -6.461780e-006
  1.433623e-005 -1.387253e-005  2.548606e-006 -7.079771e-006
 -2.964142e-005  1.088058e-005  1.281894e-005 -9.786989e-006
 -2.490460e-005  8.919000e-006 -2.117407e-005 -1.761183e-006
 -3.707735e-006  3.820082e-006  3.991680e-006  9.885699e-006
 -1.290424e-005  5.722094e-006  7.954378e-006 -9.520758e-006
 -2.828390e-006  1.975889e-007 -3.156667e-006 -1.012589e-005
  9.968203e-006 -1.506897e-006  4.793383e-006  2.361698e-007
 -5.355210e-006

  5.204786e-006  2.605764e-005 -1.233545e-004  1.687911e-004
  5.268106e-005  4.751427e-005  1.649785e-004  1.071241e-004
  5.386244e-005  5.569595e-005  6.327239e-005  2.159850e-005
 -1.468403e-004  1.571948e-004  3.816009e-005 -7.065558e-005
 -1.765887e-004  6.142472e-005  2.282582e-004  3.174445e-004
  1.227273e-004 -1.301524e-004  7.236456e-005  9.308719e-005
  6.422504e-005 -5.959337e-005  2.429672e-005 -2.028136e-005
  4.818265e-009  1.812719e-006 -6.669426e-005 -4.589262e-005
  5.683217e-005 -1.446955e-005 -1.021514e-005 -2.473178e-005
 -3.280763e-005  1.318002e-005 -3.717344e-005  4.248357e-005
 -8.006177e-005  5.009557e-005  3.470767e-005  2.354243e-006
 -2.583689e-005 -1.984794e-005 -2.798942e-006  2.608085e-006
  2.157878e-005 -5.868542e-006  4.494874e-007 -1.736570e-005
 -2.443653e-005  7.560197e-006  3.250988e-006 -1.180368e-005
 -2.612791e-005  1.397015e-005 -6.088783e-006 -1.268549e-005
 -9.517189e-006 -2.244240e-006 -1.448177e-006  4.259002e-006
 -6.660437e-006  3.854369e-006  2.013715e-006 -1.195830e-005
 -1.005107e-005  2.413418e-006 -5.811401e-006 -1.236858e-005
  1.461330e-006  6.802855e-006 -1.959267e-007  4.628144e-006
  6.995141e-007

 -7.862346e-004  3.323583e-004 -1.636908e-003  1.322557e-003
  5.460859e-004  3.846293e-004  1.024250e-003 -5.308796e-004
 -6.437648e-004  3.745098e-004 -1.278625e-004  8.874861e-005
 -1.496140e-004  1.779652e-004  6.142500e-004  2.311326e-004
  2.442221e-004 -4.379595e-004  1.412635e-004  1.227273e-004
  6.775338e-004 -1.322238e-004 -1.669578e-004 -3.142070e-004
 -2.858807e-005 -7.475086e-005 -2.085654e-004 -1.988034e-004
 -1.279033e-004  1.337311e-004 -9.810686e-005 -5.616830e-005
 -1.611713e-004  4.223031e-005 -5.001392e-005  1.737859e-004
 -5.251683e-005  6.403756e-005  5.546385e-005  4.180406e-005
 -6.520884e-006  3.290166e-007  2.661689e-007  3.178660e-006
  2.435287e-005  4.800954e-005 -3.072583e-006  9.271290e-006
  2.450245e-005 -2.041111e-005  1.246017e-005  3.421058e-006
 -1.157619e-005  2.385002e-005  2.121065e-005 -2.637603e-005
 -7.868005e-006 -2.092363e-005 -4.778897e-006  1.381964e-005
 -5.886724e-007  4.706804e-006  8.276918e-006  3.771949e-006
 -2.252095e-005 -1.189039e-005 -1.262112e-005 -1.862922e-006
 -1.389048e-005  1.807702e-006  3.880968e-006  6.414970e-006
  2.267873e-005 -1.066623e-005  3.316260e-006 -7.400815e-006
  2.894405e-006

  2.501899e-004 -1.972275e-005  1.393707e-004 -2.008654e-004
 -2.311643e-004  2.196504e-005 -2.227229e-004 -1.207309e-004
 -2.044706e-005 -4.224693e-005 -1.307643e-004 -8.541438e-005
  1.371636e-004 -5.792407e-005 -1.598981e-004 -6.307930e-006
  1.054949e-005  7.135664e-005 -1.480482e-004 -1.301524e-004
 -1.322238e-004  1.717346e-004 -9.305174e-006 -2.724360e-005
 -2.936562e-005  7.843701e-006  1.714305e-006 -3.551660e-005
  7.474678e-005 -1.066478e-005  5.838916e-005 -7.265556e-007
 -4.605481e-005 -1.856631e-005  1.674694e-005 -2.792987e-005
 -3.043378e-005  3.639366e-006 -1.209771e-005 -3.696750e-005
  3.463643e-005 -5.426008e-005 -2.053897e-005  1.038792e-005
 -3.614391e-006  1.836072e-005 -1.761648e-006 -8.369362e-006
 -2.704906e-006  7.681833e-006  3.141701e-006  4.382242e-006
  2.376469e-005 -9.715664e-006 -1.594346e-005 -8.039081e-007
  2.005975e-005 -4.710476e-007  1.138339e-005 -1.077979e-005
  3.374359e-006 -3.589119e-006 -5.143158e-006 -5.918110e-006
  2.477168e-005  1.492487e-006 -4.143216e-006 -4.289778e-006
  2.500652e-006  1.285273e-007 -6.052157e-006  5.219333e-006
 -7.011224e-006  9.979925e-006 -1.845579e-006  1.420448e-006
  1.051208e-005

  1.883374e-004 -9.744671e-005  4.605251e-004 -3.748191e-004
 -1.139055e-004 -1.279578e-004 -2.085798e-004  2.583880e-004
  1.956705e-004 -1.225442e-004  7.202841e-005 -1.676920e-005
  6.082547e-006  2.545459e-005 -1.767678e-004 -7.160451e-005
 -1.330989e-004  1.449519e-004  4.625977e-005  7.236456e-005
 -1.669578e-004 -9.305174e-006  1.277979e-004  1.568307e-004
  4.739487e-005 -1.178573e-005  7.378397e-005  4.127116e-005
  1.615849e-005 -6.067648e-005  2.117690e-005 -1.698293e-006
  8.293481e-005 -2.955820e-005 -1.865594e-006 -4.517581e-005
  8.548147e-006 -6.808541e-006 -3.538149e-005 -4.058221e-006
 -2.828856e-005  3.088632e-005  1.382529e-006  1.346465e-006
 -8.658896e-006 -2.031224e-005  1.457120e-005 -4.801947e-006
 -9.089838e-006  1.058085e-005 -1.625024e-006 -7.340506e-006
 -8.806338e-006 -7.657515e-006 -8.488470e-007  1.384453e-005
 -1.206279e-005  4.155156e-006 -9.407047e-007 -4.133661e-006
 -8.532617e-007  5.596971e-006 -3.229373e-006  1.214873e-006
  4.677199e-006  4.226973e-006  2.622033e-006 -3.203740e-006
  4.175984e-006 -1.029320e-006  2.900781e-007 -9.140191e-006
 -6.124238e-006  4.481828e-006  2.050552e-006  1.922999e-006
 -4.955003e-006

  3.393718e-004 -1.186771e-004  1.043047e-003 -7.911232e-004
 -1.792948e-004 -1.733911e-004 -4.839164e-004  4.652072e-004
  4.249510e-004 -1.968344e-004  1.997250e-004  6.947851e-005
  7.331850e-005  4.374503e-006 -3.102192e-004 -1.255526e-004
 -2.651293e-004  2.843513e-004  5.537180e-005  9.308719e-005
 -3.142070e-004 -2.724360e-005  1.568307e-004  3.613243e-004
  1.176453e-004  5.691229e-006  1.508377e-004  1.308193e-004
  4.718300e-005 -7.537689e-005  3.760780e-005  1.474672e-005
  1.696485e-004 -5.236845e-005  9.489071e-006 -1.158485e-004
  6.410421e-005 -6.371983e-005 -4.803543e-005 -9.666824e-006
 -4.559565e-005  4.901084e-005 -1.447013e-005 -2.135810e-005
 -5.452750e-005 -3.299908e-005  5.169825e-007  3.164518e-006
 -2.293863e-005  1.225528e-005 -2.150729e-005  4.704223e-006
 -2.159616e-005 -6.383238e-006  2.499972e-006  2.831105e-005
 -2.416205e-005  3.012141e-005 -5.017994e-006  1.253865e-006
  5.000369e-006 -8.826619e-006  6.326703e-007  2.905034e-007
  1.162252e-005  4.289987e-006  9.025592e-006 -7.466872e-006
  1.152446e-006  2.208576e-006 -2.075236e-006 -1.074099e-005
 -1.586126e-005 -8.463056e-007  1.001163e-006  7.882949e-006
 -7.774046e-006

  2.469093e-004  5.607013e-005  2.832250e-004 -3.299507e-004
 -1.207907e-004  2.659182e-004 -2.461053e-004 -3.047536e-006
  3.088487e-005  9.351783e-005  3.116415e-005  1.066658e-004
  1.817476e-004  3.933913e-005 -2.186979e-005  1.370813e-004
 -6.841752e-005  1.413449e-004  1.096480e-005  6.422504e-005
 -2.858807e-005 -2.936562e-005  4.739487e-005  1.176453e-004
  2.705872e-004 -1.038369e-004  7.009093e-006 -4.816473e-005
  2.682579e-005 -1.621532e-005 -2.598947e-005 -9.216268e-005
 -3.770454e-005 -1.214790e-005 -6.684631e-005 -2.510758e-005
 -1.288906e-005 -1.654237e-005 -3.880562e-005  3.923782e-005
 -6.353040e-005  4.594090e-005 -1.048555e-005  5.137713e-005
 -4.811693e-005  1.866299e-005  5.508907e-006  2.479695e-005
  4.329344e-005 -1.011217e-005 -4.339539e-006  1.359429e-005
  1.689317e-005 -3.718371e-006  1.154331e-005  2.052197e-006
 -1.196955e-005  9.190091e-006  5.086837e-006 -3.818896e-006
  3.435904e-006 -1.669582e-005 -1.598340e-005 -1.312899e-006
  2.644045e-007 -4.963957e-006  8.167542e-006  1.031191e-005
 -1.545778e-005  5.717467e-006 -8.886856e-006 -1.119381e-006
 -7.353360e-006 -1.723661e-006 -9.388130e-006  3.713616e-006
 -2.468743e-006

 -6.312385e-005 -5.015236e-006  1.049460e-004 -6.172383e-005
  4.123048e-005 -1.676555e-004 -1.285401e-005  9.958040e-005
  9.243460e-005 -7.355170e-005  1.263471e-005 -5.122024e-005
 -6.908353e-005 -4.914867e-005 -5.054725e-005 -7.978379e-005
  2.770184e-005 -1.293751e-005 -4.891226e-005 -5.959337e-005
 -7.475086e-005  7.843701e-006 -1.178573e-005  5.691229e-006
 -1.038369e-004  9.491355e-005  1.371721e-005  6.737803e-005
 -7.664626e-006 -2.209288e-005  3.105452e-005  4.823839e-005
  5.575256e-005  7.232246e-006  3.576127e-005 -1.253586e-005
  2.813981e-005 -2.143315e-005  1.733544e-005 -2.811782e-005
  1.541531e-005 -1.635878e-005 -1.174066e-005 -2.061087e-005
  1.722090e-005 -2.143909e-005 -3.948677e-006 -1.039891e-006
 -3.469783e-005  1.424166e-005 -8.099601e-006 -3.777366e-006
 -1.479845e-006 -1.826449e-007 -6.679531e-006  6.739061e-006
  6.472088e-006  1.055682e-006  2.002564e-006  1.020744e-006
  1.604135e-006  7.249341e-006  7.181376e-006 -4.089380e-006
 -6.157172e-006  8.530590e-007 -1.239186e-006 -7.871225e-007
  6.720121e-006 -2.794807e-006  1.156939e-005  2.560325e-006
 -1.149437e-006 -6.663694e-006  7.570080e-007 -9.324573e-007
 -6.273413e-007

  2.113379e-004 -1.876744e-004  5.822446e-004 -4.023805e-004
 -1.468287e-004 -2.018001e-004 -3.096454e-004  2.493698e-004
  2.658400e-004 -1.610550e-004  1.119669e-004  3.832583e-006
 -4.571969e-005 -4.563014e-005 -1.803838e-004 -1.292087e-004
 -1.553789e-004  1.493876e-004  2.739163e-005  2.429672e-005
 -2.085654e-004  1.714305e-006  7.378397e-005  1.508377e-004
  7.009093e-006  1.371721e-005  1.137474e-004  7.725293e-005
  4.041140e-005 -3.796778e-005  7.173456e-006  1.625384e-005
  9.401125e-005 -1.750284e-005  2.525948e-005 -7.676023e-005
  3.201162e-005 -2.592155e-005 -2.442187e-005 -1.872869e-006
 -1.583953e-005  2.273259e-005  1.274026e-005 -1.009102e-005
 -2.410166e-005 -2.011337e-005 -1.699891e-006  4.241468e-006
 -1.106103e-007  2.222147e-007 -3.168709e-006  3.204942e-006
 -5.392557e-006 -5.640832e-007 -3.080168e-006  6.716169e-006
  6.251816e-007  1.511181e-005 -5.177719e-006 -7.707950e-006
  7.515808e-007 -2.347882e-006  6.847376e-007  4.202425e-006
  1.119573e-006  7.470253e-006  9.917630e-006 -5.115201e-007
  1.661845e-006 -7.508160e-007 -1.952222e-006 -2.686808e-006
 -1.402325e-006  1.625288e-006  9.087692e-007  3.075422e-006
 -2.889192e-006

  4.286410e-005 -7.991752e-005  5.681714e-004 -3.360430e-004
  5.099965e-006 -2.027678e-004 -1.934511e-004  3.224866e-004
  2.533326e-004 -1.458612e-004  1.620391e-004  2.636434e-005
 -1.003267e-005 -6.324500e-005 -1.322204e-004 -1.047354e-004
 -3.740091e-005  7.923086e-005  9.755209e-006 -2.028136e-005
 -1.988034e-004 -3.551660e-005  4.127116e-005  1.308193e-004
 -4.816473e-005  6.737803e-005  7.725293e-005  1.732061e-004
 -1.203994e-005 -3.222837e-005  2.911250e-005  6.970006e-005
  1.218578e-004 -7.084823e-006  3.655995e-005 -5.197238e-005
  7.389829e-005 -4.556347e-005 -8.050919e-007 -2.053692e-005
  1.610272e-005  1.235883e-005  7.371697e-006 -3.620617e-005
 -1.400215e-005 -3.119327e-005 -1.615408e-005 -5.898475e-006
 -4.350603e-005  1.358139e-005 -9.615009e-006  3.656930e-006
 -1.643960e-005 -1.767297e-007  6.004343e-006  1.853443e-005
 -1.036577e-005  8.150688e-006 -3.036191e-006  8.852767e-006
 -1.558894e-006 -3.433317e-006  4.410476e-006 -5.427934e-007
 -2.346957e-006  8.917707e-007  3.693576e-006 -2.795648e-006
  6.536288e-006  1.528011e-006 -4.907249e-007 -3.604558e-006
 -8.406761e-006 -2.107424e-006  3.612727e-006  2.492968e-006
 -1.033770e-005

  2.414198e-004 -8.256682e-005  2.359104e-004 -2.189643e-004
 -2.580647e-004 -2.686587e-005 -2.977624e-004 -3.326611e-005
  7.994403e-005 -2.642263e-005 -6.726660e-005 -3.511448e-005
 -1.664256e-005 -1.578188e-005 -1.189992e-004 -1.196359e-005
 -1.158831e-004  1.095265e-004 -3.203511e-005  4.818265e-009
 -1.279033e-004  7.474678e-005  1.615849e-005  4.718300e-005
  2.682579e-005 -7.664626e-006  4.041140e-005 -1.203994e-005
  1.370819e-004 -2.163989e-005  2.694069e-005 -5.039772e-005
 -5.353480e-006 -1.293196e-005  1.562072e-007 -8.835684e-005
 -3.742818e-005 -4.709189e-006 -1.011780e-005 -1.326094e-005
 -1.201326e-005 -3.583181e-005  5.407468e-006  1.543624e-005
 -2.915486e-005  2.597942e-006 -1.460179e-005 -9.583009e-007
  3.387707e-006 -2.269865e-006 -1.318926e-005  1.077399e-005
  2.152512e-005  4.618119e-006 -9.261101e-006 -4.764088e-006
  9.614063e-006  1.768538e-005  1.256266e-006 -1.361462e-005
  7.107961e-006  6.261491e-007 -9.239429e-007 -2.475888e-006
  2.137198e-005  4.259211e-006  1.214342e-005 -3.269514e-006
  1.305095e-007  2.170757e-006 -1.995054e-006 -4.929371e-006
 -3.336506e-006  3.812355e-006 -5.798459e-006  2.661730e-006
  7.672273e-006

 -1.043997e-004  1.454625e-005 -3.272504e-004  3.130816e-004
  5.600161e-005  9.343781e-005  1.641685e-004 -1.191555e-004
 -1.447795e-004  5.230764e-005 -1.159135e-005  1.986277e-005
 -1.917944e-005  8.750154e-006  1.266939e-004  3.446803e-005
  1.043788e-005 -8.745223e-005  1.739083e-005  1.812719e-006
  1.337311e-004 -1.066478e-005 -6.067648e-005 -7.537689e-005
 -1.621532e-005 -2.209288e-005 -3.796778e-005 -3.222837e-005
 -2.163989e-005  6.536135e-005 -1.900466e-005  2.123996e-006
 -4.238238e-005  2.088339e-006  5.863363e-006  2.256997e-005
 -9.228992e-008  7.168417e-006  2.077004e-005  4.107119e-006
  1.135903e-005 -1.140686e-005  4.373864e-006 -6.839427e-006
 -1.710547e-006  1.636502e-005 -9.252972e-006 -1.842821e-006
  8.701030e-006 -9.386866e-006  1.496300e-006  3.348409e-006
 -5.242873e-006  1.000147e-005  4.745585e-006 -4.907129e-006
  4.579484e-006  6.800745e-007  2.262895e-007  1.952103e-006
  1.833646e-006 -5.589882e-006  2.711097e-006 -1.088238e-006
  2.907291e-006 -2.853120e-006 -2.545882e-006 -2.198723e-006
 -4.645517e-006  2.027702e-006 -4.503107e-006  1.139593e-006
  2.885119e-006  7.271952e-007 -5.692195e-007 -1.689927e-007
  3.591489e-006

  7.337423e-005  3.834774e-005  1.477557e-004 -1.165557e-004
 -1.129532e-004 -6.087751e-005 -5.753288e-005  5.859651e-005
  9.912672e-006 -8.262186e-005 -5.318826e-005 -2.294717e-005
  8.123006e-005 -2.881845e-005 -8.080623e-005  3.266870e-005
 -2.095638e-005  3.082225e-005 -6.939212e-005 -6.669426e-005
 -9.810686e-005  5.838916e-005  2.117690e-005  3.760780e-005
 -2.598947e-005  3.105452e-005  7.173456e-006  2.911250e-005
  2.694069e-005 -1.900466e-005  8.187266e-005  2.836669e-005
  9.130005e-006 -2.532849e-005  1.015835e-005 -1.581176e-005
  1.825248e-005 -2.690131e-005  1.383156e-005 -3.722073e-005
  2.356319e-005 -2.945181e-005 -2.362448e-005 -2.409922e-005
  4.447134e-006 -2.388171e-007 -5.833245e-006 -1.597141e-005
 -3.093776e-005  1.410317e-005 -9.070206e-006  3.636721e-006
 -6.731704e-006  1.050848e-006  3.274238e-006  9.650761e-006
 -2.939883e-006  4.771480e-006  1.946534e-006  9.553161e-006
  1.033871e-005 -1.812503e-006  7.391531e-006 -2.617093e-006
  1.611315e-005  1.853717e-006 -2.019095e-006 -1.075852e-005
  9.999226e-006  1.581042e-006  5.540379e-007 -3.328914e-006
 -6.229129e-006  7.204837e-007  2.634753e-006  2.226851e-006
  7.299802e-007

 -5.706861e-005  1.502727e-005  2.578528e-004 -4.553702e-005
  7.603234e-005 -1.229802e-004 -4.907382e-006  1.672285e-004
  6.779989e-005 -5.881070e-005  8.416532e-005  5.369699e-005
  1.874121e-005 -7.547287e-005 -1.496518e-005  1.165073e-005
  8.654490e-005 -3.828118e-005 -3.247142e-005 -4.589262e-005
 -5.616830e-005 -7.265556e-007 -1.698293e-006  1.474672e-005
 -9.216268e-005  4.823839e-005  1.625384e-005  6.970006e-005
 -5.039772e-005  2.123996e-006  2.836669e-005  1.233279e-004
  2.603775e-005 -1.931670e-006  4.911827e-005  3.137316e-005
  5.564512e-005 -2.024435e-005  2.402882e-005 -2.730075e-005
  4.517010e-005 -1.233614e-005 -7.572497e-006 -3.405246e-005
  2.375566e-005 -2.447074e-005  8.188212e-006 -1.655071e-005
 -3.548314e-005  9.904788e-006 -7.173131e-006 -1.280194e-005
 -3.381513e-005 -9.936849e-007 -5.461520e-007  1.816638e-005
 -7.520634e-006 -5.071709e-006  9.914797e-007  1.407701e-005
 -8.231321e-006 -1.870165e-006  1.072006e-005  1.494741e-007
 -2.051054e-006  8.786372e-007 -1.118004e-005 -5.293904e-006
  7.156863e-006 -3.049936e-006 -1.599921e-006 -1.006497e-006
 -8.612644e-006  9.298811e-006  5.448749e-006  4.430111e-006
 -6.727931e-006

  3.117671e-005 -1.561200e-004  5.218911e-004 -3.994700e-004
  2.007401e-005 -2.299656e-004 -1.929998e-004  3.369925e-004
  2.964177e-004 -1.637843e-004  1.743375e-004 -2.223609e-005
 -9.371573e-005  5.231409e-006 -1.624191e-004 -1.730930e-004
 -1.259931e-004  1.015334e-004  6.856896e-005  5.683217e-005
 -1.611713e-004 -4.605481e-005  8.293481e-005  1.696485e-004
 -3.770454e-005  5.575256e-005  9.401125e-005  1.218578e-004
 -5.353480e-006 -4.238238e-005  9.130005e-006  2.603775e-005
  1.750165e-004 -2.213999e-005  2.928648e-005 -7.155023e-005
  4.034655e-005 -2.736289e-005 -2.644816e-005 -9.458586e-006
 -2.575605e-005  2.972059e-005  2.905250e-006 -2.202765e-005
 -1.416726e-005 -3.105955e-005 -9.721243e-006  1.033034e-005
 -2.986374e-005  1.484112e-005 -5.462199e-006  2.436958e-006
 -1.133529e-005 -4.485987e-007  3.739113e-007  1.158321e-005
 -3.712774e-006  8.722507e-006 -6.261537e-006 -7.796637e-007
 -1.979627e-006  6.475756e-006  2.341945e-006  4.163434e-006
 -6.266706e-006  2.845226e-006  6.092706e-006 -2.874444e-006
  5.262381e-006 -7.949394e-007  4.560975e-006 -3.779233e-006
 -1.390594e-006 -6.160383e-006  5.724818e-006  1.424755e-006
 -6.697160e-006

 -7.778690e-005  2.540563e-006 -1.068819e-004  8.320146e-005
  6.901398e-005  3.343234e-006  4.950995e-005 -3.342715e-005
 -2.837334e-005  4.744445e-005  9.365228e-006  4.316063e-006
 -4.385395e-005 -1.891062e-005  6.062694e-005  2.203342e-006
  6.705813e-005 -4.773465e-005  1.765623e-006 -1.446955e-005
  4.223031e-005 -1.856631e-005 -2.955820e-005 -5.236845e-005
 -1.214790e-005  7.232246e-006 -1.750284e-005 -7.084823e-006
 -1.293196e-005  2.088339e-006 -2.532849e-005 -1.931670e-006
 -2.213999e-005  3.161276e-005 -5.081731e-006  1.973354e-005
 -4.926334e-006  6.312608e-006  1.092355e-005  1.315602e-005
  8.506492e-006  3.786232e-006  1.145741e-005  5.773323e-006
  5.591466e-006  5.397310e-008  9.129937e-008  4.776855e-006
  6.599628e-006 -4.663775e-006  2.320179e-006  1.197349e-006
  7.458119e-006 -1.938793e-006  4.107173e-007 -3.614677e-006
  4.233142e-007 -6.132984e-007 -2.144356e-006 -2.946526e-006
 -9.236923e-007 -4.263610e-008 -5.875543e-007  3.158538e-006
 -9.730023e-006 -9.079103e-007  1.168058e-006  6.092740e-006
 -4.114623e-006 -7.307250e-007  7.690800e-007  2.675745e-006
  3.211937e-006 -9.696626e-007 -2.205624e-006 -2.813723e-007
  8.041514e-008

  1.872964e-005 -5.190294e-005  1.198449e-004 -1.457328e-005
 -6.946680e-006 -9.331752e-005 -4.674406e-005  7.730085e-005
  5.573527e-005 -4.659917e-005  3.670901e-005 -8.310710e-006
 -4.792489e-005 -4.736932e-005 -3.289361e-005 -4.645548e-005
 -3.006362e-006  3.506831e-006 -1.687605e-005 -1.021514e-005
 -5.001392e-005  1.674694e-005 -1.865594e-006  9.489071e-006
 -6.684631e-005  3.576127e-005  2.525948e-005  3.655995e-005
  1.562072e-007  5.863363e-006  1.015835e-005  4.911827e-005
  2.928648e-005 -5.081731e-006  4.488062e-005 -1.280969e-005
  1.895688e-005 -1.354056e-005  5.081621e-006 -2.030256e-005
  1.117539e-005 -1.325626e-005  4.343320e-007 -1.251711e-005
  1.992749e-006 -1.424929e-005 -3.816406e-006 -2.454902e-006
 -1.716757e-005  7.282985e-006 -2.485081e-006 -4.356662e-006
 -7.374655e-006  3.560925e-006 -7.123742e-006  6.269519e-006
  6.346853e-006  2.233031e-006  5.585914e-006 -4.594550e-006
 -3.358269e-006 -3.599513e-007  4.424639e-006 -2.785417e-006
  2.155367e-006  1.420020e-006 -2.846775e-006 -2.935477e-006
  2.618228e-007 -1.237641e-006  3.361787e-007  1.030712e-007
 -3.347976e-006  4.026306e-006  1.546406e-006  1.840851e-006
  5.572518e-007

 -2.234665e-004  1.519764e-004 -3.644613e-004  3.215726e-004
  1.897704e-004  1.015054e-004  3.213089e-004 -1.089213e-004
 -1.718454e-004  9.501658e-005 -2.826349e-005  4.055498e-005
  5.940993e-005  1.665466e-005  1.626509e-004  1.180283e-004
  1.920399e-004 -1.510798e-004 -7.086729e-006 -2.473178e-005
  1.737859e-004 -2.792987e-005 -4.517581e-005 -1.158485e-004
 -2.510758e-005 -1.253586e-005 -7.676023e-005 -5.197238e-005
 -8.835684e-005  2.256997e-005 -1.581176e-005  3.137316e-005
 -7.155023e-005  1.973354e-005 -1.280969e-005  1.232483e-004
 -1.790102e-006  2.405518e-005  2.417654e-005  9.904734e-006
  3.221133e-005 -2.537667e-007 -1.026743e-005 -9.142505e-006
  4.243241e-005  1.033722e-005  1.339876e-005 -3.490309e-006
 -7.996035e-007 -4.868756e-007  1.434300e-005 -5.914807e-006
 -1.965238e-005 -2.482521e-006  3.846365e-006 -7.037827e-007
 -6.538900e-006 -2.313779e-005  8.850389e-007  2.149264e-005
 -3.533304e-006  2.412073e-006  3.023449e-006  1.762159e-006
 -1.146928e-005 -5.455864e-006 -1.108585e-005  5.125695e-007
  8.959169e-008 -3.766897e-006 -2.382827e-006  5.057892e-006
  2.399595e-006  6.541195e-007  6.101162e-006 -5.977046e-007
 -5.419024e-006

 -7.680926e-005  1.548814e-005  1.849137e-004 -5.489321e-005
  6.964756e-005 -8.180533e-005  2.235327e-005  1.447236e-004
  5.191368e-005 -6.532502e-005  8.843163e-005  6.755368e-005
  2.213090e-005 -5.019900e-005  1.049110e-005 -3.405012e-006
  1.218314e-005 -4.376857e-006 -1.274722e-005 -3.280763e-005
 -5.251683e-005 -3.043378e-005  8.548147e-006  6.410421e-005
 -1.288906e-005  2.813981e-005  3.201162e-005  7.389829e-005
 -3.742818e-005 -9.228992e-008  1.825248e-005  5.564512e-005
  4.034655e-005 -4.926334e-006  1.895688e-005 -1.790102e-006
  7.242920e-005 -3.704343e-005  1.416443e-005 -1.891763e-005
  1.001584e-005  1.432171e-005 -1.328266e-005 -2.681013e-005
 -1.161706e-005 -8.449813e-006 -1.355109e-006  8.091768e-007
 -2.359472e-005  5.364606e-006 -8.426405e-006  7.591687e-006
 -1.674990e-005  5.410758e-006  9.709290e-006  1.600414e-005
 -6.305654e-006  5.303203e-006 -1.371379e-006  1.091570e-005
  4.635152e-006 -4.551541e-006  9.256974e-006 -9.291597e-007
 -3.807951e-006 -2.315646e-006 -1.259827e-006 -1.825549e-006
  2.967289e-006  4.963913e-007  1.826719e-006 -3.022126e-008
 -4.082107e-006 -3.749875e-006  2.081837e-006  1.403559e-006
 -7.329359e-006

 -3.653855e-005 -8.827863e-006 -1.831206e-004  9.985725e-005
  1.835260e-005  3.121038e-005  6.340123e-005 -8.330714e-005
 -5.453580e-005  3.509556e-005 -3.690336e-005 -3.333680e-005
 -1.715114e-005  3.928188e-005  2.639801e-005 -5.842607e-006
  2.367118e-005 -4.310673e-005  2.216637e-005  1.318002e-005
  6.403756e-005  3.639366e-006 -6.808541e-006 -6.371983e-005
 -1.654237e-005 -2.143315e-005 -2.592155e-005 -4.556347e-005
 -4.709189e-006  7.168417e-006 -2.690131e-005 -2.024435e-005
 -2.736289e-005  6.312608e-006 -1.354056e-005  2.405518e-005
 -3.704343e-005  4.617139e-005 -2.224616e-006  1.386174e-005
  5.906416e-006 -9.338466e-006  1.312655e-005  1.126736e-005
  1.962242e-005  6.658472e-006  1.037801e-005 -2.220534e-006
  9.771704e-006 -5.039278e-006  7.307514e-006 -5.855467e-006
  3.382107e-006 -5.547929e-006 -5.307611e-006 -5.069488e-006
  6.559262e-006 -1.199332e-005 -9.550697e-007 -1.006976e-006
 -6.205799e-006  1.101847e-005 -5.569624e-006 -1.233217e-007
  5.524391e-007 -1.683998e-006 -1.428559e-006  3.521656e-006
  3.316612e-007 -3.493004e-006  6.291470e-007 -1.223593e-006
  2.916369e-006  3.903257e-006 -1.145130e-006 -2.284269e-006
  1.321350e-006

 -1.331440e-004  3.207830e-005 -1.460536e-004  1.601851e-004
  4.724999e-005 -1.453731e-005  1.007995e-004 -1.771973e-005
 -7.759405e-005  1.394108e-005 -1.073069e-005  2.124217e-005
 -2.713164e-005 -1.734774e-005  9.087889e-005  5.450953e-005
  4.097088e-005 -8.519151e-005 -1.238602e-005 -3.717344e-005
  5.546385e-005 -1.209771e-005 -3.538149e-005 -4.803543e-005
 -3.880562e-005  1.733544e-005 -2.442187e-005 -8.050919e-007
 -1.011780e-005  2.077004e-005  1.383156e-005  2.402882e-005
 -2.644816e-005  1.092355e-005  5.081621e-006  2.417654e-005
  1.416443e-005 -2.224616e-006  4.024961e-005 -1.140272e-005
  2.547806e-005 -2.328518e-005 -4.020767e-006 -1.926157e-005
  1.087198e-005  9.004722e-007 -3.940051e-006 -7.117713e-006
 -1.753995e-005 -4.880498e-007 -8.191178e-006  3.755757e-006
 -8.340637e-006  8.885792e-006  3.653492e-006  4.700229e-006
 -2.178009e-008  2.320024e-006 -9.848273e-007  9.700793e-006
  6.953363e-006  1.924580e-006  1.101051e-005 -2.401294e-006
  1.678040e-006 -3.263178e-006 -3.474459e-007 -1.757134e-006
  1.757062e-006 -1.054556e-006  1.598531e-006 -1.326520e-006
  3.872565e-007 -1.887239e-006 -6.170073e-008  9.449813e-007
 -7.395361e-007

  2.397201e-005 -3.846497e-005 -2.966856e-005  1.469260e-005
  1.579557e-005  3.661353e-005 -5.944158e-006 -1.571053e-005
  1.955071e-005  3.442322e-005  2.792001e-005  6.526471e-006
 -2.646365e-005  2.005699e-005  2.173923e-005 -1.424691e-005
 -1.457872e-005  7.475805e-006  4.975173e-005  4.248357e-005
  4.180406e-005 -3.696750e-005 -4.058221e-006 -9.666824e-006
  3.923782e-005 -2.811782e-005 -1.872869e-006 -2.053692e-005
 -1.326094e-005  4.107119e-006 -3.722073e-005 -2.730075e-005
 -9.458586e-006  1.315602e-005 -2.030256e-005  9.904734e-006
 -1.891763e-005  1.386174e-005 -1.140272e-005  3.830691e-005
 -1.375148e-005  2.453222e-005  1.888721e-005  1.096810e-005
  4.406379e-006  2.392637e-006  3.176573e-006  3.639483e-006
  2.966625e-005 -1.000375e-005  8.104018e-006 -3.201769e-006
  1.423232e-006 -5.913320e-006  4.236570e-006 -1.184715e-005
 -4.970079e-006 -2.107268e-006 -7.401484e-006 -2.430831e-006
 -4.341762e-006 -2.638048e-006 -7.416887e-006  7.533339e-006
 -9.442064e-006  1.988611e-006  2.957942e-006  4.499461e-006
 -3.891761e-006  3.071990e-007 -2.999226e-006  9.530898e-007
  4.682275e-006  2.669267e-007 -1.546327e-006 -3.753258e-008
  2.840137e-007

 -3.201012e-005  5.207852e-006 -7.322863e-006  4.007766e-005
 -3.364688e-006 -4.059906e-005  3.274105e-005 -1.117009e-005
 -3.373340e-005 -2.542072e-005 -1.281842e-005  4.266135e-006
  4.571510e-005 -3.729268e-005 -6.275957e-006  2.136236e-005
  6.712372e-005 -5.040585e-005 -3.970257e-005 -8.006177e-005
 -6.520884e-006  3.463643e-005 -2.828856e-005 -4.559565e-005
 -6.353040e-005  1.541531e-005 -1.583953e-005  1.610272e-005
 -1.201326e-005  1.135903e-005  2.356319e-005  4.517010e-005
 -2.575605e-005  8.506492e-006  1.117539e-005  3.221133e-005
  1.001584e-005  5.906416e-006  2.547806e-005 -1.375148e-005
  6.265859e-005 -2.882182e-005  2.335476e-006 -2.793164e-005
  1.979605e-005  2.427939e-006 -1.913610e-006 -2.151913e-005
 -2.108724e-005 -2.383906e-006 -6.629601e-007  5.591543e-007
 -1.200993e-005 -2.427474e-006 -5.331995e-006  8.932941e-006
 -3.366516e-006 -5.333866e-007 -1.084997e-006  1.553739e-005
  1.868887e-006  1.142140e-006  4.414928e-006  1.443175e-006
  1.093685e-005 -6.209166e-007 -2.150110e-006 -2.946576e-006
  6.115718e-006 -9.395424e-007 -3.366751e-006 -3.935209e-007
 -1.550346e-006  2.032831e-006  3.329091e-006  7.196449e-007
 -7.062377e-007

 -1.228479e-006 -3.009551e-005  4.862263e-005 -2.601832e-005
  7.351159e-005 -1.580285e-005  2.680073e-005  5.686348e-005
  5.059217e-005 -1.381602e-005  6.480977e-005  1.815195e-005
 -2.336411e-005  1.369748e-005 -2.529350e-006 -4.769696e-005
 -3.013754e-005  3.477410e-005  5.014681e-005  5.009557e-005
  3.290166e-007 -5.426008e-005  3.088632e-005  4.901084e-005
  4.594090e-005 -1.635878e-005  2.273259e-005  1.235883e-005
 -3.583181e-005 -1.140686e-005 -2.945181e-005 -1.233614e-005
  2.972059e-005  3.786232e-006 -1.325626e-005 -2.537667e-007
  1.432171e-005 -9.338466e-006 -2.328518e-005  2.453222e-005
 -2.882182e-005  5.409042e-005  9.002402e-006  1.131478e-005
 -6.673035e-006 -5.314579e-006  9.258525e-006  9.033013e-006
  2.318002e-005 -4.877454e-006  9.410400e-006 -4.704972e-006
 -1.886610e-006 -5.976920e-006  7.707252e-006 -3.365236e-006
 -9.124928e-006 -5.171666e-007 -6.941108e-006 -3.748243e-006
 -3.157389e-006 -4.890632e-006 -6.238060e-006  7.614443e-006
 -1.588950e-005  5.590925e-006  1.046052e-006  4.470514e-006
 -3.284184e-006  8.760224e-007  9.573342e-007  2.117721e-006
  4.721896e-006 -3.412145e-006  1.231883e-006 -1.186579e-006
 -3.492596e-006

  1.939570e-005 -7.015901e-005 -1.461607e-005  6.347899e-005
 -6.183465e-006 -4.786182e-005 -1.798800e-005  9.090925e-006
  2.461613e-005 -6.918820e-006  2.617874e-005 -1.409930e-005
 -8.171873e-005  1.299831e-006  6.802019e-007 -4.217191e-005
 -3.230532e-005  1.385717e-006  4.585267e-005  3.470767e-005
  2.661689e-007 -2.053897e-005  1.382529e-006 -1.447013e-005
 -1.048555e-005 -1.174066e-005  1.274026e-005  7.371697e-006
  5.407468e-006  4.373864e-006 -2.362448e-005 -7.572497e-006
  2.905250e-006  1.145741e-005  4.343320e-007 -1.026743e-005
 -1.328266e-005  1.312655e-005 -4.020767e-006  1.888721e-005
  2.335476e-006  9.002402e-006  3.189760e-005  1.387770e-006
  3.735887e-006 -4.209423e-006 -1.130665e-006 -6.934301e-006
  1.219977e-005 -9.173652e-006  5.550224e-006 -5.161065e-006
  3.132187e-007 -3.414558e-006  6.401211e-007 -7.030968e-006
 -2.033383e-006  2.111242e-006 -5.513773e-006 -6.378718e-006
 -4.763798e-006 -3.468217e-007 -5.736431e-006  7.075380e-006
 -1.795908e-006  4.521360e-006  3.704941e-006  2.084959e-006
 -1.892962e-006  1.129257e-006 -3.607868e-006 -2.977080e-006
  3.947277e-006  4.312268e-006 -1.067264e-006  2.046074e-007
  2.097172e-006

  5.426150e-005  2.154945e-006 -1.869503e-005 -4.670363e-005
 -3.192583e-006  7.259677e-005 -7.229038e-005 -7.785242e-005
 -1.488888e-005  5.588009e-005 -1.826987e-005 -1.011274e-005
  1.044818e-005 -3.090408e-006  3.190804e-006  1.945163e-005
  2.821548e-005  1.864099e-005 -2.273868e-005  2.354243e-006
  3.178660e-006  1.038792e-005  1.346465e-006 -2.135810e-005
  5.137713e-005 -2.061087e-005 -1.009102e-005 -3.620617e-005
  1.543624e-005 -6.839427e-006 -2.409922e-005 -3.405246e-005
 -2.202765e-005  5.773323e-006 -1.251711e-005 -9.142505e-006
 -2.681013e-005  1.126736e-005 -1.926157e-005  1.096810e-005
 -2.793164e-005  1.131478e-005  1.387770e-006  4.449161e-005
 -5.238256e-006  4.576447e-006  9.364789e-006  1.542976e-005
  2.355061e-005 -1.893747e-006  5.240082e-006 -2.315053e-006
  2.164296e-005 -4.786663e-006 -1.689798e-006 -5.115897e-006
  7.838185e-006 -7.769508e-006  6.568888e-006 -1.354760e-005
 -6.262739e-006  3.666771e-007 -1.152377e-005 -6.388936e-007
 -7.380301e-006  4.941975e-007  3.521347e-007  1.118710e-005
 -7.258341e-006  3.356130e-008  1.189202e-006  2.443410e-006
  6.334757e-007  1.941996e-006 -4.485313e-006 -1.746866e-006
  1.582669e-006

 -3.186219e-005  2.473706e-006 -6.920681e-005  7.443918e-005
  2.684546e-005 -5.104343e-005  5.361225e-005 -1.575712e-005
 -8.850334e-006 -1.143709e-005 -2.166824e-005 -3.475662e-005
 -1.856594e-005 -4.461939e-006  9.852127e-006  1.321944e-005
  5.179926e-005 -4.544337e-005 -1.420242e-005 -2.583689e-005
  2.435287e-005 -3.614391e-006 -8.658896e-006 -5.452750e-005
 -4.811693e-005  1.722090e-005 -2.410166e-005 -1.400215e-005
 -2.915486e-005 -1.710547e-006  4.447134e-006  2.375566e-005
 -1.416726e-005  5.591466e-006  1.992749e-006  4.243241e-005
 -1.161706e-005  1.962242e-005  1.087198e-005  4.406379e-006
  1.979605e-005 -6.673035e-006  3.735887e-006 -5.238256e-006
  4.566305e-005 -5.540361e-006  1.265956e-005 -1.039633e-005
 -1.899748e-006  2.480123e-008  5.063084e-006 -1.458696e-005
 -1.051056e-005 -6.534255e-006 -3.216531e-006 -2.269301e-006
  1.876563e-006 -1.283518e-005 -2.214792e-006  9.690398e-006
 -5.322151e-006  7.830717e-006 -1.597187e-006  2.809219e-006
 -3.624377e-006  1.403164e-006 -4.451328e-006  2.016540e-006
  8.441237e-006 -2.985341e-006  3.357392e-006  4.180877e-008
  1.947687e-006  1.807693e-006  1.373010e-006 -2.380182e-006
  3.714576e-007

 -3.948045e-005  4.683834e-005 -1.609238e-004  8.688065e-005
  4.907493e-006  6.797207e-005  7.706451e-005 -9.248175e-005
 -8.588456e-005  2.617978e-005 -3.896809e-005 -3.768039e-006
  4.612184e-005  1.203874e-005  3.883812e-005  3.062372e-005
  2.212442e-005 -2.729342e-005 -1.446920e-005 -1.984794e-005
  4.800954e-005  1.836072e-005 -2.031224e-005 -3.299908e-005
  1.866299e-005 -2.143909e-005 -2.011337e-005 -3.119327e-005
  2.597942e-006  1.636502e-005 -2.388171e-007 -2.447074e-005
 -3.105955e-005  5.397310e-008 -1.424929e-005  1.033722e-005
 -8.449813e-006  6.658472e-006  9.004722e-007  2.392637e-006
  2.427939e-006 -5.314579e-006 -4.209423e-006  4.576447e-006
 -5.540361e-006  2.160038e-005 -3.574554e-006  5.241101e-006
  8.605301e-006 -3.862185e-006  4.585108e-006  8.287827e-006
  8.038151e-006  9.096952e-007  5.442587e-006 -3.989351e-006
  3.244154e-006 -7.823838e-007  6.013687e-007  1.459040e-006
  3.954583e-006 -2.988481e-006 -2.723506e-006  1.091309e-006
  4.474688e-006 -2.563505e-006  4.590457e-007  2.796671e-007
 -2.985476e-006  2.348535e-006 -2.524479e-006  1.414659e-006
  2.265169e-006 -1.412884e-006 -1.413145e-006 -8.553579e-007
  2.652447e-006

  8.118318e-006  1.171304e-005  6.540356e-006 -6.676530e-006
  1.905804e-005 -1.613188e-005  1.071697e-006 -4.053392e-006
  3.064150e-006 -3.977993e-006 -7.190607e-006 -8.467916e-007
  4.782731e-006  2.085221e-006 -1.213101e-005  1.953987e-006
  8.037127e-006  1.557409e-006 -8.099735e-006 -2.798942e-006
 -3.072583e-006 -1.761648e-006  1.457120e-005  5.169825e-007
  5.508907e-006 -3.948677e-006 -1.699891e-006 -1.615408e-005
 -1.460179e-005 -9.252972e-006 -5.833245e-006  8.188212e-006
 -9.721243e-006  9.129937e-008 -3.816406e-006  1.339876e-005
 -1.355109e-006  1.037801e-005 -3.940051e-006  3.176573e-006
 -1.913610e-006  9.258525e-006 -1.130665e-006  9.364789e-006
  1.265956e-005 -3.574554e-006  1.811935e-005 -3.039462e-006
  6.235207e-006 -1.995988e-006  8.070329e-007 -9.891295e-006
 -2.336071e-006 -6.660093e-006 -2.028594e-006  3.406629e-006
 -1.615709e-006 -5.170114e-006  5.785433e-007 -1.005290e-006
 -4.436189e-006  3.313205e-006 -3.234565e-006  5.121548e-007
 -3.150307e-006  1.556056e-006 -3.541126e-006  4.387319e-006
  9.113115e-007 -1.989810e-006  3.912055e-006 -9.593813e-007
 -2.368638e-007  2.299635e-006 -1.265987e-006 -1.347373e-006
 -3.852638e-007

 -2.183490e-005  1.463785e-005  1.285555e-005 -6.147428e-005
  3.961863e-005  3.245158e-005 -6.232371e-007 -1.668047e-006
  8.420594e-006  1.430573e-005  1.568332e-005  5.709621e-006
  2.258176e-005 -4.205962e-006  1.902873e-005 -3.068621e-006
  2.888123e-005 -1.761593e-007 -6.461780e-006  2.608085e-006
  9.271290e-006 -8.369362e-006 -4.801947e-006  3.164518e-006
  2.479695e-005 -1.039891e-006  4.241468e-006 -5.898475e-006
 -9.583009e-007 -1.842821e-006 -1.597141e-005 -1.655071e-005
  1.033034e-005  4.776855e-006 -2.454902e-006 -3.490309e-006
  8.091768e-007 -2.220534e-006 -7.117713e-006  3.639483e-006
 -2.151913e-005  9.033013e-006 -6.934301e-006  1.542976e-005
 -1.039633e-005  5.241101e-006 -3.039462e-006  2.678717e-005
  7.127616e-006  2.933712e-006  3.185854e-006  8.083377e-006
  1.052633e-005  2.506665e-006  1.240729e-006 -1.011779e-006
  1.051080e-005 -1.665161e-006  3.680918e-006 -3.005033e-006
  7.819782e-007 -1.589697e-006 -1.169394e-006 -1.811729e-006
 -8.605823e-006 -2.184512e-006  7.440312e-007  5.118821e-006
 -5.662532e-006 -1.032158e-006  1.640683e-006  5.824540e-006
  8.988542e-007 -3.290534e-006 -1.819328e-006 -3.611268e-007
 -1.636215e-006

  7.894167e-005 -3.488388e-005 -7.287712e-005  1.466238e-005
 -3.081796e-005  5.716124e-005 -2.303384e-005 -8.889941e-005
 -1.341814e-005  2.016519e-005 -2.439617e-005 -1.662579e-005
  4.333110e-006  1.153117e-005 -1.913473e-006 -1.962919e-005
 -3.195498e-005  3.003592e-005  1.433623e-005  2.157878e-005
  2.450245e-005 -2.704906e-006 -9.089838e-006 -2.293863e-005
  4.329344e-005 -3.469783e-005 -1.106103e-007 -4.350603e-005
  3.387707e-006  8.701030e-006 -3.093776e-005 -3.548314e-005
 -2.986374e-005  6.599628e-006 -1.716757e-005 -7.996035e-007
 -2.359472e-005  9.771704e-006 -1.753995e-005  2.966625e-005
 -2.108724e-005  2.318002e-005  1.219977e-005  2.355061e-005
 -1.899748e-006  8.605301e-006  6.235207e-006  7.127616e-006
  4.537264e-005 -1.307584e-005  1.208954e-005 -6.725817e-006
  9.826464e-006 -5.271113e-006 -1.034245e-006 -1.817395e-005
  1.797614e-006 -1.041730e-006 -3.505253e-006 -8.529136e-006
 -3.807085e-006 -6.540062e-006 -8.868126e-006  6.565749e-006
 -7.162730e-006  5.934200e-006  1.294200e-006  4.693055e-006
 -3.670662e-006  3.659730e-007 -3.080781e-006  4.220342e-006
  6.412037e-006  1.663842e-006 -1.478340e-006 -1.619660e-006
  4.583496e-006

 -1.952446e-006  2.839908e-007  5.263072e-005 -4.162446e-005
  4.843594e-006 -3.734740e-006 -1.326679e-005  3.952303e-005
  1.268842e-005  6.480904e-007  1.432574e-005 -5.228449e-006
  1.030896e-005 -1.119075e-005 -7.532860e-006  3.879393e-006
  1.909045e-005 -2.007233e-007 -1.387253e-005 -5.868542e-006
 -2.041111e-005  7.681833e-006  1.058085e-005  1.225528e-005
 -1.011217e-005  1.424166e-005  2.222147e-007  1.358139e-005
 -2.269865e-006 -9.386866e-006  1.410317e-005  9.904788e-006
  1.484112e-005 -4.663775e-006  7.282985e-006 -4.868756e-007
  5.364606e-006 -5.039278e-006 -4.880498e-007 -1.000375e-005
 -2.383906e-006 -4.877454e-006 -9.173652e-006 -1.893747e-006
  2.480123e-008 -3.862185e-006 -1.995988e-006  2.933712e-006
 -1.307584e-005  1.250087e-005 -1.478623e-006  3.519122e-006
 -3.713521e-008 -8.128625e-007  3.216552e-006  4.338645e-006
  2.409805e-006 -3.769794e-006  2.682137e-006 -1.046825e-006
  1.231531e-006  1.811185e-006  2.122226e-006 -2.644293e-006
 -4.045009e-007 -3.319187e-006 -2.224156e-006 -2.928597e-006
  1.624066e-007 -8.179545e-007 -4.128622e-007 -3.830944e-007
 -3.857568e-006  2.022810e-006  5.027702e-007  1.972007e-006
 -2.281085e-006

  5.618706e-006 -3.557349e-006 -6.547363e-005  3.011415e-005
  1.508690e-005  1.054934e-005  4.670494e-005 -3.070055e-005
 -1.677632e-005 -3.083820e-006 -1.031270e-005 -2.170651e-005
  1.841651e-005  2.518769e-006 -3.262127e-006 -2.491860e-005
  1.583527e-005 -1.441163e-006  2.548606e-006  4.494874e-007
  1.246017e-005  3.141701e-006 -1.625024e-006 -2.150729e-005
 -4.339539e-006 -8.099601e-006 -3.168709e-006 -9.615009e-006
 -1.318926e-005  1.496300e-006 -9.070206e-006 -7.173131e-006
 -5.462199e-006  2.320179e-006 -2.485081e-006  1.434300e-005
 -8.426405e-006  7.307514e-006 -8.191178e-006  8.104018e-006
 -6.629601e-007  9.410400e-006  5.550224e-006  5.240082e-006
  5.063084e-006  4.585108e-006  8.070329e-007  3.185854e-006
  1.208954e-005 -1.478623e-006  1.347942e-005 -2.209684e-006
  3.378862e-006 -4.629113e-006 -7.273486e-007 -6.961538e-006
  1.098068e-006 -6.169825e-006 -8.797022e-007 -7.575354e-007
 -2.499250e-006 -1.665214e-006 -4.094694e-006  3.695933e-006
 -3.466794e-006  3.089830e-006 -1.560916e-006  7.775118e-007
 -1.863982e-006 -2.197424e-008 -2.702567e-006  3.161548e-006
  3.485353e-006  1.008409e-006  3.499620e-006 -6.264110e-007
  3.796894e-007

 -1.692446e-005 -1.318174e-005  2.423951e-006 -8.700048e-006
 -8.065086e-006  1.991685e-005 -5.396836e-006 -1.880670e-007
 -9.565514e-006  1.112612e-005  1.828334e-005  2.315470e-005
  9.994491e-006 -1.841751e-005  2.501388e-005  1.522311e-005
  1.389736e-005 -1.045966e-005 -7.079771e-006 -1.736570e-005
  3.421058e-006  4.382242e-006 -7.340506e-006  4.704223e-006
  1.359429e-005 -3.777366e-006  3.204942e-006  3.656930e-006
  1.077399e-005  3.348409e-006  3.636721e-006 -1.280194e-005
  2.436958e-006  1.197349e-006 -4.356662e-006 -5.914807e-006
  7.591687e-006 -5.855467e-006  3.755757e-006 -3.201769e-006
  5.591543e-007 -4.704972e-006 -5.161065e-006 -2.315053e-006
 -1.458696e-005  8.287827e-006 -9.891295e-006  8.083377e-006
 -6.725817e-006  3.519122e-006 -2.209684e-006  1.987510e-005
  4.854301e-006  4.931925e-006  6.011332e-006  3.138877e-006
  4.875243e-006  1.274063e-006 -1.156163e-007  6.314925e-007
  7.603044e-006  8.743421e-007  3.243037e-006 -2.918533e-007
  1.491771e-006 -5.665078e-006  4.386790e-006 -3.353476e-007
 -3.472628e-006  6.988731e-007 -2.376454e-006 -6.269774e-007
 -1.013457e-006 -3.157802e-006 -2.507542e-007  2.688552e-006
 -2.255776e-006

  2.854568e-005 -1.306093e-005 -5.867568e-005 -3.206762e-005
 -1.978655e-005  3.232597e-005 -4.293487e-005 -7.196630e-005
 -2.400303e-005  2.520636e-005 -3.567992e-005 -3.349902e-005
  3.757107e-006 -9.327317e-006 -9.622421e-006 -1.648063e-005
  5.087533e-006  1.591332e-005 -2.964142e-005 -2.443653e-005
 -1.157619e-005  2.376469e-005 -8.806338e-006 -2.159616e-005
  1.689317e-005 -1.479845e-006 -5.392557e-006 -1.643960e-005
  2.152512e-005 -5.242873e-006 -6.731704e-006 -3.381513e-005
 -1.133529e-005  7.458119e-006 -7.374655e-006 -1.965238e-005
 -1.674990e-005  3.382107e-006 -8.340637e-006  1.423232e-006
 -1.200993e-005 -1.886610e-006  3.132187e-007  2.164296e-005
 -1.051056e-005  8.038151e-006 -2.336071e-006  1.052633e-005
  9.826464e-006 -3.713521e-008  3.378862e-006  4.854301e-006
  2.512408e-005 -2.238919e-006 -2.215176e-006 -5.653683e-006
  8.373906e-006 -2.957591e-007  4.266293e-006 -1.156335e-005
  2.621205e-007  6.280540e-008 -5.652613e-006 -1.477699e-006
 -2.362716e-007 -8.680255e-007  2.142324e-006  6.455865e-006
 -4.967209e-006  1.464375e-006  2.207714e-006  3.231249e-006
  2.437313e-006 -2.270868e-006 -2.986608e-006 -2.160378e-006
  3.487034e-006

 -4.686869e-005  7.335071e-007 -4.422986e-005  5.471549e-005
  4.350982e-006  4.025089e-006  3.148967e-005  2.224464e-007
 -2.018621e-005  4.881541e-006 -5.883249e-007  1.517512e-005
 -2.640137e-005  4.584754e-006  3.812619e-005  2.264616e-005
 -5.810906e-006 -1.943012e-005  1.088058e-005  7.560197e-006
  2.385002e-005 -9.715664e-006 -7.657515e-006 -6.383238e-006
 -3.718371e-006 -1.826449e-007 -5.640832e-007 -1.767297e-007
  4.618119e-006  1.000147e-005  1.050848e-006 -9.936849e-007
 -4.485987e-007 -1.938793e-006  3.560925e-006 -2.482521e-006
  5.410758e-006 -5.547929e-006  8.885792e-006 -5.913320e-006
 -2.427474e-006 -5.976920e-006 -3.414558e-006 -4.786663e-006
 -6.534255e-006  9.096952e-007 -6.660093e-006  2.506665e-006
 -5.271113e-006 -8.128625e-007 -4.629113e-006  4.931925e-006
 -2.238919e-006  1.081027e-005  6.265436e-007  8.422739e-007
  2.007544e-006  3.080272e-006  1.886498e-006  1.856557e-006
  3.983042e-006  2.566469e-007  5.964224e-006 -3.640920e-006
  4.049447e-007 -2.335967e-006  2.214756e-006 -1.697239e-006
 -4.818062e-008 -6.054263e-008  2.192150e-007  4.932697e-008
  6.276975e-007 -3.043733e-006 -1.398845e-007 -1.770191e-007
 -9.108073e-007

 -6.553312e-005  6.630064e-006 -2.753823e-005  7.243758e-005
  4.256360e-005  9.431568e-006  3.678601e-005  8.954456e-006
 -2.571607e-005  1.914044e-005  3.179706e-005  2.176583e-005
 -1.883833e-005 -3.166353e-006  5.203120e-005  3.252490e-005
  1.565934e-005 -3.087717e-005  1.281894e-005  3.250988e-006
  2.121065e-005 -1.594346e-005 -8.488470e-007  2.499972e-006
  1.154331e-005 -6.679531e-006 -3.080168e-006  6.004343e-006
 -9.261101e-006  4.745585e-006  3.274238e-006 -5.461520e-007
  3.739113e-007  4.107173e-007 -7.123742e-006  3.846365e-006
  9.709290e-006 -5.307611e-006  3.653492e-006  4.236570e-006
 -5.331995e-006  7.707252e-006  6.401211e-007 -1.689798e-006
 -3.216531e-006  5.442587e-006 -2.028594e-006  1.240729e-006
 -1.034245e-006  3.216552e-006 -7.273486e-007  6.011332e-006
 -2.215176e-006  6.265436e-007  1.639005e-005 -8.294629e-008
 -2.971252e-006 -2.290494e-006 -5.346330e-006 -5.162901e-008
  2.663827e-006 -2.735312e-006  8.273111e-007  3.169304e-006
 -4.119812e-006 -1.781271e-006  4.330319e-007 -1.712037e-006
 -1.621796e-006  1.908731e-006 -2.625076e-006 -1.982645e-006
 -7.144363e-008  1.440467e-006 -1.493888e-006  1.989134e-006
 -2.397619e-006

  1.025694e-005  1.512355e-005  8.618434e-005 -5.964512e-005
 -1.765996e-006 -1.898642e-005 -1.800940e-005  5.840651e-005
  2.572851e-005 -1.853306e-005  2.272734e-005  2.010669e-005
  2.893989e-005 -1.262497e-005 -1.747153e-005  6.114994e-006
  5.311369e-006  4.308041e-006 -9.786989e-006 -1.180368e-005
 -2.637603e-005 -8.039081e-007  1.384453e-005  2.831105e-005
  2.052197e-006  6.739061e-006  6.716169e-006  1.853443e-005
 -4.764088e-006 -4.907129e-006  9.650761e-006  1.816638e-005
  1.158321e-005 -3.614677e-006  6.269519e-006 -7.037827e-007
  1.600414e-005 -5.069488e-006  4.700229e-006 -1.184715e-005
  8.932941e-006 -3.365236e-006 -7.030968e-006 -5.115897e-006
 -2.269301e-006 -3.989351e-006  3.406629e-006 -1.011779e-006
 -1.817395e-005  4.338645e-006 -6.961538e-006  3.138877e-006
 -5.653683e-006  8.422739e-007 -8.294629e-008  1.695940e-005
 -1.193131e-006  1.959809e-006  3.160199e-006  3.433037e-006
  2.523770e-006  1.808040e-006  2.802805e-006 -4.381434e-006
  3.324282e-006 -2.609379e-006 -9.266408e-007  1.254102e-006
  4.565142e-008 -9.962818e-007  2.399204e-006 -2.838008e-006
 -5.463801e-006 -3.273484e-007 -1.324885e-006  7.351183e-007
 -3.571378e-006

  2.093527e-005 -3.273456e-005 -2.066184e-005 -5.058599e-006
 -2.541863e-005 -1.493845e-006 -3.273399e-005 -3.546687e-005
 -6.206508e-006 -4.547335e-006 -1.520797e-005 -2.249273e-005
 -6.478303e-006 -1.764107e-005 -6.481421e-007 -1.199767e-005
  6.219025e-006 -5.478478e-006 -2.490460e-005 -2.612791e-005
 -7.868005e-006  2.005975e-005 -1.206279e-005 -2.416205e-005
 -1.196955e-005  6.472088e-006  6.251816e-007 -1.036577e-005
  9.614063e-006  4.579484e-006 -2.939883e-006 -7.520634e-006
 -3.712774e-006  4.233142e-007  6.346853e-006 -6.538900e-006
 -6.305654e-006  6.559262e-006 -2.178009e-008 -4.970079e-006
 -3.366516e-006 -9.124928e-006 -2.033383e-006  7.838185e-006
  1.876563e-006  3.244154e-006 -1.615709e-006  1.051080e-005
  1.797614e-006  2.409805e-006  1.098068e-006  4.875243e-006
  8.373906e-006  2.007544e-006 -2.971252e-006 -1.193131e-006
  1.607293e-005 -3.073545e-006  3.401089e-006 -5.090595e-006
  1.265215e-006  2.806566e-006 -3.817134e-008 -3.921000e-006
 -1.454964e-006 -1.961084e-006  5.910588e-007  2.934220e-006
 -3.753651e-007 -1.869607e-006  1.301411e-006  3.316021e-006
  2.815368e-007 -2.397778e-007 -2.421403e-006 -9.759941e-007
  1.355851e-006

  3.611313e-005 -9.291396e-006  4.618669e-005 -4.104491e-005
 -3.846447e-005 -1.966031e-005 -3.405940e-005  2.284397e-005
  2.283316e-005 -2.340833e-005  1.034859e-006  3.164779e-007
 -8.449316e-006  2.819745e-006 -2.706981e-005 -2.007099e-005
 -5.546413e-005  2.971036e-005  8.919000e-006  1.397015e-005
 -2.092363e-005 -4.710476e-007  4.155156e-006  3.012141e-005
  9.190091e-006  1.055682e-006  1.511181e-005  8.150688e-006
  1.768538e-005  6.800745e-007  4.771480e-006 -5.071709e-006
  8.722507e-006 -6.132984e-007  2.233031e-006 -2.313779e-005
  5.303203e-006 -1.199332e-005  2.320024e-006 -2.107268e-006
 -5.333866e-007 -5.171666e-007  2.111242e-006 -7.769508e-006
 -1.283518e-005 -7.823838e-007 -5.170114e-006 -1.665161e-006
 -1.041730e-006 -3.769794e-006 -6.169825e-006  1.274063e-006
 -2.957591e-007  3.080272e-006 -2.290494e-006  1.959809e-006
 -3.073545e-006  1.387753e-005 -2.965771e-007 -1.372326e-006
  4.349621e-006 -4.694558e-006  2.615958e-006 -1.238536e-007
  5.276833e-006  1.457371e-006  3.032692e-006 -2.053817e-006
 -1.030228e-006  1.577180e-006 -5.787897e-008 -1.179914e-006
  2.073520e-008 -1.736319e-006 -2.023277e-006  8.440874e-007
  2.563554e-006

  1.891462e-005  2.589911e-005  2.315004e-006 -2.202055e-005
 -7.014944e-006  2.117627e-005 -8.790219e-006 -9.789786e-006
 -7.164349e-006  7.329880e-006 -1.499889e-005 -5.275616e-006
  2.336116e-005 -5.504595e-006 -9.139675e-006  1.158724e-005
  1.422213e-005  7.134290e-006 -2.117407e-005 -6.088783e-006
 -4.778897e-006  1.138339e-005 -9.407047e-007 -5.017994e-006
  5.086837e-006  2.002564e-006 -5.177719e-006 -3.036191e-006
  1.256266e-006  2.262895e-007  1.946534e-006  9.914797e-007
 -6.261537e-006 -2.144356e-006  5.585914e-006  8.850389e-007
 -1.371379e-006 -9.550697e-007 -9.848273e-007 -7.401484e-006
 -1.084997e-006 -6.941108e-006 -5.513773e-006  6.568888e-006
 -2.214792e-006  6.013687e-007  5.785433e-007  3.680918e-006
 -3.505253e-006  2.682137e-006 -8.797022e-007 -1.156163e-007
  4.266293e-006  1.886498e-006 -5.346330e-006  3.160199e-006
  3.401089e-006 -2.965771e-007  9.428168e-006 -1.384418e-006
 -4.163359e-007 -6.962833e-007 -1.020714e-006 -4.845452e-006
  2.553238e-006 -3.633231e-006 -1.853266e-006  1.935088e-006
 -2.649687e-006 -3.534733e-008 -1.867665e-007  8.393484e-007
 -2.623157e-006  6.749900e-007 -1.209467e-006 -3.040201e-007
  7.760144e-007

 -4.457024e-005  4.068325e-005  1.628673e-005 -1.251475e-005
  2.486891e-005  4.332329e-007  4.877939e-005  1.637269e-005
 -5.726086e-006 -1.166165e-005  4.353154e-006  2.186571e-005
  4.823744e-005  5.744641e-006  1.099867e-005  3.312479e-005
  3.027828e-005 -1.982959e-005 -1.761183e-006 -1.268549e-005
  1.381964e-005 -1.077979e-005 -4.133661e-006  1.253865e-006
 -3.818896e-006  1.020744e-006 -7.707950e-006  8.852767e-006
 -1.361462e-005  1.952103e-006  9.553161e-006  1.407701e-005
 -7.796637e-007 -2.946526e-006 -4.594550e-006  2.149264e-005
  1.091570e-005 -1.006976e-006  9.700793e-006 -2.430831e-006
  1.553739e-005 -3.748243e-006 -6.378718e-006 -1.354760e-005
  9.690398e-006  1.459040e-006 -1.005290e-006 -3.005033e-006
 -8.529136e-006 -1.046825e-006 -7.575354e-007  6.314925e-007
 -1.156335e-005  1.856557e-006 -5.162901e-008  3.433037e-006
 -5.090595e-006 -1.372326e-006 -1.384418e-006  1.605486e-005
  1.498457e-006  9.717809e-007  3.128536e-006  6.190402e-007
  2.361175e-006 -9.568556e-007 -1.929322e-007 -1.950772e-006
  4.771123e-006 -7.291759e-007 -3.257946e-007  4.034540e-007
 -2.560591e-007 -2.928565e-006  2.795035e-006 -3.380606e-007
 -3.013884e-006

 -1.069861e-006 -3.360311e-006 -2.783405e-005  1.508667e-005
 -2.133524e-005 -4.987967e-006  1.255193e-005 -4.527267e-007
 -1.143766e-005 -1.009270e-005 -7.036898e-006 -4.898224e-006
  8.818388e-007 -3.790874e-006  5.260669e-006  2.422526e-006
 -1.699708e-005 -2.400923e-006 -3.707735e-006 -9.517189e-006
 -5.886724e-007  3.374359e-006 -8.532617e-007  5.000369e-006
  3.435904e-006  1.604135e-006  7.515808e-007 -1.558894e-006
  7.107961e-006  1.833646e-006  1.033871e-005 -8.231321e-006
 -1.979627e-006 -9.236923e-007 -3.358269e-006 -3.533304e-006
  4.635152e-006 -6.205799e-006  6.953363e-006 -4.341762e-006
  1.868887e-006 -3.157389e-006 -4.763798e-006 -6.262739e-006
 -5.322151e-006  3.954583e-006 -4.436189e-006  7.819782e-007
 -3.807085e-006  1.231531e-006 -2.499250e-006  7.603044e-006
  2.621205e-007  3.983042e-006  2.663827e-006  2.523770e-006
  1.265215e-006  4.349621e-006 -4.163359e-007  1.498457e-006
  8.615822e-006 -8.891956e-007  4.537008e-006 -1.937214e-006
  2.043117e-006 -1.882185e-006  2.114777e-006 -2.382637e-006
 -3.621678e-007 -3.151882e-007 -4.236656e-007 -5.025123e-007
 -5.343108e-007 -2.639159e-006 -1.190010e-006  1.060820e-006
 -2.926461e-007

 -2.937791e-005 -1.611737e-005 -3.019530e-005  1.145055e-005
  5.591622e-006 -2.602158e-005  1.501596e-005  4.568704e-006
  2.816407e-006 -2.231960e-006 -2.909593e-006 -7.753661e-006
 -2.789595e-005  5.237934e-006  5.789912e-006 -6.303414e-006
  6.870629e-006 -1.455301e-005  3.820082e-006 -2.244240e-006
  4.706804e-006 -3.589119e-006  5.596971e-006 -8.826619e-006
 -1.669582e-005  7.249341e-006 -2.347882e-006 -3.433317e-006
  6.261491e-007 -5.589882e-006 -1.812503e-006 -1.870165e-006
  6.475756e-006 -4.263610e-008 -3.599513e-007  2.412073e-006
 -4.551541e-006  1.101847e-005  1.924580e-006 -2.638048e-006
  1.142140e-006 -4.890632e-006 -3.468217e-007  3.666771e-007
  7.830717e-006 -2.988481e-006  3.313205e-006 -1.589697e-006
 -6.540062e-006  1.811185e-006 -1.665214e-006  8.743421e-007
  6.280540e-008  2.566469e-007 -2.735312e-006  1.808040e-006
  2.806566e-006 -4.694558e-006 -6.962833e-007  9.717809e-007
 -8.891956e-007  9.731383e-006  1.983603e-007 -5.794126e-007
  1.451908e-007 -1.475686e-006  1.565347e-006  1.245888e-006
  3.304747e-006 -1.808899e-006  4.176031e-006 -2.205527e-006
  7.492828e-007 -2.004820e-006  5.858859e-007 -1.386739e-006
 -1.106305e-006

 -3.065358e-005 -1.250548e-006 -9.771850e-006  2.324417e-005
  3.130412e-006 -1.279599e-005  2.331523e-005  1.453229e-005
 -4.827128e-006 -4.769246e-006  1.401020e-006  1.009637e-005
 -1.027178e-005 -3.258615e-006  1.710227e-005  7.865847e-006
 -3.485983e-006 -1.458441e-005  3.991680e-006 -1.448177e-006
  8.276918e-006 -5.143158e-006 -3.229373e-006  6.326703e-007
 -1.598340e-005  7.181376e-006  6.847376e-007  4.410476e-006
 -9.239429e-007  2.711097e-006  7.391531e-006  1.072006e-005
  2.341945e-006 -5.875543e-007  4.424639e-006  3.023449e-006
  9.256974e-006 -5.569624e-006  1.101051e-005 -7.416887e-006
  4.414928e-006 -6.238060e-006 -5.736431e-006 -1.152377e-005
 -1.597187e-006 -2.723506e-006 -3.234565e-006 -1.169394e-006
 -8.868126e-006  2.122226e-006 -4.094694e-006  3.243037e-006
 -5.652613e-006  5.964224e-006  8.273111e-007  2.802805e-006
 -3.817134e-008  2.615958e-006 -1.020714e-006  3.128536e-006
  4.537008e-006  1.983603e-007  8.943835e-006 -2.901698e-006
  4.241443e-007 -1.814157e-006 -5.431017e-007 -3.799480e-006
  1.206432e-006 -1.255869e-006  2.107163e-007 -2.649472e-007
 -6.411536e-007 -9.399285e-007  1.165914e-006  1.364669e-006
 -1.991743e-006

 -1.740852e-005 -1.292094e-005  1.369919e-007  1.053896e-005
  1.830472e-005 -1.846652e-005  9.232516e-006  3.078154e-006
  5.482040e-006 -5.047685e-006  1.692906e-005  3.071963e-006
 -1.998307e-005 -2.963983e-006  5.477368e-006 -2.479836e-006
  6.254286e-006 -6.640027e-006  9.885699e-006  4.259002e-006
  3.771949e-006 -5.918110e-006  1.214873e-006  2.905034e-007
 -1.312899e-006 -4.089380e-006  4.202425e-006 -5.427934e-007
 -2.475888e-006 -1.088238e-006 -2.617093e-006  1.494741e-007
  4.163434e-006  3.158538e-006 -2.785417e-006  1.762159e-006
 -9.291597e-007 -1.233217e-007 -2.401294e-006  7.533339e-006
  1.443175e-006  7.614443e-006  7.075380e-006 -6.388936e-007
  2.809219e-006  1.091309e-006  5.121548e-007 -1.811729e-006
  6.565749e-006 -2.644293e-006  3.695933e-006 -2.918533e-007
 -1.477699e-006 -3.640920e-006  3.169304e-006 -4.381434e-006
 -3.921000e-006 -1.238536e-007 -4.845452e-006  6.190402e-007
 -1.937214e-006 -5.794126e-007 -2.901698e-006  8.576184e-006
 -1.128885e-006  2.883318e-006  1.080148e-006 -2.950479e-007
  6.554096e-007  1.414661e-006 -1.600435e-006 -1.028306e-006
  2.962028e-006  9.393971e-007  2.186137e-006  8.159772e-007
  8.756123e-007

  5.295446e-005  5.184430e-006  2.428820e-005 -3.757837e-005
 -6.285004e-005  6.565203e-006 -3.474746e-005 -1.127716e-005
 -5.211113e-006 -1.452913e-005 -2.530458e-005 -9.499001e-006
  3.408946e-005  3.345429e-006 -3.784897e-005  3.773003e-006
 -2.917172e-005  2.259311e-005 -1.290424e-005 -6.660437e-006
 -2.252095e-005  2.477168e-005  4.677199e-006  1.162252e-005
  2.644045e-007 -6.157172e-006  1.119573e-006 -2.346957e-006
  2.137198e-005  2.907291e-006  1.611315e-005 -2.051054e-006
 -6.266706e-006 -9.730023e-006  2.155367e-006 -1.146928e-005
 -3.807951e-006  5.524391e-007  1.678040e-006 -9.442064e-006
  1.093685e-005 -1.588950e-005 -1.795908e-006 -7.380301e-006
 -3.624377e-006  4.474688e-006 -3.150307e-006 -8.605823e-006
 -7.162730e-006 -4.045009e-007 -3.466794e-006  1.491771e-006
 -2.362716e-007  4.049447e-007 -4.119812e-006  3.324282e-006
 -1.454964e-006  5.276833e-006  2.553238e-006  2.361175e-006
  2.043117e-006  1.451908e-007  4.241443e-007 -1.128885e-006
  1.421339e-005 -1.241795e-006  3.606170e-007 -3.628809e-006
  1.453083e-006  1.742054e-006 -1.694227e-006 -3.780723e-006
 -2.709395e-006  1.475866e-006  1.011725e-007  9.064996e-007
  2.808251e-006

  1.956979e-005 -1.035865e-005  5.950770e-006 -3.191121e-006
 -1.120021e-005 -2.250073e-005 -7.776550e-007  1.802812e-006
  6.670246e-006 -2.168127e-005 -1.044872e-005 -6.368881e-006
 -2.906307e-006  3.201498e-006 -1.753599e-005 -2.091005e-005
 -2.027348e-005  1.141500e-005  5.722094e-006  3.854369e-006
 -1.189039e-005  1.492487e-006  4.226973e-006  4.289987e-006
 -4.963957e-006  8.530590e-007  7.470253e-006  8.917707e-007
  4.259211e-006 -2.853120e-006  1.853717e-006  8.786372e-007
  2.845226e-006 -9.079103e-007  1.420020e-006 -5.455864e-006
 -2.315646e-006 -1.683998e-006 -3.263178e-006  1.988611e-006
 -6.209166e-007  5.590925e-006  4.521360e-006  4.941975e-007
  1.403164e-006 -2.563505e-006  1.556056e-006 -2.184512e-006
  5.934200e-006 -3.319187e-006  3.089830e-006 -5.665078e-006
 -8.680255e-007 -2.335967e-006 -1.781271e-006 -2.609379e-006
 -1.961084e-006  1.457371e-006 -3.633231e-006 -9.568556e-007
 -1.882185e-006 -1.475686e-006 -1.814157e-006  2.883318e-006
 -1.241795e-006  7.166221e-006  3.527334e-007 -7.104644e-008
  1.556785e-006 -1.157137e-007  1.599736e-006  1.167971e-006
  2.620287e-006 -1.355120e-007  1.633122e-006 -1.193768e-006
  9.681718e-007

  1.120120e-005 -2.857435e-005  3.222403e-005 -2.726224e-005
 -2.539281e-005 -1.638807e-005 -3.161759e-005  1.207697e-005
  2.015589e-005 -8.583675e-006  9.870124e-006  2.284035e-006
 -1.892191e-005 -1.951539e-006 -4.570980e-006 -4.782679e-006
 -2.007298e-005  9.620254e-006  7.954378e-006  2.013715e-006
 -1.262112e-005 -4.143216e-006  2.622033e-006  9.025592e-006
  8.167542e-006 -1.239186e-006  9.917630e-006  3.693576e-006
  1.214342e-005 -2.545882e-006 -2.019095e-006 -1.118004e-005
  6.092706e-006  1.168058e-006 -2.846775e-006 -1.108585e-005
 -1.259827e-006 -1.428559e-006 -3.474459e-007  2.957942e-006
 -2.150110e-006  1.046052e-006  3.704941e-006  3.521347e-007
 -4.451328e-006  4.590457e-007 -3.541126e-006  7.440312e-007
  1.294200e-006 -2.224156e-006 -1.560916e-006  4.386790e-006
  2.142324e-006  2.214756e-006  4.330319e-007 -9.266408e-007
  5.910588e-007  3.032692e-006 -1.853266e-006 -1.929322e-007
  2.114777e-006  1.565347e-006 -5.431017e-007  1.080148e-006
  3.606170e-007  3.527334e-007  5.279805e-006  8.707096e-007
  1.626607e-007  6.012740e-008  1.303326e-007 -9.854418e-007
  1.588380e-006 -2.772033e-006 -9.719889e-007  7.704360e-008
 -8.622895e-008

  3.323265e-006 -1.906036e-006  6.354598e-006 -2.526337e-005
  1.370742e-005  4.757041e-007 -1.927393e-005 -1.271333e-005
  6.735484e-006  6.592044e-006  2.780445e-006  2.918953e-006
  4.447527e-006 -8.899176e-006  7.513419e-007 -2.204788e-006
  1.416177e-005  4.748284e-007 -9.520758e-006 -1.195830e-005
 -1.862922e-006 -4.289778e-006 -3.203740e-006 -7.466872e-006
  1.031191e-005 -7.871225e-007 -5.115201e-007 -2.795648e-006
 -3.269514e-006 -2.198723e-006 -1.075852e-005 -5.293904e-006
 -2.874444e-006  6.092740e-006 -2.935477e-006  5.125695e-007
 -1.825549e-006  3.521656e-006 -1.757134e-006  4.499461e-006
 -2.946576e-006  4.470514e-006  2.084959e-006  1.118710e-005
  2.016540e-006  2.796671e-007  4.387319e-006  5.118821e-006
  4.693055e-006 -2.928597e-006  7.775118e-007 -3.353476e-007
  6.455865e-006 -1.697239e-006 -1.712037e-006  1.254102e-006
  2.934220e-006 -2.053817e-006  1.935088e-006 -1.950772e-006
 -2.382637e-006  1.245888e-006 -3.799480e-006 -2.950479e-007
 -3.628809e-006 -7.104644e-008  8.707096e-007  7.326228e-006
 -1.665397e-006 -2.236929e-007  2.605476e-006  1.212424e-006
  1.001102e-006 -1.756588e-006 -1.726587e-006 -2.064130e-006
  3.610226e-008

  2.038713e-006 -4.673428e-006  1.615244e-005 -1.585294e-005
 -1.770634e-005 -2.699661e-005  1.226658e-006  8.764296e-006
  1.048626e-005 -2.246997e-005 -1.065037e-005 -6.838175e-006
  1.335488e-006  2.821904e-006 -1.334277e-005  3.659955e-007
 -4.708543e-006  9.727274e-007 -2.828390e-006 -1.005107e-005
 -1.389048e-005  2.500652e-006  4.175984e-006  1.152446e-006
 -1.545778e-005  6.720121e-006  1.661845e-006  6.536288e-006
  1.305095e-007 -4.645517e-006  9.999226e-006  7.156863e-006
  5.262381e-006 -4.114623e-006  2.618228e-007  8.959169e-008
  2.967289e-006  3.316612e-007  1.757062e-006 -3.891761e-006
  6.115718e-006 -3.284184e-006 -1.892962e-006 -7.258341e-006
  8.441237e-006 -2.985476e-006  9.113115e-007 -5.662532e-006
 -3.670662e-006  1.624066e-007 -1.863982e-006 -3.472628e-006
 -4.967209e-006 -4.818062e-008 -1.621796e-006  4.565142e-008
 -3.753651e-007 -1.030228e-006 -2.649687e-006  4.771123e-006
 -3.621678e-007  3.304747e-006  1.206432e-006  6.554096e-007
  1.453083e-006  1.556785e-006  1.626607e-007 -1.665397e-006
  7.478812e-006 -8.077128e-007  2.164097e-006 -4.655561e-007
  4.253370e-007 -9.748236e-007  1.257787e-006 -2.099510e-006
 -2.703069e-007

 -1.486014e-006  6.282689e-006 -9.298150e-006  1.444463e-005
  1.826376e-006  7.793946e-006  1.974065e-006 -7.881778e-006
 -8.351450e-006  4.199230e-006 -6.071927e-007  8.829993e-007
 -1.484874e-006  9.085125e-007  3.060304e-006  5.297143e-006
 -2.457396e-006  2.834492e-006  1.975889e-007  2.413418e-006
  1.807702e-006  1.285273e-007 -1.029320e-006  2.208576e-006
  5.717467e-006 -2.794807e-006 -7.508160e-007  1.528011e-006
  2.170757e-006  2.027702e-006  1.581042e-006 -3.049936e-006
 -7.949394e-007 -7.307250e-007 -1.237641e-006 -3.766897e-006
  4.963913e-007 -3.493004e-006 -1.054556e-006  3.071990e-007
 -9.395424e-007  8.760224e-007  1.129257e-006  3.356130e-008
 -2.985341e-006  2.348535e-006 -1.989810e-006 -1.032158e-006
  3.659730e-007 -8.179545e-007 -2.197424e-008  6.988731e-007
  1.464375e-006 -6.054263e-008  1.908731e-006 -9.962818e-007
 -1.869607e-006  1.577180e-006 -3.534733e-008 -7.291759e-007
 -3.151882e-007 -1.808899e-006 -1.255869e-006  1.414661e-006
  1.742054e-006 -1.157137e-007  6.012740e-008 -2.236929e-007
 -8.077128e-007  2.352596e-006 -7.484922e-007 -6.302023e-007
  2.873708e-007 -6.690430e-008  1.271337e-007  9.145580e-009
  1.071801e-006

 -2.554087e-005  1.225026e-005 -4.572353e-005  1.643675e-005
  1.627029e-005 -2.113185e-005  2.961132e-005 -5.297944e-006
 -4.161640e-006 -8.539922e-006 -1.706464e-005 -6.128846e-006
 -1.275978e-005  5.138567e-006  2.479272e-006 -1.207319e-005
 -3.179859e-006 -5.613153e-006 -3.156667e-006 -5.811401e-006
  3.880968e-006 -6.052157e-006  2.900781e-007 -2.075236e-006
 -8.886856e-006  1.156939e-005 -1.952222e-006 -4.907249e-007
 -1.995054e-006 -4.503107e-006  5.540379e-007 -1.599921e-006
  4.560975e-006  7.690800e-007  3.361787e-007 -2.382827e-006
  1.826719e-006  6.291470e-007  1.598531e-006 -2.999226e-006
 -3.366751e-006  9.573342e-007 -3.607868e-006  1.189202e-006
  3.357392e-006 -2.524479e-006  3.912055e-006  1.640683e-006
 -3.080781e-006 -4.128622e-007 -2.702567e-006 -2.376454e-006
  2.207714e-006  2.192150e-007 -2.625076e-006  2.399204e-006
  1.301411e-006 -5.787897e-008 -1.867665e-007 -3.257946e-007
 -4.236656e-007  4.176031e-006  2.107163e-007 -1.600435e-006
 -1.694227e-006  1.599736e-006  1.303326e-007  2.605476e-006
  2.164097e-006 -7.484922e-007  7.302840e-006  3.121901e-007
  1.577488e-006 -4.348412e-006 -5.303526e-007 -2.930779e-006
 -1.218116e-007

 -9.168715e-006  4.071042e-006 -1.496678e-005 -2.169847e-006
  1.587728e-005  1.262114e-005  1.105150e-005 -1.912224e-005
 -1.195172e-005  2.916696e-006 -8.631976e-006 -3.533017e-006
  1.439344e-005 -2.351622e-006  5.392358e-006 -1.880442e-006
  1.681818e-005 -3.998140e-006 -1.012589e-005 -1.236858e-005
  6.414970e-006  5.219333e-006 -9.140191e-006 -1.074099e-005
 -1.119381e-006  2.560325e-006 -2.686808e-006 -3.604558e-006
 -4.929371e-006  1.139593e-006 -3.328914e-006 -1.006497e-006
 -3.779233e-006  2.675745e-006  1.030712e-007  5.057892e-006
 -3.022126e-008 -1.223593e-006 -1.326520e-006  9.530898e-007
 -3.935209e-007  2.117721e-006 -2.977080e-006  2.443410e-006
  4.180877e-008  1.414659e-006 -9.593813e-007  5.824540e-006
  4.220342e-006 -3.830944e-007  3.161548e-006 -6.269774e-007
  3.231249e-006  4.932697e-008 -1.982645e-006 -2.838008e-006
  3.316021e-006 -1.179914e-006  8.393484e-007  4.034540e-007
 -5.025123e-007 -2.205527e-006 -2.649472e-007 -1.028306e-006
 -3.780723e-006  1.167971e-006 -9.854418e-007  1.212424e-006
 -4.655561e-007 -6.302023e-007  3.121901e-007  5.271680e-006
  1.667854e-006 -1.356191e-006  5.496008e-007 -1.313660e-006
  2.105517e-007

 -3.790126e-005 -1.126284e-005 -7.999691e-005  5.650019e-005
  2.007136e-005 -1.067535e-005  4.479919e-005 -2.949352e-005
 -2.141770e-005 -2.523599e-006 -9.747087e-006 -6.866554e-006
 -2.560910e-005  8.126960e-006  1.940329e-005 -7.515728e-006
 -5.467596e-006 -1.504176e-005  9.968203e-006  1.461330e-006
  2.267873e-005 -7.011224e-006 -6.124238e-006 -1.586126e-005
 -7.353360e-006 -1.149437e-006 -1.402325e-006 -8.406761e-006
 -3.336506e-006  2.885119e-006 -6.229129e-006 -8.612644e-006
 -1.390594e-006  3.211937e-006 -3.347976e-006  2.399595e-006
 -4.082107e-006  2.916369e-006  3.872565e-007  4.682275e-006
 -1.550346e-006  4.721896e-006  3.947277e-006  6.334757e-007
  1.947687e-006  2.265169e-006 -2.368638e-007  8.988542e-007
  6.412037e-006 -3.857568e-006  3.485353e-006 -1.013457e-006
  2.437313e-006  6.276975e-007 -7.144363e-008 -5.463801e-006
  2.815368e-007  2.073520e-008 -2.623157e-006 -2.560591e-007
 -5.343108e-007  7.492828e-007 -6.411536e-007  2.962028e-006
 -2.709395e-006  2.620287e-006  1.588380e-006  1.001102e-006
  4.253370e-007  2.873708e-007  1.577488e-006  1.667854e-006
  5.386112e-006 -2.553520e-006  1.470974e-006 -1.798071e-006
  8.433396e-007

  3.607379e-005 -9.875710e-006  4.263908e-005 -4.493363e-006
 -1.967568e-005  4.516053e-006 -3.206382e-005  7.464608e-006
  5.633734e-006  4.783065e-006  7.150957e-006  2.944351e-007
  1.949140e-006 -7.714237e-006 -7.186741e-006  7.162749e-006
  1.774425e-006  3.970485e-006 -1.506897e-006  6.802855e-006
 -1.066623e-005  9.979925e-006  4.481828e-006 -8.463056e-007
 -1.723661e-006 -6.663694e-006  1.625288e-006 -2.107424e-006
  3.812355e-006  7.271952e-007  7.204837e-007  9.298811e-006
 -6.160383e-006 -9.696626e-007  4.026306e-006  6.541195e-007
 -3.749875e-006  3.903257e-006 -1.887239e-006  2.669267e-007
  2.032831e-006 -3.412145e-006  4.312268e-006  1.941996e-006
  1.807693e-006 -1.412884e-006  2.299635e-006 -3.290534e-006
  1.663842e-006  2.022810e-006  1.008409e-006 -3.157802e-006
 -2.270868e-006 -3.043733e-006  1.440467e-006 -3.273484e-007
 -2.397778e-007 -1.736319e-006  6.749900e-007 -2.928565e-006
 -2.639159e-006 -2.004820e-006 -9.399285e-007  9.393971e-007
  1.475866e-006 -1.355120e-007 -2.772033e-006 -1.756588e-006
 -9.748236e-007 -6.690430e-008 -4.348412e-006 -1.356191e-006
 -2.553520e-006  7.626055e-006 -3.030179e-007  2.153672e-006
  4.392653e-007

 -1.408954e-005 -3.026865e-006 -3.387319e-006  1.351090e-006
  1.050764e-005 -4.624366e-006  2.203940e-005  8.346926e-006
 -4.269376e-007 -9.113543e-006  1.073528e-006  4.399767e-006
  4.940162e-006  2.720293e-006 -2.520099e-007 -4.195830e-006
  4.546834e-006 -3.309639e-006  4.793383e-006 -1.959267e-007
  3.316260e-006 -1.845579e-006  2.050552e-006  1.001163e-006
 -9.388130e-006  7.570080e-007  9.087692e-007  3.612727e-006
 -5.798459e-006 -5.692195e-007  2.634753e-006  5.448749e-006
  5.724818e-006 -2.205624e-006  1.546406e-006  6.101162e-006
  2.081837e-006 -1.145130e-006 -6.170073e-008 -1.546327e-006
  3.329091e-006  1.231883e-006 -1.067264e-006 -4.485313e-006
  1.373010e-006 -1.413145e-006 -1.265987e-006 -1.819328e-006
 -1.478340e-006  5.027702e-007  3.499620e-006 -2.507542e-007
 -2.986608e-006 -1.398845e-007 -1.493888e-006 -1.324885e-006
 -2.421403e-006 -2.023277e-006 -1.209467e-006  2.795035e-006
 -1.190010e-006  5.858859e-007  1.165914e-006  2.186137e-006
  1.011725e-007  1.633122e-006 -9.719889e-007 -1.726587e-006
  1.257787e-006  1.271337e-007 -5.303526e-007  5.496008e-007
  1.470974e-006 -3.030179e-007  4.674230e-006 -7.837213e-008
 -9.655841e-007

  1.596494e-005 -7.159467e-006  4.548620e-005 -2.126971e-005
 -8.706880e-006  3.330166e-006 -2.553593e-005  1.820752e-005
  1.312927e-005  2.915799e-006  1.514472e-005  6.338001e-006
  1.796862e-006 -7.556851e-006 -3.904347e-006  4.247616e-006
  5.755286e-007  4.582384e-006  2.361698e-007  4.628144e-006
 -7.400815e-006  1.420448e-006  1.922999e-006  7.882949e-006
  3.713616e-006 -9.324573e-007  3.075422e-006  2.492968e-006
  2.661730e-006 -1.689927e-007  2.226851e-006  4.430111e-006
  1.424755e-006 -2.813723e-007  1.840851e-006 -5.977046e-007
  1.403559e-006 -2.284269e-006  9.449813e-007 -3.753258e-008
  7.196449e-007 -1.186579e-006  2.046074e-007 -1.746866e-006
 -2.380182e-006 -8.553579e-007 -1.347373e-006 -3.611268e-007
 -1.619660e-006  1.972007e-006 -6.264110e-007  2.688552e-006
 -2.160378e-006 -1.770191e-007  1.989134e-006  7.351183e-007
 -9.759941e-007  8.440874e-007 -3.040201e-007 -3.380606e-007
  1.060820e-006 -1.386739e-006  1.364669e-006  8.159772e-007
  9.064996e-007 -1.193768e-006  7.704360e-008 -2.064130e-006
 -2.099510e-006  9.145580e-009 -2.930779e-006 -1.313660e-006
 -1.798071e-006  2.153672e-006 -7.837213e-008  3.181737e-006
 -4.893935e-007

  1.468410e-005  1.864643e-006 -3.825823e-005  1.755840e-005
 -1.552396e-005  3.275135e-006 -2.111528e-006 -2.713083e-005
 -1.339335e-005 -5.931015e-007 -2.075404e-005 -1.805024e-005
 -5.670200e-006  4.890002e-006 -8.789504e-006 -9.869181e-006
 -1.399254e-005  5.867491e-006 -5.355210e-006  6.995141e-007
  2.894405e-006  1.051208e-005 -4.955003e-006 -7.774046e-006
 -2.468743e-006 -6.273413e-007 -2.889192e-006 -1.033770e-005
  7.672273e-006  3.591489e-006  7.299802e-007 -6.727931e-006
 -6.697160e-006  8.041514e-008  5.572518e-007 -5.419024e-006
 -7.329359e-006  1.321350e-006 -7.395361e-007  2.840137e-007
 -7.062377e-007 -3.492596e-006  2.097172e-006  1.582669e-006
  3.714576e-007  2.652447e-006 -3.852638e-007 -1.636215e-006
  4.583496e-006 -2.281085e-006  3.796894e-007 -2.255776e-006
  3.487034e-006 -9.108073e-007 -2.397619e-006 -3.571378e-006
  1.355851e-006  2.563554e-006  7.760144e-007 -3.013884e-006
 -2.926461e-007 -1.106305e-006 -1.991743e-006  8.756123e-007
  2.808251e-006  9.681718e-007 -8.622895e-008  3.610226e-008
 -2.703069e-007  1.071801e-006 -1.218116e-007  2.105517e-007
  8.433396e-007  4.392653e-007 -9.655841e-007 -4.893935e-007
  4.023840e-006


[EIGEN VALUE]
  1.319469e-002  1.983837e-003  1.557300e-003  1.288957e-003
  9.399350e-004  4.319735e-004  2.840047e-004  2.356972e-004
  2.186550e-004  1.845622e-004  1.315524e-004  1.166882e-004
  1.102080e-004  8.309825e-005  7.291013e-005  6.123748e-005
  5.648121e-005  4.818059e-005  3.362653e-005  2.406895e-005
  1.944299e-005  1.578571e-005  1.231006e-005  1.166857e-005
  9.789058e-006  8.454594e-006  6.392810e-006  4.881477e-006
  4.424394e-006  3.759680e-006  2.668190e-006  2.385304e-006
  2.155215e-006  1.877325e-006  1.299610e-006  1.037992e-006
  7.487537e-007  5.665223e-007  4.510648e-007  3.627421e-007
  2.500638e-007  1.920088e-007  1.196439e-007  1.800296e-019
  7.762473e-020  5.598414e-020  2.184697e-020  1.258663e-020
  7.595673e-021  2.595648e-021  1.248096e-021 -2.624121e-021
 -3.444323e-021 -5.116256e-021 -3.855055e-020 -4.424964e-020
 -1.427218e-019


[EIGEN VECTOR]
57 57

 -1.306858e-001  6.331839e-001 -5.122992e-001 -9.595416e-002
 -3.837654e-001  2.189942e-001 -1.008269e-001  9.070482e-002
  5.807079e-003 -4.551719e-002 -1.888835e-001 -5.716487e-002
  1.427523e-001 -2.097915e-002 -1.599984e-002  2.215179e-002
  5.760425e-002  1.222805e-001  1.340616e-002  7.021203e-002
  6.248825e-002 -4.062773e-002  1.729828e-002  1.974932e-002
 -1.296601e-002  1.232818e-002 -5.141840e-002 -1.885368e-002
 -2.008670e-002 -2.899662e-003  5.600585e-003 -1.267629e-003
  2.811612e-004 -1.811096e-002  6.018803e-004  2.340652e-003
  5.804305e-003 -6.524910e-003  2.386981e-004 -6.266021e-003
 -6.385027e-003  9.126278e-003  6.886993e-003  6.485899e-004
 -7.731390e-004 -2.246379e-003 -2.062341e-003 -3.517654e-004
  1.411169e-003  4.630419e-003  1.550814e-003 -1.367680e-003
 -3.859981e-003 -1.752943e-003  3.526045e-003 -5.743748e-004
  4.423373e-003

  2.232910e-001 -5.540762e-002 -3.286398e-001  4.806932e-001
 -2.623380e-001 -4.561522e-001  2.272893e-001 -2.489051e-001
 -4.857117e-003  6.775777e-003 -6.818287e-002  2.153899e-001
  9.029492e-002 -2.006244e-001 -1.205779e-001  1.523201e-001
 -7.145069e-002 -9.131895e-002 -7.708856e-002 -9.897852e-002
 -1.445615e-001 -2.105243e-003  1.142383e-002 -9.500890e-002
 -4.497866e-003 -6.133346e-002  1.051928e-002  1.963354e-002
 -2.524859e-002  2.316254e-004 -5.137762e-002 -4.711966e-002
  7.723168e-002  4.479626e-002  2.037902e-003  2.049988e-002
 -4.466522e-003  1.109973e-003  7.499516e-003 -1.204289e-002
 -1.964769e-002 -1.343435e-002 -8.988730e-003  2.436362e-002
 -4.507919e-003 -1.365196e-002 -1.684309e-002 -1.525267e-002
 -1.082344e-002 -6.399687e-003  1.238373e-002  3.128609e-003
 -8.295004e-003  1.173312e-002  3.152537e-003 -9.826750e-003
 -6.786856e-004

 -1.438637e-001 -3.152577e-001 -1.208123e-001 -2.370555e-001
  1.260453e-003 -1.807489e-001 -2.785658e-001 -3.045358e-001
 -3.776885e-001  3.717425e-002 -3.898459e-001 -4.487379e-001
  2.152732e-001 -5.722842e-002 -4.032527e-002  1.343868e-001
  3.266793e-002 -3.666859e-002  5.884057e-002  4.419425e-002
 -3.226600e-002 -3.126217e-002  3.341176e-002 -8.270573e-002
 -1.876398e-002  1.302953e-002 -9.673648e-002  3.465680e-002
 -4.153448e-002 -1.467272e-002 -1.257849e-002  1.970023e-002
  2.190544e-003  6.110063e-003  6.203439e-003 -1.511053e-002
 -1.159397e-002  2.935433e-002 -2.475756e-002 -2.117580e-002
 -4.866137e-002 -2.217557e-002  1.615109e-002  1.554934e-003
 -3.064569e-002  1.205076e-002 -1.180379e-002 -3.054015e-003
  2.372795e-002  2.641067e-003  7.717009e-004 -2.795052e-003
  1.997263e-002  4.743315e-003 -1.077279e-002  9.927718e-004
 -1.495480e-002

 -6.548312e-001 -2.380990e-002  3.113106e-001 -6.869781e-002
 -5.076486e-001 -2.147156e-001  1.020074e-001  9.972298e-002
 -3.332878e-002 -1.599725e-001  1.424024e-001  3.909367e-002
 -9.066797e-002 -1.641602e-002 -1.129127e-001  6.416448e-002
 -8.468507e-002 -1.702201e-001 -2.556035e-002  1.496543e-002
 -6.860889e-002  6.662800e-002 -5.830833e-002 -4.214013e-002
  3.553482e-002  2.812014e-002 -5.557506e-002  3.515085e-002
  1.828918e-002  3.207058e-002 -2.911720e-002  6.217863e-002
  3.837264e-002 -1.835032e-003 -9.990956e-003 -1.820246e-002
 -1.497537e-002 -9.186023e-004  1.558368e-002  6.971584e-003
  9.032285e-003 -3.324460e-002 -8.523219e-003 -1.380567e-002
 -4.720301e-002  7.668001e-003 -3.322417e-003  7.962478e-003
 -1.587408e-003  1.686305e-002  9.608648e-003  8.610726e-004
 -1.346573e-002  7.340239e-005  1.565401e-002 -1.048590e-002
  4.292502e-003

  2.056507e-001  1.371131e-001  8.588725e-002 -3.272412e-001
  5.483664e-002 -3.355270e-002 -1.609258e-001 -1.179201e-001
 -1.487966e-002 -2.920864e-001  5.341228e-003  1.760999e-001
 -2.067419e-001 -3.803143e-001 -4.616947e-001  1.893258e-001
 -1.126293e-001 -1.591479e-001  1.847569e-001 -3.463752e-002
  9.518437e-002 -1.397223e-002  1.740669e-001  2.091052e-001
  1.312058e-002  8.663696e-002  8.020354e-002 -5.312734e-002
  1.047561e-001 -1.252144e-001 -1.181576e-001 -6.139258e-002
 -5.701742e-002  1.662946e-003  8.682352e-003 -2.725470e-002
  2.533173e-002 -1.685437e-002  6.936102e-003  7.939208e-004
 -2.540402e-003  3.523082e-002 -1.885756e-002  1.772504e-002
  3.899623e-002  5.517426e-003  2.148234e-002 -6.494851e-003
 -3.252293e-003 -1.502963e-002  2.358572e-003 -4.582629e-003
  1.388188e-002  1.072399e-002  4.664303e-004  2.766280e-003
 -2.238891e-003

 -2.424043e-001 -2.524711e-001 -5.707070e-001  8.110600e-002
  2.317439e-001  1.101335e-001  6.491496e-002  2.565274e-001
 -3.750104e-002 -7.643304e-002  1.796783e-001 -2.012213e-001
 -2.773200e-001 -2.685656e-002 -2.578493e-001 -1.137882e-001
 -1.091245e-001 -2.284546e-001  7.377218e-002 -7.603333e-002
  2.324187e-002  7.393924e-003 -1.343180e-001 -1.037457e-002
  1.225872e-001 -3.643543e-002  1.333958e-001  7.327460e-002
  3.631420e-002  6.050142e-002  4.041860e-002 -2.482356e-002
  2.931032e-002  2.128918e-002 -1.159526e-002  1.087037e-001
  2.112009e-002  4.888603e-002  5.186697e-002 -1.332180e-002
 -1.067058e-002  2.077444e-003 -5.119941e-002 -5.860460e-003
  3.061304e-002  3.906304e-002  9.581828e-004  1.253869e-002
 -2.366931e-002  5.966199e-003  4.589233e-002 -2.525557e-002
  1.615323e-002  3.606912e-002 -4.256174e-002  1.685279e-002
 -1.004206e-002

  2.159847e-001  1.559719e-001  1.568306e-001  8.769900e-002
  4.830531e-002 -2.871756e-001  2.462770e-001  2.606640e-001
  1.098991e-001 -3.273773e-001 -9.248897e-002 -4.934402e-001
  1.658273e-001 -9.811452e-002  2.707520e-002 -5.822529e-002
 -2.271304e-001  3.487905e-002  1.059262e-001  6.395863e-002
  2.254906e-001  7.016792e-002 -2.026015e-001  1.318600e-001
  9.381939e-002  1.238488e-001 -5.512681e-002 -1.036442e-001
 -8.182363e-002  5.040671e-002  1.193272e-001  5.936969e-002
  4.850741e-002 -3.232312e-002 -2.230135e-002  5.256604e-002
 -1.582289e-002  3.796420e-002  4.537229e-003 -4.810935e-002
 -2.498509e-003 -1.070860e-002  1.029527e-002  7.482642e-003
 -6.220514e-002 -6.527902e-002 -3.305286e-002  8.612171e-003
  3.368026e-003 -2.080822e-002  3.527040e-002  1.424430e-002
 -1.686424e-002  2.491104e-002  1.123938e-002 -1.369822e-002
  1.337306e-002

  3.129630e-001  5.451978e-002 -4.387065e-002 -4.540348e-001
 -2.066414e-001 -8.028395e-002  3.572137e-001  1.136884e-002
 -2.739839e-001  1.530076e-001  5.116870e-003  4.519261e-002
 -2.117737e-001  9.211400e-002  2.022472e-001 -1.268161e-001
  2.417515e-002 -2.147927e-001  1.475280e-001 -8.342156e-002
 -8.435713e-002 -2.126195e-001 -1.631952e-001 -2.190674e-002
  1.413678e-001 -2.807060e-002  6.506952e-002  1.764286e-001
 -1.975835e-002  8.714054e-002 -2.446847e-002  1.104072e-001
  1.295699e-001 -9.266389e-002  9.345079e-002  5.568087e-004
 -1.470569e-002 -1.206756e-002 -1.225091e-001 -5.165601e-002
 -3.539900e-002 -4.428031e-002 -4.906465e-002  2.218324e-003
 -3.409972e-002  6.364550e-002 -4.255804e-002  1.921399e-002
 -1.820170e-003 -2.137563e-003  5.094165e-002 -1.690816e-002
  3.376281e-002 -1.677228e-002  1.880801e-002 -3.925463e-002
 -1.040565e-002

 -7.648650e-002  6.089679e-002 -1.586110e-001 -3.997879e-001
  2.109123e-001 -5.235244e-001 -1.212485e-001 -6.780181e-003
  3.605592e-001 -2.983749e-002  8.722052e-002  1.472685e-001
  7.760010e-003  5.245819e-002 -9.691204e-002 -1.313419e-001
  7.387647e-002  2.146752e-001 -1.435649e-001  2.010116e-001
 -9.239169e-002 -1.209820e-001 -6.889937e-002 -1.621016e-001
 -3.687722e-003 -1.469975e-001 -4.562181e-002 -2.473614e-002
 -5.387879e-002  6.892255e-002  1.807311e-001  1.768211e-002
  4.401188e-002  4.679761e-002  6.766104e-002  4.501974e-002
 -9.888856e-002  1.497601e-002  4.085223e-002  7.760692e-006
  2.288015e-002 -2.053380e-002  2.511832e-002 -6.145411e-002
  5.286819e-002  1.657160e-002 -1.020280e-002  7.099828e-002
  4.632158e-002  5.627590e-002  5.480890e-002  9.001676e-004
  3.924589e-002  1.166838e-002 -5.882599e-002  1.374749e-002
 -3.442917e-002

 -1.435721e-001  2.917364e-001  1.022939e-001  1.138418e-001
  2.527359e-001 -1.029319e-001 -1.219352e-001 -3.082197e-002
  9.409849e-003  7.267974e-003 -2.553741e-001  1.403669e-002
  6.805783e-003  6.666199e-002  4.130090e-002  9.385769e-002
  4.909126e-002 -2.951099e-001 -2.373130e-001 -5.412831e-002
 -1.945261e-001  4.867665e-002 -1.202637e-001  2.708135e-001
 -9.053329e-003  1.182537e-002  4.603315e-001  2.138641e-001
 -8.747684e-002  1.329704e-001  6.908472e-002  9.056091e-002
 -2.940996e-002 -1.975680e-003  1.267718e-001 -9.729936e-002
 -5.321824e-002  1.467504e-001 -1.305820e-001 -8.704267e-002
 -5.218281e-002 -3.847305e-002 -1.199868e-001 -1.931471e-002
  8.401188e-002 -1.342498e-002 -3.831970e-002  4.482028e-002
  3.672312e-002 -6.293503e-002 -1.135304e-002 -2.596654e-002
 -7.207090e-002  2.349438e-002  8.700461e-002  4.972080e-002
  8.959754e-003

 -4.245510e-002 -7.896356e-002  7.682375e-002  4.046283e-003
  8.407852e-002  2.011555e-001  1.544864e-001  1.458624e-001
 -2.083185e-001 -3.409761e-001  2.551133e-002  1.016213e-001
  1.907978e-001 -3.044444e-001 -2.275796e-002  9.420868e-002
  3.937440e-001  1.227953e-001 -6.940418e-002  1.693736e-002
 -1.976893e-001 -2.312479e-001  3.500381e-002 -1.163538e-001
  4.777698e-003 -4.094204e-002  8.569877e-002 -5.948415e-002
 -1.883566e-001  1.496230e-003  2.580920e-001 -7.890561e-002
  2.630597e-001  1.914047e-002  1.370001e-001  1.012724e-001
  1.286231e-001  8.600382e-002  3.497927e-002 -8.869310e-002
  8.932450e-002  3.707721e-002 -9.845483e-002  5.435584e-002
 -1.260246e-001  1.236507e-002 -7.482648e-002  2.343858e-002
 -2.614276e-002 -2.658426e-002  4.032459e-002  7.922334e-003
  3.037166e-003 -2.493083e-003  3.491083e-002 -2.209570e-002
  1.419110e-002

 -5.602187e-002 -6.552223e-002 -7.011024e-002 -5.426665e-002
 -1.505338e-002  2.519394e-001  4.173714e-002 -5.237188e-001
  3.113390e-001 -3.385670e-001  1.611114e-001 -1.590316e-002
  3.131545e-001 -6.331264e-003  1.617609e-001 -2.296827e-001
 -7.195152e-002 -2.557264e-001  3.243450e-002  3.353559e-002
 -1.378468e-001 -6.027009e-002 -9.089656e-002  7.081813e-002
  1.720572e-001  4.169877e-002  2.573877e-002 -6.378215e-002
  1.239713e-001  6.759454e-002 -9.618507e-003  4.272972e-002
  5.068855e-002 -1.228830e-001  3.185979e-002  2.493194e-002
 -6.086893e-002 -4.347404e-002 -2.968346e-002  6.981426e-002
 -1.151037e-001 -9.431821e-003  4.267555e-002  3.455329e-002
 -3.071337e-002  1.636350e-002  5.535439e-002 -4.362280e-002
  3.629269e-002  2.197050e-002  5.389227e-002 -2.797921e-002
  6.559130e-002  8.269846e-003 -2.079055e-002 -1.792350e-003
 -1.083601e-002

  2.751610e-001 -8.413234e-004  1.461342e-001  8.166599e-002
 -2.291918e-001  1.440596e-001 -4.417782e-001  6.721477e-002
 -1.648019e-001  4.444190e-003  7.599285e-002  4.928384e-002
  9.884791e-002 -2.571502e-002 -2.333263e-001 -2.485412e-001
 -1.407473e-001 -1.467477e-001 -1.473895e-001 -2.116379e-002
  9.291698e-002  1.141006e-001 -1.302879e-001 -2.484605e-001
  1.148150e-001 -2.361249e-001  3.825048e-002 -1.319306e-002
  1.814605e-002  2.334700e-001  1.978528e-001  1.523375e-001
  1.069615e-001  1.233471e-001  1.400539e-002  6.049382e-002
 -1.544016e-001  6.547266e-002 -1.901625e-002 -2.981217e-002
  8.444256e-002 -6.208011e-002  1.188200e-002 -3.207396e-002
  2.748951e-002 -8.971891e-002 -1.015937e-001  5.022809e-002
  2.909704e-002  4.135422e-002  8.748206e-002  3.324016e-002
 -9.963978e-003  1.947531e-002 -3.415305e-002 -4.771215e-002
 -2.636724e-002

  2.248721e-001 -6.506895e-002 -1.653476e-002 -7.250215e-002
 -1.286091e-001  1.399250e-001 -1.596697e-001  8.211462e-002
  2.204120e-001  1.465803e-003  1.039386e-001 -2.196563e-001
 -2.069232e-001 -4.899009e-002  5.874963e-002  3.514771e-001
 -1.471731e-002  2.889920e-002 -2.139080e-001  1.867180e-001
 -4.338829e-001  2.074524e-001 -2.110579e-001  2.202656e-002
 -2.951955e-002  1.567225e-001 -1.325924e-001  1.837732e-001
 -1.180593e-002 -7.035355e-002 -1.394990e-001 -5.160418e-003
  1.557275e-001  1.359523e-001  9.246669e-002  1.690777e-001
 -7.667018e-002 -2.509932e-002  5.640111e-002  2.784313e-002
 -6.651106e-002  8.366528e-002  4.496363e-002  6.392133e-002
 -1.130721e-001  1.392720e-002 -2.911400e-002 -1.125421e-002
  1.618110e-003 -6.631674e-003  5.727017e-002 -3.096878e-002
  5.235741e-003 -6.096594e-003  6.055892e-002 -4.616539e-002
  1.208679e-002

  2.387264e-002 -1.954778e-001  9.315319e-002  1.365197e-002
 -2.402772e-001  1.295359e-001  1.213754e-001  2.785388e-003
  3.475425e-001  1.589718e-001 -2.143846e-001 -1.926950e-001
 -1.049236e-002 -3.358454e-002 -3.603453e-001 -1.125765e-001
  1.130036e-001  2.722175e-001  2.931718e-002 -1.979724e-001
 -3.093019e-002 -5.462038e-002 -3.607294e-002  1.093753e-001
  3.492807e-002 -1.476442e-001  1.552319e-001  1.070345e-001
  6.518616e-002  1.294972e-002  8.833297e-002 -5.722108e-002
 -3.881076e-002 -1.009713e-001  2.554207e-001 -2.664155e-001
 -5.858078e-002 -1.115775e-001 -9.286687e-002 -1.335797e-001
 -5.304288e-002  1.816501e-001 -2.103023e-002 -5.082274e-002
 -8.114859e-003  9.100200e-002 -2.452240e-002 -4.637501e-002
  1.052160e-002 -4.525563e-002  7.103743e-002 -2.289405e-002
  1.239686e-001 -7.117767e-002 -4.627435e-002 -6.825361e-003
 -3.799027e-002

  4.378684e-002  8.392116e-002  6.109615e-002 -3.959994e-002
  8.774143e-002  1.736620e-001  2.823815e-001 -1.557327e-001
  1.391635e-001 -8.434030e-002 -4.061383e-002 -1.612473e-001
 -2.234794e-002  1.909327e-001 -1.790259e-001  3.545311e-001
  1.063442e-002 -8.745746e-002 -1.766225e-001  4.195642e-002
  1.184523e-001 -2.065702e-001  1.125897e-001 -2.704960e-001
  1.886237e-001 -2.363859e-001 -4.327418e-002  1.150247e-001
 -3.677813e-002  1.222907e-001 -1.345464e-001  2.054768e-001
 -1.456315e-001  1.720761e-001 -1.715062e-001 -1.139772e-001
  9.092718e-003  6.181018e-002  2.407713e-001 -7.703152e-002
  1.327556e-001 -5.076225e-002 -3.040573e-003 -1.210398e-001
 -2.778115e-002  1.025117e-003 -3.386392e-002  7.551952e-002
 -8.685307e-003  7.408106e-002 -5.917830e-002  2.632223e-002
 -1.014658e-001 -3.865500e-002  4.200222e-002  8.851285e-003
  4.124213e-002

  8.810483e-002 -2.951339e-001 -1.710601e-001 -1.350042e-001
 -6.382251e-002 -2.203000e-002  2.758741e-002  3.200199e-001
 -4.245265e-002 -3.694820e-001 -2.874632e-001  2.344553e-001
  8.328552e-002  6.817573e-002  1.555237e-001 -9.763155e-002
  4.519277e-002 -1.555828e-002 -2.648575e-001 -5.114062e-002
 -4.486972e-002  1.689262e-001  1.167933e-001  1.447045e-001
  4.520064e-002  1.256248e-002 -4.925636e-002 -2.460007e-002
  1.881719e-001  4.917051e-002 -1.290208e-001  1.874102e-001
 -1.347564e-001  3.997638e-002 -2.809614e-002 -2.188354e-001
 -6.697586e-002 -6.125337e-002  4.590478e-002 -2.131316e-002
  1.108037e-002  1.154642e-001  1.683909e-001  1.724913e-002
  6.717832e-002 -3.654122e-002  1.649858e-002  1.107392e-001
 -6.141825e-002  3.362856e-002 -1.404749e-002  4.003059e-002
 -9.680661e-002 -1.693991e-001  5.527741e-002 -3.766868e-002
  6.861693e-002

 -9.439618e-003 -7.749607e-002 -3.539931e-002  7.361206e-002
  6.893544e-003 -2.012421e-002 -1.042276e-001 -2.874074e-002
  1.772537e-001  4.647520e-003 -6.566525e-002  1.013929e-001
 -5.531008e-002  2.895991e-002 -1.810930e-002 -2.220449e-002
  2.633951e-001 -2.841485e-001 -1.526517e-001  4.101438e-002
  5.165390e-001 -7.348078e-002 -7.066996e-002  8.689972e-002
 -1.084052e-001  8.961571e-002 -3.087065e-001  1.972103e-001
 -1.838954e-001 -1.886825e-001 -3.856353e-002  1.932539e-001
  2.819473e-001 -7.329844e-002  3.438693e-002 -4.127141e-002
  2.729196e-002  1.511005e-002 -4.923078e-002  6.304215e-003
 -3.162492e-002  1.229818e-001 -1.450702e-001  1.118678e-001
 -7.514778e-002  1.023461e-001 -1.245723e-001 -5.138195e-002
  2.484253e-002 -9.078330e-003  1.055883e-001  1.230399e-002
  4.556582e-002 -5.923854e-002  5.339063e-002  1.451915e-002
 -8.032454e-002

  1.194214e-002 -9.773513e-002 -1.182213e-001  1.700422e-002
 -5.096107e-002  5.177994e-002  4.229277e-003 -4.705185e-002
  5.276229e-002  7.062171e-002  1.120926e-001 -2.578123e-002
 -1.454360e-001  8.716036e-002 -1.376338e-002  1.572976e-001
 -2.056078e-002 -3.775653e-002 -1.351535e-002 -7.855500e-003
 -7.192022e-002 -2.044632e-002  2.392565e-001  3.170860e-001
  4.789969e-002  2.378975e-002 -2.501859e-001 -2.813620e-001
 -8.223665e-002  1.101256e-001  2.591057e-001  8.541506e-002
  8.865914e-002 -5.587659e-002  4.865289e-002 -1.244521e-001
 -4.912284e-002  7.015668e-002 -2.979809e-001 -1.472792e-001
  1.242115e-001 -2.247083e-001  7.142839e-002 -1.800501e-001
 -1.526914e-001 -2.086769e-001 -7.477902e-002  2.391496e-001
  2.770420e-001 -9.283880e-002 -6.579235e-002  5.110440e-002
 -1.157090e-002  5.594444e-002  9.901803e-002  7.250080e-002
 -7.591314e-003

  3.748610e-002  1.157380e-001 -9.685554e-003  8.811831e-002
 -1.016940e-002 -1.363127e-001 -8.236278e-002 -1.416066e-001
 -1.178874e-001 -1.846200e-001  2.290434e-001 -2.377075e-001
 -1.044393e-001 -2.350244e-003  9.706384e-002 -2.338423e-001
  8.004355e-002  7.197309e-002 -6.253475e-002 -1.704441e-002
 -2.561997e-002  4.840992e-002  2.156220e-001  1.539173e-001
 -1.694818e-001 -2.292602e-001 -1.341080e-001  2.962331e-001
  2.460616e-001  5.411395e-002 -7.381839e-002 -2.225644e-002
  2.050630e-002  2.023961e-003  1.724948e-001  5.515639e-002
  1.578894e-001 -5.568140e-002  4.314539e-002 -1.017189e-001
  3.474408e-001  4.203909e-002 -1.803293e-001 -1.854767e-001
  5.081390e-003  7.990324e-002  1.120267e-001 -2.660968e-002
 -3.960532e-002 -8.997839e-002 -3.878901e-002 -5.025310e-002
 -5.771955e-003 -1.071246e-001  1.835410e-001 -6.604721e-002
  9.305178e-002

 -3.939523e-002  9.071757e-002 -8.270434e-003  1.578735e-002
  1.009687e-001 -4.317771e-002  1.440417e-001 -9.564406e-002
 -2.895768e-001  9.649800e-002  1.666588e-001  4.867514e-003
  6.145316e-002  7.095088e-002 -2.172827e-001  5.928476e-002
  1.793450e-001  7.956266e-002 -2.718094e-001  1.629792e-001
  1.012023e-001  9.221309e-003 -2.204925e-001  1.778188e-001
  2.897127e-001 -5.156225e-002 -6.749594e-002 -3.882239e-002
  2.222235e-001 -1.637829e-001  8.940247e-002  4.552361e-002
 -1.031907e-001  2.646268e-002  8.619963e-002  4.665072e-003
 -9.230957e-002 -8.556127e-002 -1.820907e-001  1.152383e-001
  6.579071e-004  1.867032e-001  2.306881e-001  7.944047e-002
 -8.038729e-002 -1.999043e-001  1.768674e-001 -2.265880e-001
 -7.443521e-002 -7.941730e-002  9.026948e-003 -7.306932e-004
 -6.375463e-002  1.133332e-001  7.793649e-002 -1.291718e-001
 -5.387360e-002

  6.894399e-002 -8.800334e-002  2.486546e-002  1.637939e-001
 -2.025503e-001 -1.170256e-001 -3.028210e-001  6.395764e-002
  1.181639e-001 -3.447450e-002 -6.818996e-002 -6.602938e-002
 -2.500760e-001  1.620318e-002  1.765778e-001 -2.427013e-003
  1.479008e-001 -1.924481e-002  6.579037e-002  1.297958e-001
  6.637792e-002 -3.867277e-001  2.732046e-002 -7.584644e-002
  2.531391e-001  1.921752e-002  2.713414e-001 -1.026981e-001
  1.492711e-001 -1.687842e-001  3.698965e-002  7.716183e-002
 -6.521870e-002 -2.107195e-001 -2.990559e-002  1.208745e-001
  1.022961e-001  1.186170e-001  1.569114e-001 -4.218746e-002
 -5.451234e-002  9.895952e-002  9.899266e-002 -2.443935e-002
 -1.223788e-001 -1.198298e-001  2.058323e-001  2.965000e-002
  8.852506e-002 -4.516374e-002 -6.553449e-002 -6.910643e-002
 -9.108998e-002  2.510330e-003  1.024719e-001  1.073004e-001
  1.438528e-001

 -1.746498e-001  1.159787e-001  2.229138e-002  1.044426e-001
  2.074893e-001 -1.660617e-002 -1.299028e-001  1.687555e-003
  1.407355e-002  5.428463e-002  2.838522e-002  6.958684e-002
 -3.270449e-002 -3.428840e-001  2.184853e-001  1.018861e-001
 -8.779086e-002  1.542000e-001  1.859339e-001 -2.085373e-001
  1.160960e-002 -2.405934e-002 -6.442865e-002 -1.045692e-001
  3.182290e-001 -1.132335e-001 -1.784667e-001  1.679974e-001
  9.149437e-002  3.623639e-002 -9.593656e-002  2.153602e-001
  3.068914e-002 -2.189192e-002  7.460342e-002 -2.146632e-002
  2.977564e-002 -1.807367e-001 -1.006881e-001 -2.602051e-001
 -1.156903e-001  8.714535e-002  2.539900e-001  3.543786e-002
  7.767929e-002  4.288517e-002 -2.462030e-001  1.393427e-001
  4.132937e-002  3.938419e-002  3.690851e-002  3.158076e-002
  2.315410e-002  2.808794e-002  1.382613e-001 -1.188396e-001
  2.079589e-002

  5.373633e-002 -8.359374e-002 -5.822416e-002 -2.769298e-002
 -7.531115e-002  1.116684e-002  4.228788e-002 -7.852140e-004
 -6.011426e-002  1.976144e-002  3.218186e-001 -6.483114e-002
  1.365253e-001 -2.009009e-001 -4.090648e-002 -2.642927e-002
  8.902829e-002  2.349744e-001 -1.244606e-001  1.822531e-001
  1.217023e-001  1.233826e-002 -9.261451e-002 -6.783089e-002
 -1.145448e-001  1.294691e-001  1.468603e-001  1.061082e-001
  2.047965e-001 -6.657741e-002 -1.830544e-001  1.533912e-001
 -1.480260e-001 -7.401730e-002 -4.202604e-002 -1.818254e-001
 -1.685011e-002  2.822219e-001 -1.723380e-001 -1.248079e-001
 -2.261957e-001 -3.244109e-001 -1.337196e-001  6.396696e-002
  5.798310e-002  9.757569e-002 -1.148017e-001  1.352439e-001
  1.105418e-002 -2.318152e-002 -3.365733e-002  4.712075e-002
 -1.118203e-001 -1.048394e-002  9.603926e-002  2.490588e-001
 -3.294288e-002

  5.266383e-002 -4.716088e-002 -4.573899e-003  4.415689e-002
 -2.400045e-002 -7.894302e-003 -1.345601e-001  1.995725e-001
  1.251702e-002  1.177764e-001  1.245260e-001  2.724572e-002
  2.338582e-001 -1.596310e-001  5.023922e-002  9.874615e-002
  2.486441e-002 -2.686815e-001  8.164298e-002  1.563328e-001
 -2.961891e-002 -1.958958e-001 -2.262712e-001  2.019425e-001
  5.632160e-002 -1.919905e-001 -1.488859e-001  4.934289e-002
 -1.466510e-001 -9.012889e-002  5.726312e-002 -2.033126e-001
 -2.271160e-001  1.027271e-003  1.080964e-001 -2.296819e-001
 -6.024670e-002 -2.127075e-001  1.183127e-001  4.122727e-002
  1.785471e-002 -2.196858e-001  2.131010e-002 -1.878996e-001
 -4.585046e-002  2.213818e-001  1.423247e-001  1.216612e-001
 -1.973014e-001  7.112844e-002 -1.739733e-001  1.793762e-002
 -6.678314e-003 -8.783687e-002 -2.183511e-002 -1.616365e-002
  5.943285e-002

  2.267432e-002 -1.172686e-001 -2.589009e-002  9.807280e-002
 -4.445621e-002  2.311819e-002 -6.837269e-002 -3.726210e-002
 -9.695919e-002 -1.355972e-001  1.660770e-003  2.097673e-001
  3.383720e-002  2.072916e-001 -1.297581e-001  1.575754e-002
 -1.332313e-001  1.592283e-001  9.831096e-002  3.210912e-001
  4.100044e-002 -1.710857e-001 -1.110305e-001  9.234895e-002
 -5.261871e-002  2.362352e-001  1.891776e-002  1.663352e-001
 -2.199881e-001  3.559161e-001 -1.145161e-001  4.796196e-002
 -3.244489e-001 -5.719305e-002  6.119754e-002  1.729735e-001
  1.588299e-001 -8.745890e-002 -8.434016e-002 -2.098917e-001
  3.208201e-002  1.464737e-001 -6.002402e-003 -5.661647e-002
 -1.250408e-001  1.377389e-002 -1.024413e-001  2.581625e-003
 -9.003985e-003 -3.262988e-002 -3.741735e-002 -4.379769e-002
  1.992273e-001  5.815431e-002  4.192493e-002 -1.130086e-001
 -9.354918e-002

  6.110531e-002  6.454134e-002  5.180821e-002  1.024589e-001
  3.492004e-002 -1.290803e-003  2.255780e-003  5.845073e-002
 -2.129901e-001 -1.551697e-001  5.501409e-002  2.518421e-002
  6.035704e-002  1.924571e-001 -1.094391e-001  7.913038e-002
  1.710705e-003  7.405672e-002 -2.310251e-002 -1.436043e-002
 -1.288371e-001 -7.834577e-003 -4.137361e-002  5.666708e-002
  4.868673e-002 -5.817909e-002 -1.279980e-001  6.638190e-002
  4.689820e-002 -1.609297e-001  1.445058e-002  2.049754e-002
  1.328795e-001 -2.671577e-001 -1.716615e-001  3.119620e-002
 -1.320473e-001  3.727341e-002  1.440123e-002  2.900367e-002
 -2.304384e-001  2.505544e-001 -6.942670e-002 -3.742837e-001
  2.353258e-001  2.576235e-001  2.264643e-002  8.990248e-002
  3.401041e-001  1.932973e-001 -7.700472e-002 -7.837653e-002
  1.234408e-001  6.406796e-002 -1.613187e-001  1.348303e-001
 -6.309176e-003

  1.559426e-002 -3.492823e-002  1.863185e-002 -1.082863e-001
 -8.119533e-002  2.663514e-002 -1.126420e-002 -6.256600e-002
  1.554880e-002 -9.013657e-002  4.603993e-004  1.198557e-002
 -1.101999e-002  2.869002e-002 -2.475691e-002 -6.581145e-002
 -2.982809e-003  9.743722e-002 -1.854126e-001 -4.028605e-001
  5.763337e-003  1.316765e-002 -7.356434e-002  1.133400e-001
  3.099355e-002 -1.521874e-001 -1.277640e-001  5.632968e-002
 -2.944054e-001 -1.415900e-001  4.665633e-002  3.774621e-002
 -2.176292e-001 -1.271831e-002 -1.031945e-001  3.904408e-001
 -1.453538e-003 -2.364628e-002  9.942938e-002 -9.549068e-002
 -2.157295e-001 -1.178971e-001 -1.111180e-002  3.399059e-002
  1.053325e-001 -3.635965e-002  1.427171e-001  1.002261e-001
 -1.440342e-001 -3.728681e-001 -1.148258e-001  7.794412e-002
  4.959599e-002  1.036228e-001  1.256037e-001  1.853375e-001
 -7.103302e-002

 -2.326448e-002  1.362432e-002 -5.545166e-003 -2.376630e-002
 -5.964155e-002 -2.414240e-002  6.318403e-002 -5.010223e-002
  2.123546e-002  1.342758e-001  5.380378e-002 -5.361429e-002
  7.067592e-002 -1.551919e-001  8.858694e-002 -1.205626e-001
  1.597399e-001 -1.134791e-001 -4.097877e-002 -2.383827e-002
  2.426094e-002  5.395755e-002 -1.200160e-002  2.235721e-002
  1.076686e-001  2.353905e-001  1.601927e-001 -7.038781e-002
 -2.161267e-002 -2.587941e-001 -4.104772e-002  4.839062e-002
 -2.263656e-001  3.721837e-001 -6.063004e-002  1.903385e-001
 -4.747750e-002  6.744588e-002 -3.703797e-002 -1.080119e-001
  2.585743e-001  1.892000e-001  3.239825e-002 -2.969305e-001
  6.715926e-004  5.576805e-002 -9.546882e-002  1.594237e-001
  1.411682e-001 -8.229796e-003  9.651085e-002  2.708258e-001
  2.285327e-001 -1.749455e-001 -1.773582e-001 -8.368447e-003
 -4.910368e-002

  3.934916e-002 -5.602630e-002 -3.267227e-003 -4.173126e-002
 -7.008851e-002  2.732897e-002  5.847410e-002  1.134060e-001
  1.127943e-001 -1.115787e-003  1.937090e-002 -9.878655e-002
 -3.436723e-002 -2.699854e-001  1.359072e-001  7.261507e-002
  1.525080e-001 -1.739862e-001 -1.710712e-001 -2.582878e-002
  6.555434e-002 -5.577515e-002  1.331655e-001 -9.605268e-002
 -2.276537e-001  1.210091e-002 -2.752438e-002  7.689906e-002
  2.258108e-002  1.043123e-001  1.193393e-001  7.106977e-002
 -2.677613e-001 -1.173732e-001 -2.221810e-002  9.319744e-002
  6.179026e-003 -1.164934e-002 -9.786101e-002 -4.073550e-002
 -4.809147e-002 -1.301213e-001  1.274939e-001 -1.238310e-001
  2.905086e-001 -9.380868e-002  4.238854e-002 -3.065593e-001
  1.785561e-001  5.028013e-002 -3.902832e-002 -2.017920e-001
  6.487419e-002  2.691873e-001 -1.825148e-001 -3.254127e-001
 -7.344431e-002

 -4.186816e-003  5.253839e-002  2.177118e-002  7.668834e-002
 -1.026215e-004 -1.226522e-002  5.961196e-002 -5.001161e-002
 -8.943381e-002  1.281865e-001  6.473196e-002 -7.221825e-002
 -4.833464e-002 -7.297779e-002 -4.601325e-002 -6.944058e-002
  3.633675e-002 -1.216438e-002  2.085657e-002  1.143130e-001
 -1.270984e-001 -8.298698e-002  2.091969e-001  2.580513e-001
 -1.753698e-001 -3.329001e-002 -4.101171e-002  4.600121e-002
  6.388185e-002  7.274843e-002  1.865452e-001  3.662364e-001
 -1.272165e-001 -1.335438e-001  2.101325e-002  7.267893e-002
 -1.192997e-001 -4.870814e-002  3.593457e-001  1.126538e-001
 -1.210628e-001  8.386409e-002  4.588646e-002  2.197586e-001
 -9.407480e-002  3.892307e-002 -1.838273e-001  1.580123e-001
 -1.457494e-001  3.795887e-002  1.762987e-001  2.217941e-001
 -2.238251e-002  1.354419e-001 -2.991196e-001  2.012743e-002
  1.511133e-001

  3.699825e-002  1.017480e-002 -9.155139e-002 -4.876710e-002
 -7.642502e-002 -3.950391e-002 -7.376632e-002 -1.217956e-001
 -7.557413e-002 -6.869213e-002  3.505736e-001 -1.443830e-001
 -9.279486e-002 -3.318009e-002  1.398425e-001  7.816493e-002
 -1.022929e-001  1.290050e-002 -5.732117e-002 -9.125256e-002
  3.194717e-002  1.097730e-002  3.287864e-002 -1.248857e-001
 -1.086560e-001  4.807182e-002  1.497784e-001 -1.489186e-001
 -3.838460e-001 -1.195042e-002  1.889284e-001  8.469195e-002
 -1.299377e-001 -2.396776e-002 -5.971044e-003 -3.569364e-001
 -4.532001e-002 -6.454913e-002 -3.134787e-002  7.728557e-002
 -3.283678e-002  4.689798e-001 -4.194991e-002  7.802193e-002
  1.602683e-001 -1.269109e-003 -3.069423e-002  3.781091e-002
 -8.840019e-002 -2.001468e-002 -8.561993e-002 -7.007394e-002
 -9.733326e-002 -1.281755e-001  1.275884e-001 -5.474167e-002
 -2.763482e-002

 -1.031462e-002  5.766974e-003 -7.957527e-003  1.648225e-002
  2.183534e-002  4.856604e-002  6.232649e-002 -9.206456e-002
  1.741092e-002 -1.181452e-002 -8.226712e-002  6.340511e-002
 -3.138890e-002  1.558564e-002 -1.528835e-001 -1.756482e-001
 -9.125307e-002  7.443454e-002  8.134983e-002 -2.660768e-002
 -7.192670e-002  6.459462e-002 -2.723210e-002 -4.268218e-002
 -1.772587e-002  1.535034e-001 -4.540841e-002  1.780618e-001
 -9.500295e-002 -2.835663e-001  2.535526e-001  2.792935e-001
 -4.462301e-002  1.371569e-001  8.872782e-002  8.507344e-002
  3.369921e-002  9.095293e-002 -6.619937e-002  3.847008e-002
 -2.761865e-003 -1.388314e-001  6.698511e-002  6.078786e-002
 -9.300484e-002  3.570601e-002 -1.617233e-002 -3.687055e-002
  4.818666e-002  1.941206e-001 -4.758783e-001 -2.422750e-001
 -8.573334e-002 -2.106718e-001 -3.291148e-002 -1.491547e-001
  3.236494e-001

 -2.039695e-002  2.184720e-002  4.799289e-002  4.814839e-002
 -4.671846e-004  6.705809e-002  8.561627e-002 -3.598198e-002
 -1.161514e-002 -4.095315e-002 -7.213069e-002  2.445453e-003
 -1.005951e-001 -4.549561e-002  1.601797e-002 -8.362259e-002
 -1.767550e-002 -1.160334e-001  8.780636e-002  1.885184e-001
  1.535649e-002 -1.373447e-001 -9.236761e-002 -6.933688e-002
 -1.580692e-001 -2.562407e-002 -2.223045e-001  9.259140e-002
  5.685749e-002  1.274471e-001 -6.513772e-003 -2.078819e-001
  6.542036e-002  2.233079e-001  1.908989e-001 -1.013015e-001
 -8.686609e-002  2.457055e-001 -2.123472e-002 -1.463440e-001
 -8.060057e-002  2.172280e-001  1.901551e-001  1.477379e-001
  3.364535e-001 -1.928894e-001  1.301085e-001  5.391597e-002
  4.619623e-002 -1.492204e-001 -2.450880e-001  2.204780e-001
  8.701890e-002  3.840559e-002 -1.081215e-001  2.374268e-001
  1.906201e-001

  3.081582e-003  2.606858e-002  1.744310e-002  7.649300e-002
 -3.354623e-002 -2.541177e-002 -6.814735e-005 -1.189408e-001
 -7.885381e-002 -9.122172e-002 -3.074085e-003 -6.705555e-002
 -2.043777e-001  7.688328e-002  5.270626e-002  1.547768e-001
  1.350374e-001  9.170890e-002 -1.765681e-001  1.776969e-002
  2.395515e-001  4.102545e-002  6.714506e-002 -3.724564e-002
  2.002882e-001  2.080279e-001  8.795610e-002 -6.818263e-002
  1.197104e-001  2.121769e-001  1.392137e-001 -1.666074e-001
  7.626684e-002 -1.454609e-002  1.936132e-001  1.058320e-001
 -8.354278e-002 -2.382966e-001  4.623592e-002  1.622412e-001
 -1.296857e-001 -2.532864e-001 -2.209963e-002  8.705802e-002
  2.416313e-001  1.420849e-001 -4.862306e-002  2.204759e-001
 -7.630773e-002 -3.647884e-002 -1.224469e-001  2.007632e-003
  2.369221e-001 -2.917989e-001 -1.326641e-001 -1.079248e-001
  1.441148e-002

  6.404299e-003  9.766056e-002  1.494946e-002  6.306064e-003
  1.173636e-001 -2.195565e-003 -4.567442e-003  1.772262e-002
  1.725589e-002  9.535438e-002 -5.753326e-002  1.672769e-002
 -2.732056e-002 -2.193065e-001 -8.398018e-002 -3.650792e-002
  9.014948e-002 -2.550305e-002 -7.508516e-002 -1.809881e-001
 -6.340535e-002  8.459184e-002 -9.892722e-002 -2.412469e-001
 -1.733375e-002  2.931910e-001 -1.634353e-001  5.398514e-003
  5.083387e-002  3.248254e-001  6.471128e-003  1.948625e-001
 -2.995651e-002 -1.652589e-001 -7.090415e-002 -1.432346e-001
  9.153040e-002  5.268406e-002 -5.551183e-002  2.220268e-001
  7.366193e-002  8.533667e-002  6.197081e-003 -1.355741e-001
 -2.624983e-001  1.197161e-001  4.350482e-001  1.364555e-001
 -6.692499e-002 -1.329627e-001 -4.002706e-002  1.756256e-003
  1.792470e-001  4.619370e-002 -1.756456e-002  1.208002e-001
  8.905050e-002

  7.405714e-002  9.252766e-002  1.074304e-002  1.036546e-001
  1.529648e-002 -1.314469e-001 -1.433883e-001  1.170129e-001
  1.421524e-002 -1.393317e-001  1.613035e-001 -1.114498e-001
  1.169779e-002  2.354060e-001 -1.287142e-001 -3.276855e-002
  3.245518e-001 -6.761697e-002  2.353974e-001 -1.730977e-001
 -1.899676e-001 -6.831790e-002  1.667781e-001 -2.687263e-002
  3.762556e-002  6.427277e-002 -4.641619e-002  2.230359e-002
 -9.485775e-002  1.018040e-001 -6.979299e-002  4.010509e-002
 -6.432732e-002  1.028487e-001 -1.183142e-001 -8.685393e-002
 -9.953889e-002  8.740680e-002 -1.143738e-001  2.639314e-002
 -1.638866e-001 -1.451559e-001  2.229019e-001  1.274641e-001
 -3.708443e-002  1.555560e-001 -1.149003e-002 -3.629260e-001
  1.200511e-002  2.392139e-002  7.540028e-003  3.036322e-001
  1.214315e-001 -1.698168e-001  1.206816e-001 -5.628559e-002
 -1.792622e-002

  3.997199e-002 -4.960514e-002 -4.376956e-002 -9.401317e-002
 -2.719732e-002 -4.281366e-002  5.697454e-002  6.688782e-002
  1.035802e-001  2.206913e-002  9.098148e-002  5.493824e-002
  2.528729e-001  1.277767e-001 -2.405390e-002  2.566029e-001
  2.403032e-001 -1.533726e-001  3.541366e-001  1.262336e-002
  1.462609e-001  3.749895e-001  5.708876e-003 -1.261464e-001
 -9.551004e-002 -1.850825e-001  1.198616e-001  1.293970e-001
  1.201390e-001  6.345674e-002  1.009155e-001 -3.549831e-002
 -1.257118e-001 -1.316426e-001  1.185275e-001  2.133791e-001
 -6.289062e-003  2.599108e-002 -3.313973e-002  1.512693e-001
 -2.762690e-002  1.617447e-001  3.345032e-002  3.318253e-002
 -7.362290e-002 -5.839715e-002 -6.682853e-002  2.257721e-001
  1.634477e-001 -1.899004e-001 -7.652504e-002  9.576019e-004
 -7.098768e-002 -1.661405e-002  1.181106e-001 -3.919521e-002
  1.274397e-001

  6.379599e-002  1.796402e-002  4.295369e-002 -1.873869e-002
 -5.159057e-002 -1.859619e-002  3.959810e-003  2.176596e-002
  7.435687e-002  7.966011e-002 -4.047742e-002 -8.307425e-002
  4.951023e-002  3.132826e-002 -1.236031e-001 -9.927775e-002
  1.931248e-002 -1.364831e-001 -7.328807e-002  6.658030e-002
 -1.470157e-001 -2.327604e-002  2.329791e-002 -3.198695e-003
  4.137820e-002  9.088288e-002 -3.976616e-002  7.303995e-002
  1.329564e-001  3.461556e-003  2.044667e-001 -4.222398e-002
  2.889603e-002 -5.672328e-004 -1.571369e-001  1.292467e-002
  6.259722e-001 -1.530672e-001 -6.500940e-002  1.239843e-001
  2.309249e-002  6.236503e-002  1.691262e-001  8.524421e-002
  2.012407e-001  9.942766e-002 -1.483307e-001  1.366663e-001
 -7.155021e-003  5.681606e-002 -1.647991e-001  1.436229e-001
 -1.918628e-001  3.170001e-002  6.812525e-002  1.203038e-001
 -3.336732e-001

  4.540137e-002  3.313142e-002 -1.261673e-002 -5.615766e-002
 -1.937936e-003 -4.557634e-002 -2.901408e-002  1.604371e-003
 -4.814308e-002  3.352346e-002  1.705372e-001 -2.025414e-002
  1.643164e-001  1.551237e-001 -1.079291e-001 -1.775792e-002
  6.641830e-002 -5.131222e-002 -8.545737e-002 -2.142392e-001
  2.329574e-002  5.911986e-002  2.726232e-002 -5.399084e-002
  4.649930e-002  3.127536e-001 -8.930982e-003  1.929151e-001
 -1.076281e-001 -8.884218e-002  6.637543e-003 -1.877079e-001
 -2.102246e-002 -1.100843e-001  1.417035e-001 -1.258393e-001
  1.690225e-001 -1.094279e-001  2.321640e-001 -1.844141e-001
  2.926427e-002 -1.047195e-001  1.524136e-001  8.006410e-003
  8.253423e-002 -3.470898e-001  2.401047e-002  8.779738e-002
  4.464640e-002  2.719678e-001  2.890080e-001 -8.205322e-002
  7.835820e-002  9.041342e-002  3.954548e-002  1.418199e-001
  2.912887e-001

  8.025061e-003  5.952713e-002  1.445104e-002  4.905096e-002
  2.550411e-002  1.330011e-002 -7.464052e-004 -1.190920e-001
  9.686816e-003 -1.134990e-001 -3.299130e-002 -3.563931e-002
 -1.644232e-001  7.313389e-002 -2.868264e-002  7.040280e-002
  1.691401e-001 -6.006845e-002  6.290702e-002  1.418608e-003
 -3.406012e-002  1.485138e-001 -1.904510e-001 -8.897710e-002
 -2.068266e-001 -1.225242e-001 -5.770231e-003 -1.495995e-001
 -1.551966e-002 -6.692000e-002 -3.165072e-002  2.933801e-002
 -1.964529e-002 -3.141049e-001 -5.375700e-002  1.198820e-001
 -1.673543e-002  3.426215e-002 -2.283109e-001 -3.306888e-001
  1.461911e-001 -2.530697e-002  2.340493e-001 -3.761545e-002
  1.371492e-003 -4.878075e-002  4.845714e-002  1.029403e-001
 -4.098868e-001  2.245029e-001  4.308115e-002 -1.764237e-002
 -9.656514e-002 -2.082901e-001 -2.681828e-001  7.635937e-002
 -1.053039e-001

 -1.170958e-002 -6.313140e-002 -1.524056e-002 -5.266263e-002
 -3.259085e-002 -1.150934e-002 -3.093402e-002  1.248240e-001
  2.990164e-002  2.058817e-002  1.123239e-001 -5.432270e-002
  1.627570e-001 -5.192695e-002  5.715231e-002  1.714222e-001
 -1.910522e-001  7.317290e-002 -1.136019e-001 -4.705822e-002
  7.995395e-002 -1.392796e-001  1.203760e-001  1.373420e-001
 -2.942282e-002 -2.505263e-001  2.120013e-001  1.399481e-001
 -1.033583e-001  1.257222e-002 -1.534580e-001  1.402475e-001
  1.381342e-001 -2.340568e-002 -4.915677e-002  1.286966e-001
  9.849294e-002 -7.361065e-002 -3.040509e-001  2.251254e-001
  1.952114e-001  1.372058e-002  1.230266e-001  2.451809e-001
 -1.753813e-003 -8.282992e-002  1.502797e-001 -1.108615e-002
  5.153290e-002  2.005479e-001 -8.181222e-002  5.148804e-002
  3.352770e-001 -8.798046e-002 -1.499223e-001  2.319578e-001
  9.722861e-002

  2.306641e-003  5.810594e-002  1.711895e-002  2.113382e-002
  5.364709e-002  5.552418e-003  3.473318e-002  4.988313e-002
 -3.016566e-002  4.981070e-003 -5.290604e-002 -7.540868e-002
 -2.325182e-003  8.676101e-002 -1.150663e-001 -7.885054e-002
 -4.805922e-002 -1.252638e-001 -1.635432e-001 -7.315675e-002
 -7.656373e-002 -1.010661e-001 -1.073189e-001 -1.616607e-001
 -1.786366e-001 -1.981861e-002 -1.107118e-002 -4.149171e-001
  2.204617e-002 -1.481702e-001 -2.780722e-001  6.014886e-002
 -1.077571e-001 -1.909488e-001  3.694982e-001  7.526491e-002
 -2.272478e-002 -4.367891e-002  3.193603e-002  4.907977e-002
  1.931083e-001 -2.970795e-002  7.048665e-002  1.656868e-001
  4.592425e-002  2.297078e-001 -1.735440e-001  8.524529e-002
  1.515740e-001  4.424286e-002 -1.196398e-001  7.998764e-002
  1.368645e-001  1.926239e-001  2.646778e-001 -6.071056e-002
  8.294585e-002

  0.000000e+000  2.360060e-002 -4.025456e-002 -1.235689e-001
  3.140531e-002 -6.825067e-002 -1.009689e-001  5.082784e-002
  1.112530e-002  5.965363e-002  1.475036e-001  6.475158e-003
  1.499866e-001  6.892802e-002  3.057164e-002  1.344348e-001
 -1.117654e-001 -5.096166e-002 -2.016510e-001 -2.959767e-001
  6.026947e-002 -1.363771e-001 -1.118292e-001  2.323118e-002
 -1.109289e-001  6.716394e-002  1.717309e-002 -9.223274e-002
  2.708739e-001  9.568831e-002 -8.129840e-003 -1.191337e-001
  9.808336e-002 -7.061717e-002 -3.836021e-002 -3.252061e-003
  1.065660e-001 -2.761294e-003  1.081246e-001 -2.306384e-001
 -1.041756e-001  1.281798e-001 -8.580169e-002 -5.474812e-002
 -2.986472e-001 -7.765303e-002 -2.490788e-001 -2.062286e-001
 -1.115110e-002 -1.212358e-001 -3.520671e-001  1.328753e-001
 -2.604316e-002 -1.126466e-001 -2.808439e-001 -6.841493e-002
  9.075651e-002

  6.255848e-002  1.483671e-002 -1.917434e-002  1.862790e-002
 -4.731507e-002 -7.201394e-002 -8.979024e-002  1.984577e-002
  2.194872e-002 -1.419357e-001  2.911084e-002 -5.094504e-003
 -3.640998e-002  1.715993e-001  1.118888e-001  4.821131e-002
  1.171180e-001 -2.745464e-002  6.845586e-002  4.276215e-003
 -2.437233e-002  2.053578e-001  8.889947e-002 -6.907223e-002
  2.667126e-001 -5.368904e-002 -2.525906e-002 -4.629319e-002
  2.373796e-002 -1.355370e-001  3.069653e-002  3.940890e-002
 -8.975492e-002  1.855492e-001  8.415353e-002 -2.059837e-001
  1.458119e-001  1.533438e-002 -1.175382e-001 -1.428734e-001
  7.200096e-002  1.149857e-003 -2.034579e-001  1.977874e-001
 -7.316045e-002  1.736365e-001 -4.276757e-002  3.750336e-003
 -1.552562e-001 -6.458921e-002 -1.031843e-001 -1.568707e-001
  1.901418e-001  4.913183e-001 -3.390100e-001  1.081415e-001
  2.905731e-002

  0.000000e+000 -3.086497e-002 -4.362209e-002 -4.086772e-002
  2.477794e-002  6.395069e-002  5.072761e-002  1.301748e-002
 -8.496881e-003 -4.495644e-003 -5.985018e-002  1.010784e-001
  1.252522e-002  4.910392e-002  6.971506e-002  1.683843e-001
 -3.271638e-001 -4.210964e-002 -4.737382e-002  1.869935e-001
  4.649967e-002  1.396337e-001  1.245100e-001 -1.917107e-001
 -2.434951e-002  2.638173e-002  8.033099e-002  5.931151e-002
  7.550314e-002 -2.005401e-001  3.701294e-001  1.031171e-001
  2.823257e-002 -1.525501e-001  1.251384e-001 -1.654746e-002
  6.283922e-002 -6.989265e-002 -4.170520e-003 -2.132411e-001
 -1.556809e-003 -6.806064e-002  2.330429e-002 -1.228601e-001
  2.897656e-002  2.160482e-001  1.366628e-001 -3.073888e-001
 -8.536917e-002 -1.246061e-001  1.491085e-001  3.595790e-001
  1.477306e-001 -3.634914e-002  1.483984e-001  1.016492e-001
  9.214113e-002

  0.000000e+000 -1.832549e-002  1.675751e-004 -1.809649e-003
 -2.084226e-002 -1.805518e-002 -2.286708e-002  5.023879e-002
 -2.771774e-003  8.928292e-002  1.135492e-001  1.923381e-002
  1.928497e-001  1.510612e-001 -3.128866e-002  1.766265e-001
 -4.839465e-002 -9.050741e-003  1.220437e-001 -1.369271e-001
  5.227011e-002 -1.439533e-001 -1.567458e-002  1.242088e-001
 -1.699614e-001  7.450855e-002  1.854112e-002 -2.135171e-001
  1.407151e-001  6.576397e-002  8.739952e-003  2.966753e-001
  1.552982e-001  3.481097e-001  2.398215e-001  9.746525e-002
  1.456262e-001  7.441111e-002  8.465042e-002 -1.631263e-001
 -1.141910e-001  1.955916e-002  1.042775e-001 -1.061692e-002
  1.666043e-001  2.072136e-001  3.112581e-001  5.153981e-002
 -3.906816e-002 -4.183558e-002  1.879346e-001 -2.817018e-001
 -9.707536e-002 -6.782242e-002 -3.407008e-002 -2.840443e-002
 -1.149921e-001

  0.000000e+000 -2.735835e-002 -2.289412e-002  1.517628e-002
  1.738734e-002 -4.820123e-003 -1.538748e-002  2.756520e-002
  2.156160e-003  5.240798e-004  3.557913e-002 -5.718424e-003
  3.633630e-002 -3.193659e-002 -4.592569e-002 -4.315986e-002
  9.564760e-002  4.498412e-002  1.029381e-001  7.397713e-002
 -2.106815e-002  1.041816e-001  5.676896e-002 -6.091592e-002
  1.354076e-001  9.094729e-002  7.224616e-002 -3.465573e-002
 -2.302459e-001  4.423586e-002 -2.835292e-001  2.693305e-001
  1.482158e-001 -7.344349e-002  3.242613e-001  2.667935e-002
 -3.814353e-004 -3.021993e-001  5.309846e-002  7.520519e-002
  4.803695e-002 -6.942406e-002 -6.968817e-002 -2.425758e-001
  1.433279e-001 -1.696376e-001  3.091533e-002 -2.128423e-001
  4.976691e-002 -1.363148e-001 -1.810494e-001  1.758973e-001
 -3.427831e-001  2.323011e-002 -2.444638e-001  1.941301e-001
 -5.893333e-002

  0.000000e+000 -3.338570e-003  1.523540e-003  1.022689e-002
  1.095711e-002 -1.111871e-002  2.161912e-002  4.538729e-002
  2.763369e-002  5.253618e-002 -5.464023e-002  1.607371e-003
  6.627236e-003 -4.883464e-002  9.120286e-003  6.143105e-002
  1.356101e-001 -8.091869e-002  1.252661e-001 -7.758452e-004
 -8.250456e-002 -2.549494e-002 -7.208716e-002 -5.986987e-003
 -5.714365e-002  2.488141e-002 -9.108873e-002 -1.564032e-001
  2.238033e-001  7.897089e-002  1.344917e-001  1.874223e-001
 -1.028112e-001  1.252994e-001 -5.156621e-002  9.946754e-002
 -1.099075e-001 -2.386757e-001  1.532972e-002 -1.637421e-002
 -4.231950e-002  6.346928e-002 -3.600838e-001 -4.852957e-002
  1.068793e-001 -2.730993e-001 -1.303489e-001 -1.742086e-001
 -1.702622e-001  2.548362e-001 -1.109756e-001 -1.226234e-001
  2.487424e-001 -5.409899e-002  2.973334e-001  3.594960e-001
 -3.913429e-002

  0.000000e+000 -7.191471e-003  1.244165e-002  2.202214e-003
 -9.813790e-003  2.490387e-004 -8.152617e-003  2.904932e-003
  5.100036e-004 -1.508933e-002 -1.322505e-002  8.575745e-003
 -1.991900e-003  2.259695e-003 -4.088113e-004  1.803490e-002
 -2.830009e-002 -1.320127e-002 -3.902879e-002 -9.489201e-003
  3.038469e-003 -1.081004e-001  1.933940e-003  8.573376e-003
  2.009839e-002  3.160117e-002 -5.512124e-002 -1.946566e-002
  2.233975e-004  4.454571e-002  1.374382e-002 -5.959283e-002
 -5.169441e-002  1.826021e-002 -7.366828e-003  4.389977e-002
  1.844212e-002  8.352841e-002 -1.276677e-001  2.590727e-001
  1.060671e-001  1.008469e-002  2.764030e-001 -2.306018e-001
  7.481561e-002  1.602874e-001 -4.300137e-001 -1.878248e-001
 -1.913005e-001 -3.071207e-001  1.992427e-001 -3.348935e-001
 -5.353647e-002 -5.471253e-002 -3.514575e-002  3.250262e-001
  3.004416e-001

  0.000000e+000 -6.988347e-003  1.910820e-003 -2.570837e-002
 -1.725958e-002 -4.222219e-003  5.996585e-003  9.995701e-003
  2.916687e-002  4.851455e-002  2.818005e-004  3.538333e-003
 -1.020551e-002 -2.438236e-002  5.197456e-002  1.397479e-003
 -6.186979e-002  6.987989e-003 -4.927898e-002 -2.013553e-002
  4.233684e-002  1.025472e-001  1.504669e-001  5.348304e-002
  1.572493e-001 -1.144365e-001 -7.869835e-002 -7.130685e-002
 -7.966187e-002  3.361341e-002 -8.683284e-002 -1.952158e-002
 -4.240965e-002 -3.864437e-002  3.525673e-001  6.163872e-002
  2.484509e-001  4.823972e-001  8.470031e-003  2.213140e-001
 -2.883243e-001  7.594248e-002 -3.778884e-002 -2.815884e-001
 -3.253419e-002 -1.236461e-001 -7.147292e-002 -2.487449e-002
 -2.955282e-001  2.805251e-001 -2.443051e-002  1.135751e-001
  1.250641e-001 -1.914414e-003  5.637732e-002 -1.116436e-001
 -7.622330e-002

  0.000000e+000  1.410029e-002  1.916165e-002 -7.082624e-003
 -1.643841e-003 -2.616306e-003  5.146466e-002 -1.033683e-003
  1.563445e-002 -1.321408e-002 -3.054280e-003 -8.218703e-002
 -2.644383e-002  4.892680e-003 -4.714298e-002 -1.453271e-001
  5.234304e-002 -7.409199e-002 -9.759906e-002  1.022397e-001
  1.026677e-001 -1.678489e-002  1.979114e-001 -7.003241e-002
 -1.852002e-001 -2.152165e-002  1.885841e-001 -4.256060e-002
 -3.547769e-002  1.316391e-002 -9.211971e-002 -7.444063e-002
  1.980126e-001  2.330463e-001 -1.055426e-001  7.883351e-002
 -4.278772e-002 -3.366025e-001 -2.382576e-001 -8.061532e-002
 -3.720778e-001  6.539349e-002  1.353927e-001 -2.473728e-001
 -1.974240e-001  6.177923e-002  3.148609e-002  1.664400e-001
 -1.854850e-001  9.428162e-002 -6.403969e-002  3.763761e-002
 -5.132355e-002  2.762458e-001  1.415263e-001 -4.395770e-002
  2.491094e-001

  0.000000e+000 -5.159709e-003  1.975403e-002 -2.948019e-003
 -9.157107e-003  5.459483e-003 -1.666219e-002 -1.068204e-004
  2.367002e-002 -2.566372e-002 -3.879136e-002  1.148660e-003
 -4.955633e-002 -2.006538e-002  3.627532e-002  4.490808e-002
 -3.932684e-002 -4.106247e-003 -9.526306e-002 -1.158155e-001
  3.104801e-002 -7.948174e-002  8.718594e-003 -3.416593e-002
  9.419672e-002  8.553028e-003 -1.845327e-001 -4.629774e-002
  3.068430e-003  1.368317e-001  6.602462e-002 -1.625795e-001
 -3.001776e-001  6.681962e-002  1.319172e-001  2.095839e-001
  2.598238e-002 -5.369939e-002 -3.080599e-001  3.656634e-003
 -6.856336e-002  1.011378e-001 -2.870606e-001  1.473688e-001
 -4.140031e-002  1.839620e-001  1.086384e-001 -5.596259e-002
  1.699741e-001  2.656105e-001  2.209873e-001  1.470564e-001
 -4.300479e-001 -6.860409e-002 -1.001534e-001  1.261688e-001
  2.315463e-001

  0.000000e+000 -1.799794e-002 -8.458637e-003 -2.084045e-002
 -2.255440e-002 -7.504141e-003  1.596985e-002  2.840245e-002
  1.467467e-002  1.925249e-002  2.686096e-002  3.648992e-003
  7.221757e-002 -1.591672e-002  6.054227e-002  1.374759e-002
 -6.401663e-002 -1.147373e-003 -1.753868e-002 -1.258841e-001
  1.062358e-001 -4.541635e-002  2.419434e-001 -1.303684e-002
  5.593058e-002  2.200089e-001  3.836792e-002  2.147033e-001
  4.782749e-002  6.298689e-002  9.631001e-002 -1.476737e-001
  2.515615e-002 -2.736126e-002  1.587481e-001  1.293430e-001
 -4.292943e-001  1.020860e-001  8.179054e-002 -3.682416e-002
  1.954259e-001  9.140545e-002  2.044163e-001  2.741597e-002
 -1.433392e-001  1.802459e-001 -4.107181e-004 -1.219593e-002
 -1.184749e-001  2.026473e-001 -2.135911e-001 -6.828167e-002
 -1.611819e-001  1.918657e-001  1.002016e-001  2.346399e-001
 -3.695081e-001

  0.000000e+000  3.684752e-003  2.614012e-002 -6.815814e-002
  3.673646e-003 -2.627828e-002  5.517142e-002  7.889965e-002
  4.825521e-002  3.048891e-001  5.099270e-002 -3.693860e-002
  1.703787e-001 -1.078669e-001 -1.188600e-001 -1.036761e-001
  4.394757e-002 -1.347535e-001 -1.063012e-001  2.148672e-001
 -7.391160e-002  1.608722e-001  2.840091e-001  8.012388e-002
  2.954743e-001  2.687719e-002 -5.237566e-002 -1.498718e-001
 -1.304181e-001  1.471877e-001 -1.308205e-001 -4.231772e-002
  9.600546e-002 -2.001060e-001 -1.658598e-001  1.489847e-001
 -2.432684e-002  9.445144e-002  3.653917e-002 -3.292393e-001
  1.046281e-002  1.376578e-001 -7.862734e-002  1.774788e-001
  1.657544e-001  1.479155e-001  5.612250e-002 -6.805024e-002
 -8.508394e-002 -6.198952e-002 -1.060877e-001 -1.819565e-001
  1.588625e-002 -1.503761e-001  7.809516e-002 -4.558965e-002
  1.858176e-001

  0.000000e+000 -3.766445e-002  8.678152e-003  3.467483e-002
  6.451091e-003  1.122436e-003 -6.841721e-002  1.151698e-001
  1.052146e-001  4.125992e-003  8.866910e-003 -1.785041e-002
  1.724832e-001  1.442314e-001 -8.904431e-002  7.353888e-002
 -9.594497e-002 -8.872225e-004  7.567555e-002 -7.957732e-002
 -1.236663e-001 -2.963326e-001  9.886986e-002 -9.774785e-002
  4.238806e-002  2.241041e-001 -7.306718e-002  1.272315e-001
  1.297815e-001 -1.670221e-001 -1.624700e-002  4.399796e-002
  7.492310e-002 -1.055001e-001 -5.680186e-002  4.879224e-002
 -1.696331e-001  5.057349e-002 -2.700635e-001  1.063996e-001
  1.514798e-001  2.741880e-002 -2.553164e-001 -3.628717e-002
  2.653850e-001 -1.590772e-001  2.575288e-004  1.969416e-001
 -3.460770e-001 -1.434285e-001  3.550490e-002  1.336091e-001
 -7.492697e-002  9.786614e-002 -7.111396e-003 -3.093174e-001
  8.197869e-002

  0.000000e+000 -1.355489e-001 -4.846540e-002 -7.239736e-002
 -1.162078e-001  9.610975e-003 -3.881394e-002 -1.524705e-001
  5.626019e-002  2.618546e-002 -9.959518e-004  5.821062e-002
 -4.312636e-002 -2.151517e-002  4.232591e-002  1.137718e-001
  1.454712e-001  1.863848e-001  7.893905e-002 -9.878681e-002
  1.358889e-001  9.394532e-002 -2.942497e-001  2.583743e-001
  2.076201e-002  4.792749e-002  1.084498e-001 -7.014697e-002
 -2.822315e-002  1.940426e-001  5.411518e-002  3.569445e-002
  1.584422e-001  1.790152e-002 -1.918054e-001  1.591520e-002
  3.684044e-002  1.169476e-001  1.122406e-001  2.453254e-002
  2.492291e-001 -1.735658e-002  2.751883e-002 -7.759465e-002
  2.335045e-001  1.848137e-001 -1.980327e-003 -1.157316e-001
 -8.891731e-002  2.074794e-001 -1.066650e-001  2.442918e-001
 -8.939616e-002  2.988118e-001  1.461751e-001 -9.424691e-002
  2.920431e-001
