# Supplementary material for: New Data Indicate Larger Decline in Morphological Diversity in Split-Footed Lacewing Larvae than Previously Estimated
Source: Insects. 2025 Jan 27;16(2):125. doi: 10.3390/insects16020125 (PMC11855922; doi:10.3390/insects16020125)
Supplement: Supplementary file 1 [file insects-16-00125-s001.zip › insects-3012998-supplementary/Suppl Files Analysis Nymphidae/01/01.pcs]

DATA_NAME	PC1	PC2	PC3	PC4	PC5	PC6
0201_1	1.358937e-02	3.047261e-02	-1.202280e-02	-5.836713e-03	-5.259574e-02	-4.045102e-03
0202_1	1.009289e-01	-7.541015e-02	-2.094081e-02	-7.058326e-03	2.974191e-02	1.094512e-02
0203_1	1.191213e-01	-3.077688e-02	-8.387051e-03	8.074461e-03	-5.653151e-03	-1.040429e-02
0204_1	1.247194e-01	-1.568375e-02	-1.900625e-02	-7.851015e-03	-1.125863e-02	8.303518e-03
0205_1	2.347796e-02	2.590786e-02	-3.785729e-03	-2.220406e-02	-3.830287e-02	9.662169e-03
0206_1	5.151275e-02	3.779440e-02	-1.012290e-02	-4.334097e-02	-2.830235e-02	1.352826e-02
0207_1	5.939396e-02	-4.373197e-02	2.507677e-02	1.317310e-02	2.738742e-02	-2.520795e-03
0208_1	-3.624852e-02	-2.648442e-03	3.318609e-02	-1.605835e-02	-1.753476e-02	-1.673552e-02
0209_1	5.496908e-02	-7.419102e-02	2.772275e-02	1.226331e-02	1.317428e-02	2.134280e-03
0210_1	7.109089e-02	-3.131853e-02	3.168978e-03	-2.132853e-02	1.959207e-02	7.869695e-03
0211_1	1.154416e-01	-1.824649e-02	-1.554210e-02	-1.137223e-02	-1.009298e-02	1.177108e-02
0212_1	1.038188e-01	-3.333493e-02	-1.400505e-02	3.739642e-02	-8.140568e-03	-2.764023e-02
0213_1	6.726476e-02	-5.535328e-02	-2.183888e-03	-2.396313e-02	1.643807e-02	-1.524666e-02
0214_1	4.008085e-02	-6.729795e-02	4.529833e-02	-1.309908e-03	2.042796e-02	3.275513e-03
0215_1	1.031738e-01	-4.087862e-02	3.340406e-03	-1.322629e-02	3.404972e-02	1.624550e-02
0218_1	3.162295e-02	-6.016271e-02	1.985501e-02	3.661424e-02	-4.497589e-02	-1.767084e-02
0219_1	3.162687e-02	-5.573332e-02	2.818498e-02	3.452247e-02	-2.243462e-02	-3.177602e-03
0221_1	-6.245414e-03	2.211642e-02	-4.432561e-03	-8.672567e-03	-3.955198e-02	4.519749e-03
0222_1	9.147113e-02	-2.334339e-02	1.734362e-02	1.666866e-02	-1.977852e-02	9.347292e-03
0223_1	-9.539194e-04	2.600761e-02	-1.531163e-03	-1.412646e-02	-4.070593e-02	3.110748e-04
0225_1	9.627983e-02	-3.706664e-02	1.306324e-02	3.506089e-02	-3.142439e-02	-1.111635e-02
0226_1	-1.326089e-01	1.944091e-02	1.015554e-01	8.263832e-02	3.665590e-02	8.035482e-02
0227_1	-1.477357e-01	-1.736833e-02	-6.160899e-02	-4.594106e-03	2.451773e-02	-4.121195e-03
0228_1	6.725378e-02	3.197300e-02	-3.339060e-02	-4.960669e-03	-1.771055e-02	-8.763161e-03
0229_1	-8.648353e-02	8.489638e-03	5.673117e-03	-1.020435e-02	-3.813887e-02	-6.804943e-03
0230_1	-1.439313e-01	7.683879e-03	-6.634334e-02	2.743536e-02	4.719593e-02	-8.043495e-03
0231_1	1.593232e-01	-1.380667e-03	-4.114065e-02	-2.911351e-02	7.086560e-03	2.247983e-02
0232_1	-1.859048e-01	3.508814e-02	-1.949738e-02	8.819550e-02	6.004225e-04	-4.654547e-02
0233_1	2.065035e-01	4.194040e-02	-9.649623e-02	-3.782391e-02	3.505561e-02	2.276077e-02
0234_1	-1.273858e-01	3.327695e-02	1.551064e-02	-6.482273e-02	-4.471039e-03	-2.338167e-02
0236_1	-8.768690e-02	3.213147e-02	6.543369e-02	-6.270632e-02	-5.735351e-05	-2.219421e-02
0237_1	-9.640192e-02	1.276123e-02	-4.838724e-02	-1.549581e-05	7.522356e-03	6.128540e-03
0238_1	-7.500471e-02	2.169955e-03	1.379048e-02	4.090452e-02	-5.649151e-02	4.732609e-03
0240_1	1.485014e-02	6.146184e-02	6.936378e-03	-8.056225e-03	-3.769647e-02	1.529850e-02
0241_1	2.089490e-01	1.015346e-01	5.887138e-02	5.737244e-02	6.883405e-02	-4.261668e-02
0242_1	2.198538e-01	1.299627e-01	2.656009e-02	1.566634e-02	2.902121e-02	-1.298793e-02
0243_1	-1.083934e-01	5.925916e-02	-2.980246e-02	6.117376e-03	4.036749e-03	3.529198e-02
0248_1	-1.047447e-01	-3.777271e-02	2.315577e-02	-3.581579e-02	-1.260043e-03	-1.033079e-04
0249_1	-1.470615e-01	1.819332e-02	7.519013e-02	-9.616295e-02	4.680643e-02	-6.138915e-04
0251_1	-1.138629e-01	1.673795e-02	-4.146683e-02	4.030808e-02	9.267490e-05	1.231353e-02
0252_1	-1.869906e-01	-3.593988e-02	-6.289785e-02	1.066053e-02	5.973263e-02	-1.551317e-02
0255_1	-1.094953e-01	3.278892e-02	-2.094136e-02	2.794957e-02	-1.410315e-02	2.474654e-02
0258_1	-1.676038e-01	-1.715136e-02	-2.821102e-02	-1.268963e-02	2.013272e-03	-1.327428e-02
0259_1	-1.115742e-01	-1.240196e-02	5.322699e-02	-2.770722e-02	1.069847e-02	-8.499531e-03
