# Supplementary material for: New Data Indicate Larger Decline in Morphological Diversity in Split-Footed Lacewing Larvae than Previously Estimated
Source: Insects. 2025 Jan 27;16(2):125. doi: 10.3390/insects16020125 (PMC11855922; doi:10.3390/insects16020125)
Supplement: Supplementary file 1 [file insects-16-00125-s001.zip › insects-3012998-supplementary/Suppl Files Analysis Nymphidae/01/01.txt]

[Analysis Information]

Results File : C:\Users\User\Documents\Simon\Uni\LMU\Master\Masterarbeit\Nymphidae\_AN_SIMON_NYMPHIDAE\Analyse\01\01.pcr
Analyzed NEF File : C:\Users\User\Documents\Simon\Uni\LMU\Master\Masterarbeit\Nymphidae\_AN_SIMON_NYMPHIDAE\Analyse\01\01.nef
Title of NEF File Data : 
Analyzed Date : Tue Apr 11 13:32:54 2023
Method of Analysis : Covariance
Number of Data : 44
Number of Harmonics : 20
Number of Analyzed Harmonics : 20
Constant Coefficient(s) : a1 b1 c1 
Number of Principal Components : 57
( = Number of Analyzed Coefficients (NAC) )
Number of Effective Principal Components : 6
( = Number of Principal Components whose proportion is larger than 1 / NAC )
Analyzed Coefficients : a2 b2 c2 a3 b3 c3 a4 b4 c4 a5 b5 c5 a6 b6 c6 a7 b7 c7 a8 b8 c8 a9 b9 c9 a10 b10 c10 a11 b11 c11 a12 b12 c12 a13 b13 c13 a14 b14 c14 a15 b15 c15 a16 b16 c16 a17 b17 c17 a18 b18 c18 a19 b19 c19 a20 b20 c20 

[Mean of Coefficients]

		a             	b             	c             	d             
	1	 1,000000E+000	-2,364179E-018	 8,884108E-018	 1,655844E-001
	2	-5,605982E-002	-9,578918E-002	 9,238937E-002	-1,515276E-001
	3	 7,496259E-002	-4,726411E-002	 8,202642E-002	 6,420340E-002
	4	-3,135141E-002	-3,551991E-002	 3,844118E-002	-8,174101E-002
	5	 3,093396E-002	-2,323475E-003	 6,546188E-003	-4,511567E-002
	6	 3,848582E-003	 8,367270E-003	 2,992343E-002	-2,235241E-002
	7	-6,879140E-003	 6,539599E-003	 9,932058E-003	-1,106719E-002
	8	 1,377192E-003	 5,485203E-003	 1,053741E-002	-1,149124E-002
	9	-3,241834E-003	 1,773521E-003	 1,462949E-004	 7,082572E-004
	10	-3,235244E-003	 1,791956E-003	-6,257201E-004	-9,688009E-004
	11	-2,607534E-003	-5,749398E-004	-4,268798E-003	-7,910419E-003
	12	-2,130154E-004	 5,327035E-004	-3,434571E-003	-3,756577E-003
	13	-8,541699E-004	-1,861690E-004	 4,074107E-004	-4,867992E-003
	14	 2,079545E-004	 6,534485E-004	-2,431207E-004	-2,866666E-003
	15	 1,832260E-004	 4,101934E-004	-8,323653E-004	-7,493725E-004
	16	 3,295394E-004	 3,647834E-004	-2,103155E-003	-5,126098E-004
	17	-1,993482E-004	 5,763407E-004	-1,510890E-003	-8,140275E-004
	18	 2,801470E-004	-6,592033E-005	-1,694937E-003	-8,991267E-004
	19	 8,340490E-004	 1,072037E-003	-1,128380E-003	-5,128796E-004
	20	-1,985826E-005	 1,961634E-004	-8,630721E-004	 2,335730E-004

[Std of Coefficients]

		a             	b             	c             	d             
	1	Constant      	Constant      	Constant      	 4,568604E-002
	2	 3,209572E-002	 7,438048E-002	 6,320006E-002	 3,493880E-002
	3	 2,947977E-002	 4,984906E-002	 3,563160E-002	 3,170282E-002
	4	 2,205335E-002	 2,223272E-002	 1,768923E-002	 3,097548E-002
	5	 1,489956E-002	 2,810591E-002	 2,423659E-002	 2,600688E-002
	6	 2,200205E-002	 1,588277E-002	 1,781697E-002	 2,602948E-002
	7	 1,310475E-002	 1,130477E-002	 1,900853E-002	 1,644953E-002
	8	 9,742359E-003	 1,066524E-002	 1,316078E-002	 1,170820E-002
	9	 8,084637E-003	 9,048351E-003	 1,110531E-002	 1,322938E-002
	10	 5,622523E-003	 6,699300E-003	 1,110173E-002	 8,510535E-003
	11	 6,794953E-003	 6,344258E-003	 6,189258E-003	 7,915718E-003
	12	 7,354619E-003	 5,647796E-003	 6,670203E-003	 6,757444E-003
	13	 4,647621E-003	 4,256683E-003	 5,175632E-003	 6,735922E-003
	14	 3,535657E-003	 3,671433E-003	 4,458150E-003	 5,012393E-003
	15	 3,287898E-003	 4,048463E-003	 4,118179E-003	 4,009106E-003
	16	 3,725256E-003	 3,070532E-003	 4,006852E-003	 2,935272E-003
	17	 3,119516E-003	 2,990625E-003	 2,928512E-003	 3,770065E-003
	18	 2,676980E-003	 2,297783E-003	 2,706701E-003	 2,734742E-003
	19	 1,533817E-003	 2,702377E-003	 2,296014E-003	 2,320800E-003
	20	 2,761531E-003	 2,161997E-003	 1,783742E-003	 2,005951E-003

[Eigenvalue and Proportion]

		Eigenvalue	Proportion(%)	Cumulative(%)	> 1/57
	Prin1	 1,319469E-002	       62,3312	       62,3312	*
	Prin2	 1,983837E-003	        9,3716	       71,7027	*
	Prin3	 1,557300E-003	        7,3566	       79,0594	*
	Prin4	 1,288957E-003	        6,0890	       85,1483	*
	Prin5	 9,399350E-004	        4,4402	       89,5885	*
	Prin6	 4,319735E-004	        2,0406	       91,6292	*
	Prin7	 2,840047E-004	        1,3416	       92,9708	
	Prin8	 2,356972E-004	        1,1134	       94,0842	
	Prin9	 2,186550E-004	        1,0329	       95,1171	
	Prin10	 1,845622E-004	        0,8719	       95,9890	
	Prin11	 1,315524E-004	        0,6214	       96,6105	
	Prin12	 1,166882E-004	        0,5512	       97,1617	
	Prin13	 1,102080E-004	        0,5206	       97,6823	
	Prin14	 8,309825E-005	        0,3926	       98,0749	
	Prin15	 7,291013E-005	        0,3444	       98,4193	
	Prin16	 6,123748E-005	        0,2893	       98,7086	
	Prin17	 5,648121E-005	        0,2668	       98,9754	
	Prin18	 4,818059E-005	        0,2276	       99,2030	
	Prin19	 3,362653E-005	        0,1589	       99,3618	
	Prin20	 2,406895E-005	        0,1137	       99,4755	
	Prin21	 1,944299E-005	        0,0918	       99,5674	
	Prin22	 1,578571E-005	        0,0746	       99,6419	
	Prin23	 1,231006E-005	        0,0582	       99,7001	
	Prin24	 1,166857E-005	        0,0551	       99,7552	
	Prin25	 9,789058E-006	        0,0462	       99,8015	
	Prin26	 8,454594E-006	        0,0399	       99,8414	
	Prin27	 6,392810E-006	        0,0302	       99,8716	
	Prin28	 4,881477E-006	        0,0231	       99,8947	
	Prin29	 4,424394E-006	        0,0209	       99,9156	
	Prin30	 3,759680E-006	        0,0178	       99,9333	
	Prin31	 2,668190E-006	        0,0126	       99,9459	
	Prin32	 2,385304E-006	        0,0113	       99,9572	
	Prin33	 2,155215E-006	        0,0102	       99,9674	
	Prin34	 1,877325E-006	        0,0089	       99,9762	
	Prin35	 1,299610E-006	        0,0061	       99,9824	
	Prin36	 1,037992E-006	        0,0049	       99,9873	
	Prin37	 7,487537E-007	        0,0035	       99,9908	
	Prin38	 5,665223E-007	        0,0027	       99,9935	
	Prin39	 4,510648E-007	        0,0021	       99,9956	
	Prin40	 3,627421E-007	        0,0017	       99,9973	
	Prin41	 2,500638E-007	        0,0012	       99,9985	
	Prin42	 1,920088E-007	        0,0009	       99,9994	
	Prin43	 1,196439E-007	        0,0006	      100,0000	
	Prin44	 1,800296E-019	        0,0000	      100,0000	
	Prin45	 7,762473E-020	        0,0000	      100,0000	
	Prin46	 5,598414E-020	        0,0000	      100,0000	
	Prin47	 2,184697E-020	        0,0000	      100,0000	
	Prin48	 1,258663E-020	        0,0000	      100,0000	
	Prin49	 7,595673E-021	        0,0000	      100,0000	
	Prin50	 2,595648E-021	        0,0000	      100,0000	
	Prin51	 1,248096E-021	        0,0000	      100,0000	
	Prin52	-2,624121E-021	        0,0000	      100,0000	
	Prin53	-3,444323E-021	        0,0000	      100,0000	
	Prin54	-5,116256E-021	        0,0000	      100,0000	
	Prin55	-3,855055E-020	        0,0000	      100,0000	
	Prin56	-4,424964E-020	        0,0000	      100,0000	
	Prin57	-1,427218E-019	        0,0000	      100,0000	

	Total Variance :	2,116869E-002
