# Supplementary material for: New Data Indicate Larger Decline in Morphological Diversity in Split-Footed Lacewing Larvae than Previously Estimated
Source: Insects. 2025 Jan 27;16(2):125. doi: 10.3390/insects16020125 (PMC11855922; doi:10.3390/insects16020125)
Supplement: Supplementary file 1 [file insects-16-00125-s001.zip › insects-3012998-supplementary/Suppl Files Analysis Nymphidae/02/02.chc]

0201_1 239 19 0	000000E+00 39157 5 4 4 4 4 4 5 4 5 4 4 5 4 5 4 4 4 5 4 4 5 4 4 5 5 4 4 5 4 5 4 5 5 4 4 4 5 4 4 5 5 4 5 5 4 5 4 4 5 4 4 5 5 4 5 5 4 5 4 4 6 5 4 5 4 5 5 4 5 4 4 6 5 5 5 4 4 5 4 5 5 5 4 5 5 4 5 5 5 4 5 5 6 5 4 5 4 5 5 5 5 5 4 5 6 5 4 6 5 4 5 5 5 5 5 5 5 5 5 5 5 5 5 5 5 5 5 5 5 5 5 5 5 6 5 4 5 6 5 4 6 5 4 5 6 5 5 5 5 5 5 6 5 5 5 4 6 5 6 5 5 4 5 5 6 5 6 6 5 4 5 5 5 6 6 5 5 5 5 5 6 5 6 5 5 6 5 4 5 6 5 …
0202_1 161 30 0	000000E+00 23907 5 4 4 4 4 4 5 4 4 4 4 4 4 4 4 4 4 4 5 4 4 4 4 4 4 5 4 5 4 4 4 4 5 4 4 4 4 4 5 4 5 4 4 5 4 4 5 4 4 5 4 5 4 5 5 4 5 4 4 5 5 4 5 4 4 6 5 4 4 5 5 4 5 5 4 5 5 4 5 5 4 6 5 5 4 5 5 5 5 5 5 5 5 5 5 6 5 5 4 6 5 6 5 5 6 5 5 5 6 5 5 6 5 5 6 5 5 5 6 5 5 6 5 6 6 5 4 6 6 5 6 5 5 6 6 5 6 6 5 6 5 6 5 6 6 5 6 6 5 6 5 6 6 6 5 6 6 6 6 5 6 5 6 6 6 6 6 6 6 5 6 6 6 6 6 6 6 6 6 6 6 6 6 6 6 6 6 6 6 6 6 …
0203_1 278 23 0	000000E+00 25980 5 4 4 4 4 4 4 4 4 4 4 4 4 5 4 4 4 4 4 4 4 5 4 4 4 4 4 4 4 5 4 4 5 4 4 4 4 4 5 4 4 5 4 4 4 4 4 5 4 4 4 4 4 5 4 5 4 4 4 4 4 5 4 4 4 5 4 5 4 4 4 4 5 4 4 4 5 4 4 5 4 5 4 4 5 4 4 5 4 4 5 4 4 5 5 4 4 4 5 4 4 4 5 4 5 4 4 5 4 4 5 5 4 4 5 5 4 4 5 4 4 5 4 5 4 5 4 4 5 4 5 5 4 5 5 4 4 5 4 4 6 5 4 4 5 4 4 5 5 4 5 4 4 5 5 4 5 5 5 4 4 5 5 4 5 5 4 4 5 5 4 5 4 5 5 5 5 4 5 4 5 4 5 5 4 5 5 4 5 5 5 …
0204_1 190 20 0	000000E+00 35373 5 4 4 4 4 4 4 4 4 4 4 5 4 4 5 4 4 4 4 4 4 4 5 4 4 4 4 4 5 5 4 4 4 4 5 4 4 4 4 5 4 5 4 4 5 4 4 5 4 4 5 5 4 4 4 5 5 4 4 5 4 4 5 5 4 4 5 4 4 5 4 5 5 4 4 5 4 5 5 4 5 5 4 4 5 4 5 5 4 5 4 5 5 4 5 4 5 4 6 5 4 5 4 5 5 5 5 4 5 5 4 5 5 5 5 5 5 4 6 5 6 5 4 5 4 6 5 5 4 6 5 5 5 5 6 5 5 5 5 5 5 6 5 5 6 5 6 5 5 5 6 6 5 5 5 6 5 6 6 5 5 6 6 5 5 6 5 6 5 6 6 5 5 6 6 6 5 6 6 5 5 6 6 6 5 6 6 6 6 5 5 …
0205_1 198 22 0	000000E+00 37435 5 4 4 5 4 4 4 4 4 4 4 4 5 4 4 4 4 4 4 5 4 4 4 4 5 4 4 5 4 4 4 4 5 5 4 4 4 4 5 4 4 4 4 5 5 4 4 4 4 5 4 4 5 4 5 4 5 4 5 4 5 4 5 4 5 4 5 4 5 5 4 5 4 5 5 5 4 5 5 4 5 4 5 5 5 5 5 5 4 5 5 6 5 4 5 5 5 5 5 5 5 5 5 5 5 5 6 5 5 4 5 5 6 5 5 5 5 5 5 6 5 5 4 6 5 5 5 6 5 5 5 6 5 4 6 6 5 6 5 5 6 5 6 5 6 5 5 6 6 5 5 6 5 6 6 5 5 6 6 5 5 6 6 5 6 5 6 6 6 5 5 6 6 6 5 5 6 6 6 6 5 6 6 6 5 6 5 6 6 6 5 …
0206_1 185 23 0	000000E+00 36232 5 4 4 4 5 4 4 5 4 5 4 5 4 5 4 4 4 5 4 4 5 5 4 4 4 5 5 4 4 5 4 4 5 5 4 5 5 4 4 5 4 5 5 4 5 5 5 4 4 5 4 5 5 4 5 5 4 5 4 4 6 5 4 5 4 5 5 5 5 5 4 4 5 5 5 5 5 5 4 6 5 4 5 5 5 5 5 5 4 5 5 5 5 5 6 5 5 4 6 5 4 6 5 5 6 5 5 5 5 5 6 5 4 6 5 6 5 5 6 5 4 6 5 6 5 6 5 4 6 5 5 6 5 6 6 5 5 6 5 4 6 6 5 6 5 6 5 6 5 5 6 5 6 6 5 6 6 5 5 6 6 5 5 6 6 6 5 6 6 6 5 5 6 6 6 5 5 6 6 6 5 6 6 6 6 6 5 5 6 6 6 …
0207_1 193 22 0	000000E+00 31347 5 4 4 4 4 4 4 5 4 4 4 4 4 4 4 5 4 4 4 4 4 5 4 4 4 4 4 4 4 5 4 4 4 4 5 4 5 4 4 4 4 5 4 4 4 5 4 5 4 4 4 4 5 4 4 4 5 5 4 4 4 5 4 4 4 5 5 4 4 5 4 4 5 4 5 5 4 4 5 4 5 5 4 5 4 5 5 4 5 5 5 4 5 4 5 5 5 5 5 4 5 5 5 5 4 5 6 5 4 5 6 5 4 5 5 5 5 5 5 5 5 6 5 5 5 6 5 5 5 6 5 5 5 5 6 5 5 6 5 6 5 4 6 5 6 5 6 5 5 6 5 6 5 5 6 6 5 5 5 6 6 5 6 6 5 4 6 6 5 6 6 5 6 5 6 5 6 6 6 5 6 5 6 6 5 6 6 5 6 6 6 …
0208_1 166 19 0	000000E+00 28727 5 4 4 5 4 4 4 4 4 5 4 4 4 4 5 4 4 5 4 5 4 5 4 4 4 5 4 4 4 5 5 4 5 5 4 4 5 4 4 5 5 5 5 4 4 5 4 4 6 5 4 5 4 5 5 5 5 4 4 6 5 5 4 5 5 5 5 4 5 5 5 4 6 5 5 4 6 5 4 5 6 5 4 6 5 5 5 5 5 5 5 6 5 5 5 5 5 5 5 6 5 5 6 5 5 5 4 6 5 6 5 5 5 5 6 5 5 6 5 5 5 5 6 6 5 5 6 5 5 6 5 6 5 5 6 5 5 6 5 5 6 6 5 6 5 6 6 5 6 5 6 5 5 6 6 6 5 6 6 6 6 6 5 6 5 6 6 6 6 6 5 6 6 5 6 6 6 6 6 6 6 6 6 5 6 6 6 6 6 6 6 …
0209_1 216 25 0	000000E+00 40837 5 4 4 4 4 4 4 4 5 4 4 4 4 4 4 4 4 4 5 4 4 5 4 4 4 4 4 4 4 5 4 4 5 4 4 4 4 4 5 4 5 4 4 4 4 4 5 4 4 4 4 5 4 5 4 4 4 4 5 5 4 4 4 5 5 4 4 4 4 5 4 4 4 4 5 5 4 4 5 4 5 4 4 5 5 4 4 5 5 4 4 5 4 4 5 4 5 5 4 5 4 5 4 5 5 5 4 5 4 4 5 4 4 6 5 5 5 4 4 5 5 5 5 4 5 4 5 5 5 5 4 5 5 5 5 5 4 5 5 5 5 5 5 6 5 5 4 5 5 5 5 5 6 5 6 5 5 5 5 5 5 6 5 5 6 5 5 6 5 6 5 6 5 5 5 6 5 6 6 5 6 6 5 5 6 6 5 5 6 6 6 …
0210_1 183 24 0	000000E+00 31254 5 4 4 4 4 4 4 4 4 4 4 4 4 4 4 4 4 4 4 5 4 4 5 4 4 4 4 4 4 5 4 5 4 4 4 4 4 5 4 5 4 4 4 4 5 4 4 4 4 5 4 5 4 4 5 4 4 5 5 4 4 5 4 5 4 4 5 5 4 4 5 4 4 5 4 5 4 5 5 4 5 4 5 4 5 4 5 4 5 5 4 5 5 4 5 5 5 5 4 5 4 5 4 5 5 5 5 5 5 4 4 5 5 5 5 5 5 5 4 6 5 5 4 5 5 5 5 5 6 5 5 4 6 5 4 6 5 5 5 5 5 6 5 6 5 5 6 5 5 5 5 6 6 5 6 6 5 5 6 5 6 5 6 5 6 6 5 5 6 6 5 6 5 6 6 6 5 6 6 6 6 6 5 5 6 6 6 6 6 5 6 …
0211_1 237 25 0	000000E+00 35329 5 4 4 4 4 5 4 4 4 4 4 4 4 4 4 4 5 4 4 4 5 4 4 4 4 4 4 4 5 4 4 4 4 4 4 5 4 4 4 5 4 4 4 5 4 4 4 5 4 4 5 4 4 4 4 5 4 4 4 4 4 5 4 5 4 4 4 5 5 4 4 4 4 5 5 4 4 4 4 5 4 4 4 5 4 5 4 5 4 4 5 4 5 4 4 4 5 4 4 5 5 4 4 5 5 4 4 4 5 4 4 5 4 5 4 5 5 4 5 4 4 5 4 5 5 4 5 5 4 5 5 4 4 5 4 6 5 4 5 4 5 5 5 4 5 5 5 5 4 5 4 5 5 5 5 5 5 5 4 6 5 5 5 5 4 5 6 5 6 5 5 4 5 6 5 6 5 4 5 5 6 5 5 6 5 5 6 5 6 5 5 …
0212_1 277 28 0	000000E+00 50007 5 4 4 4 4 5 4 4 4 4 4 4 5 4 4 4 4 4 5 4 4 4 5 4 4 4 4 4 5 4 4 5 4 4 4 4 4 5 5 4 4 4 4 4 5 4 5 4 4 4 4 5 4 5 4 4 4 4 4 5 5 4 4 4 4 5 4 4 5 5 4 4 4 5 5 4 4 4 4 5 5 4 4 4 4 5 5 4 4 4 5 4 5 4 4 5 4 5 4 4 5 4 4 5 4 4 5 4 5 4 4 5 5 4 4 5 5 4 4 4 5 5 4 5 4 5 4 5 4 5 4 5 4 5 5 4 5 5 4 5 5 4 4 5 5 5 4 5 4 5 5 5 4 5 4 5 5 5 5 4 5 4 5 4 5 5 5 5 6 5 5 5 5 5 5 5 5 5 5 5 5 5 5 5 5 6 5 5 5 5 6 …
0213_1 212 25 0	000000E+00 44744 5 4 4 4 4 4 4 4 5 4 4 4 4 4 4 4 4 4 4 4 5 4 4 4 4 4 4 4 4 4 5 4 4 4 5 4 4 4 5 4 4 4 5 4 4 4 5 4 4 4 5 4 4 5 4 4 4 4 5 4 4 4 5 4 5 4 4 4 5 5 4 4 4 5 5 4 4 4 5 4 4 4 5 5 4 5 4 5 4 5 5 4 4 4 5 4 5 4 5 5 4 5 5 4 5 5 4 4 5 4 5 5 5 5 4 5 5 4 5 4 5 5 5 4 5 5 5 5 5 4 5 5 6 5 4 5 5 5 4 6 5 5 6 5 5 5 4 6 5 5 6 5 5 5 5 5 6 5 5 6 5 6 5 5 6 5 6 5 5 5 6 6 5 6 6 5 6 5 5 6 6 6 5 5 6 6 6 5 5 6 6 …
0214_1 229 19 0	000000E+00 46428 5 4 4 4 4 5 4 4 4 4 4 4 4 4 4 4 5 4 4 5 4 4 4 4 4 4 4 5 4 4 4 5 4 4 4 4 4 4 5 4 4 4 4 4 4 4 5 4 5 4 4 4 4 4 5 4 5 4 4 4 4 5 4 4 4 4 4 5 4 5 4 4 4 5 4 5 4 4 5 4 5 4 4 5 4 4 5 4 4 5 5 4 5 4 5 5 4 5 4 4 4 5 4 5 5 4 5 5 4 5 4 4 5 5 5 5 5 4 5 4 5 5 5 4 5 5 5 4 5 5 5 5 5 5 5 5 4 4 5 5 6 5 5 5 5 4 6 5 6 5 5 4 6 5 5 5 5 5 6 5 5 5 5 6 5 6 5 5 6 5 5 5 5 6 5 6 5 6 5 5 6 5 5 6 5 5 6 6 5 6 6 …
0215_1 156 24 0	000000E+00 44678 5 4 4 4 4 4 5 4 4 4 4 4 4 4 4 4 4 5 4 5 4 4 4 4 4 5 4 4 4 4 4 5 5 4 4 4 5 5 4 4 5 4 5 5 4 4 4 5 4 5 5 4 5 5 4 4 5 4 5 5 4 5 5 5 5 4 5 4 5 5 5 5 5 5 4 6 5 4 6 5 4 5 5 5 6 5 5 5 5 5 5 5 5 5 5 6 5 5 6 5 6 5 5 5 5 6 5 6 6 5 5 6 5 5 6 5 6 5 6 5 6 5 6 5 5 6 5 5 6 6 6 5 6 6 5 6 5 6 5 6 5 6 6 6 5 6 6 6 5 6 5 6 5 6 6 6 6 5 5 6 6 6 6 5 5 6 6 6 6 6 6 5 6 6 6 6 6 5 6 5 6 6 6 6 6 6 6 6 5 6 6 …
0218_1 238 21 0	000000E+00 37988 5 4 4 4 4 4 4 4 4 4 5 4 4 4 5 4 4 4 4 5 4 4 4 4 5 4 4 4 4 5 4 4 4 4 5 4 5 4 4 4 5 4 5 4 4 4 4 5 4 4 4 5 5 4 4 4 5 4 4 4 5 5 4 4 5 5 4 4 4 5 4 4 5 5 4 5 5 4 4 5 4 4 5 5 4 5 5 4 4 5 4 5 5 4 4 5 4 5 5 4 5 5 4 5 4 4 6 5 4 5 5 5 4 4 5 5 5 5 4 5 4 5 5 5 4 4 5 5 5 5 5 4 5 4 6 5 5 5 4 5 4 6 5 4 5 5 5 5 5 4 5 5 5 4 6 5 5 4 5 5 6 5 4 5 5 5 5 5 5 5 5 5 5 5 5 6 5 4 5 5 6 5 5 5 5 6 5 5 5 6 5 …
0219_1 223 23 0	000000E+00 33467 5 4 4 4 4 4 4 4 5 4 4 4 4 4 4 5 4 4 4 4 4 4 4 4 4 4 4 5 4 4 4 4 4 4 4 4 4 5 4 4 4 4 4 4 4 5 4 5 4 4 5 4 4 4 4 4 5 4 4 4 4 4 5 4 5 4 4 4 5 4 4 4 5 4 4 4 5 4 4 4 5 5 4 4 4 5 4 5 4 4 4 5 4 4 5 5 4 5 4 4 5 5 5 4 4 5 4 4 5 4 5 4 5 5 4 5 4 4 5 4 5 4 6 5 4 5 4 5 5 5 4 5 4 5 4 5 5 5 5 4 4 5 6 5 5 4 5 5 5 4 5 5 5 6 5 4 5 5 5 6 5 4 5 6 5 4 5 5 5 6 5 5 4 6 5 6 5 5 5 5 6 5 5 5 6 5 5 6 5 6 5 …
0221_1 198 23 0	000000E+00 32642 5 4 4 4 4 4 4 4 4 4 4 4 4 4 4 4 5 4 4 5 4 4 4 4 4 4 5 4 4 4 4 4 4 5 4 4 4 5 4 4 4 4 5 5 4 4 4 5 4 4 4 5 4 5 4 5 4 4 5 4 4 4 5 4 5 5 4 4 5 4 5 5 5 4 4 5 4 4 5 4 5 5 5 4 5 4 5 5 5 4 5 4 5 4 6 5 4 6 5 5 4 5 5 4 5 5 5 5 5 5 5 5 4 5 6 5 5 5 5 6 5 5 4 6 5 5 6 5 5 5 5 6 5 6 5 5 5 6 5 5 5 5 6 5 6 5 6 5 4 6 6 5 5 5 5 6 6 5 6 6 5 5 5 6 5 6 6 5 6 5 5 6 5 6 6 5 6 6 5 6 6 5 5 6 6 5 6 6 6 5 5 …
0222_1 222 18 0	000000E+00 37406 5 4 4 4 4 4 4 4 5 4 4 4 4 4 4 4 4 5 4 4 4 4 4 4 5 4 5 4 4 4 4 4 5 4 4 4 4 4 5 4 5 4 4 4 5 4 4 5 4 4 4 5 5 4 4 4 5 4 4 4 5 5 4 4 4 5 4 5 4 5 5 4 4 5 4 4 5 5 4 4 5 4 5 4 5 4 5 4 5 4 5 5 4 5 4 5 4 5 5 4 5 4 4 6 5 4 5 4 5 5 4 5 5 4 5 5 5 4 4 6 5 4 5 5 4 5 5 5 4 5 5 5 4 5 5 5 5 5 5 4 5 5 4 6 5 5 4 5 5 5 5 5 5 5 5 6 5 5 4 6 5 5 6 5 5 5 6 5 4 6 5 6 5 4 6 5 6 5 6 5 5 6 5 6 5 5 6 5 6 5 6 …
0223_1 174 25 0	000000E+00 31857 5 4 4 4 4 4 4 4 4 4 4 4 4 5 4 4 4 4 4 5 4 5 4 4 4 5 4 4 5 4 4 4 5 4 4 5 5 4 4 5 4 5 5 4 5 4 5 4 4 5 5 4 5 5 5 4 4 5 5 5 4 5 5 6 5 4 5 5 5 5 4 5 5 6 5 4 5 5 6 5 4 5 5 6 5 5 5 5 5 5 5 5 5 6 5 5 5 6 5 4 5 5 6 6 5 5 5 5 5 6 6 5 5 5 5 6 5 5 5 6 5 6 5 6 5 5 6 5 6 5 5 5 6 5 6 6 5 6 5 6 5 5 6 5 6 6 6 5 6 6 5 5 6 5 6 6 5 6 6 5 5 6 6 6 5 6 6 6 5 6 6 6 5 6 6 5 6 5 6 6 6 6 6 5 6 6 6 6 6 5 6 …
0225_1 247 25 0	000000E+00 38174 5 4 4 4 4 4 4 4 4 4 4 4 4 5 4 4 4 4 4 5 4 4 4 4 4 4 5 4 4 4 4 4 4 4 4 5 4 4 4 4 4 4 4 5 4 5 4 4 4 4 4 5 4 5 4 4 4 4 5 4 5 4 4 4 4 4 5 4 4 4 4 5 4 5 4 4 5 4 5 4 4 5 4 5 4 4 5 4 4 4 5 4 5 4 5 4 4 5 5 4 4 5 5 4 4 6 5 4 4 5 4 4 4 5 5 4 5 5 4 5 5 4 5 4 5 4 5 5 4 5 5 5 5 4 4 5 4 5 5 4 6 5 4 5 5 5 5 4 5 5 4 5 5 5 5 5 5 5 4 6 5 4 6 5 4 6 5 5 5 5 4 6 5 5 5 5 5 5 5 5 5 5 6 5 5 5 6 5 5 5 6 …
0226_1 183 20 0	000000E+00 29976 5 4 4 4 4 4 4 4 4 4 4 4 5 5 4 4 4 4 4 4 5 4 4 4 4 4 5 4 4 4 4 5 4 5 4 5 4 4 5 4 4 4 6 5 4 4 4 5 4 4 5 4 5 4 4 6 5 4 4 5 4 5 4 4 5 5 4 5 5 4 6 5 4 4 5 5 4 5 5 4 5 5 5 5 5 4 5 4 5 5 5 5 6 5 4 5 5 5 5 5 5 4 5 6 5 5 6 5 5 4 5 5 5 6 5 6 5 5 5 5 5 6 5 5 5 6 5 6 5 5 5 6 5 6 5 6 6 5 4 6 5 6 6 5 6 5 5 6 5 6 5 6 6 5 4 6 6 5 6 6 6 5 6 5 6 6 5 5 6 6 6 6 5 6 6 6 5 6 5 6 6 6 5 6 6 6 5 6 6 6 6 …
0227_1 222 24 0	000000E+00 24965 5 4 4 4 4 4 4 4 4 4 4 5 4 4 4 4 5 4 4 4 4 4 4 4 5 4 4 4 4 4 4 5 4 5 4 4 4 4 4 5 4 4 4 4 5 4 5 4 4 5 4 4 4 5 4 4 5 4 5 4 4 5 4 4 5 4 5 4 5 4 4 5 4 5 4 5 4 5 4 5 5 4 5 4 5 4 5 5 4 4 5 5 5 4 5 4 6 5 4 5 4 5 5 5 4 5 5 5 5 4 5 5 5 5 5 5 5 5 5 5 5 5 5 5 5 5 5 5 5 5 5 6 5 4 5 6 5 5 5 5 6 5 4 6 5 5 6 5 5 5 6 5 5 6 5 5 6 5 6 5 5 6 5 6 5 4 6 5 6 5 5 6 5 6 5 6 5 5 6 5 6 6 5 5 6 5 6 6 5 5 6 …
0228_1 243 21 0	000000E+00 35014 5 4 4 4 4 5 4 4 4 4 4 5 4 5 4 4 4 4 5 5 4 4 4 5 4 4 4 4 5 4 5 4 4 5 5 4 5 4 5 4 5 4 4 5 4 4 5 5 4 4 6 5 4 4 5 5 4 4 5 4 5 4 5 4 5 4 6 5 4 4 5 4 5 4 5 5 5 4 5 5 5 4 5 4 4 5 5 5 5 4 5 5 4 5 4 5 5 5 5 5 4 5 5 4 5 5 5 4 5 5 5 5 5 4 5 5 5 5 5 5 5 4 4 5 6 5 4 6 5 4 5 5 4 6 5 5 5 5 5 5 4 6 5 5 5 5 5 5 5 4 6 5 6 5 5 5 5 5 5 5 6 5 6 5 4 5 5 6 6 5 6 5 4 5 5 6 5 5 5 6 5 6 6 5 5 5 5 5 5 6 6 …
0229_1 191 22 0	000000E+00 34874 5 4 4 4 4 4 4 4 5 4 4 4 4 5 5 4 4 4 4 5 4 5 4 4 5 4 5 4 4 4 5 4 4 6 5 4 4 5 4 5 4 5 4 5 4 5 4 5 4 5 4 5 5 5 4 5 4 5 4 5 5 4 5 5 4 5 5 5 4 5 5 4 5 5 5 5 5 5 5 4 5 6 5 4 5 5 5 5 5 5 5 5 5 5 5 5 6 5 5 5 6 5 5 4 6 5 6 5 5 5 5 5 5 6 5 5 5 6 5 6 5 4 6 6 5 6 5 6 5 5 6 5 5 6 5 5 6 5 6 5 5 6 5 6 6 5 5 6 5 6 5 5 6 5 6 6 5 6 5 5 6 6 5 6 6 6 5 6 6 5 4 6 6 6 5 6 6 5 5 6 6 5 6 6 5 6 6 5 5 6 6 …
0230_1 169 20 0	000000E+00 17403 5 4 4 4 4 4 4 5 4 4 5 4 4 4 5 4 4 4 4 5 4 4 5 4 5 4 5 4 4 4 5 4 6 5 4 5 5 4 5 4 5 4 4 5 4 5 5 4 5 5 4 6 5 5 5 4 4 5 5 4 5 5 5 5 5 4 5 4 5 6 5 5 5 5 5 5 5 5 5 5 5 5 6 5 5 5 5 5 5 6 5 5 6 5 6 5 5 4 5 6 5 5 5 6 5 6 6 5 5 6 5 5 6 5 5 5 5 6 5 6 5 6 5 6 5 6 5 5 6 6 5 6 5 6 5 5 5 6 5 6 5 6 5 6 6 5 6 5 6 5 6 6 5 6 6 5 6 6 5 6 5 6 6 5 5 6 6 5 6 6 5 6 6 5 6 6 6 5 6 6 6 6 6 5 6 6 6 5 6 6 6 …
0231_1 210 24 0	000000E+00 27491 5 4 4 4 5 4 4 4 4 5 4 4 4 4 4 5 4 4 4 4 4 5 4 5 4 4 4 4 4 5 4 4 4 5 4 5 4 4 4 5 4 4 4 5 4 4 5 4 5 4 4 5 4 4 4 5 4 5 4 4 5 4 5 4 4 5 5 4 4 5 5 4 4 5 4 5 4 4 5 5 4 4 5 4 4 6 5 4 4 5 4 4 5 5 5 4 4 5 4 5 5 4 5 4 5 5 5 4 4 5 5 5 4 5 4 5 5 5 4 5 5 5 4 5 5 5 5 5 4 5 5 5 5 5 5 5 4 6 5 5 4 6 5 5 5 5 5 6 5 5 5 5 6 5 5 6 5 6 5 4 6 5 6 5 5 5 6 5 6 6 5 5 6 5 5 5 6 5 6 6 5 5 6 5 6 6 5 5 6 5 6 …
0232_1 198 18 0	000000E+00 25988 5 4 4 4 4 4 4 4 5 4 4 4 5 4 4 5 5 4 5 4 5 4 4 5 4 5 5 4 5 4 5 5 5 5 4 5 4 5 5 5 5 4 5 4 5 5 5 5 5 5 4 5 5 5 4 5 5 5 5 5 5 5 4 5 6 5 5 5 4 5 5 5 5 5 5 5 5 5 5 6 5 5 5 5 5 6 5 4 5 5 5 6 5 5 5 5 5 5 6 5 6 5 5 5 4 5 6 5 6 6 5 5 5 4 6 5 6 5 5 6 5 5 6 5 5 5 5 6 5 6 5 6 5 4 5 5 6 6 5 6 5 5 6 5 6 5 4 6 5 5 6 5 6 6 5 5 5 6 5 6 5 6 5 5 6 6 6 5 5 5 6 5 6 5 6 5 6 6 5 6 6 5 6 5 6 6 5 5 6 5 6 …
0233_1 180 20 0	000000E+00 32259 5 4 4 4 4 4 5 4 4 4 4 4 4 4 5 4 4 4 5 4 4 4 4 5 4 4 4 5 4 4 4 4 5 4 5 4 4 4 4 5 4 4 5 4 4 5 4 5 4 4 4 4 5 4 4 5 4 4 4 5 4 5 4 5 4 5 4 4 5 4 5 4 5 5 4 5 4 5 4 5 4 5 4 4 5 4 5 5 4 6 5 4 4 5 5 4 6 5 4 5 4 5 6 5 4 5 4 5 5 5 5 4 5 5 5 5 6 5 5 5 5 4 5 6 5 5 5 5 6 5 5 5 6 6 5 4 6 5 5 6 5 5 6 5 6 5 6 5 5 5 6 5 6 6 5 6 6 6 5 5 6 6 5 6 5 6 6 5 6 5 6 6 6 5 6 5 6 6 5 6 6 6 5 6 6 6 5 6 6 6 5 …
0234_1 137 24 0	000000E+00 17305 5 4 4 4 4 5 4 4 5 4 5 4 5 4 5 4 4 5 4 5 4 5 5 5 4 5 4 5 5 5 4 5 5 4 6 5 5 5 4 5 5 5 5 5 5 6 5 5 5 5 5 5 5 5 6 5 6 5 5 5 5 6 5 5 6 5 5 5 6 5 6 5 5 5 6 5 6 5 5 6 5 5 6 5 6 6 5 6 5 5 6 5 5 6 6 5 6 5 6 5 5 6 5 6 6 5 6 6 5 6 6 5 5 6 5 6 6 5 6 6 5 6 5 5 6 6 6 5 6 6 6 5 6 6 6 5 6 6 5 6 5 6 6 6 5 6 6 6 5 6 6 6 5 6 6 6 5 6 6 6 5 6 6 6 6 6 6 5 6 6 6 6 6 6 6 6 6 5 6 6 6 6 6 6 6 6 6 6 6 6 6 …
0236_1 156 19 0	000000E+00 21214 5 4 4 4 5 4 5 5 4 5 4 5 4 4 5 4 4 5 5 4 5 4 4 5 4 5 5 5 5 5 4 5 4 4 5 5 4 5 5 5 5 4 5 5 5 4 5 5 5 5 5 4 5 6 5 5 5 4 5 5 5 5 4 6 5 6 5 5 5 5 5 5 6 5 5 5 5 5 5 5 6 5 6 5 6 5 4 5 6 5 5 6 5 6 5 6 5 6 5 5 6 5 5 6 5 6 5 6 5 6 5 6 6 5 6 5 6 5 6 6 5 6 6 5 5 6 5 6 5 6 5 6 6 6 6 5 6 6 5 6 6 6 5 6 6 5 6 6 5 6 6 6 6 5 4 6 6 6 5 6 6 6 6 5 6 6 6 5 6 6 6 6 5 6 6 6 6 6 5 6 6 6 6 6 6 5 6 6 6 6 6 …
0237_1 174 23 0	000000E+00 26358 5 4 4 5 4 4 4 4 5 4 4 4 5 4 4 4 4 5 4 4 5 5 4 4 5 4 4 5 4 5 5 4 4 5 5 4 4 5 5 4 5 4 5 5 4 5 5 4 5 4 5 5 5 5 4 5 5 4 5 5 5 5 4 6 5 5 5 4 5 6 5 5 4 5 6 5 5 4 5 5 6 5 5 4 5 6 5 6 5 4 5 6 5 5 5 5 6 5 5 6 5 5 5 6 5 5 5 5 6 5 6 5 6 5 5 5 6 6 5 5 6 5 5 6 5 6 6 5 5 5 6 5 6 6 5 6 5 5 6 6 5 5 6 6 5 6 5 6 5 6 5 6 6 5 6 6 6 5 5 6 5 6 6 6 5 6 6 5 6 5 6 5 6 6 6 5 6 6 6 5 6 6 6 5 5 6 6 6 6 5 6 …
0238_1 239 25 0	000000E+00 39789 5 4 4 4 4 4 4 4 5 4 4 4 4 4 4 5 4 4 4 4 4 5 4 4 4 5 4 4 5 4 4 4 5 4 4 4 5 4 4 4 5 4 4 5 4 4 5 4 4 5 4 4 5 4 5 4 4 5 5 4 4 4 5 4 5 4 5 4 4 5 4 5 5 4 5 5 4 4 5 4 5 5 4 4 5 4 5 5 4 6 5 4 5 4 4 5 5 4 5 5 5 4 5 5 4 5 5 5 5 4 5 5 5 5 4 5 5 5 4 5 5 5 6 5 4 5 5 5 5 4 5 5 5 6 5 4 5 6 5 4 5 6 5 5 5 6 5 5 4 5 5 6 5 5 5 6 5 5 5 5 5 6 5 5 5 6 5 5 6 5 5 5 6 5 5 6 5 6 5 5 5 5 5 6 6 5 6 5 5 6 5 …
0240_1 174 23 0	000000E+00 29538 5 5 4 4 4 4 4 4 5 4 4 4 5 4 5 4 4 5 5 4 4 4 5 4 5 4 5 4 5 4 4 5 4 5 5 4 5 5 4 5 4 4 5 5 4 5 5 5 4 5 5 4 5 5 5 5 4 5 4 5 6 5 5 4 6 5 5 4 5 5 5 5 5 5 6 5 4 5 5 6 5 5 5 5 6 5 4 6 5 5 5 6 5 5 5 6 5 5 6 5 5 5 6 5 5 6 5 6 5 5 5 5 5 6 5 6 6 5 4 6 5 6 6 5 4 6 5 5 6 5 6 5 6 5 6 5 6 5 5 6 5 5 6 5 6 6 5 5 6 5 6 6 5 6 5 5 6 6 5 5 6 6 5 6 6 5 5 6 6 5 6 6 5 6 5 6 6 5 5 6 6 5 6 6 6 5 6 6 5 6 6 …
0241_1 234 18 0	000000E+00 39077 5 4 4 4 5 4 5 4 4 4 5 4 4 5 4 5 4 4 4 4 5 4 5 4 4 4 5 4 4 5 4 4 5 4 4 5 5 4 5 4 5 4 5 4 5 4 5 4 5 4 5 5 4 5 5 4 5 5 4 5 5 4 5 5 4 5 5 4 5 5 4 5 5 4 5 5 5 5 5 4 5 5 5 5 5 4 5 5 5 5 5 5 4 5 5 5 5 5 5 5 5 5 5 5 4 5 6 5 5 5 5 5 5 5 5 5 5 5 5 5 5 6 5 5 5 5 5 5 5 6 5 5 5 5 5 5 5 6 5 5 5 5 6 5 5 5 5 6 5 5 5 6 5 5 6 5 5 5 6 5 5 6 5 5 6 5 5 6 5 6 5 6 5 5 6 5 6 5 6 5 6 5 5 6 6 5 6 5 6 5 6 …
0242_1 200 13 0	000000E+00 35580 5 4 4 5 4 5 4 5 4 5 4 4 5 4 5 4 5 4 5 4 5 4 5 4 5 4 5 4 5 4 5 5 4 5 4 5 4 5 5 4 5 4 5 5 4 5 5 4 5 5 4 5 5 4 5 5 4 5 5 5 4 5 5 5 4 5 5 5 5 4 5 5 5 5 5 5 4 5 5 5 5 5 5 5 5 5 5 5 5 5 5 5 5 5 5 5 5 5 5 6 5 5 5 5 5 5 6 5 5 5 5 6 5 5 5 5 6 5 5 5 6 5 5 5 6 5 5 6 5 5 6 5 5 6 5 5 6 5 5 6 5 6 5 5 6 5 6 5 5 6 5 6 5 6 5 6 5 5 6 5 6 5 6 5 6 5 6 5 6 6 5 6 5 6 5 6 5 6 5 6 6 5 6 5 6 6 5 6 5 6 6 …
0243_1 137 15 0	000000E+00 22410 5 4 5 4 5 5 4 5 5 5 4 5 5 5 5 4 5 5 5 5 5 4 5 5 5 5 5 5 5 5 5 5 5 5 5 5 5 5 6 5 5 5 5 5 6 5 5 5 6 5 5 5 6 5 5 5 6 5 5 6 5 5 6 5 6 5 5 6 5 6 5 5 6 5 5 6 5 6 5 6 5 6 5 5 6 5 6 5 6 5 6 6 5 6 5 6 5 6 5 6 5 6 5 6 6 5 6 5 6 5 6 5 6 5 6 6 5 6 6 5 6 5 6 6 5 6 6 5 6 5 6 6 5 6 6 5 6 6 5 6 6 5 6 6 5 6 6 5 6 6 5 6 6 5 6 6 5 6 6 5 6 6 6 5 6 6 6 5 6 6 5 6 6 6 5 6 6 6 5 6 6 6 5 6 6 6 6 5 6 6 6 …
0245_1 249 18 0	000000E+00 43784 5 4 4 4 4 4 4 4 4 4 4 4 4 4 4 4 4 4 5 4 4 4 4 4 4 4 4 4 4 4 5 4 4 4 4 4 4 4 4 4 4 5 4 4 4 4 4 4 4 4 4 5 4 4 4 4 4 4 5 4 4 4 4 5 4 4 4 5 4 4 4 5 4 4 4 5 4 4 5 4 4 5 4 4 5 4 4 5 4 5 4 5 4 4 5 4 5 4 5 4 4 5 4 5 4 5 4 5 4 5 5 4 5 4 5 4 5 5 4 5 4 5 5 4 5 5 4 5 5 4 5 5 4 5 5 4 5 5 5 5 4 5 5 5 5 4 5 5 5 5 5 5 5 5 4 5 5 5 5 5 5 5 5 5 5 5 6 5 5 5 5 5 5 5 5 6 5 5 5 5 6 5 5 5 5 6 5 5 6 5 5 …
0246_1 231 16 0	000000E+00 40636 5 4 4 4 4 4 4 4 5 4 4 4 4 4 4 5 4 4 4 4 4 5 4 4 4 4 4 4 5 4 4 4 4 5 4 4 4 4 4 5 4 4 4 4 5 4 4 4 4 4 5 4 4 4 5 4 4 4 4 5 4 4 4 5 4 4 5 4 4 4 5 4 4 5 4 4 5 4 4 5 4 4 5 4 5 4 4 5 4 5 4 5 4 4 5 4 5 4 5 4 5 4 5 4 5 5 4 5 4 5 4 5 5 4 5 5 4 5 5 4 5 5 4 5 5 5 4 5 5 5 5 4 5 5 5 5 5 5 5 5 5 5 4 5 6 5 5 5 5 5 5 5 5 5 5 6 5 5 5 5 6 5 5 5 6 5 5 5 6 5 5 6 5 5 6 5 5 6 5 6 5 5 6 5 6 5 5 6 5 6 5 …
0248_1 151 14 0	000000E+00 32079 5 4 4 4 4 4 4 5 4 4 4 4 4 5 4 4 4 5 4 4 4 5 4 4 5 4 4 5 4 4 5 4 5 4 4 5 4 5 4 5 4 5 4 4 5 5 4 5 4 5 4 5 4 5 5 4 5 5 4 5 5 4 5 5 5 4 5 5 5 5 5 4 5 5 5 5 5 5 5 5 5 5 5 5 5 5 6 5 5 5 5 5 6 5 5 5 6 5 5 5 6 5 5 6 5 5 6 5 5 6 5 6 5 5 6 5 6 5 6 5 6 5 6 5 6 5 6 5 6 6 5 6 5 6 5 6 6 5 6 5 6 6 5 6 6 5 6 6 5 6 6 5 6 6 5 6 6 5 6 6 6 5 6 6 5 6 6 6 5 6 6 6 5 6 6 6 5 6 6 6 5 6 6 6 6 5 6 6 6 6 5 …
0249_1 142 12 0	000000E+00 22264 5 4 4 4 4 4 4 5 4 4 4 5 4 4 5 4 4 5 4 4 5 4 5 4 4 5 4 5 5 4 5 4 5 5 4 5 5 4 5 5 5 4 5 5 5 5 5 5 5 5 5 5 5 5 5 5 6 5 5 5 5 6 5 5 5 6 5 5 5 6 5 5 6 5 5 6 5 6 5 6 5 5 6 5 6 5 6 5 6 5 6 5 6 5 6 5 6 5 6 5 6 6 5 6 5 6 5 6 6 5 6 5 6 5 6 6 5 6 5 6 6 5 6 6 5 6 6 5 6 6 5 6 6 5 6 6 5 6 6 5 6 6 6 5 6 6 5 6 6 6 5 6 6 5 6 6 6 5 6 6 6 5 6 6 6 5 6 6 6 5 6 6 6 6 5 6 6 6 5 6 6 6 5 6 6 6 6 5 6 6 6 …
0250_1 172 8 0	000000E+00 34692 5 4 4 4 4 4 4 4 4 4 4 5 4 4 4 4 4 4 5 4 4 4 4 5 4 4 4 5 4 4 4 5 4 4 5 4 4 5 4 4 5 4 4 5 4 4 5 4 4 5 4 5 4 5 4 4 5 4 5 4 5 4 5 4 5 4 5 4 5 5 4 5 4 5 5 4 5 4 5 5 4 5 5 4 5 4 5 5 4 5 4 5 5 4 5 5 5 4 5 5 5 5 4 5 5 5 5 5 5 5 5 5 5 5 6 5 5 5 5 6 5 5 5 6 5 5 6 5 5 6 5 5 6 5 6 5 5 6 5 6 5 6 5 5 6 5 6 5 6 5 6 6 5 6 5 6 5 6 6 5 6 5 6 6 5 6 6 5 6 6 5 6 6 5 6 6 5 6 6 6 5 6 6 6 5 6 6 6 5 6 6 …
0251_1 174 13 0	000000E+00 29112 5 4 4 4 4 4 5 4 4 4 5 4 4 4 5 4 4 5 4 4 5 4 4 5 4 4 5 4 5 4 5 4 5 4 4 5 4 5 4 4 5 4 5 4 5 4 4 5 4 5 4 5 5 4 5 4 5 4 5 5 4 5 5 4 5 4 5 5 4 5 5 4 5 5 5 4 5 5 5 4 5 5 5 5 5 4 5 5 5 5 5 5 5 5 5 5 5 5 5 5 5 5 5 5 6 5 5 5 5 6 5 5 5 6 5 5 5 6 5 5 6 5 5 5 6 5 5 6 5 6 5 5 6 5 6 5 6 5 6 5 6 5 6 5 6 5 6 5 6 5 6 6 5 6 5 6 6 5 6 5 6 6 5 6 6 5 6 5 6 6 5 6 6 5 6 6 5 6 6 6 5 6 6 6 5 6 6 6 5 6 6 …
0252_1 172 15 0	000000E+00 27989 5 4 4 4 4 4 4 4 4 5 4 4 4 4 4 5 4 4 4 4 5 4 4 4 4 5 4 4 5 4 4 4 5 4 4 5 4 4 5 4 4 5 4 4 5 4 5 4 4 5 4 5 4 4 5 4 5 4 5 4 5 4 5 4 5 4 5 5 4 5 4 5 5 5 4 5 5 4 5 5 5 4 5 5 5 5 4 5 5 5 5 5 5 5 5 5 5 5 5 5 5 5 5 5 5 5 5 6 5 5 5 5 6 5 5 5 6 5 5 5 6 5 5 6 5 5 6 5 5 6 5 6 5 5 6 5 6 5 6 5 6 5 5 6 6 5 6 5 6 5 6 5 6 5 6 5 6 5 6 6 5 6 5 6 6 5 6 6 5 6 6 5 6 6 5 6 6 5 6 6 6 5 6 6 5 6 6 6 5 6 6 …
0255_1 169 10 0	000000E+00 21136 5 4 4 4 4 5 4 4 5 4 4 4 5 4 4 5 4 4 5 4 5 4 4 5 4 4 5 4 4 5 4 5 4 5 4 5 4 5 4 5 5 4 5 4 5 5 4 5 5 4 5 5 5 4 5 5 5 4 5 5 5 5 5 4 5 5 5 5 5 5 5 5 5 5 5 5 5 5 5 5 5 5 5 5 5 5 6 5 5 5 5 5 6 5 5 5 5 6 5 5 5 6 5 5 5 6 5 6 5 5 6 5 6 5 5 6 5 6 5 6 5 6 5 5 6 5 6 5 6 5 6 5 6 5 6 5 6 5 6 5 6 5 6 5 6 6 5 6 5 6 5 6 5 6 6 5 6 6 5 6 5 6 5 6 6 5 6 6 5 6 6 5 6 5 6 6 5 6 6 6 5 6 6 5 6 6 5 6 6 5 6 …
0256_1 146 17 0	000000E+00 39406 5 4 4 4 4 4 4 4 4 5 4 4 4 4 4 4 5 4 4 4 4 5 4 4 4 5 4 4 4 5 4 4 5 4 4 5 4 4 5 4 5 4 5 4 4 5 4 5 4 5 4 5 4 5 4 5 4 5 5 4 5 4 5 5 4 5 4 5 5 5 4 5 5 4 5 5 5 5 4 5 5 5 5 5 5 5 5 5 5 5 5 5 5 5 5 6 5 5 5 6 5 5 5 6 5 5 6 5 5 6 5 5 6 5 6 5 6 5 6 5 6 5 6 5 6 5 6 5 6 6 5 6 6 5 6 6 5 6 5 6 6 6 5 6 6 5 6 6 6 6 5 6 6 6 5 6 6 6 6 6 5 6 6 6 6 6 6 6 6 6 6 6 6 6 6 6 6 6 6 6 6 6 6 6 6 6 7 6 6 6 6 …
0258_1 211 9 0	000000E+00 30683 5 4 4 4 4 4 4 5 4 4 4 4 4 5 4 4 4 5 4 4 4 4 5 4 4 5 4 4 5 4 4 4 5 4 4 5 4 4 5 4 4 5 4 5 4 4 5 4 4 5 4 5 4 4 5 4 5 4 5 4 5 4 4 5 5 4 5 4 5 4 5 4 5 4 5 5 4 5 4 5 5 4 5 5 4 5 5 4 5 5 5 4 5 5 5 5 4 5 5 5 5 5 4 5 5 5 5 5 5 5 5 5 5 4 5 5 5 5 6 5 4 6 5 5 5 5 5 5 5 5 5 6 5 5 5 5 5 6 5 5 5 5 6 5 5 5 5 6 5 5 5 6 5 5 5 6 5 5 6 5 5 6 5 5 6 5 5 6 5 6 5 6 5 6 5 6 5 6 5 6 5 6 6 5 6 5 6 5 6 6 5 …
0259_1 194 14 0	000000E+00 33838 5 4 4 4 4 4 5 4 4 4 4 5 4 4 5 4 4 5 4 4 5 4 4 5 4 4 5 4 4 5 4 4 5 4 5 4 4 5 4 4 5 4 5 4 5 4 4 5 4 5 4 5 4 5 4 5 4 5 5 4 5 4 5 4 5 5 4 5 5 4 5 5 4 5 5 4 5 5 5 4 5 5 5 4 5 5 5 5 5 4 5 5 5 5 5 5 5 5 5 5 5 5 5 5 5 5 5 5 5 5 5 6 5 5 5 5 5 6 5 5 5 5 6 5 5 5 6 5 5 5 6 5 5 6 5 5 6 5 5 6 5 6 5 5 6 5 6 5 6 5 6 5 6 5 6 5 6 5 6 5 6 5 6 5 6 5 6 6 5 6 5 6 6 5 6 5 6 6 5 6 5 6 6 5 6 6 5 6 6 5 6 …
