# Supplementary material for: New Data Indicate Larger Decline in Morphological Diversity in Split-Footed Lacewing Larvae than Previously Estimated
Source: Insects. 2025 Jan 27;16(2):125. doi: 10.3390/insects16020125 (PMC11855922; doi:10.3390/insects16020125)
Supplement: Supplementary file 1 [file insects-16-00125-s001.zip › insects-3012998-supplementary/Suppl Files Analysis Nymphidae/02/02.nef]

#CONST 1 1 1 0
#HARMO 20
0201_1
  1.0000000e+00 -2.4555445e-18 -3.8025995e-17  1.4925021e-01
  4.9160664e-03  2.0752242e-01 -2.8261359e-01 -5.8640710e-02
  1.4386018e-01 -3.3615774e-02 -3.9501548e-02 -5.8718249e-02
 -2.0314063e-02 -2.9416595e-02 -9.9220603e-02  1.3626739e-02
 -1.9458387e-02  6.4290271e-03  2.2703215e-02  2.6062543e-03
  1.6769350e-02  4.7930509e-02 -3.3561017e-02 -2.6720962e-02
  2.7343475e-02 -1.5235778e-02 -5.4820071e-03  1.4999647e-03
 -6.2208380e-03 -7.4735031e-03 -1.2048468e-02  1.7701756e-03
 -1.0642349e-02  6.7205563e-03  3.2002770e-03 -1.1736646e-02
  8.2996414e-03  1.2698981e-02 -1.6943350e-02 -2.9529768e-03
  6.6453381e-03 -4.6927595e-03  2.8678031e-03 -2.4341529e-03
 -1.4839636e-03 -2.3896929e-03 -4.6975664e-03 -2.7380916e-03
 -2.6235823e-03  4.3924213e-03  7.4196740e-04 -5.2226964e-03
  2.9545201e-03  4.4296535e-03 -5.7771937e-03 -6.9775990e-04
  1.5802853e-03 -3.2920624e-04  2.0775461e-03 -1.9949753e-03
 -6.7211276e-04  7.7603275e-04 -1.7501309e-03 -4.0138618e-03
  5.1067295e-05  2.5063558e-04 -1.6380158e-03 -2.6235223e-03
 -1.6628768e-03  1.6816414e-03 -6.9952308e-04  3.1786968e-04
  2.6420950e-04  1.7877673e-03  2.2392469e-03 -2.9156179e-03
  1.3829611e-03  1.2948934e-03 -2.6643860e-03 -2.3809786e-03
0202_1
  1.0000000e+00  4.6121593e-17 -5.1247263e-17  4.3007586e-02
 -2.2674000e-01  1.4235670e-01 -3.3883274e-01 -5.7401102e-02
  5.9657527e-02  7.1535920e-03 -5.3586961e-02 -1.1595696e-01
 -5.0801127e-02 -2.8313176e-02 -5.7403037e-02 -1.2470891e-01
  1.3543262e-02 -6.7862032e-02 -7.1133700e-02 -1.6107728e-02
 -4.2844368e-02 -9.1682829e-03 -2.8812377e-02  2.5770983e-02
  7.6886783e-04 -1.0385089e-02  2.7598917e-02  1.4023414e-02
 -1.1566594e-02  5.3797598e-03  1.4365267e-02 -2.8886753e-02
  1.2445654e-03 -9.7309642e-03 -6.5805104e-04 -2.3157240e-02
 -4.8431896e-03  7.2792805e-03 -1.5465720e-02 -8.7090494e-03
  8.9641717e-03 -4.8011197e-03  1.8780675e-03  5.8874670e-03
  1.8302054e-03 -2.0096979e-03  2.9059450e-03 -3.6403833e-03
  6.8101885e-04 -1.0455052e-02  7.1785090e-03 -3.2555498e-03
 -3.6053604e-03  9.1241060e-04 -6.6219196e-04 -3.9664354e-03
  3.4013381e-04 -1.6245427e-03  4.9657197e-03 -1.2237931e-03
  1.6870192e-03  4.2948652e-03 -1.6940335e-04 -1.5419907e-03
  1.7514722e-03 -1.5214380e-03  4.8604383e-03  1.5770491e-04
  2.8603000e-03  1.4859758e-03  1.0920882e-03 -1.0018452e-03
  1.8966324e-03 -2.9530908e-03  3.4018818e-03 -1.3201018e-03
  9.4086576e-04  1.0198116e-04 -2.1958202e-03  5.2054979e-04
0203_1
  1.0000000e+00 -4.7596533e-18  4.0031119e-17  6.3210918e-02
 -1.7435579e-01  2.3172025e-01 -3.2034841e-01 -8.5386052e-02
  1.1574388e-01  2.1524473e-02 -1.5822850e-02 -2.1608253e-01
  4.0035105e-03 -1.8416591e-02 -1.3173318e-01 -9.0889940e-02
  1.4299246e-02 -5.7828945e-02 -1.8480733e-02  2.8061615e-02
 -3.3201279e-02  1.1121724e-02  1.9057973e-02  1.0480280e-02
 -1.0463925e-02  2.3969292e-03  2.3378875e-02 -4.2639881e-02
 -4.9643429e-03  2.2831889e-02 -1.7296113e-02 -1.7535260e-02
  1.0383154e-02 -5.3991467e-03  1.2759290e-02 -2.8435897e-03
  5.3334185e-03  5.8101704e-04  7.5035626e-03 -3.4517094e-03
 -1.9987592e-03 -1.0517179e-02  9.5555723e-03 -8.6939641e-03
 -2.1516247e-03  2.8412857e-03  1.4533959e-04  1.2739229e-03
 -4.1159880e-03 -4.4306936e-03  6.5330070e-03 -1.5648937e-03
  2.3888715e-04  3.8942687e-03  2.1225824e-03  6.1516676e-03
 -1.1935969e-03  1.6999931e-05  8.4289625e-03 -8.9879057e-04
  4.6636101e-03  2.2290821e-03 -1.4283811e-04  4.3997879e-04
  5.7133627e-05 -3.6273713e-03 -1.7161472e-03  1.2180826e-03
  1.5270100e-03 -1.9924698e-03  1.0327373e-03  8.7815012e-03
 -3.4741263e-03 -7.9352615e-04  4.2215416e-03 -6.2712443e-04
  6.6253579e-04  1.6730006e-03 -2.0681707e-03  1.0064726e-03
0204_1
  1.0000000e+00  4.2422318e-18  3.2557676e-17  1.0932035e-01
 -1.4688725e-01  1.8440940e-01 -2.8307356e-01 -5.6623996e-02
  9.8626105e-02  1.3452061e-02 -3.5882797e-02 -1.1551564e-01
 -2.3561880e-02 -1.5553279e-02 -1.1194917e-01 -1.0747139e-01
  4.2383553e-03 -5.3446116e-02 -5.5177534e-02  2.4069770e-02
 -3.1278469e-02  7.8175343e-03 -2.7754907e-03  1.1230515e-02
 -1.4910039e-03 -7.5080080e-03  2.9558316e-02 -1.3291275e-02
 -8.6328978e-03  1.0428666e-02 -2.0088752e-02 -3.6170009e-02
  1.9332050e-03 -7.8031796e-04 -6.1090907e-03 -3.7597278e-03
  7.1741033e-03  3.7439012e-03 -6.6437233e-03  5.3547564e-04
  4.2470019e-03 -1.1765093e-02  1.3749342e-02 -5.2501420e-03
 -4.0277641e-03 -3.9189740e-03 -4.4077987e-03 -8.9824648e-03
 -3.9162540e-03 -5.5499786e-04  4.4230468e-03 -5.4289632e-03
  1.8663695e-03  3.0220193e-03 -1.2398656e-03 -1.5127876e-03
  2.5546984e-03 -8.2931146e-04  5.4865516e-03 -2.7804217e-03
  1.7397999e-03 -6.5576074e-04  9.9415234e-04 -1.5926222e-03
  1.1542073e-03 -1.2315571e-03  2.8400619e-03 -4.1112197e-03
  2.4789105e-05 -1.9860882e-03 -1.0455559e-03 -3.2268160e-04
 -7.0531552e-04 -1.3768291e-03  2.7450272e-03  1.1995172e-03
 -1.0221671e-03  6.5306353e-04  3.8654499e-03  6.4168709e-04
0205_1
  1.0000000e+00  2.9690998e-18  2.7506223e-17  1.5527518e-01
 -6.5496859e-03  1.6949630e-01 -2.0422572e-01 -5.2274834e-02
  1.1926129e-01 -2.3397324e-02 -3.7695968e-02 -3.1914252e-02
 -9.3126108e-03 -1.7847389e-02 -1.1983086e-01 -1.8374496e-02
 -2.5408142e-02 -9.8140148e-03  2.2288605e-02  1.9979057e-02
 -1.1359791e-03  3.1150896e-02 -2.6930878e-02 -2.9355736e-02
  1.4522209e-02 -9.0410967e-04 -1.9852540e-02 -1.0779306e-02
  2.2838786e-03 -4.8400656e-03 -2.4070949e-02  7.0647903e-03
 -7.8692777e-03 -5.6119278e-03  1.1761210e-02  4.1463407e-03
 -4.9165700e-03  9.7905269e-03 -7.6309378e-03 -1.4770614e-02
  6.8324071e-03  3.7298979e-03 -9.0837302e-03  1.5620269e-03
  2.5181992e-03 -2.2810820e-03 -3.2491267e-03 -1.1141684e-03
 -1.4199405e-03 -3.4899354e-03  4.9337783e-05 -2.1514424e-03
 -3.5351110e-03  3.3476218e-03 -3.3165633e-03 -5.0002794e-03
  3.6291075e-03  2.5419614e-03 -1.2556720e-03 -4.6651065e-04
  1.0919352e-03 -8.0110064e-04 -1.6407991e-03 -2.6560405e-03
  1.0041491e-04 -3.2687908e-04 -1.3825690e-03 -2.3767595e-03
 -1.4970587e-03  6.9048630e-04 -1.8604210e-03 -2.1226816e-03
  3.3343232e-04  1.0013782e-03 -1.3198583e-03 -1.1835653e-04
 -3.1515436e-04  9.7849934e-04  4.2011682e-04 -1.4283695e-03
0206_1
  1.0000000e+00  1.3567493e-17 -1.8951635e-17  1.5452626e-01
  9.7994642e-03  1.4839117e-01 -2.0228995e-01 -4.5153140e-02
  1.0799298e-01 -1.4156189e-02  3.3362284e-03 -2.4762729e-02
  4.8946300e-03 -1.1415048e-02 -1.1879608e-01 -1.8040092e-02
 -6.6827442e-03 -1.2423780e-02  9.0982454e-03  3.0045555e-02
  1.3392167e-04  2.4681878e-02 -4.3555086e-03 -3.0806318e-02
  1.5719358e-02 -1.0680512e-03 -1.3820889e-02 -1.5070747e-02
  5.9137947e-03 -3.7108267e-04 -2.9887470e-02  1.6811647e-03
 -5.7867448e-05 -4.7260944e-03  6.9679700e-03  9.4217275e-03
 -2.8729464e-03  2.2260769e-03 -1.5760104e-03 -1.2170190e-02
  1.7140698e-03  4.5348150e-03 -6.1359744e-03 -6.6551305e-03
  4.0999082e-03  1.8611073e-03 -8.9298640e-03 -3.5635637e-04
  3.1261635e-03 -2.5934566e-03  1.3073588e-04  2.7921806e-03
 -2.8806220e-03 -1.0272236e-03 -4.8875095e-04 -4.6474299e-03
  9.8574954e-05  2.2104652e-03 -2.8026515e-03 -2.2510526e-03
  6.5072749e-04  2.0831845e-03 -2.7110367e-03 -2.4184365e-03
  2.5675071e-03 -1.1396770e-05 -1.5123187e-03  9.3157424e-04
 -5.6927984e-04 -5.2434406e-04  7.5988701e-05 -2.5609358e-03
 -6.3496801e-04 -1.2771036e-04 -1.8816958e-03 -1.2760724e-03
 -1.1896935e-03  1.6281129e-03 -1.0082215e-03 -1.2046228e-03
0207_1
  1.0000000e+00 -4.7610191e-18  7.1925920e-17  9.9166804e-02
 -1.7306474e-01  1.4828594e-01 -2.4622258e-01 -3.6823518e-02
  6.8149179e-02  5.4370336e-02 -1.5969669e-03 -7.1627657e-02
 -1.7281432e-02  2.9406585e-02 -3.1138806e-02 -1.3580089e-01
  3.8558289e-02 -3.3094249e-02 -5.4959086e-02 -3.7850004e-02
 -1.3331063e-02 -5.2510760e-03 -4.7054244e-02 -9.7478165e-03
  5.7842254e-03 -1.6485019e-02  1.0472166e-02  2.4755821e-02
 -9.0663678e-03 -2.8777221e-03  1.3876268e-02 -1.3314939e-02
 -4.2391018e-03 -1.0354543e-02  2.0216938e-02 -1.2821747e-02
 -8.3647154e-03  4.2981680e-03 -5.6909978e-03 -1.8719147e-02
 -1.2673263e-03  2.2493336e-03  5.9890909e-03 -3.4477297e-03
  1.4848162e-03  4.5565162e-03 -3.7909088e-03 -5.2634408e-03
  2.7709887e-03 -2.6435413e-03  6.5271475e-03  5.9295216e-04
  1.3456102e-03 -2.5456935e-03  7.3151408e-04 -5.6163082e-05
  8.1268420e-04 -3.3688863e-03  6.5011239e-03 -1.0437802e-03
 -8.2714364e-04 -2.8217465e-03 -9.3963896e-04 -2.4850313e-04
 -1.4648695e-03 -1.1379245e-03  1.5340689e-03  2.3883063e-03
 -1.5172676e-03  5.5109490e-04  1.6341055e-03  4.7648196e-03
  6.9846308e-04  1.6479901e-03  5.5790495e-03  1.7470683e-03
  8.4861705e-04  4.3118052e-04  2.3959569e-03 -1.0226355e-03
0208_1
  1.0000000e+00  3.0749934e-17 -7.1924507e-17  1.0139561e-01
 -7.4910538e-02  1.8688041e-01 -1.9873198e-01 -6.5695868e-02
  1.2172692e-01  2.2698755e-02 -2.8222148e-02 -6.9791424e-02
  7.4773141e-03 -9.9856137e-03 -1.1378101e-01 -5.8843352e-02
 -6.0176575e-03 -4.4688353e-02 -9.4557283e-03  1.8782397e-02
 -3.2094683e-02  1.8770154e-02 -2.3525772e-03 -1.7772291e-02
  2.6736773e-03  1.0694303e-02  7.5149836e-03 -2.2527213e-02
  9.7706926e-03  1.1300660e-02 -2.6189503e-02 -1.6377392e-02
  5.6034228e-03 -1.5153257e-02  1.4039845e-03  4.6075881e-03
 -6.7217238e-03 -4.1160078e-03 -1.7940110e-04 -8.4593446e-03
 -6.8192460e-03 -1.6719563e-03  5.4889973e-03 -8.6949109e-03
  6.7315990e-04  6.5484302e-03 -4.0363484e-03 -7.3370608e-03
  3.8243958e-03 -1.9225563e-03  2.9823132e-03 -1.6915883e-03
  8.3313618e-04 -2.7544965e-03  1.2816935e-03 -2.5307414e-03
 -2.2995022e-03 -2.5228358e-03  3.6351200e-03 -3.0056184e-03
 -1.3502547e-03  4.3534319e-04 -9.7402284e-05 -2.7283617e-03
  1.0009661e-04 -1.7088762e-04  1.1944485e-03  3.1835547e-04
  4.1628232e-06 -1.3790900e-04  3.8992992e-03 -4.6161398e-04
  1.0703901e-03 -2.0493357e-04  2.7087650e-03 -2.6390627e-03
  6.1687632e-04 -9.1454244e-04  1.6942436e-04 -1.3196613e-03
0209_1
  1.0000000e+00  4.0322372e-18 -3.9232174e-17  1.2297974e-01
 -1.9950218e-01  1.6107790e-01 -3.1142758e-01 -8.2505074e-02
  5.8796017e-02  4.3388189e-02  1.4159866e-02 -9.1342297e-02
 -8.5735334e-03  1.6039752e-02 -6.3957282e-02 -1.4547740e-01
  4.1236996e-02 -4.3819006e-02 -5.4253992e-02 -2.5070099e-02
 -1.5419073e-02 -1.1079212e-02 -3.6140985e-02  5.1157737e-03
  2.7321723e-03 -1.8824921e-02  1.8289631e-02  2.0418054e-02
 -1.7645072e-02  2.0645651e-03  1.7977355e-02 -2.4535136e-02
 -3.8817224e-03 -6.1638957e-03  6.1487366e-03 -1.7172283e-02
 -6.5171632e-03  1.0893322e-02 -3.4498240e-03 -1.4867117e-02
  7.7032380e-03 -2.6821469e-04  1.7465724e-03  3.9235202e-04
  3.7621383e-03  1.5406248e-03  3.9583221e-03 -2.1075729e-03
  3.8197806e-03 -6.6076314e-03  5.7307718e-03  2.4660791e-04
  5.6254960e-04 -9.1010582e-04  3.8735563e-03 -8.8663153e-04
  9.1595907e-04 -3.5993152e-03  4.2485019e-03 -9.6411587e-04
 -3.9714562e-04  1.9398735e-04  8.4599284e-04  9.4163393e-04
 -1.2518336e-03 -7.5793669e-04  3.6444031e-03  2.8246565e-03
  3.7456762e-04  2.6006833e-03  4.1082171e-03  2.3988113e-03
  1.3809529e-03  9.4585377e-04  4.1543206e-03 -2.2935132e-03
  2.4678896e-03  1.0062452e-03 -2.3367185e-03 -9.8171457e-04
0210_1
  1.0000000e+00 -2.6271972e-17  4.7519358e-17  9.4920630e-02
 -1.4473647e-01  1.3748120e-01 -2.4350398e-01 -5.7022011e-02
  7.4085164e-02  3.7527934e-02 -2.4209570e-02 -5.4774846e-02
 -1.1557925e-02  1.0657953e-02 -5.6825605e-02 -1.1498534e-01
  2.2092085e-02 -4.1184631e-02 -4.7563687e-02 -2.8014655e-02
 -2.2399667e-02 -6.2476405e-03 -4.8488520e-02 -6.8450027e-03
 -4.2516075e-03 -8.1141544e-03  1.1512381e-02  2.8314897e-02
 -8.6996868e-03  7.1987485e-03  1.2773180e-02 -1.4801409e-02
 -1.4120837e-03 -4.8630926e-03  1.2912594e-02 -1.7690299e-02
 -4.6686024e-03  3.6225916e-03 -1.1716144e-02 -2.0738239e-02
  1.2152764e-03  1.8969730e-05 -2.3855722e-03 -3.8097276e-04
  3.0711963e-03  1.4154647e-03 -1.1693628e-03 -1.8288008e-03
  2.3578440e-03 -4.6552721e-03  7.2080288e-03 -7.5145686e-04
 -1.4209981e-03 -3.0890314e-03  1.9288815e-03 -3.5353691e-03
 -1.8053839e-03 -1.3506622e-03  3.8655763e-03 -1.6305284e-03
 -1.1543864e-03  3.2711848e-04  2.0082149e-03 -1.5765162e-03
  1.5790975e-04  5.7221708e-04  1.8747067e-03 -8.4449828e-04
  1.0603397e-04  3.8269440e-04  2.2423313e-03  4.5824409e-04
  1.5930120e-03  4.7212105e-04  2.6265962e-03 -1.0898886e-04
  1.3455442e-03 -8.4518013e-04  2.4213428e-03 -1.1062528e-03
0211_1
  1.0000000e+00  3.7740641e-17 -1.0123829e-16  1.0557735e-01
 -1.3220959e-01  2.1405237e-01 -3.1913203e-01 -6.3112212e-02
  1.0196619e-01  3.4568129e-03 -3.0892990e-02 -1.4914792e-01
 -1.9452723e-02 -2.1442666e-02 -1.3605323e-01 -8.4436056e-02
 -8.2364975e-04 -5.3937876e-02 -3.7067794e-02  3.6523490e-02
 -3.3055659e-02  1.7823938e-02  1.3885341e-02 -1.8532563e-03
 -2.2962289e-03 -1.7120558e-03  1.8616090e-02 -3.3423086e-02
 -4.7942926e-03  1.8412660e-02 -3.0689111e-02 -2.3911629e-02
  5.8209777e-03 -3.8471013e-03  7.6913600e-04  1.7465033e-03
  3.3721206e-03 -5.2029937e-04 -1.1606146e-03 -2.6239274e-03
 -5.3704501e-03 -9.1406422e-03  1.0533518e-02 -1.1338259e-02
 -4.9008924e-03  2.1924274e-03 -4.2657808e-03 -4.6548689e-03
 -3.2512575e-03 -1.1926834e-04  5.7060084e-03 -5.6164440e-03
  1.2134071e-03  2.1670161e-03  4.7928080e-05 -1.0024930e-04
  1.0640807e-03 -8.1963408e-04  6.1568868e-03 -4.0442585e-03
  1.9371742e-03 -1.3773323e-03  5.6505435e-04 -1.9496277e-03
 -1.2883669e-03 -2.9957786e-03  7.7843389e-04 -2.1859150e-03
 -1.2931344e-03 -4.4293865e-04  1.8650115e-03  4.5232977e-03
 -8.9294277e-04  4.3956291e-04  6.5680761e-03 -1.7550885e-03
  7.8206849e-04  7.9646737e-04  1.1226731e-03 -2.3064526e-03
0212_1
  1.0000000e+00  5.6401129e-18 -4.9000472e-17  1.5667035e-01
 -1.5111913e-01  2.8068552e-01 -3.7555489e-01 -1.0155949e-01
  1.0148275e-01  1.2948531e-02  2.3713030e-03 -2.4881334e-01
 -1.2394206e-02 -7.6408489e-03 -1.7777726e-01 -7.9629036e-02
  5.5841027e-03 -5.2315781e-02 -2.6395355e-02  6.2323520e-02
 -2.8594164e-02  1.3472400e-02  1.8533270e-02 -1.3128150e-02
 -1.9877566e-02 -1.4877837e-02  2.1775007e-02 -4.1206615e-02
 -9.2854355e-03  2.1373436e-02 -2.2893968e-02 -1.4708052e-02
  4.8546358e-03 -1.6572808e-03  1.5969951e-02 -7.8309115e-03
  7.2316156e-03 -3.4666392e-03 -3.3161101e-03 -1.1526478e-02
 -3.7733906e-03 -1.4275978e-02  7.8011736e-03 -1.1210462e-02
 -2.6429158e-05 -4.1121515e-03 -4.4446458e-03 -2.3764710e-03
 -4.6648863e-03 -3.7040863e-03  4.2700031e-03  3.1321754e-05
  5.4006906e-04  3.2726071e-03  5.0634448e-03  6.2955487e-03
  1.6377110e-03  1.1032389e-03  1.1280738e-02 -7.2851082e-03
  4.2864543e-03 -6.8003336e-04 -2.5161528e-03 -2.8691821e-03
  1.6888191e-03 -1.3015433e-03  3.0411204e-04  2.1722344e-03
  2.4300710e-03 -1.1088593e-03  4.8607828e-03  3.9226855e-03
  3.5037407e-04 -1.9405638e-03  3.0411787e-03 -2.7875245e-03
 -1.5145500e-03  5.2045715e-04 -5.7349044e-04  1.8536371e-03
0213_1
  1.0000000e+00 -2.2860644e-17  5.1541748e-17  1.5585103e-01
 -1.6161494e-01  1.4647264e-01 -2.8594809e-01 -5.1705495e-02
  6.8924553e-02  3.8004966e-02 -2.6579464e-02 -6.9085103e-02
 -1.4437309e-02  7.3973111e-03 -9.1844021e-02 -1.1113192e-01
  2.6771288e-02 -4.2128455e-02 -5.7731049e-02  4.8158057e-06
 -2.3307260e-02 -9.4986493e-03 -3.0028722e-02  1.5072975e-02
 -5.2238794e-03 -8.6628815e-03  2.3267013e-02  1.2001585e-02
 -1.5507748e-02  1.1008574e-02 -7.4753664e-04 -2.9555966e-02
  1.7365422e-04  3.1909132e-03 -6.4493105e-03 -1.3899803e-02
  1.3425951e-03  8.5158270e-03 -1.5189585e-02 -9.5145209e-03
  7.3522966e-03 -4.3926541e-03  1.7071942e-03  2.6239732e-03
  2.0160229e-04 -3.2183671e-03 -1.2625345e-03 -5.6779602e-03
 -2.4357792e-03 -5.0465872e-03  4.0757204e-03 -2.2520360e-03
 -3.4657407e-03  7.1720364e-04 -9.2954483e-04 -6.4867913e-03
 -1.5836247e-03 -9.4027132e-05  1.0686553e-03 -2.6477635e-03
 -1.9908252e-04  1.8031714e-03 -9.2168853e-04 -2.2039027e-03
  5.4229458e-04  4.0349716e-04  3.3023439e-03 -8.4585815e-04
  1.1916181e-03 -7.2379025e-05  1.7331999e-03 -4.5051329e-03
  7.6331155e-04 -1.2593042e-03 -6.9969708e-04 -2.8952756e-03
  9.6903708e-05 -1.5506645e-03 -1.1831416e-03  2.8523578e-04
0214_1
  1.0000000e+00 -2.8535666e-18  3.0594940e-18  1.6227770e-01
 -1.7335992e-01  1.7331298e-01 -2.8551593e-01 -4.8368964e-02
  5.9753687e-02  5.6850497e-02  4.6318560e-02 -8.7589962e-02
 -1.0337637e-02  2.9827848e-02 -5.5808143e-02 -1.4700488e-01
  3.4952221e-02 -2.3585436e-02 -6.0401026e-02 -3.8974945e-02
 -9.0669890e-03  3.2855205e-03 -5.3134419e-02 -1.2360623e-03
  8.9407506e-03 -1.4895324e-02  1.5143772e-02  2.3714943e-02
 -1.0177642e-02 -2.0601270e-03  1.1772860e-02 -1.4115493e-02
 -6.4367676e-03 -7.0929868e-03  1.3121175e-02 -7.2785336e-03
 -8.9262893e-03  1.0799016e-02  8.3739556e-04 -1.4533336e-02
  9.4294851e-04  2.3571026e-03  6.0925512e-03 -3.3632452e-03
 -1.6161253e-04  4.1998682e-03  1.0968880e-03 -6.0706369e-03
  1.2863013e-03 -1.8883002e-03  5.4318254e-03  1.5144069e-03
  8.6135798e-04  1.4021424e-03  4.6444279e-03 -2.2664721e-03
  1.9603789e-03 -2.7727093e-03  3.4635483e-03 -2.4864280e-03
 -2.9755278e-04 -2.3237562e-03 -1.7136080e-03 -7.0930950e-04
 -1.2273110e-03 -1.8467859e-03 -2.6974570e-05  5.1024786e-03
 -7.4962899e-04 -8.0938854e-04  4.0042185e-03  5.3272223e-03
 -7.4296669e-04 -4.5757604e-04  4.9708698e-03  8.9652137e-04
 -1.1078269e-03  2.9634537e-05  1.9894891e-03 -7.6518500e-04
0215_1
  1.0000000e+00  3.2252132e-17  7.6920749e-17  1.6055758e-01
 -1.8929977e-01  1.4392221e-01 -2.7529466e-01 -2.5420032e-02
  5.0515389e-02  4.7862611e-02  2.0879529e-03 -6.0412039e-02
 -3.2356377e-02  1.3185486e-02 -4.8176778e-02 -1.3176216e-01
  1.8450892e-02 -3.9694498e-02 -5.4222412e-02 -4.1866118e-02
 -2.4878015e-02 -9.6663774e-03 -6.7444039e-02 -7.6691052e-03
  1.4233455e-03 -1.7111402e-02 -9.9161783e-04  2.9907211e-02
 -9.8775311e-03 -6.4025638e-03  6.9065577e-03 -5.9660175e-03
 -4.6621169e-03 -1.6537901e-02  1.4497216e-02 -7.1188778e-03
 -1.3284466e-02  4.6836170e-04 -6.9987558e-03 -1.6807388e-02
 -3.9809746e-03  4.9099125e-04 -1.6574239e-04 -3.5117969e-03
 -9.5139715e-04  4.2709899e-03 -5.6061035e-03 -6.8599564e-03
  2.4780816e-03 -3.3937103e-03  2.0000023e-03 -1.2915287e-03
  6.7386812e-04 -2.0056208e-03 -2.4838583e-03 -3.6365853e-03
  1.8548849e-03 -3.9447646e-03  2.5344335e-03 -1.1725044e-03
 -3.7638066e-04 -3.3354755e-03 -1.8793427e-03 -3.9128827e-03
 -1.6451541e-03 -3.2451261e-03 -2.8480576e-04 -3.3252081e-04
 -2.1086168e-03 -4.6303853e-04 -2.9037750e-04  8.4405137e-04
  4.8017150e-04  3.1251046e-04  4.2719575e-03  1.2639569e-03
  1.1262349e-03 -5.7250625e-04  3.8461793e-03 -3.0035687e-03
0218_1
  1.0000000e+00  3.6917944e-18  2.7262181e-17  1.1859381e-01
 -1.2410323e-01  2.8816332e-01 -3.2613600e-01 -8.9728539e-02
  1.1970967e-01 -1.4567695e-02 -3.9441109e-02 -2.4048213e-01
 -1.2408336e-02 -2.5879108e-02 -1.6805462e-01 -5.1825858e-02
 -8.8011431e-03 -5.9413073e-02  9.5244842e-03  4.3907152e-02
 -2.8271203e-02  2.0796273e-02  2.0095075e-02 -3.1602319e-02
 -1.3284909e-02 -6.2313050e-03 -3.6959068e-03 -3.9502874e-02
  2.7025952e-03  2.3137146e-02 -2.0470945e-02 -5.8378188e-03
  5.6757740e-03 -1.4583709e-02  1.7648852e-02 -7.4626772e-03
  5.1566955e-03 -1.5949068e-03  1.5374977e-04 -1.0067929e-02
 -7.7789316e-03 -9.9661210e-03  8.7450369e-03 -6.4173357e-03
  5.5291383e-04  2.6709505e-03 -7.2843566e-04 -2.1465498e-03
 -5.8864939e-03 -7.2456838e-04  8.7871012e-03  3.8505397e-04
  5.6340643e-03  2.9897517e-03  6.8519401e-03 -1.3058785e-03
 -6.2277171e-06 -1.2854343e-03  2.2767881e-03 -7.0955118e-03
  3.8104847e-03 -2.4560392e-03 -2.3921257e-03  5.6391352e-03
 -2.7085199e-03 -1.7016062e-03  6.8431925e-03  3.9143351e-03
  3.7749706e-04 -1.0549729e-03  4.6500220e-03 -7.1197474e-04
 -1.4856457e-03  2.7790562e-03 -1.5761402e-03  2.5514711e-05
  2.4106273e-03  7.7623083e-04  9.4182246e-04  4.0967372e-03
0219_1
  1.0000000e+00  1.4347840e-17 -9.4089591e-17  1.0358121e-01
 -1.6114592e-01  2.3151353e-01 -2.9228544e-01 -5.5241745e-02
  1.0085222e-01  5.8554082e-03 -8.6976852e-03 -1.8875861e-01
 -1.8576748e-02 -1.7597608e-02 -1.3593168e-01 -1.1856573e-01
  6.0664096e-03 -5.6444561e-02 -4.3582985e-02  2.2794262e-02
 -1.9952650e-02  8.8554255e-03  6.0093723e-03  1.4282390e-02
 -7.0377400e-03 -1.4553156e-02  3.5492520e-02 -2.9857263e-02
 -1.2813879e-02  1.5309365e-02 -1.9509578e-02 -2.8339315e-02
 -9.1043874e-04  1.2934970e-03  3.1314929e-03 -5.0865638e-03
  1.0121774e-02  7.2758795e-03  1.5485472e-03 -2.3583850e-03
  2.2030718e-03 -1.0007940e-02  1.2940950e-02 -6.8922426e-03
  9.5874634e-04 -1.4429582e-03  1.6557171e-04 -2.3276800e-03
 -5.0384274e-03 -4.9919808e-03  7.1784305e-03 -4.3855764e-03
 -2.9164626e-04  1.7818161e-03 -2.5547739e-04  2.8973461e-03
 -1.9748308e-03  8.0721726e-04  8.8333893e-03  2.0293140e-04
  3.8317957e-03  1.7670822e-03  4.5574980e-03 -9.1644029e-04
  6.1272201e-04 -1.4172622e-03  1.3116022e-04 -4.0344039e-03
  1.8950908e-03 -6.9872453e-04 -3.1699425e-03  6.2059696e-03
  8.4982646e-06 -1.0402742e-03  3.9831415e-03  3.8998516e-03
  5.7820405e-04 -1.0571174e-03  3.5273815e-03  1.5162219e-03
0221_1
  1.0000000e+00  1.5798521e-17 -8.4149480e-17  1.3428410e-01
 -1.9586193e-02  2.0760557e-01 -2.0438536e-01 -6.4846880e-02
  1.3083374e-01 -3.3619761e-02 -6.2299834e-02 -6.6063376e-02
 -2.8428678e-02 -2.1013977e-02 -1.1995773e-01 -8.0794931e-03
 -2.6876370e-02 -9.4443882e-03  2.2266390e-02  6.3984932e-03
 -1.0703027e-03  3.6020347e-02 -2.7956272e-02 -3.1792985e-02
  1.6496683e-02 -6.3384482e-03 -1.7666481e-02 -1.0430451e-02
 -3.6657559e-04 -6.6298608e-03 -1.6721678e-02  9.6324104e-03
 -1.1983127e-02 -3.5658202e-03  1.3412331e-02 -1.1399243e-02
  8.7354744e-04  1.1249788e-02 -1.5189788e-02 -1.0303177e-02
  6.0522257e-03 -6.6784261e-04 -3.6950365e-04 -1.2381636e-03
  1.0760866e-03 -3.4203112e-03 -2.6406144e-03 -2.2874314e-03
 -4.6908580e-03 -7.6224196e-04  2.2319698e-03 -6.0763603e-03
 -6.5562276e-04  3.7128551e-03 -3.9482668e-03 -3.2881985e-03
  1.2433285e-03  2.5596169e-04  6.7994487e-04 -2.7696148e-03
  5.0465706e-05  3.6671739e-04 -5.2727813e-04 -2.2061828e-03
  2.4535352e-04 -9.9292348e-04  8.5038046e-04 -3.5187984e-03
 -1.3363986e-03 -3.6545225e-05 -1.8260215e-03 -1.5331721e-03
 -7.9088082e-04  2.3568521e-04  2.1786148e-03 -1.4802283e-04
  4.1682816e-04  1.8641477e-03  1.1706527e-03 -3.7663605e-03
0222_1
  1.0000000e+00 -1.9476609e-17 -8.9016068e-17  1.1765351e-01
 -1.5058524e-01  2.4744149e-01 -2.8994935e-01 -6.6730727e-02
  1.1159867e-01  1.0492332e-02 -1.8220410e-02 -1.8502087e-01
 -1.4325898e-02 -1.5386892e-02 -1.4137821e-01 -9.9086419e-02
  4.8135354e-03 -5.4982615e-02 -3.3652725e-02  3.3331066e-02
 -2.6314316e-02  9.7698143e-03  1.4266550e-02  3.5784246e-03
 -1.0000320e-02 -1.0191130e-02  2.5086509e-02 -3.7283976e-02
 -1.0302407e-02  1.7746825e-02 -2.6067395e-02 -2.1930910e-02
  4.0631805e-03 -8.1700490e-05  7.5882836e-03 -1.8857145e-03
  9.5930979e-03  1.3981430e-03  5.2132017e-04 -4.0234688e-03
  1.3898053e-04 -1.1159443e-02  1.1567789e-02 -1.0321470e-02
 -1.4922364e-03 -1.3383433e-03 -1.0891051e-03 -1.8206403e-03
 -4.4320052e-03 -2.5809821e-03  6.1162287e-03 -4.6577548e-03
  2.8368190e-04  2.8040459e-03  1.2447283e-03  4.4493238e-03
  3.7544500e-04  1.5201568e-03  9.1713416e-03 -3.4474004e-03
  3.6785492e-03  3.1934801e-04  9.9811843e-04 -2.5004262e-03
  7.4751228e-04 -1.9707654e-03 -1.5710329e-03 -1.1729613e-03
  9.2097818e-04 -1.1176870e-03  1.6829937e-03  7.8103480e-03
 -6.6172562e-04 -1.0981125e-03  6.0473428e-03 -3.5235339e-04
 -8.8091302e-04  4.4657207e-04  1.3463620e-03 -3.2970473e-05
0223_1
  1.0000000e+00  1.7502708e-17  5.0463379e-17  1.3652918e-01
 -3.0405864e-02  2.0286229e-01 -1.9584792e-01 -6.1757594e-02
  1.3449331e-01 -2.5676825e-02 -6.5718660e-02 -7.0072427e-02
 -2.4757479e-02 -1.9898915e-02 -1.2070135e-01 -1.6130241e-02
 -2.6912053e-02 -1.9324148e-02  2.0735972e-02  1.4277731e-02
 -9.0954712e-03  3.7112982e-02 -2.3630327e-02 -3.4400959e-02
  1.5439459e-02 -6.2925219e-03 -1.8062769e-02 -9.3030783e-03
  6.0097540e-04 -4.4809033e-03 -1.9127392e-02  4.5497464e-03
 -1.2796543e-02 -1.0987528e-02  1.2081989e-02 -5.4544410e-03
 -3.5650584e-03  1.0568601e-02 -1.1232819e-02 -1.4254011e-02
  4.3478500e-03 -2.0070358e-03 -3.1549763e-03 -1.8043315e-03
  3.0824028e-03 -3.2431956e-03 -2.5969615e-03 -3.1868788e-03
 -4.6742914e-03 -4.8220614e-03  1.8335808e-03 -5.2927740e-03
 -1.6168457e-03  1.8251570e-03 -2.7741190e-03 -4.3147680e-03
 -9.3378239e-05 -1.2338154e-04 -6.6988940e-04 -2.5896587e-03
  1.0955722e-03 -2.3064205e-04  7.5464945e-04 -1.5631228e-03
  6.2347797e-04 -1.3283919e-03  3.8838080e-04 -4.3338351e-03
 -8.0676143e-04 -1.6053222e-03 -1.4586947e-03 -1.8130056e-03
 -1.0836023e-03 -4.6468018e-04  3.8045317e-04  1.8104236e-05
 -5.8161181e-04  6.4530633e-04  2.7669777e-03 -2.8647123e-03
0225_1
  1.0000000e+00 -1.5243667e-17 -1.2011822e-18  1.2412317e-01
 -1.4892333e-01  2.9374709e-01 -3.1989806e-01 -8.7580751e-02
  1.2003266e-01 -1.0219827e-02 -2.2593001e-02 -2.6042397e-01
 -9.2868827e-03 -2.6159125e-02 -1.7152898e-01 -6.8732440e-02
  1.1449708e-03 -6.9384107e-02  2.1773553e-04  4.3603514e-02
 -2.5360195e-02  1.2005049e-02  1.9861078e-02 -2.3357422e-02
 -1.6109093e-02 -9.6655808e-03  9.3117757e-03 -4.3122648e-02
  2.9224512e-03  2.2463185e-02 -1.8938084e-02 -5.9543222e-03
  5.4039911e-03 -8.5120251e-03  1.7114558e-02 -9.1709840e-03
  8.4171057e-03  5.8845879e-04  1.1531173e-03 -6.4043596e-03
 -4.3981784e-03 -8.9470588e-03  1.0592075e-02 -7.1798698e-03
  2.4913303e-03 -6.7326837e-04 -4.7123655e-04 -7.9555666e-04
 -7.2124496e-03 -2.0027438e-03  7.1705524e-03  1.0696036e-03
  3.6202240e-03  4.1420860e-03  9.1378324e-03  3.3708819e-03
 -2.1453951e-04  1.3629740e-03  4.9274246e-03 -8.8470014e-03
  4.7078741e-03 -3.0414346e-04 -4.2989016e-03  3.9337415e-03
  6.9745662e-05 -1.0320298e-03  3.6927516e-03  5.8603777e-03
  1.2992232e-03 -2.3363331e-03  5.0642805e-03  2.4535383e-03
 -2.3558766e-03  1.1153278e-03 -3.6554853e-05 -8.2676615e-04
  3.1111179e-04  1.3116423e-03  2.5079273e-05  3.7567189e-03
0226_1
  1.0000000e+00 -2.1788946e-17  2.8242647e-17  1.0373300e-01
 -1.5414027e-02  3.4674718e-01 -1.8141916e-01 -5.2893220e-02
  1.1087476e-02 -2.9890842e-02  5.2456956e-03 -1.1887312e-01
  4.6821289e-04  9.7657930e-02 -9.3375595e-03 -5.9901875e-02
  1.1148428e-02 -7.3357392e-03  2.3540189e-02 -1.0814664e-01
  3.9392843e-02  1.0018562e-02 -1.7232794e-02 -2.4925647e-02
  4.0999326e-03 -2.2424581e-02 -1.4886252e-02 -3.5403072e-02
  5.3265668e-03 -2.0112610e-02 -6.5141367e-03  3.1615375e-02
 -2.0395082e-02 -8.5044337e-03  2.1872875e-02  1.6550130e-02
 -8.1991558e-03  7.0159541e-03  4.4862193e-02 -4.2777850e-03
  9.5832565e-03  4.4468813e-03 -1.2100791e-02 -2.3475724e-02
 -1.1548882e-02 -9.2976623e-03  4.2800296e-03  2.1235391e-02
 -2.3075924e-03  1.7841768e-02  1.2349419e-02 -5.7719100e-03
  9.3934198e-03  7.4960809e-04 -1.2765540e-02 -1.9209214e-03
  3.3484332e-03 -2.0932488e-03  5.9007010e-05  1.7434042e-02
  1.8763865e-03 -2.7261398e-03  2.1656776e-03 -1.7358294e-03
 -1.5375987e-03 -2.4555254e-03 -1.6954965e-03  7.1692234e-03
 -9.1547681e-04  9.9206389e-04 -1.8524253e-04 -5.7010351e-03
  1.1715962e-04  6.1228707e-05 -9.0368795e-03  3.7901165e-03
  3.6653928e-04 -7.2135688e-04  2.0999931e-03  9.4060734e-04
0227_1
  1.0000000e+00 -1.1950260e-17  6.7033047e-17  7.6019814e-02
  6.8020542e-02  1.7675971e-01 -2.9926786e-01 -3.3068627e-02
  6.5006374e-02 -9.0552334e-02 -9.5840718e-02 -7.6666144e-02
 -5.6957985e-02  9.3971048e-03 -8.1725073e-02  5.8313056e-02
 -8.9392440e-04  2.4865853e-02  1.7436694e-02 -5.6347550e-02
  2.7461876e-02 -4.7725550e-03 -6.2908075e-02  1.1681587e-02
 -2.2319692e-02 -1.9159515e-02  7.6030262e-03 -2.8469779e-03
 -3.3367952e-03  1.6213504e-02 -1.1100504e-02 -1.3371837e-02
  1.9011430e-03 -3.0927418e-03 -1.6477074e-02 -6.8983616e-03
  5.5344818e-03 -6.0114595e-03 -3.7211788e-03  6.6584632e-03
 -1.4293127e-02  1.2694399e-03 -2.4980414e-03 -1.1429628e-02
  8.0588245e-03  5.5397661e-03 -7.6548567e-03  1.5490163e-03
 -1.9342535e-03 -1.3886302e-03 -2.3387961e-03 -4.8767783e-03
  5.0706113e-04 -2.4608121e-03 -1.1419832e-03 -7.5727558e-04
 -1.9344651e-03  2.8998402e-03 -5.4661287e-03 -5.1923805e-03
  1.5295044e-04  1.1456670e-04  7.9491378e-04  3.0387920e-04
  8.3106361e-04  2.2878344e-04 -2.8954865e-03 -3.6721782e-03
 -1.0784389e-03 -8.0038670e-04 -9.7856116e-04 -2.1096676e-03
 -1.3344583e-03  2.5243692e-04 -1.4789711e-03  1.0474030e-03
  1.3255998e-03  1.6987465e-03  8.7143028e-04 -4.7151820e-03
0228_1
  1.0000000e+00 -2.3509997e-19 -3.4980305e-17  1.1444642e-01
  5.4271714e-03  2.1633004e-01 -2.8271436e-01 -6.5107825e-02
  1.0761034e-01 -2.5604679e-02 -2.7076453e-02 -1.0895784e-01
  9.9763303e-03 -9.7119677e-03 -1.2682757e-01 -7.9016646e-03
 -1.8127352e-02 -2.6882016e-02  1.5238955e-02  6.4601467e-03
 -1.5851556e-02  3.4175373e-02 -1.3846973e-02 -1.1886345e-02
  1.4794717e-02  1.8188439e-02 -3.5001330e-04 -3.7031985e-02
  1.6788456e-02 -9.5799905e-03 -3.3360114e-02  5.8309983e-03
 -1.2634427e-02 -6.8837661e-03  1.6493439e-02  8.4249520e-04
 -2.2200317e-03  7.8048536e-03 -1.7360947e-03 -1.4668878e-02
 -2.6459706e-03  3.6888176e-03 -6.4986344e-03 -1.0167539e-02
  3.4943600e-03  5.3038736e-03 -1.4982525e-03  3.1223687e-03
  3.3069639e-03 -5.0346317e-03  3.5761862e-03 -8.5201779e-03
 -5.9697885e-03 -1.4198127e-03 -1.3365271e-03 -3.2950304e-04
 -1.9430030e-03  4.3213849e-03  3.4160299e-03 -7.4082944e-03
  2.2495121e-03  3.3307349e-04 -3.4529653e-03 -3.0799081e-04
 -2.4958385e-03 -5.5124714e-04  5.2981434e-03 -9.0690176e-04
  2.1651978e-03  1.5986932e-03  6.8350490e-04 -4.5004170e-03
 -2.1483520e-03 -3.7760870e-03 -6.3629764e-04 -5.3507659e-04
 -2.8243580e-03  2.2278363e-03  3.2033751e-03  1.2602926e-03
0229_1
  1.0000000e+00  1.5401968e-17  4.0510613e-17  1.2567394e-01
  1.2107350e-02  1.9573926e-01 -2.4067216e-01 -6.8159840e-02
  1.1380466e-01 -3.0557293e-02 -2.3027603e-02 -5.6333998e-02
 -2.7484117e-03 -2.1148765e-02 -1.2782950e-01 -8.5480502e-03
 -3.8309927e-02 -5.9611875e-03  3.0620311e-02  8.7397824e-03
  7.3813925e-03  4.2106463e-02 -3.5324820e-02 -3.5295442e-02
  1.6442028e-02 -7.9977053e-03 -1.5486970e-02 -6.3407140e-03
 -2.1472344e-03 -8.3150604e-03 -1.5051483e-02  2.5841325e-03
 -1.2382670e-02 -2.1957821e-03  7.1907873e-03 -6.5521553e-03
 -2.4585195e-03  1.4182840e-02 -9.7627399e-03 -1.1751788e-02
  1.1189883e-02 -1.5128366e-03 -4.8636972e-03 -4.0585486e-04
 -4.0075801e-03 -5.2030433e-03 -1.4431155e-03 -3.1178096e-03
 -3.2732441e-03  1.0772105e-03  2.1921109e-04 -4.3532694e-03
 -1.6369703e-03  4.5127779e-03 -2.7480022e-03 -3.6824727e-03
  3.7403382e-03 -6.0971407e-04 -2.3601720e-04 -2.9979385e-03
 -1.6333908e-03 -1.1103804e-03 -1.1284539e-03 -2.1362985e-03
 -7.1848177e-04 -2.3636349e-05  1.6711814e-03 -2.8762046e-03
 -7.3682886e-04  5.5502072e-04 -1.8017190e-03 -2.5731822e-03
 -8.2707120e-04 -1.6687916e-04  1.5023887e-03 -6.1183492e-04
  1.2582387e-04  1.0710868e-03  8.5153985e-04 -3.3675475e-03
0230_1
  1.0000000e+00  4.8678030e-19 -9.3221193e-17  5.4561069e-02
  3.7850627e-02  1.8047268e-01 -2.2423007e-01 -3.1859990e-02
  1.0501653e-01 -6.8819127e-02 -7.0227473e-02 -7.0307050e-02
 -4.7261564e-02  1.4799915e-04 -9.2561895e-02  3.5785213e-02
 -1.0580971e-02  1.5946498e-02  2.7147691e-02 -3.7154659e-02
  2.3819494e-02  1.8117010e-02 -5.3819838e-02 -1.3764108e-02
 -3.7799325e-03 -2.2793226e-02 -6.8778499e-03  3.3637027e-03
 -1.1038581e-02  6.5889714e-03 -1.0738719e-03 -1.8146876e-03
 -4.0021968e-03  5.8683827e-03 -9.2668315e-03 -2.0484851e-02
  1.0394646e-02 -1.0038740e-03 -1.2378743e-02  6.4321357e-03
 -7.9403173e-03 -7.9867800e-03  3.5137357e-03 -7.4279373e-03
 -2.0298407e-03  4.1742572e-03 -4.1152805e-03 -3.3305516e-03
  2.7336206e-05  2.4888102e-03 -3.2136808e-03 -5.8583052e-03
  3.2130522e-03 -2.7958272e-03 -1.0561192e-03  5.6049833e-04
 -4.0128168e-03 -6.1053774e-04 -1.0619440e-03 -5.8002769e-03
  3.1803501e-04  1.5923181e-04 -8.8493496e-04 -1.2590183e-03
 -1.3842466e-03  1.0313066e-03 -1.3027388e-03 -3.0131603e-03
  1.4199269e-03 -5.7437646e-04  1.8361099e-03 -2.0474141e-03
 -7.2235376e-04 -5.7193804e-04 -2.5842917e-03 -3.7775056e-03
 -9.6307817e-04 -7.6568451e-04  1.6376265e-03  1.0415532e-03
0231_1
  1.0000000e+00 -2.1253843e-17  1.0604070e-16  6.0344630e-02
 -1.3958052e-01  1.9122809e-01 -3.5665631e-01 -6.2797614e-02
  1.0164534e-01 -2.7044280e-03 -4.2636974e-02 -1.5002445e-01
 -2.5715315e-02 -3.2257066e-02 -1.2355097e-01 -6.7268126e-02
 -7.1238376e-03 -5.0828726e-02 -2.5490486e-02  2.4391447e-02
 -3.2142596e-02  1.5592540e-02  6.5590646e-03  7.6413235e-03
  9.7188720e-04 -8.9842742e-04  2.2905044e-02 -4.3040777e-02
 -1.2650215e-03  1.1522489e-02 -3.1599283e-02 -2.6961807e-02
  7.7846089e-03 -1.0992934e-02 -2.5734301e-03  3.3459501e-03
 -2.5027190e-04 -3.3097780e-03  2.9500471e-03 -1.1050297e-03
 -6.1615194e-03 -9.7124800e-03  8.7756883e-03 -1.4904881e-02
 -3.9824549e-03  4.9392895e-03 -5.7241589e-03 -4.1956163e-03
  6.4353857e-04 -2.6640712e-04  6.9710508e-03 -3.4077033e-03
  5.0165113e-03  1.1638417e-03  6.0370481e-04 -5.9142529e-04
  4.3498009e-04 -3.0516824e-03  5.8736630e-03 -4.3208540e-03
  1.6394004e-03  1.8085487e-05 -1.0255791e-04 -6.1782288e-05
 -1.4816136e-03 -2.3164335e-03  3.3023065e-03 -3.2705696e-03
  1.9470364e-04  5.6064507e-04  9.5060256e-04  3.1032400e-03
 -5.5970369e-04  1.1878701e-03  5.9565433e-03 -1.9729122e-03
  2.8439556e-03  8.3454616e-04  7.7476280e-04 -9.7932198e-04
0232_1
  1.0000000e+00 -1.3500916e-17  9.5035274e-17  1.4649430e-01
  8.0391270e-02  2.9131702e-01 -1.7625290e-01 -7.2880221e-02
  1.1984088e-01 -6.7496880e-02 -1.1283169e-01 -1.6182280e-01
 -1.1867004e-02  5.9339861e-04 -1.0713041e-01  8.4776079e-02
 -2.0910600e-02  1.0839414e-02  5.2605263e-02 -5.1436839e-02
  1.4372735e-02  2.4906152e-02 -3.9718600e-02 -1.9528233e-02
 -4.6803711e-05  1.4361211e-02 -1.9507043e-02 -1.3539995e-02
  1.2396975e-02 -8.5644634e-03  2.7961985e-03  7.1512199e-03
 -1.7954890e-02  5.2763331e-03 -1.7837209e-03 -2.3688600e-02
  4.0305280e-03  2.1881527e-03 -4.5482964e-03 -5.0265121e-04
 -4.5533204e-03  6.9295996e-03 -1.3969716e-03 -9.1512081e-03
  3.1034279e-03 -3.0400881e-03  4.0361201e-03 -2.0450149e-03
 -2.7107757e-03  9.1924673e-04 -3.6885443e-03 -8.3892143e-03
 -3.6180829e-03 -3.1210727e-03  2.0581210e-03  2.5226318e-03
 -1.7651754e-03  4.7413217e-03  5.0674415e-03 -4.3007774e-03
  5.1719045e-04 -1.0580063e-03  2.2766567e-04 -7.1829947e-03
 -1.4516167e-04 -2.5614120e-04 -2.1940145e-03  2.0860603e-03
 -1.0558043e-03 -2.6214844e-03  5.3768480e-03 -9.6059695e-04
 -2.9408551e-03  4.6328850e-04  2.0314677e-03 -2.4437215e-03
  7.2672424e-04  9.7283731e-04  6.8734846e-04 -1.3191635e-03
0233_1
  1.0000000e+00 -2.5306550e-19 -7.9209501e-17  6.8072797e-02
 -1.9011409e-01  1.3162146e-01 -3.9477140e-01 -4.2069413e-02
  6.3816501e-02 -3.6644145e-03 -9.8181808e-02 -8.2767797e-02
 -6.0937875e-02 -2.9363102e-02 -9.8817365e-02 -6.8118500e-02
 -5.9778204e-03 -4.4477086e-02 -4.5603390e-02  3.1260999e-02
 -3.8018991e-02  1.7142771e-02 -3.2773563e-03  1.7122379e-02
  1.1584848e-02  2.8052939e-03  2.2196575e-02 -1.0957112e-02
 -2.6341417e-03  8.0000872e-03 -2.2884292e-02 -4.1528850e-02
  3.2791181e-03 -1.0956861e-02 -1.9870325e-02  1.8499820e-03
 -3.6366485e-03  7.2499608e-04 -1.0481900e-02  3.8728152e-03
 -2.6103525e-04 -8.4034375e-03  1.3069361e-02 -2.4465865e-04
 -6.4722426e-03  2.2516210e-03 -9.2326949e-03 -1.5356609e-02
 -2.3628906e-03  1.1268207e-04 -3.3180919e-03 -1.7561860e-03
  1.9880392e-03  4.0246989e-03 -6.1345293e-03  2.6033440e-04
  2.8216659e-03 -4.2385275e-03  5.9579412e-03 -2.0805132e-03
 -1.4397523e-03 -2.5954062e-03 -4.2413120e-03 -4.8936158e-03
 -3.6843918e-03 -1.7789390e-03  4.1205104e-04 -3.1876877e-03
 -1.0461527e-03  1.8223681e-03 -2.6155058e-03 -1.0318830e-03
  7.1822555e-04 -4.8889175e-04  1.9782057e-03 -2.7120254e-03
  6.7097704e-04 -7.1873166e-04 -1.6011041e-03 -1.3342915e-03
0234_1
  1.0000000e+00  1.4355472e-17  8.9940070e-18  7.2615891e-02
  1.1603142e-02  1.7925456e-01 -1.4473922e-01 -3.9051086e-02
  1.3909232e-01 -2.7277560e-02 -3.8020932e-02 -4.8563190e-02
 -1.8751149e-02 -9.2184471e-03 -8.7059531e-02  2.7624780e-03
 -1.2048926e-02  2.4476798e-03  1.8952360e-02 -3.4812758e-03
  9.2478098e-03  3.6140653e-02 -2.5171125e-02 -2.7747369e-02
  1.6926449e-02 -9.0441958e-03 -1.3922756e-02 -1.1346550e-02
 -3.2907191e-03 -3.4468090e-03 -1.2952933e-02  1.0281761e-02
 -1.1789953e-02  2.4293274e-03  1.2574449e-02 -1.5912625e-02
  4.3945701e-03  1.0957171e-02 -1.5780499e-02 -8.1102630e-03
  3.8303560e-03 -2.9064426e-03 -9.0766429e-04 -3.9754834e-03
 -8.5818625e-04 -4.4987616e-03 -9.5535338e-04  4.9673935e-04
 -6.3807622e-03  1.4828774e-03  2.3537778e-03 -9.8001721e-03
  1.8099803e-03  3.6523603e-03 -4.5923896e-03 -1.0286361e-03
  1.2690517e-03 -8.9670577e-04  1.1470293e-03 -3.4482211e-03
 -4.1869129e-04 -2.1806594e-03  4.6664642e-05 -5.6220821e-04
 -2.2321409e-03  6.9473634e-05  1.0142525e-03 -4.6391703e-03
 -3.3762155e-06  7.3950501e-04 -1.1366219e-03 -5.3733121e-04
 -4.8119513e-05  2.1650732e-04  2.2429113e-03 -1.9441250e-03
  7.5657653e-04 -5.7486817e-04  4.1258947e-04 -1.5789918e-03
0236_1
  1.0000000e+00 -1.7017395e-17  4.2585609e-17  1.0073596e-01
 -2.5917561e-02  1.8985941e-01 -1.3946205e-01 -3.7318678e-02
  1.3722057e-01  1.3786508e-02 -4.2772422e-03 -6.9188407e-02
  1.3270298e-02 -6.2682326e-03 -1.1308003e-01 -2.6478002e-02
 -6.2644328e-03 -1.9666739e-02  6.3100056e-03  1.2964036e-02
 -1.3022293e-02  2.8359594e-02 -5.6549859e-03 -1.0012223e-02
  7.8967309e-03  8.6958866e-03  5.7997299e-03 -3.3335790e-02
  7.6026396e-03  1.1225875e-02 -3.0743586e-02 -8.8646683e-03
  2.8453918e-03 -8.7403090e-03  5.0011894e-03  6.6946955e-03
 -3.5989078e-03  3.3134850e-03  2.2257050e-03 -6.2872624e-03
 -5.5151621e-03  9.2176381e-04  4.6902455e-03 -1.0693284e-02
  1.4042213e-03  8.8812054e-03 -7.6583067e-03 -3.6491160e-03
  1.7881017e-03 -1.2449243e-03  3.4795501e-03 -1.1628171e-03
  2.4890821e-04  4.1627069e-05  5.1381854e-05 -1.6459287e-03
 -2.8736949e-03 -1.3559207e-03  3.4055652e-03 -3.6652970e-03
 -1.5782376e-03  2.2188705e-03 -1.6093812e-04 -1.5819605e-03
 -9.7800496e-04  5.1480554e-04  1.9084177e-03 -1.3890322e-03
  4.2430090e-05  1.2461298e-03  1.2674168e-03  6.3735324e-05
  3.5225017e-04 -8.5540908e-04  1.9923695e-03 -2.9322143e-03
 -1.1559249e-03 -5.5793820e-04 -3.9766217e-04  5.7346990e-06
0237_1
  1.0000000e+00 -1.1782586e-17  2.4726223e-17  1.0175045e-01
  4.5051629e-02  1.7888100e-01 -2.1701709e-01 -4.9507866e-02
  1.0704566e-01 -7.5455294e-02 -6.4443807e-02 -4.2280776e-02
 -5.0282176e-02  7.3895733e-03 -8.4151924e-02  2.0489822e-02
 -4.7047663e-04  1.9410997e-02  1.9073705e-02 -2.1692665e-02
  2.6346943e-02  1.4591348e-02 -5.3893437e-02 -1.2637023e-02
 -7.3967534e-03 -2.3036527e-02 -4.8927612e-04  6.0249932e-03
 -1.1968195e-02  1.3612171e-02 -7.8572052e-03 -4.6861489e-03
  5.5178407e-03  6.8716445e-03 -9.5362187e-03 -1.5696134e-02
  6.5610152e-03 -6.0525183e-03 -1.0755327e-02  8.4822182e-03
 -9.4618343e-03 -2.9425976e-03  2.8392679e-03 -9.5725342e-03
 -5.9049737e-04  7.2286359e-03 -8.6038269e-03 -1.1328978e-03
  3.2958762e-03 -2.1506814e-04 -1.9882187e-03 -3.9681604e-03
 -1.3749626e-03 -3.0280730e-03 -2.2550495e-03  5.4315501e-06
 -2.7976032e-03  1.1227802e-03 -1.5009442e-03 -4.8725410e-03
  5.3800769e-04  1.5206814e-03 -2.6528206e-03 -1.0257188e-04
 -1.1419467e-04 -1.0321003e-03 -8.1067933e-04 -2.4204858e-03
 -4.0533869e-04  9.2567203e-05 -6.7804010e-04 -1.3690829e-03
 -1.1825386e-03 -1.0196044e-03 -1.9378887e-03 -2.2632266e-03
 -4.6839768e-04  1.2488208e-03  2.0764054e-04  4.5816242e-04
0238_1
  1.0000000e+00  1.5811282e-17  7.2053527e-18  1.2395106e-01
  4.5680919e-02  2.8947004e-01 -3.0006925e-01 -7.7523288e-02
  1.2800471e-01 -6.8700215e-02 -5.2953650e-02 -1.2597036e-01
 -2.7073773e-02 -4.6837196e-02 -1.1990829e-01  3.1781493e-02
 -5.4853662e-02  1.5245588e-02  4.0772306e-02 -4.8640469e-02
  2.8876056e-02  4.0635633e-02 -5.5547379e-02 -2.1211506e-02
  1.0404750e-02 -2.2386159e-02 -3.0199216e-03 -5.4780957e-03
 -8.6633345e-03 -7.9813680e-03 -5.7065378e-03 -5.2147242e-03
 -1.2991541e-02  5.6020746e-03  1.5589305e-03 -1.8363249e-02
  9.1152255e-03  8.4580295e-03 -6.1052584e-03 -2.3501400e-03
  1.6748055e-04 -6.2071266e-03  3.4004373e-04 -9.2948155e-03
 -1.6415002e-03  7.5952826e-04  1.9227390e-03 -3.2387946e-03
 -1.8363330e-03 -2.3971736e-03 -7.7804130e-04 -8.7408694e-03
 -2.1939689e-03  1.5849333e-03  2.0113097e-03  1.2626319e-03
 -7.9331209e-04  1.8658735e-03  4.2414628e-03 -7.5109944e-03
  3.9304360e-03  1.1262873e-04 -1.5747429e-03 -2.6302242e-03
 -2.5082699e-03 -4.6642831e-03  1.9872015e-03 -6.7301221e-04
 -2.8632618e-03  1.3363320e-03  4.3041628e-03 -1.4866900e-03
 -4.8591463e-05  3.3449323e-03  1.3536603e-04 -3.3083472e-03
  3.3547227e-03 -1.8976403e-03  1.7881039e-03  7.0446332e-04
0240_1
  1.0000000e+00  1.1664569e-17 -7.1025883e-17  1.3767923e-01
  5.0090227e-02  2.1654265e-01 -1.9883240e-01 -9.2098921e-02
  1.0560990e-01 -6.0349059e-02 -7.0894803e-02 -7.1335688e-02
 -8.0880698e-03  1.0602351e-03 -1.0198505e-01  1.1216370e-02
 -3.0743959e-02  2.0488490e-04  2.8525877e-02 -2.7716834e-03
  2.8944932e-02  3.8082340e-02 -2.6020853e-02 -3.3210886e-02
  6.0672721e-04 -1.7626353e-02 -2.9183169e-02 -4.8523775e-03
  8.6267939e-04  5.0965627e-03  8.0604094e-03  9.2282116e-03
 -1.0535958e-02 -1.5867833e-03 -2.0500522e-03 -2.8161736e-02
  5.0035620e-03  1.0676451e-02 -1.1358511e-02  3.7075906e-05
  4.5558665e-03 -4.4531114e-03 -3.2501937e-03 -6.0307500e-03
 -3.9448923e-03 -2.0484713e-03  4.6278524e-03 -5.0315223e-04
 -1.2574709e-03  2.0138757e-03 -4.4110009e-03 -1.1332846e-02
 -1.4647084e-03  1.7392949e-03  7.1495742e-04  3.6511810e-03
  3.5544209e-03  1.7708782e-03  1.3144613e-03 -8.3743621e-03
 -1.2112580e-03 -3.1279884e-03 -8.9255873e-04  3.8828027e-04
 -1.3886110e-03  1.5604541e-03  1.3997056e-03 -5.0808342e-03
 -7.7648872e-04 -2.3611747e-04 -1.4520348e-03  1.0819882e-03
 -3.4757590e-04  2.0542065e-03  5.2748030e-03 -3.4506350e-03
  1.7923752e-03 -1.5829846e-03 -3.9469579e-03 -2.4662355e-03
0241_1
  1.0000000e+00 -5.6987470e-19  8.8717915e-17  9.4242158e-02
 -1.9952958e-01  4.7764451e-01 -2.4862141e-01 -1.9266653e-01
  1.2023032e-01  1.2294051e-01  7.0189999e-02 -2.5328399e-01
  1.0391404e-01  1.9892422e-02 -1.3658630e-01 -6.1563171e-02
 -2.3937848e-02 -8.6584223e-02  7.3492418e-02  1.6872176e-02
 -2.4050872e-02  8.8664074e-03  8.7407567e-03 -4.1177841e-02
 -3.7299795e-02 -1.4625455e-02  3.4086794e-02 -8.7551423e-03
  5.0427907e-03  2.0914644e-02 -7.2287161e-03  5.1144012e-03
 -3.9675406e-03 -6.5676238e-03  2.1744901e-02  1.3824655e-02
  5.6384149e-03  8.9069787e-03  1.4918098e-02  2.8895140e-03
  1.1860767e-02 -2.4523320e-03 -5.2143526e-03 -4.1364467e-03
  5.2177435e-03 -7.9909851e-03 -4.0042648e-03  1.2828638e-02
  4.4820739e-04 -7.8523530e-03 -2.9226360e-03  9.5452440e-03
 -9.1347268e-03  1.7565664e-03  1.2679914e-04 -4.2877456e-03
  1.1129568e-03  4.2358894e-03 -6.4781045e-03  3.6256141e-03
  9.4346852e-04  5.1584531e-03 -7.2253655e-03 -1.9981320e-03
  2.3057801e-03  9.0272356e-04  2.0834069e-03  6.7658846e-04
  1.1655370e-03 -9.1523910e-05 -2.5227205e-04 -4.8461016e-03
  9.1182043e-04  1.2649523e-04 -3.6480835e-03 -5.9660428e-03
 -1.0046854e-03 -3.5747543e-03  1.2377297e-03  2.5109161e-03
0242_1
  1.0000000e+00 -1.2071663e-17  1.0147459e-16  7.9701097e-02
 -7.5845047e-02  5.3918925e-01 -2.8504632e-01 -1.4313693e-01
  2.3229489e-01  1.8484977e-02 -3.0679037e-02 -1.9834878e-01
  2.3590312e-02 -5.6703849e-02 -7.6319279e-02  6.9053029e-03
 -7.6197463e-02 -3.1318088e-02  4.6895302e-02 -6.7220266e-02
 -1.2988428e-02  5.7255501e-02 -1.8017201e-02 -1.5259920e-02
 -4.7118348e-03  1.1412140e-02  1.4472613e-02 -1.7455987e-02
  1.2812083e-02  7.5732734e-04  1.6392673e-02  9.0327418e-03
 -1.0769648e-02 -1.1872531e-03  2.0530535e-02 -2.0572344e-02
  8.5164974e-03 -1.0319363e-02 -5.1752615e-03  7.8106541e-03
 -1.7849941e-02 -1.2419152e-03  1.2349078e-02  2.9113214e-03
 -2.3279792e-03  1.8077609e-03  6.7238791e-03  5.9287372e-03
  3.4339513e-03  8.9736636e-03  2.5698205e-04 -3.5046088e-04
  7.0285001e-03 -1.0730946e-02  2.1299586e-03  8.7699087e-03
 -3.1283089e-03 -2.9585793e-03  6.4250203e-04  1.3981068e-03
 -3.2956607e-03 -1.8567064e-03 -1.7273548e-03  2.0816514e-03
  1.7524552e-03  1.9113947e-03 -5.2148333e-03  3.9251474e-03
 -4.0779762e-04 -3.3567212e-05  9.2375816e-04  4.0769969e-03
  3.2982399e-03  2.3583095e-03 -2.0064427e-03 -2.0485659e-03
  3.1531650e-03 -1.4810882e-03 -3.2786309e-03  1.6085931e-04
0243_1
  1.0000000e+00 -1.2819733e-17  7.5882726e-17  8.9114531e-02
  1.0642038e-01  1.8478297e-01 -1.7095670e-01 -2.7151846e-02
  1.0981358e-01 -1.0292859e-01 -3.2171748e-02 -1.6976412e-02
 -4.1567408e-02  4.2946351e-02 -4.2154849e-02  1.7510540e-02
  3.9574019e-02  2.5789694e-02  1.4744188e-03 -2.4805936e-02
  3.3733484e-02 -4.9180544e-03 -3.6129622e-02  7.1732335e-03
 -2.3006084e-02 -8.5686672e-03  8.4253514e-03 -8.1249765e-03
  1.5028267e-02  2.8503950e-02 -1.9876188e-02 -1.9833158e-03
  1.0297475e-02 -7.8627825e-03  2.1772741e-03 -6.2068826e-03
 -2.6552473e-03 -1.4527621e-03 -1.0262268e-02  5.7518290e-04
 -2.5007532e-03  1.2394866e-02 -3.4889315e-04 -6.1166842e-03
  9.6239979e-03 -1.2190796e-03 -3.1170991e-03  1.3006196e-03
 -3.4320441e-03  1.0087181e-03 -4.2126914e-03 -6.6775980e-03
  6.3466365e-04  3.1337782e-03 -1.7601122e-04  2.1996989e-03
  1.4318042e-03  2.4382356e-03 -2.7566428e-03 -3.7884006e-03
 -2.6713313e-04  1.4401125e-03  2.9298886e-04 -7.8063476e-04
  1.2976516e-03  1.0504336e-03 -2.6475962e-03 -1.8476844e-03
 -1.5877261e-03  7.7740711e-04 -1.6681712e-04 -3.1665373e-04
  1.0858274e-04  3.0941153e-03  2.9594464e-04 -1.9315005e-03
  1.9617542e-03  8.5764030e-05 -2.1361198e-03 -7.2273205e-04
0245_1
  1.0000000e+00  1.9833213e-17 -7.6324722e-17  1.1842118e-01
 -3.2388888e-02  1.9746816e-01 -3.3504592e-01 -6.9211226e-02
  8.4306637e-02 -2.9514154e-02 -3.3578601e-02 -8.8321084e-02
 -1.3540513e-02 -1.0331174e-02 -1.3992605e-01 -2.6375873e-02
 -2.3230413e-02 -3.3451617e-02 -9.1052107e-04  1.8050119e-02
 -2.0199746e-02  2.6624119e-02 -1.1633475e-02 -8.2959539e-03
  2.4174102e-03  4.1714388e-03  4.5914268e-03 -3.0210331e-02
  1.2539529e-02  2.4670981e-03 -4.0364791e-02 -1.3423717e-02
 -8.5502688e-03 -1.5572455e-02  3.4702522e-03  1.7935709e-02
 -2.6697527e-03  7.4446233e-03  5.5296707e-03 -1.3689792e-02
 -4.9005664e-03 -1.5576789e-03 -4.7775497e-03 -1.5847502e-02
 -7.5300709e-04  7.2562099e-03 -9.7179798e-03  9.4451515e-05
  4.9622389e-03 -7.7891002e-05  4.2177231e-03 -2.9412105e-03
 -1.0105667e-03 -5.7427694e-03 -2.2818369e-03 -4.7109092e-03
 -6.4613840e-03  1.5665435e-03  6.5302938e-04 -3.4983186e-03
  6.1594634e-04  4.1711206e-03 -1.8738369e-03 -3.8155185e-03
  1.0267540e-03 -1.2519393e-03  4.5432767e-04  8.7473533e-04
 -9.1223277e-04  5.3920385e-04  2.4197846e-03 -4.0699536e-03
 -9.4016236e-05 -9.5947315e-04 -1.2888305e-03 -2.9696358e-03
 -2.2591415e-03 -6.8981542e-04 -2.0971951e-04  1.9055669e-04
0246_1
  1.0000000e+00 -8.2529201e-18 -9.6497527e-17  1.4125792e-01
  1.8206752e-02  2.3800157e-01 -2.6665810e-01 -5.2464969e-02
  7.1227889e-02 -2.8927113e-02 -2.5841541e-02 -1.0933718e-01
  2.6383464e-02  2.6799411e-02 -1.1607971e-01 -2.7395147e-02
 -6.5055655e-03 -6.6133407e-02 -4.0712668e-02 -1.9449515e-03
 -3.4030402e-02  3.2669724e-02  1.2362858e-02  1.2982786e-02
  1.0162775e-02  5.7712799e-03  1.2742279e-02 -5.3420110e-02
  9.2425706e-03 -3.4158788e-03 -4.1538520e-02 -5.7031162e-03
 -3.9971175e-03  5.3754559e-03  3.6372194e-03 -2.6365926e-03
  1.3052558e-02 -1.0769868e-02 -5.5125581e-03  4.0641396e-03
 -1.9160627e-02 -5.3985440e-04  1.1034224e-02 -1.3733797e-02
  5.4086878e-03  8.3727509e-03 -8.4193182e-03 -8.7023652e-03
 -1.7598708e-03 -2.4886855e-04 -1.3493668e-03 -1.1850603e-03
  9.3931690e-04  3.9997878e-03  4.7952303e-03 -2.8778036e-03
  4.4229390e-03 -3.7130093e-03 -1.7884787e-03 -3.0295189e-03
 -7.4728312e-03 -3.2056331e-03  4.4308916e-03 -3.4669399e-03
 -1.7724848e-04  5.6681588e-03 -1.7560149e-03 -2.6643716e-03
  9.1802399e-04 -2.3180164e-03  3.6690901e-03  9.6088974e-04
 -2.0654567e-03  2.1659632e-03  2.8144540e-03 -4.3561063e-03
  3.0103950e-03 -6.5187138e-04 -6.8578121e-04 -1.9047386e-03
0248_1
  1.0000000e+00 -2.9600780e-18 -2.7433082e-17  8.9342940e-02
 -1.1052239e-02  1.6534242e-01 -2.5695453e-01 -3.6749701e-02
  8.3133013e-02 -3.6454462e-02 -4.3177023e-02 -5.1488095e-02
 -2.8703283e-02  4.2492283e-03 -1.1861195e-01 -1.4471536e-02
 -1.5885941e-02 -2.4870489e-02 -1.8515360e-03  6.6831697e-03
 -2.2060448e-02  1.9781358e-02 -3.0317554e-02 -6.5711262e-03
  2.9140853e-04  6.2444123e-03  5.9963198e-03 -2.0580681e-02
  1.0398525e-02 -5.5545896e-03 -3.4492533e-02 -7.6038906e-03
 -1.7296380e-02 -1.6910648e-02 -2.2679949e-04  1.1355076e-02
 -7.9148999e-03  1.2267249e-02  2.7671957e-03 -5.2374035e-03
  2.1104042e-03  1.2801180e-04 -5.3415550e-03 -1.5413446e-02
 -1.1874986e-03 -1.4819538e-03 -1.4422876e-02  3.4875996e-03
 -3.1123588e-03 -7.3931852e-04  4.1315398e-03  1.1519712e-03
 -1.0744371e-03 -1.5532869e-03 -2.5929853e-03 -4.7827968e-03
 -6.3556772e-03  5.8242200e-04 -3.4887686e-04 -3.6690041e-03
  1.6223663e-03  4.9635351e-03 -4.2044580e-03 -3.0634741e-03
  2.0321913e-03 -4.6848583e-03 -1.8877960e-03  1.2940333e-03
 -4.9331710e-03 -1.8659525e-03  2.2139915e-03 -1.1947376e-03
 -2.0828690e-03  2.3467737e-03 -1.7698921e-03 -5.2781388e-03
  9.4530392e-04  8.3204887e-05 -4.0168380e-03  1.7562837e-03
0249_1
  1.0000000e+00 -7.2152902e-18  1.6936294e-17  6.9106069e-02
 -3.3686091e-02  1.6236904e-01 -1.6709558e-01 -4.7620157e-02
  1.0820674e-01  2.2928385e-02 -2.2426120e-02 -2.8633341e-02
  2.1016077e-02  3.4624404e-02 -5.6478117e-02 -3.2909483e-02
  2.8879287e-02 -3.8848243e-02 -2.1399589e-02 -5.4794306e-03
 -3.2603470e-02  6.1155436e-03 -2.6079081e-02 -3.5521599e-03
 -1.1351282e-02  1.7562883e-02  1.7262066e-02 -1.3697585e-02
  1.3160636e-02  1.7951133e-02 -2.1892463e-02 -2.0687023e-02
  4.7581600e-03 -5.8574953e-03 -1.0389530e-03 -3.7129401e-03
  6.0954625e-03 -2.9003309e-03 -7.8004216e-03 -3.4547738e-03
 -1.0566542e-02 -9.9346497e-03  5.4272903e-03 -4.3038221e-03
 -6.2948282e-03  8.0994525e-03 -3.4883808e-04 -3.2138544e-03
  2.0017072e-03  5.9188314e-03  3.8333310e-03 -9.7451326e-03
  6.7587902e-03 -1.5495901e-03 -7.0548411e-03 -3.5505830e-04
 -1.4899626e-03 -3.0841106e-03  6.5997771e-03 -4.6208672e-04
  7.8511321e-04 -2.6840439e-03 -4.5147186e-04 -4.3020350e-03
 -5.3980688e-03 -2.8431643e-04  1.7881031e-03 -3.5920416e-04
  1.0736736e-03  4.4523383e-03  1.7386175e-03 -2.7297496e-03
  2.6772066e-03 -9.1978857e-04 -5.2267299e-04 -7.5502680e-04
 -2.1448368e-04 -1.5612544e-03  2.8922733e-03  6.7765567e-04
0250_1
  1.0000000e+00  1.8780880e-18 -7.3054268e-17  9.8494219e-02
 -5.6093774e-03  1.5168058e-01 -2.9382870e-01 -4.1167437e-02
  6.7852044e-02 -7.3658322e-02 -8.0450873e-02 -3.9786281e-02
 -7.6671078e-02 -3.0583116e-03 -1.0713549e-01  1.2888519e-02
 -2.0682124e-02  1.5311561e-02  1.4300601e-02 -1.1375634e-02
  1.7872729e-02  7.0273476e-03 -5.4201106e-02 -1.0504830e-02
 -1.9226476e-02 -2.6143812e-02  2.5752498e-03  8.8460945e-03
 -1.4282170e-02  1.5901920e-02 -1.2231614e-02 -3.4096658e-03
  2.8766252e-03  4.6637529e-03 -4.6533146e-03 -7.5091892e-03
  4.4271109e-03 -7.9458346e-03 -1.3844371e-02  6.4877980e-03
 -1.5356152e-02 -2.4549270e-03  3.2074056e-03 -4.4315388e-03
  1.3985111e-03  9.7965545e-03 -1.1151972e-02 -2.3703023e-03
  1.7673327e-03 -4.3284918e-03 -4.7403169e-04  7.9720445e-04
 -3.2639517e-03 -2.8525543e-03 -3.7716738e-03 -2.7401562e-03
 -4.7889164e-03  1.3044333e-03 -2.2534232e-03 -8.6239288e-04
  2.9486017e-03  1.9238761e-03 -3.7141833e-03  1.2895439e-04
 -1.7475219e-03 -4.0117558e-03  1.0300362e-04 -3.1141948e-05
 -2.1058389e-03  1.6423479e-03 -2.8289348e-03 -1.3629328e-03
 -5.8660288e-04  5.9364093e-05 -1.3289299e-03  2.0397841e-04
 -5.1776555e-05  5.7381932e-04 -1.6973068e-03  1.4119211e-04
0251_1
  1.0000000e+00  9.4314131e-18 -3.2838365e-17  9.6363612e-02
  2.1087819e-02  2.2247206e-01 -2.2480854e-01 -4.3495136e-02
  1.3055592e-01 -5.0759840e-02 -5.8945171e-02 -6.5295786e-02
 -2.8879806e-02 -1.4256637e-02 -1.1116512e-01  8.6918374e-03
 -3.2235363e-02  5.1954126e-04  3.3773440e-02 -9.1579096e-03
  2.1061010e-02  4.0958594e-02 -4.8372771e-02 -3.3518889e-02
  1.2724015e-02 -2.0625202e-02 -9.0626377e-03 -4.2504924e-04
 -6.8924124e-03 -5.0768345e-03 -7.1427063e-03  4.3283268e-04
 -1.3692535e-02  3.6724898e-03  2.3569866e-03 -1.3604435e-02
  9.9404383e-03  1.0488829e-02 -1.4600052e-02 -4.1348883e-03
  2.4253123e-03 -7.4399382e-03  6.1153798e-04 -2.5482174e-03
 -4.4473214e-03 -2.2964490e-03 -2.1523452e-03 -3.5268459e-03
 -3.8220446e-03  3.8740145e-03 -1.6931267e-03 -5.9572163e-03
  2.1519689e-03  1.2447236e-03 -3.3763914e-03 -1.4860857e-03
 -3.9542098e-04 -3.0293712e-04  1.2729871e-03 -3.4010812e-03
 -6.9236391e-04 -1.1792575e-03 -5.6657338e-04 -3.9342253e-03
 -2.0429446e-03 -1.6993879e-04 -1.6703325e-03 -1.8366335e-03
 -1.1196500e-03  5.8593700e-04  6.3738419e-04 -8.2713265e-04
 -5.4334950e-04  9.4820283e-04  2.6542900e-03 -3.5488729e-03
  1.4071448e-03 -7.9706084e-04 -3.0093521e-03 -2.5596661e-03
0252_1
  1.0000000e+00 -2.8370073e-17 -1.0370037e-16  8.5654894e-02
  1.8871441e-02  1.6324645e-01 -2.7329277e-01 -3.7691694e-02
  7.4846845e-02 -7.2360950e-02 -8.1229089e-02 -6.5274733e-02
 -6.2035535e-02 -2.3219302e-03 -1.0438935e-01  3.5050591e-02
 -2.2046246e-02  1.3466027e-02  2.2398808e-02 -2.8223431e-02
  2.0278176e-02  1.1909566e-02 -5.8800008e-02 -1.6119136e-02
 -1.7216695e-02 -2.5911059e-02 -1.7947632e-03  1.3989953e-02
 -1.0868383e-02  1.0709923e-02 -6.2673411e-03 -7.4159585e-03
 -5.6791068e-03  4.1495509e-03 -6.7931648e-03 -1.2946394e-02
  9.8488151e-03 -4.6395794e-03 -1.6193637e-02  7.3471247e-03
 -1.4706899e-02 -6.2915118e-03  6.7599976e-03 -5.5219379e-03
 -4.6349244e-04  7.3505593e-03 -1.0338785e-02 -2.5282711e-03
  1.9488010e-04  8.2572259e-04 -2.2753016e-03 -3.5824401e-03
  2.2452155e-04 -3.7700460e-03 -3.1070350e-03  1.5587656e-03
 -5.4706864e-03  1.5872254e-04 -8.6742127e-04 -4.4106063e-03
  4.1156369e-04  1.9968841e-03 -2.4265758e-03 -1.2047838e-03
 -3.9836890e-04 -2.3455319e-03 -1.9479582e-03 -7.3275753e-04
 -1.7543462e-03 -3.0852728e-06 -3.9540325e-04 -2.5753789e-03
 -1.2248348e-03 -1.8117654e-03 -2.7135376e-03 -3.8915396e-04
 -1.3571613e-03  8.7786684e-04 -4.6082579e-04 -3.3632158e-04
0255_1
  1.0000000e+00  2.0107196e-17 -8.3265764e-18  6.6627255e-02
  4.2506560e-02  2.3802179e-01 -2.0684734e-01 -5.5551161e-02
  1.4013777e-01 -6.2035954e-02 -5.5124473e-02 -7.4424805e-02
 -3.3410519e-02 -9.4358823e-03 -9.1698420e-02  1.7013684e-02
 -2.4126244e-02  1.7951974e-02  3.1116345e-02 -2.6749921e-02
  3.4253418e-02  3.7701902e-02 -4.6128227e-02 -2.4989779e-02
  4.0612672e-03 -2.5001724e-02 -2.3089928e-04 -2.8937151e-03
 -8.9279421e-03  2.6515870e-03 -7.2118781e-03 -7.2810280e-03
 -9.9912915e-03  9.3775406e-03  1.4208024e-03 -1.7063333e-02
  1.4859527e-02  4.5803790e-03 -1.0968642e-02 -2.1141089e-03
 -4.9477253e-03 -7.9128750e-03  5.1356865e-03 -4.7969082e-03
 -2.7844951e-03  2.2042511e-03 -2.4319406e-03 -4.1242828e-03
 -2.0245902e-03  4.1384409e-03  3.2111023e-04 -5.5362818e-03
  2.8370148e-03 -6.5973127e-04  3.5806627e-04  1.5226319e-04
 -1.0425649e-03 -9.1452136e-06  1.9774921e-03 -5.6779844e-03
  5.3518625e-05 -4.9751557e-04 -3.4272976e-05 -1.7561635e-03
 -1.7073569e-03 -5.2263618e-04  9.9406891e-04 -8.2050408e-04
 -1.3041494e-03  2.3438808e-03  3.2695158e-03 -2.3678064e-03
  2.0338024e-03 -4.5369855e-05 -4.6383565e-04 -1.8504877e-03
 -4.0742526e-04 -1.3561946e-03  1.3805703e-03  5.5822482e-05
0256_1
  1.0000000e+00  1.9095850e-17 -3.2024162e-17  1.4086881e-01
 -7.4171211e-02  2.0082513e-01 -2.6262044e-01 -5.1255808e-02
  7.3477536e-02 -5.6989820e-02 -1.0338261e-01 -1.0810462e-01
 -7.5311694e-02 -2.4700732e-02 -1.5873826e-01  1.3177244e-02
 -4.5648098e-02 -1.8009512e-02  2.7426698e-02  1.2587263e-02
 -1.0414459e-02  1.9173268e-02 -2.0633749e-02 -3.1802145e-02
 -7.2862393e-03 -1.2776925e-02 -2.0578576e-02 -9.0332394e-03
  8.8930244e-04  1.9070259e-03 -1.8314899e-02  2.2197546e-02
 -1.4718706e-02 -9.2521776e-03  1.5789865e-02 -1.0411913e-02
 -2.8002039e-03  6.3942331e-03 -1.9776190e-02 -1.0980025e-02
 -5.3596015e-03  2.3937084e-03 -2.1228117e-03  5.3930376e-04
  7.4218633e-03 -1.6585932e-03 -5.4150443e-03  2.8371697e-04
 -8.6223599e-03 -3.9061957e-03  7.1062412e-04 -4.1934917e-03
 -5.1344191e-06  2.1793559e-03 -6.8274033e-03  5.1447141e-04
 -2.7783666e-03  8.1403367e-04  1.3625896e-03 -1.2181350e-03
  2.2875210e-03 -1.5089593e-03 -2.2300448e-03 -1.7799823e-03
 -2.5522071e-03 -1.7410084e-03 -3.1668720e-04 -4.0950899e-03
 -9.4354295e-04 -1.1908822e-03 -4.9070730e-03 -8.2291777e-04
 -2.7842906e-03  5.9189294e-05  1.8891454e-04  7.2257042e-04
 -7.7659036e-04  9.2619263e-04  6.3502896e-05 -3.4828380e-03
0258_1
  1.0000000e+00  4.2750560e-18 -6.5334582e-17  9.9920666e-02
  5.2487852e-02  1.6910956e-01 -2.6408298e-01 -4.6305225e-02
  8.4520768e-02 -8.2084748e-02 -7.7808168e-02 -4.5423528e-02
 -4.4684104e-02  1.3997722e-02 -9.2228639e-02  3.4667472e-02
 -2.3619649e-03  1.6597804e-02  2.8335693e-02 -3.4196284e-02
  3.1400419e-02  7.1007338e-03 -6.4336911e-02 -3.3308460e-03
 -1.6222915e-02 -2.1339175e-02  5.7185986e-03  1.0105080e-02
 -2.3689580e-03  1.7698162e-02 -8.8958744e-03 -1.3514893e-02
  2.1705360e-03  4.6044555e-04 -1.3423543e-02 -4.6896228e-03
  8.1805690e-03 -3.5381423e-03 -7.1283938e-03  8.1857425e-03
 -1.1467030e-02 -3.3326183e-03  2.7096693e-03 -8.0344733e-03
  3.4039455e-03  9.2746417e-03 -1.0933776e-02 -3.0208815e-03
  2.4603720e-03 -2.6923900e-03 -7.9570458e-04 -2.8291521e-04
 -1.0825800e-03 -1.9428037e-03 -2.8031669e-03 -2.4992773e-03
 -2.6200316e-03  2.6550465e-03 -3.2530468e-03 -2.5930771e-03
  2.0703146e-03  1.8181451e-03 -1.5589356e-03  2.4847425e-04
  2.1574654e-04 -4.1649661e-04 -1.3303874e-03 -2.8329019e-03
 -1.0432384e-03  6.9106669e-05 -2.4395403e-03 -1.3007740e-03
 -5.6714484e-04  8.9512267e-04 -1.6887921e-03 -4.4263213e-04
 -8.0646487e-05  1.1840147e-03 -6.7337216e-05 -1.9464481e-03
0259_1
  1.0000000e+00  1.7404923e-17 -2.0851715e-17  1.1853725e-01
  8.7798232e-03  2.0535788e-01 -2.4073829e-01 -6.0498953e-02
  1.0976125e-01 -1.9173625e-02 -3.0152628e-02 -7.6325164e-02
  1.0469379e-02 -9.5087778e-04 -1.1903764e-01 -1.1373792e-02
 -2.1065832e-02 -3.0122755e-02  5.4594354e-03  1.0649123e-02
 -1.1569308e-02  4.0309957e-02 -1.3352213e-02 -1.5883251e-02
  1.5446309e-02  8.7102585e-03 -2.5527381e-03 -3.4054962e-02
  1.3464607e-02 -7.9809856e-03 -3.5504067e-02  5.6666677e-03
 -1.2264955e-02 -6.0838009e-03  1.6571225e-02  2.9799307e-03
  1.2758034e-03  4.7319120e-03 -4.9934351e-03 -1.4537067e-02
 -5.9193394e-03  5.2103681e-03 -3.6178050e-03 -6.5765896e-03
  1.0841156e-02  4.3470468e-03 -5.7714774e-03 -1.7252606e-03
 -2.2804613e-03 -9.2741144e-03  2.1149652e-03 -1.4416477e-03
 -4.7546731e-03  4.0606576e-03  2.5475558e-04 -5.6199088e-03
  1.0214501e-03  1.7405766e-03 -1.2585367e-03 -3.5669687e-03
 -3.8968212e-04  1.0129092e-03 -3.1353416e-04 -9.0467577e-04
  7.2779542e-04  6.4808275e-04  2.6262335e-03 -2.8591777e-03
  1.5662846e-04 -1.5796304e-03 -1.3492083e-03 -2.6732058e-03
 -2.8904648e-03  1.3360855e-04  2.0914724e-03 -6.2475623e-04
  4.5183982e-04  1.6940449e-03 -4.9739294e-04 -2.1526143e-03
