# Supplementary material for: New Data Indicate Larger Decline in Morphological Diversity in Split-Footed Lacewing Larvae than Previously Estimated
Source: Insects. 2025 Jan 27;16(2):125. doi: 10.3390/insects16020125 (PMC11855922; doi:10.3390/insects16020125)
Supplement: Supplementary file 1 [file insects-16-00125-s001.zip › insects-3012998-supplementary/Suppl Files Analysis Nymphidae/02/02.ods]

## Sheet: Tabelle1
DATA_NAME	PC1	PC2	PC3	PC4	PC5	PC6	PC7	time
0227_1	1,44E-001	6,88E-002	-6,74E-002	8,07E-002	-3,07E-002	1,26E-003	1,49E-002	1
0228_1	4,43E-002	-2,55E-002	-2,38E-002	-3,29E-002	-4,42E-002	3,95E-002	-1,01E-002	1
0229_1	8,32E-002	-1,14E-002	-5,60E-003	-3,65E-002	1,95E-003	3,68E-002	-4,17E-002	1
0230_1	1,37E-001	3,75E-002	-1,08E-002	2,26E-002	1,84E-002	-6,43E-003	1,40E-003	1
0231_1	-1,18E-001	2,64E-002	-7,97E-002	-1,41E-002	-1,11E-002	1,09E-002	1,47E-002	1
0232_1	1,88E-001	-8,37E-002	5,13E-003	1,34E-002	1,89E-002	-4,24E-002	1,09E-002	1
0233_1	-1,57E-001	1,16E-001	-1,16E-001	1,48E-002	2,03E-002	-6,22E-003	9,79E-003	1
0234_1	1,16E-001	8,78E-003	7,15E-002	-5,26E-002	4,31E-002	-6,03E-003	-8,66E-005	1
0236_1	4,84E-002	-1,52E-002	9,84E-002	-9,11E-002	6,55E-003	-9,26E-003	1,03E-002	1
0237_1	1,44E-001	4,42E-002	-5,28E-004	2,80E-002	9,59E-003	-8,41E-003	1,64E-002	1
0238_1	1,18E-001	-8,31E-002	-8,60E-002	3,86E-002	1,83E-002	4,91E-002	-1,77E-002	1
0240_1	1,47E-001	-1,64E-002	1,07E-002	-2,28E-003	9,44E-003	-1,20E-002	-1,40E-002	1
0241_1	-1,99E-001	-3,07E-001	1,01E-001	1,72E-002	-2,47E-002	-1,21E-002	-5,08E-002	1
0242_1	-3,15E-002	-3,50E-001	-3,15E-002	5,60E-002	8,91E-002	3,71E-002	6,36E-002	1
0243_1	2,02E-001	4,55E-002	6,71E-002	4,21E-002	-4,19E-002	-1,43E-002	6,51E-002	1
0245_1	-5,14E-003	9,31E-003	-7,14E-002	-1,36E-002	-5,66E-002	3,03E-002	-1,68E-002	1
0246_1	2,86E-002	-2,61E-002	4,11E-003	-2,04E-002	-1,02E-001	1,19E-002	3,66E-002	1
0248_1	4,59E-002	4,55E-002	-1,25E-002	-2,27E-002	-3,14E-002	2,39E-003	-1,38E-002	1
0249_1	1,85E-002	4,08E-002	1,22E-001	-3,90E-002	-1,58E-002	-8,72E-003	5,28E-002	1
0250_1	8,03E-002	8,59E-002	-7,31E-002	4,69E-002	2,24E-003	-1,32E-002	-1,44E-002	1
0251_1	1,15E-001	-2,31E-002	-1,40E-002	-4,74E-003	3,34E-002	1,02E-002	-1,50E-002	1
0252_1	1,08E-001	6,66E-002	-5,64E-002	4,13E-002	4,51E-003	-8,82E-003	-1,34E-002	1
0255_1	1,44E-001	-3,37E-002	1,51E-003	1,35E-002	3,37E-002	7,49E-003	9,60E-003	1
0256_1	2,43E-002	2,12E-002	-8,25E-002	-1,03E-002	3,24E-002	-7,24E-002	-5,20E-002	1
0258_1	1,40E-001	5,90E-002	-3,67E-002	4,98E-002	-1,62E-002	-5,90E-004	4,99E-003	1
0259_1	5,88E-002	-1,64E-002	9,26E-003	-4,64E-002	-3,38E-002	2,50E-002	-5,66E-003	1
0226_1	6,09E-002	-9,30E-002	1,41E-001	1,43E-001	-6,29E-002	-4,06E-002	-3,53E-002	2
0201_1	7,25E-002	-1,17E-002	-3,69E-002	-7,36E-003	2,52E-002	5,99E-002	-4,22E-003	4
0202_1	-1,92E-001	1,17E-001	-2,82E-002	3,70E-002	4,68E-002	-1,08E-002	1,74E-002	4
0203_1	-1,54E-001	-2,49E-002	-2,75E-002	-2,36E-002	-1,08E-002	-8,14E-003	1,50E-002	4
0204_1	-1,13E-001	4,02E-002	-8,46E-003	-2,30E-002	7,73E-003	-1,44E-002	2,50E-002	4
0205_1	7,68E-002	1,57E-002	2,20E-002	-5,85E-002	1,47E-002	7,46E-003	-2,85E-002	4
0206_1	7,15E-002	3,16E-002	4,80E-002	-7,15E-002	-2,89E-002	2,60E-002	-1,91E-002	4
0207_1	-1,28E-001	9,47E-002	1,04E-001	3,69E-002	3,20E-002	1,16E-002	1,76E-003	4
0208_1	-2,10E-002	2,26E-003	5,46E-002	-7,39E-002	4,90E-003	-1,57E-002	1,64E-002	4
0209_1	-1,77E-001	8,29E-002	4,99E-002	4,51E-002	5,74E-003	2,54E-002	-1,18E-002	4
0210_1	-9,72E-002	9,48E-002	7,43E-002	9,42E-003	3,01E-002	1,49E-003	4,78E-003	4
0211_1	-1,10E-001	2,55E-003	-4,89E-002	-2,56E-002	-1,89E-002	-6,66E-003	1,80E-002	4
0212_1	-1,56E-001	-6,36E-002	-8,24E-002	3,81E-003	-5,19E-002	4,14E-003	-4,01E-003	4
0213_1	-1,31E-001	8,99E-002	2,89E-002	5,45E-003	6,92E-003	-1,29E-003	3,98E-003	4
0214_1	-1,50E-001	6,85E-002	8,72E-002	4,83E-002	6,50E-004	4,86E-002	-1,77E-002	4
0215_1	-1,47E-001	1,05E-001	6,88E-002	4,22E-002	3,37E-002	1,48E-002	-2,31E-002	4
0218_1	-9,25E-002	-8,38E-002	-7,94E-002	-1,77E-002	-1,80E-002	-2,97E-002	-1,87E-003	4
0219_1	-1,31E-001	-1,05E-002	-1,71E-002	-1,38E-002	-6,62E-003	-1,84E-002	1,15E-002	4
0221_1	7,45E-002	-1,19E-002	2,51E-003	-4,12E-002	4,11E-002	-1,38E-002	-1,65E-002	4
0222_1	-1,22E-001	-3,23E-002	-2,11E-002	-2,21E-002	-9,10E-003	-2,47E-002	1,61E-002	4
0223_1	6,27E-002	-1,06E-002	1,05E-002	-5,38E-002	4,34E-002	-2,18E-002	-1,48E-002	4
0225_1	-1,21E-001	-8,74E-002	-6,53E-002	-1,76E-002	-1,91E-002	-3,42E-002	1,04E-003	4
