# Supplementary material for: New Data Indicate Larger Decline in Morphological Diversity in Split-Footed Lacewing Larvae than Previously Estimated
Source: Insects. 2025 Jan 27;16(2):125. doi: 10.3390/insects16020125 (PMC11855922; doi:10.3390/insects16020125)
Supplement: Supplementary file 1 [file insects-16-00125-s001.zip › insects-3012998-supplementary/Suppl Files Analysis Nymphidae/02/02.pcc]

7 20
Prin1
-2StD
  1.000000e+000  2.284953e-018 -6.681793e-018  1.092184e-001
 -2.411066e-001  2.263327e-001 -3.346701e-001 -6.131004e-002
  8.478335e-002  6.151395e-002  4.047343e-003 -1.016765e-001
 -8.423049e-004 -9.582124e-003 -1.121949e-001 -3.622135e-002
  1.410991e-002 -7.620487e-002 -5.090965e-002 -3.986295e-003
 -4.570123e-002  1.920500e-003  2.083748e-003 -1.136209e-002
 -5.499374e-003 -5.627625e-003  2.823684e-002 -1.154787e-002
 -7.179263e-003  1.214040e-002 -9.540950e-003 -7.324408e-003
  2.760717e-003 -9.805776e-003  1.108871e-002 -6.366247e-003
 -1.471698e-003  3.569210e-003  5.083736e-005 -5.147477e-003
  1.673333e-003 -7.483574e-003  8.177951e-003 -6.107362e-003
 -6.854669e-004  2.753058e-004 -1.696129e-003 -1.786529e-003
 -9.615894e-004 -4.748166e-003  7.006062e-003 -3.153008e-003
  4.060157e-004  1.384916e-003  1.909250e-003 -8.109554e-004
  6.652117e-004 -2.037016e-003  6.331627e-003 -2.752795e-003
  1.611939e-003  1.819070e-004 -1.193192e-003 -1.478390e-003
 -1.361956e-004 -1.642887e-003  2.471080e-003 -7.223980e-004
  9.848362e-004 -2.245187e-004  1.856241e-003 -1.113017e-004
  2.938696e-004 -5.423521e-004  3.596184e-003 -1.278371e-003
  4.234449e-004 -2.160374e-004  8.127491e-004 -5.722545e-004
MEAN
  1.000000e+000  2.284953e-018 -6.681793e-018  1.092184e-001
 -5.735645e-002  2.134820e-001 -2.594567e-001 -6.131004e-002
  1.013173e-001 -1.598930e-002 -3.630485e-002 -1.016765e-001
 -1.723309e-002 -4.109589e-003 -1.045075e-001 -3.622135e-002
 -6.871995e-003 -2.383915e-002 -1.839892e-003 -3.986295e-003
 -6.380766e-003  1.823698e-002 -2.320234e-002 -1.136209e-002
 -4.005270e-004 -7.883354e-003  4.664124e-003 -1.154787e-002
 -1.413650e-003  5.525281e-003 -1.332566e-002 -7.324408e-003
 -3.789963e-003 -3.894691e-003  5.045559e-003 -6.366247e-003
  1.931262e-003  3.301932e-003 -5.006187e-003 -5.147477e-003
 -1.976511e-003 -2.933325e-003  2.447594e-003 -6.107362e-003
  3.468505e-004  1.310457e-003 -3.304901e-003 -1.786529e-003
 -1.183421e-003 -1.083080e-003  2.237136e-003 -3.153008e-003
  1.942291e-004  4.230244e-004 -7.471771e-004 -8.109554e-004
 -3.874409e-004 -7.399734e-005  2.095739e-003 -2.752795e-003
  6.774736e-004  5.919542e-005 -9.257449e-004 -1.478390e-003
 -4.503990e-004 -8.398422e-004  4.891542e-004 -7.223980e-004
 -3.413838e-004  2.175208e-005  7.437198e-004 -1.113017e-004
 -3.493743e-004  1.702721e-004  1.076206e-003 -1.278371e-003
  3.896787e-004  1.201034e-004  2.100503e-004 -5.722545e-004
+2StD
  1.000000e+000  2.284953e-018 -6.681793e-018  1.092184e-001
  1.263937e-001  2.006313e-001 -1.842433e-001 -6.131004e-002
  1.178513e-001 -9.349255e-002 -7.665704e-002 -1.016765e-001
 -3.362388e-002  1.362946e-003 -9.682006e-002 -3.622135e-002
 -2.785390e-002  2.852657e-002  4.722987e-002 -3.986295e-003
  3.293970e-002  3.455346e-002 -4.848843e-002 -1.136209e-002
  4.698320e-003 -1.013908e-002 -1.890859e-002 -1.154787e-002
  4.351963e-003 -1.089842e-003 -1.711037e-002 -7.324408e-003
 -1.034064e-002  2.016394e-003 -9.975966e-004 -6.366247e-003
  5.334222e-003  3.034654e-003 -1.006321e-002 -5.147477e-003
 -5.626355e-003  1.616924e-003 -3.282763e-003 -6.107362e-003
  1.379168e-003  2.345608e-003 -4.913673e-003 -1.786529e-003
 -1.405253e-003  2.582006e-003 -2.531790e-003 -3.153008e-003
 -1.755750e-005 -5.388668e-004 -3.403604e-003 -8.109554e-004
 -1.440094e-003  1.889022e-003 -2.140149e-003 -2.752795e-003
 -2.569920e-004 -6.351611e-005 -6.582980e-004 -1.478390e-003
 -7.646024e-004 -3.679741e-005 -1.492772e-003 -7.223980e-004
 -1.667604e-003  2.680229e-004 -3.688012e-004 -1.113017e-004
 -9.926182e-004  8.828963e-004 -1.443772e-003 -1.278371e-003
  3.559125e-004  4.562442e-004 -3.926485e-004 -5.722545e-004
Prin2
-2StD
  1.000000e+000  2.284953e-018 -6.681793e-018  1.092184e-001
 -4.851119e-002  3.660463e-001 -2.503166e-001 -6.131004e-002
  1.451581e-001 -2.228861e-004 -1.714447e-002 -1.016765e-001
  2.159049e-002 -1.387081e-002 -1.275213e-001 -3.622135e-002
 -3.392007e-002 -3.510653e-002  3.966989e-002 -3.986295e-003
 -5.511117e-003  3.587837e-002 -2.547714e-003 -1.136209e-002
 -4.949983e-003 -3.229306e-003  4.600840e-003 -1.154787e-002
  6.300216e-003  5.299728e-003 -1.409586e-002 -7.324408e-003
 -7.765275e-003 -2.427933e-003  1.537120e-002 -6.366247e-003
  6.977066e-003  2.580114e-003  3.042982e-003 -5.147477e-003
 -2.309874e-003 -3.561278e-003  2.693590e-003 -6.107362e-003
 -6.222265e-005 -1.884757e-003  2.820388e-004 -1.786529e-003
 -2.082325e-003  1.483917e-003  1.735842e-003 -3.153008e-003
  6.861912e-004 -6.212296e-005  9.080580e-004 -8.109554e-004
 -1.296472e-004  1.027963e-003  1.340874e-003 -2.752795e-003
  8.036203e-004  4.625556e-005 -1.732933e-003 -1.478390e-003
  2.889940e-004 -1.341769e-006 -1.702382e-004 -7.223980e-004
  9.353934e-005 -5.225581e-004  1.621476e-003 -1.113017e-004
 -1.673850e-004  8.879933e-004 -6.833832e-004 -1.278371e-003
  7.156687e-004 -6.622952e-004 -3.221617e-005 -5.722545e-004
MEAN
  1.000000e+000  2.284953e-018 -6.681793e-018  1.092184e-001
 -5.735645e-002  2.134820e-001 -2.594567e-001 -6.131004e-002
  1.013173e-001 -1.598930e-002 -3.630485e-002 -1.016765e-001
 -1.723309e-002 -4.109589e-003 -1.045075e-001 -3.622135e-002
 -6.871995e-003 -2.383915e-002 -1.839892e-003 -3.986295e-003
 -6.380766e-003  1.823698e-002 -2.320234e-002 -1.136209e-002
 -4.005270e-004 -7.883354e-003  4.664124e-003 -1.154787e-002
 -1.413650e-003  5.525281e-003 -1.332566e-002 -7.324408e-003
 -3.789963e-003 -3.894691e-003  5.045559e-003 -6.366247e-003
  1.931262e-003  3.301932e-003 -5.006187e-003 -5.147477e-003
 -1.976511e-003 -2.933325e-003  2.447594e-003 -6.107362e-003
  3.468505e-004  1.310457e-003 -3.304901e-003 -1.786529e-003
 -1.183421e-003 -1.083080e-003  2.237136e-003 -3.153008e-003
  1.942291e-004  4.230244e-004 -7.471771e-004 -8.109554e-004
 -3.874409e-004 -7.399734e-005  2.095739e-003 -2.752795e-003
  6.774736e-004  5.919542e-005 -9.257449e-004 -1.478390e-003
 -4.503990e-004 -8.398422e-004  4.891542e-004 -7.223980e-004
 -3.413838e-004  2.175208e-005  7.437198e-004 -1.113017e-004
 -3.493743e-004  1.702721e-004  1.076206e-003 -1.278371e-003
  3.896787e-004  1.201034e-004  2.100503e-004 -5.722545e-004
+2StD
  1.000000e+000  2.284953e-018 -6.681793e-018  1.092184e-001
 -6.620171e-002  6.091766e-002 -2.685968e-001 -6.131004e-002
  5.747648e-002 -3.175571e-002 -5.546523e-002 -1.016765e-001
 -5.605667e-002  5.651631e-003 -8.149371e-002 -3.622135e-002
  2.017608e-002 -1.257177e-002 -4.334968e-002 -3.986295e-003
 -7.250415e-003  5.955917e-004 -4.385697e-002 -1.136209e-002
  4.148929e-003 -1.253740e-002  4.727408e-003 -1.154787e-002
 -9.127516e-003  5.750834e-003 -1.255546e-002 -7.324408e-003
  1.853490e-004 -5.361449e-003 -5.280085e-003 -6.366247e-003
 -3.114542e-003  4.023750e-003 -1.305536e-002 -5.147477e-003
 -1.643148e-003 -2.305372e-003  2.201598e-003 -6.107362e-003
  7.559236e-004  4.505671e-003 -6.891841e-003 -1.786529e-003
 -2.845175e-004 -3.650077e-003  2.738430e-003 -3.153008e-003
 -2.977330e-004  9.081718e-004 -2.402412e-003 -8.109554e-004
 -6.452346e-004 -1.175957e-003  2.850604e-003 -2.752795e-003
  5.513269e-004  7.213528e-005 -1.185572e-004 -1.478390e-003
 -1.189792e-003 -1.678343e-003  1.148547e-003 -7.223980e-004
 -7.763069e-004  5.660623e-004 -1.340365e-004 -1.113017e-004
 -5.313636e-004 -5.474491e-004  2.835795e-003 -1.278371e-003
  6.368867e-005  9.025020e-004  4.523168e-004 -5.722545e-004
Prin3
-2StD
  1.000000e+000  2.284953e-018 -6.681793e-018  1.092184e-001
 -5.270393e-002  2.167268e-001 -3.426476e-001 -6.131004e-002
  1.096763e-001 -5.463418e-002 -7.818155e-002 -1.016765e-001
 -4.718566e-002 -3.918531e-002 -1.492801e-001 -3.622135e-002
 -2.908930e-002 -2.262824e-002  5.093177e-003 -3.986295e-003
 -9.423377e-003  2.611288e-002 -1.499726e-002 -1.136209e-002
 -3.324936e-003 -9.853840e-003  6.291433e-003 -1.154787e-002
 -4.319910e-003  1.050043e-002 -2.169181e-002 -7.324408e-003
 -1.682576e-003 -1.935733e-003 -2.247267e-003 -6.366247e-003
  7.447476e-003  2.439145e-004 -1.119636e-002 -5.147477e-003
 -6.893814e-003 -8.031070e-003  6.798305e-003 -6.107362e-003
  3.998005e-004  2.628367e-003 -5.670836e-003 -1.786529e-003
 -3.217775e-003 -2.630482e-003  9.874705e-004 -3.153008e-003
  7.201750e-005  9.215228e-004  5.349067e-004 -8.109554e-004
 -1.693448e-003  8.744786e-004  3.137437e-003 -2.752795e-003
  2.204476e-003  5.530424e-004 -1.853454e-003 -1.478390e-003
 -4.238100e-004 -1.852146e-003  5.616991e-004 -7.223980e-004
 -4.423452e-004 -5.916121e-004  4.192422e-004 -1.113017e-004
 -1.343691e-003  1.802035e-004  1.491729e-003 -1.278371e-003
  6.193982e-004  9.049292e-004 -8.021812e-004 -5.722545e-004
MEAN
  1.000000e+000  2.284953e-018 -6.681793e-018  1.092184e-001
 -5.735645e-002  2.134820e-001 -2.594567e-001 -6.131004e-002
  1.013173e-001 -1.598930e-002 -3.630485e-002 -1.016765e-001
 -1.723309e-002 -4.109589e-003 -1.045075e-001 -3.622135e-002
 -6.871995e-003 -2.383915e-002 -1.839892e-003 -3.986295e-003
 -6.380766e-003  1.823698e-002 -2.320234e-002 -1.136209e-002
 -4.005270e-004 -7.883354e-003  4.664124e-003 -1.154787e-002
 -1.413650e-003  5.525281e-003 -1.332566e-002 -7.324408e-003
 -3.789963e-003 -3.894691e-003  5.045559e-003 -6.366247e-003
  1.931262e-003  3.301932e-003 -5.006187e-003 -5.147477e-003
 -1.976511e-003 -2.933325e-003  2.447594e-003 -6.107362e-003
  3.468505e-004  1.310457e-003 -3.304901e-003 -1.786529e-003
 -1.183421e-003 -1.083080e-003  2.237136e-003 -3.153008e-003
  1.942291e-004  4.230244e-004 -7.471771e-004 -8.109554e-004
 -3.874409e-004 -7.399734e-005  2.095739e-003 -2.752795e-003
  6.774736e-004  5.919542e-005 -9.257449e-004 -1.478390e-003
 -4.503990e-004 -8.398422e-004  4.891542e-004 -7.223980e-004
 -3.413838e-004  2.175208e-005  7.437198e-004 -1.113017e-004
 -3.493743e-004  1.702721e-004  1.076206e-003 -1.278371e-003
  3.896787e-004  1.201034e-004  2.100503e-004 -5.722545e-004
+2StD
  1.000000e+000  2.284953e-018 -6.681793e-018  1.092184e-001
 -6.200897e-002  2.102372e-001 -1.762658e-001 -6.131004e-002
  9.295827e-002  2.265558e-002  5.571846e-003 -1.016765e-001
  1.271948e-002  3.096613e-002 -5.973487e-002 -3.622135e-002
  1.534531e-002 -2.505006e-002 -8.772961e-003 -3.986295e-003
 -3.338155e-003  1.036108e-002 -3.140742e-002 -1.136209e-002
  2.523882e-003 -5.912868e-003  3.036815e-003 -1.154787e-002
  1.492610e-003  5.501282e-004 -4.959508e-003 -7.324408e-003
 -5.897350e-003 -5.853649e-003  1.233838e-002 -6.366247e-003
 -3.584952e-003  6.359950e-003  1.183988e-003 -5.147477e-003
  2.940792e-003  2.164420e-003 -1.903117e-003 -6.107362e-003
  2.939005e-004 -7.453376e-006 -9.389658e-004 -1.786529e-003
  8.509333e-004  4.643217e-004  3.486801e-003 -3.153008e-003
  3.164407e-004 -7.547399e-005 -2.029261e-003 -8.109554e-004
  9.185658e-004 -1.022473e-003  1.054041e-003 -2.752795e-003
 -8.495291e-004 -4.346516e-004  1.964252e-006 -1.478390e-003
 -4.769880e-004  1.724611e-004  4.166093e-004 -7.223980e-004
 -2.404224e-004  6.351163e-004  1.068197e-003 -1.113017e-004
  6.449425e-004  1.603407e-004  6.606831e-004 -1.278371e-003
  1.599592e-004 -6.647224e-004  1.222282e-003 -5.722545e-004
Prin4
-2StD
  1.000000e+000  2.284953e-018 -6.681793e-018  1.092184e-001
 -5.417148e-002  1.812056e-001 -2.319622e-001 -6.131004e-002
  1.320384e-001 -2.552454e-003 -3.252575e-002 -1.016765e-001
 -2.821717e-004 -2.689584e-002 -1.457547e-001 -3.622135e-002
 -1.591850e-002 -3.939577e-002 -2.060042e-003 -3.986295e-003
 -2.643395e-002  3.227216e-002  1.375384e-003 -1.136209e-002
  9.623856e-003  6.128284e-003  9.613323e-004 -1.154787e-002
  4.460232e-003  6.287937e-003 -3.232906e-002 -7.324408e-003
 -2.229842e-003 -6.053783e-003  7.452278e-003 -6.366247e-003
  1.981628e-003  5.915177e-003 -9.925167e-003 -5.147477e-003
 -3.487755e-004 -4.356199e-003  3.142231e-003 -6.107362e-003
  1.500359e-003  1.687856e-003 -5.034914e-003 -1.786529e-003
 -2.365137e-003 -3.946166e-003  2.424647e-003 -3.153008e-003
 -1.386629e-003  2.561758e-003  3.311268e-004 -8.109554e-004
 -2.313172e-004  2.994560e-004  3.399940e-003 -2.752795e-003
  5.195766e-004  5.076619e-004 -9.137454e-004 -1.478390e-003
 -3.134956e-004 -2.598708e-004  1.751816e-003 -7.223980e-004
  1.485783e-004 -3.881906e-004  6.759451e-004 -1.113017e-004
 -9.181634e-004 -2.351199e-004  3.051484e-003 -1.278371e-003
 -2.727223e-004  5.110924e-004  2.980025e-004 -5.722545e-004
MEAN
  1.000000e+000  2.284953e-018 -6.681793e-018  1.092184e-001
 -5.735645e-002  2.134820e-001 -2.594567e-001 -6.131004e-002
  1.013173e-001 -1.598930e-002 -3.630485e-002 -1.016765e-001
 -1.723309e-002 -4.109589e-003 -1.045075e-001 -3.622135e-002
 -6.871995e-003 -2.383915e-002 -1.839892e-003 -3.986295e-003
 -6.380766e-003  1.823698e-002 -2.320234e-002 -1.136209e-002
 -4.005270e-004 -7.883354e-003  4.664124e-003 -1.154787e-002
 -1.413650e-003  5.525281e-003 -1.332566e-002 -7.324408e-003
 -3.789963e-003 -3.894691e-003  5.045559e-003 -6.366247e-003
  1.931262e-003  3.301932e-003 -5.006187e-003 -5.147477e-003
 -1.976511e-003 -2.933325e-003  2.447594e-003 -6.107362e-003
  3.468505e-004  1.310457e-003 -3.304901e-003 -1.786529e-003
 -1.183421e-003 -1.083080e-003  2.237136e-003 -3.153008e-003
  1.942291e-004  4.230244e-004 -7.471771e-004 -8.109554e-004
 -3.874409e-004 -7.399734e-005  2.095739e-003 -2.752795e-003
  6.774736e-004  5.919542e-005 -9.257449e-004 -1.478390e-003
 -4.503990e-004 -8.398422e-004  4.891542e-004 -7.223980e-004
 -3.413838e-004  2.175208e-005  7.437198e-004 -1.113017e-004
 -3.493743e-004  1.702721e-004  1.076206e-003 -1.278371e-003
  3.896787e-004  1.201034e-004  2.100503e-004 -5.722545e-004
+2StD
  1.000000e+000  2.284953e-018 -6.681793e-018  1.092184e-001
 -6.054142e-002  2.457584e-001 -2.869512e-001 -6.131004e-002
  7.059623e-002 -2.942615e-002 -4.008395e-002 -1.016765e-001
 -3.418401e-002  1.867666e-002 -6.326028e-002 -3.622135e-002
  2.174514e-003 -8.282533e-003 -1.619742e-003 -3.986295e-003
  1.367242e-002  4.201800e-003 -4.778006e-002 -1.136209e-002
 -1.042491e-002 -2.189499e-002  8.366916e-003 -1.154787e-002
 -7.287532e-003  4.762625e-003  5.677742e-003 -7.324408e-003
 -5.350084e-003 -1.735599e-003  2.638840e-003 -6.366247e-003
  1.880896e-003  6.886868e-004 -8.720729e-005 -5.147477e-003
 -3.604246e-003 -1.510451e-003  1.752957e-003 -6.107362e-003
 -8.066580e-004  9.330581e-004 -1.574888e-003 -1.786529e-003
 -1.705321e-006  1.780006e-003  2.049625e-003 -3.153008e-003
  1.775087e-003 -1.715709e-003 -1.825481e-003 -8.109554e-004
 -5.435646e-004 -4.474507e-004  7.915376e-004 -2.752795e-003
  8.353706e-004 -3.892710e-004 -9.377444e-004 -1.478390e-003
 -5.873024e-004 -1.419814e-003 -7.735076e-004 -7.223980e-004
 -8.313459e-004  4.316948e-004  8.114945e-004 -1.113017e-004
  2.194148e-004  5.756641e-004 -8.990717e-004 -1.278371e-003
  1.052080e-003 -2.708856e-004  1.220981e-004 -5.722545e-004
Prin5
-2StD
  1.000000e+000  2.284953e-018 -6.681793e-018  1.092184e-001
 -3.307685e-002  2.141827e-001 -2.765849e-001 -6.131004e-002
  7.392906e-002 -2.263666e-002 -1.616913e-002 -1.016765e-001
 -6.680379e-004  1.984475e-002 -1.200009e-001 -3.622135e-002
  6.504493e-003 -3.556670e-002 -8.416132e-003 -3.986295e-003
 -1.088719e-002  1.265846e-002 -3.063466e-003 -1.136209e-002
 -6.709406e-003 -3.762119e-003  1.062018e-002 -1.154787e-002
  5.287339e-003  9.899701e-003 -3.220913e-002 -7.324408e-003
 -4.419543e-004 -5.879714e-003  4.919847e-003 -6.366247e-003
  2.544047e-003  5.447666e-004  5.983088e-003 -5.147477e-003
 -4.492024e-003 -1.985455e-003  1.080925e-003 -6.107362e-003
  1.674870e-003  2.797373e-003 -6.338792e-003 -1.786529e-003
 -1.183705e-003 -1.050079e-003  3.319188e-003 -3.153008e-003
 -2.185118e-004  1.836032e-003  1.840927e-004 -8.109554e-004
  6.640609e-005  9.659958e-004  1.230926e-003 -2.752795e-003
  1.065795e-003  6.825330e-004 -6.210027e-004 -1.478390e-003
 -6.116346e-006 -4.276222e-004  6.437223e-004 -7.223980e-004
  1.350081e-004 -5.319336e-004  1.755950e-003 -1.113017e-004
 -1.445179e-003  6.416824e-005 -1.157170e-004 -1.278371e-003
 -7.285783e-005  4.240956e-004  3.272733e-004 -5.722545e-004
MEAN
  1.000000e+000  2.284953e-018 -6.681793e-018  1.092184e-001
 -5.735645e-002  2.134820e-001 -2.594567e-001 -6.131004e-002
  1.013173e-001 -1.598930e-002 -3.630485e-002 -1.016765e-001
 -1.723309e-002 -4.109589e-003 -1.045075e-001 -3.622135e-002
 -6.871995e-003 -2.383915e-002 -1.839892e-003 -3.986295e-003
 -6.380766e-003  1.823698e-002 -2.320234e-002 -1.136209e-002
 -4.005270e-004 -7.883354e-003  4.664124e-003 -1.154787e-002
 -1.413650e-003  5.525281e-003 -1.332566e-002 -7.324408e-003
 -3.789963e-003 -3.894691e-003  5.045559e-003 -6.366247e-003
  1.931262e-003  3.301932e-003 -5.006187e-003 -5.147477e-003
 -1.976511e-003 -2.933325e-003  2.447594e-003 -6.107362e-003
  3.468505e-004  1.310457e-003 -3.304901e-003 -1.786529e-003
 -1.183421e-003 -1.083080e-003  2.237136e-003 -3.153008e-003
  1.942291e-004  4.230244e-004 -7.471771e-004 -8.109554e-004
 -3.874409e-004 -7.399734e-005  2.095739e-003 -2.752795e-003
  6.774736e-004  5.919542e-005 -9.257449e-004 -1.478390e-003
 -4.503990e-004 -8.398422e-004  4.891542e-004 -7.223980e-004
 -3.413838e-004  2.175208e-005  7.437198e-004 -1.113017e-004
 -3.493743e-004  1.702721e-004  1.076206e-003 -1.278371e-003
  3.896787e-004  1.201034e-004  2.100503e-004 -5.722545e-004
+2StD
  1.000000e+000  2.284953e-018 -6.681793e-018  1.092184e-001
 -8.163605e-002  2.127813e-001 -2.423285e-001 -6.131004e-002
  1.287055e-001 -9.341942e-003 -5.644057e-002 -1.016765e-001
 -3.379814e-002 -2.806393e-002 -8.901411e-002 -3.622135e-002
 -2.024848e-002 -1.211160e-002  4.736348e-003 -3.986295e-003
 -1.874343e-003  2.381550e-002 -4.334121e-002 -1.136209e-002
  5.908352e-003 -1.200459e-002 -1.291936e-003 -1.154787e-002
 -8.114639e-003  1.150861e-003  5.557812e-003 -7.324408e-003
 -7.137972e-003 -1.909668e-003  5.171271e-003 -6.366247e-003
  1.318477e-003  6.059097e-003 -1.599546e-002 -5.147477e-003
  5.390020e-004 -3.881195e-003  3.814263e-003 -6.107362e-003
 -9.811693e-004 -1.764588e-004 -2.710098e-004 -1.786529e-003
 -1.183137e-003 -1.116081e-003  1.155084e-003 -3.153008e-003
  6.069700e-004 -9.899836e-004 -1.678447e-003 -8.109554e-004
 -8.412879e-004 -1.113990e-003  2.960552e-003 -2.752795e-003
  2.891521e-004 -5.641422e-004 -1.230487e-003 -1.478390e-003
 -8.946817e-004 -1.252062e-003  3.345861e-004 -7.223980e-004
 -8.177757e-004  5.754378e-004 -2.685107e-004 -1.113017e-004
  7.464300e-004  2.763760e-004  2.268129e-003 -1.278371e-003
  8.522152e-004 -1.838888e-004  9.282731e-005 -5.722545e-004
Prin6
-2StD
  1.000000e+000  2.284953e-018 -6.681793e-018  1.092184e-001
 -7.142656e-002  2.206147e-001 -2.361187e-001 -6.131004e-002
  8.871673e-002 -2.781124e-002 -5.931736e-002 -1.016765e-001
 -2.974733e-002  4.182240e-003 -1.158644e-001 -3.622135e-002
 -2.523119e-003 -3.047674e-002  2.925314e-003 -3.986295e-003
 -8.936252e-003  8.342493e-003 -1.052389e-002 -1.136209e-002
 -1.247901e-002 -9.327340e-003  2.550200e-003 -1.154787e-002
 -7.330584e-004  1.357155e-002 -1.559100e-002 -7.324408e-003
 -1.165938e-003 -5.603981e-003  4.521949e-003 -6.366247e-003
  2.647623e-003  9.431615e-004 -2.860897e-003 -5.147477e-003
 -2.739575e-003 -3.954621e-003  3.439199e-003 -6.107362e-003
  6.552717e-004 -7.517129e-004 -3.070086e-003 -1.786529e-003
 -4.329467e-003 -7.626690e-004  2.978864e-003 -3.153008e-003
  9.362784e-004  1.266560e-003 -1.803848e-003 -8.109554e-004
 -9.011273e-004  4.977082e-004  2.625971e-003 -2.752795e-003
  2.055677e-003 -1.127808e-004 -4.808358e-004 -1.478390e-003
 -6.499882e-004 -1.218294e-003  5.511593e-004 -7.223980e-004
  6.606299e-005 -8.501940e-004 -7.357911e-005 -1.113017e-004
 -1.049314e-003 -1.541866e-004  1.943012e-004 -1.278371e-003
  5.619168e-005  9.918200e-005  6.540282e-004 -5.722545e-004
MEAN
  1.000000e+000  2.284953e-018 -6.681793e-018  1.092184e-001
 -5.735645e-002  2.134820e-001 -2.594567e-001 -6.131004e-002
  1.013173e-001 -1.598930e-002 -3.630485e-002 -1.016765e-001
 -1.723309e-002 -4.109589e-003 -1.045075e-001 -3.622135e-002
 -6.871995e-003 -2.383915e-002 -1.839892e-003 -3.986295e-003
 -6.380766e-003  1.823698e-002 -2.320234e-002 -1.136209e-002
 -4.005270e-004 -7.883354e-003  4.664124e-003 -1.154787e-002
 -1.413650e-003  5.525281e-003 -1.332566e-002 -7.324408e-003
 -3.789963e-003 -3.894691e-003  5.045559e-003 -6.366247e-003
  1.931262e-003  3.301932e-003 -5.006187e-003 -5.147477e-003
 -1.976511e-003 -2.933325e-003  2.447594e-003 -6.107362e-003
  3.468505e-004  1.310457e-003 -3.304901e-003 -1.786529e-003
 -1.183421e-003 -1.083080e-003  2.237136e-003 -3.153008e-003
  1.942291e-004  4.230244e-004 -7.471771e-004 -8.109554e-004
 -3.874409e-004 -7.399734e-005  2.095739e-003 -2.752795e-003
  6.774736e-004  5.919542e-005 -9.257449e-004 -1.478390e-003
 -4.503990e-004 -8.398422e-004  4.891542e-004 -7.223980e-004
 -3.413838e-004  2.175208e-005  7.437198e-004 -1.113017e-004
 -3.493743e-004  1.702721e-004  1.076206e-003 -1.278371e-003
  3.896787e-004  1.201034e-004  2.100503e-004 -5.722545e-004
+2StD
  1.000000e+000  2.284953e-018 -6.681793e-018  1.092184e-001
 -4.328634e-002  2.063493e-001 -2.827947e-001 -6.131004e-002
  1.139179e-001 -4.167357e-003 -1.329234e-002 -1.016765e-001
 -4.718853e-003 -1.240142e-002 -9.315065e-002 -3.622135e-002
 -1.122087e-002 -1.720156e-002 -6.605098e-003 -3.986295e-003
 -3.825280e-003  2.813147e-002 -3.588079e-002 -1.136209e-002
  1.167796e-002 -6.439368e-003  6.778048e-003 -1.154787e-002
 -2.094242e-003 -2.520990e-003 -1.106032e-002 -7.324408e-003
 -6.413988e-003 -2.185401e-003  5.569169e-003 -6.366247e-003
  1.214901e-003  5.660702e-003 -7.151477e-003 -5.147477e-003
 -1.213447e-003 -1.912029e-003  1.455989e-003 -6.107362e-003
  3.842930e-005  3.372627e-003 -3.539716e-003 -1.786529e-003
  1.962625e-003 -1.403491e-003  1.495408e-003 -3.153008e-003
 -5.478202e-004 -4.205114e-004  3.094942e-004 -8.109554e-004
  1.262455e-004 -6.457028e-004  1.565507e-003 -2.752795e-003
 -7.007297e-004  2.311716e-004 -1.370654e-003 -1.478390e-003
 -2.508098e-004 -4.613908e-004  4.271491e-004 -7.223980e-004
 -7.488306e-004  8.936981e-004  1.561019e-003 -1.113017e-004
  3.505657e-004  4.947308e-004  1.958111e-003 -1.278371e-003
  7.231657e-004  1.410248e-004 -2.339276e-004 -5.722545e-004
Prin7
-2StD
  1.000000e+000  2.284953e-018 -6.681793e-018  1.092184e-001
 -6.472283e-002  2.084293e-001 -2.593631e-001 -6.131004e-002
  8.079080e-002 -1.039212e-002 -2.796780e-002 -1.016765e-001
 -1.677776e-002 -2.273320e-003 -1.215783e-001 -3.622135e-002
 -1.996883e-002 -1.935040e-002  1.902622e-002 -3.986295e-003
  1.824040e-003  2.179215e-002 -3.028563e-002 -1.136209e-002
  4.695635e-003 -1.649152e-002 -9.540085e-003 -1.154787e-002
 -4.665351e-003 -4.138010e-003 -1.202796e-002 -7.324408e-003
 -1.220196e-002 -5.903356e-003  1.134360e-002 -6.366247e-003
 -2.295905e-003  1.102089e-002 -2.092228e-003 -5.147477e-003
  5.406309e-003 -1.246107e-003 -5.087742e-003 -6.107362e-003
  4.133574e-004 -1.889545e-003 -4.343831e-003 -1.786529e-003
 -1.981225e-003 -2.754901e-003  2.342750e-003 -3.153008e-003
 -2.360054e-003  1.733016e-003 -2.666269e-003 -8.109554e-004
  6.952926e-006  1.034022e-003  1.770498e-004 -2.752795e-003
  1.633457e-003  4.853788e-004 -2.581639e-003 -1.478390e-003
 -6.131973e-004 -1.947604e-003  1.287430e-003 -7.223980e-004
 -1.001962e-003 -1.590895e-004 -4.302410e-004 -1.113017e-004
 -1.122185e-003 -1.052105e-004 -2.265959e-004 -1.278371e-003
 -5.364307e-004  2.667034e-004  6.428323e-004 -5.722545e-004
MEAN
  1.000000e+000  2.284953e-018 -6.681793e-018  1.092184e-001
 -5.735645e-002  2.134820e-001 -2.594567e-001 -6.131004e-002
  1.013173e-001 -1.598930e-002 -3.630485e-002 -1.016765e-001
 -1.723309e-002 -4.109589e-003 -1.045075e-001 -3.622135e-002
 -6.871995e-003 -2.383915e-002 -1.839892e-003 -3.986295e-003
 -6.380766e-003  1.823698e-002 -2.320234e-002 -1.136209e-002
 -4.005270e-004 -7.883354e-003  4.664124e-003 -1.154787e-002
 -1.413650e-003  5.525281e-003 -1.332566e-002 -7.324408e-003
 -3.789963e-003 -3.894691e-003  5.045559e-003 -6.366247e-003
  1.931262e-003  3.301932e-003 -5.006187e-003 -5.147477e-003
 -1.976511e-003 -2.933325e-003  2.447594e-003 -6.107362e-003
  3.468505e-004  1.310457e-003 -3.304901e-003 -1.786529e-003
 -1.183421e-003 -1.083080e-003  2.237136e-003 -3.153008e-003
  1.942291e-004  4.230244e-004 -7.471771e-004 -8.109554e-004
 -3.874409e-004 -7.399734e-005  2.095739e-003 -2.752795e-003
  6.774736e-004  5.919542e-005 -9.257449e-004 -1.478390e-003
 -4.503990e-004 -8.398422e-004  4.891542e-004 -7.223980e-004
 -3.413838e-004  2.175208e-005  7.437198e-004 -1.113017e-004
 -3.493743e-004  1.702721e-004  1.076206e-003 -1.278371e-003
  3.896787e-004  1.201034e-004  2.100503e-004 -5.722545e-004
+2StD
  1.000000e+000  2.284953e-018 -6.681793e-018  1.092184e-001
 -4.999007e-002  2.185347e-001 -2.595503e-001 -6.131004e-002
  1.218438e-001 -2.158648e-002 -4.464190e-002 -1.016765e-001
 -1.768842e-002 -5.945858e-003 -8.743665e-002 -3.622135e-002
  6.224840e-003 -2.832790e-002 -2.270600e-002 -3.986295e-003
 -1.458557e-002  1.468181e-002 -1.611905e-002 -1.136209e-002
 -5.496689e-003  7.248095e-004  1.886833e-002 -1.154787e-002
  1.838051e-003  1.518857e-002 -1.462336e-002 -7.324408e-003
  4.622030e-003 -1.886026e-003 -1.252482e-003 -6.366247e-003
  6.158429e-003 -4.417022e-003 -7.920146e-003 -5.147477e-003
 -9.359331e-003 -4.620543e-003  9.982930e-003 -6.107362e-003
  2.803436e-004  4.510459e-003 -2.265971e-003 -1.786529e-003
 -3.856166e-004  5.887409e-004  2.131522e-003 -3.153008e-003
  2.748512e-003 -8.869675e-004  1.171915e-003 -8.109554e-004
 -7.818347e-004 -1.182016e-003  4.014428e-003 -2.752795e-003
 -2.785094e-004 -3.669879e-004  7.301497e-004 -1.478390e-003
 -2.876007e-004  2.679197e-004 -3.091219e-004 -7.223980e-004
  3.191949e-004  2.025937e-004  1.917681e-003 -1.113017e-004
  4.234359e-004  4.457547e-004  2.379008e-003 -1.278371e-003
  1.315788e-003 -2.649660e-005 -2.227317e-004 -5.722545e-004
