# Supplementary material for: New Data Indicate Larger Decline in Morphological Diversity in Split-Footed Lacewing Larvae than Previously Estimated
Source: Insects. 2025 Jan 27;16(2):125. doi: 10.3390/insects16020125 (PMC11855922; doi:10.3390/insects16020125)
Supplement: Supplementary file 1 [file insects-16-00125-s001.zip › insects-3012998-supplementary/Suppl Files Analysis Nymphidae/02/02.pcr]

[DATA INFORMATION]
DataFile
C:\Users\User\Documents\Simon\Uni\LMU\Master\Masterarbeit\Nymphidae\Analyse\02\02.nef
DataAnalyzedTime
Tue Apr 11 13:43:22 2023
FileHeaderSize
2
Method
Covariance
DataNum
48
NumHarm
20
NumAnalHarm
20
Size
77
AnalSize
57
Const_a1
1
Const_b1
1
Const_c1
1
Const_d1
0

[ANALYZED COEFFICIENTS]
 -1 -1 -1 0
 1 1 1 0
 1 1 1 0
 1 1 1 0
 1 1 1 0
 1 1 1 0
 1 1 1 0
 1 1 1 0
 1 1 1 0
 1 1 1 0
 1 1 1 0
 1 1 1 0
 1 1 1 0
 1 1 1 0
 1 1 1 0
 1 1 1 0
 1 1 1 0
 1 1 1 0
 1 1 1 0
 1 1 1 0

[COEFFICIENTS MEAN]
  1.000000e+000  2.284953e-018 -6.681793e-018  1.092184e-001
 -5.735645e-002  2.134820e-001 -2.594567e-001 -6.131004e-002
  1.013173e-001 -1.598930e-002 -3.630485e-002 -1.016765e-001
 -1.723309e-002 -4.109589e-003 -1.045075e-001 -3.622135e-002
 -6.871995e-003 -2.383915e-002 -1.839892e-003 -3.986295e-003
 -6.380766e-003  1.823698e-002 -2.320234e-002 -1.136209e-002
 -4.005270e-004 -7.883354e-003  4.664124e-003 -1.154787e-002
 -1.413650e-003  5.525281e-003 -1.332566e-002 -7.324408e-003
 -3.789963e-003 -3.894691e-003  5.045559e-003 -6.366247e-003
  1.931262e-003  3.301932e-003 -5.006187e-003 -5.147477e-003
 -1.976511e-003 -2.933325e-003  2.447594e-003 -6.107362e-003
  3.468505e-004  1.310457e-003 -3.304901e-003 -1.786529e-003
 -1.183421e-003 -1.083080e-003  2.237136e-003 -3.153008e-003
  1.942291e-004  4.230244e-004 -7.471771e-004 -8.109554e-004
 -3.874409e-004 -7.399734e-005  2.095739e-003 -2.752795e-003
  6.774736e-004  5.919542e-005 -9.257449e-004 -1.478390e-003
 -4.503990e-004 -8.398422e-004  4.891542e-004 -7.223980e-004
 -3.413838e-004  2.175208e-005  7.437198e-004 -1.113017e-004
 -3.493743e-004  1.702721e-004  1.076206e-003 -1.278371e-003
  3.896787e-004  1.201034e-004  2.100503e-004 -5.722545e-004

[COVARIANCE MATRIX]
77 77

  9.645489e-004  3.629867e-005 -1.168406e-005  8.370525e-005
 -5.350180e-005 -7.525204e-005  1.386403e-004  2.327920e-004
  3.663785e-006  1.408234e-004  3.028813e-005 -2.703273e-004
 -1.586586e-004 -3.154010e-005 -1.970552e-005 -1.866094e-005
  1.652269e-004 -2.529380e-006  7.141561e-005  2.903657e-005
 -1.705117e-004  1.128431e-004  1.727672e-006 -1.708955e-004
  1.356667e-005  5.712978e-006 -1.109224e-004 -2.601917e-005
  1.255371e-004 -7.057746e-005 -1.066589e-006  1.025638e-004
  1.436736e-005 -4.240586e-005  5.732378e-005 -1.105773e-005
 -1.091149e-004  5.179725e-005  4.762232e-005 -4.707178e-005
  9.820673e-006  2.872634e-005 -3.133113e-005  7.425427e-006
 -1.462157e-005 -1.292239e-005 -2.153723e-005 -3.321782e-006
  1.246229e-005 -2.788605e-005  2.329909e-005  1.934456e-005
 -1.969620e-005  2.653795e-005  1.311873e-005 -2.775101e-006
 -1.003835e-005 -2.985952e-006 -1.539866e-005 -3.124722e-006
 -1.260452e-005  7.328940e-006  4.660294e-006 -4.492896e-007
  8.909190e-006 -6.326041e-006 -1.445200e-005  6.271412e-006
 -5.217426e-007 -1.081329e-005  5.207082e-006  1.053865e-005
  5.345733e-006 -5.616280e-006  7.021976e-006  5.555452e-006
 -1.226391e-005

  3.629867e-005  8.687304e-003 -2.845709e-004  3.213083e-003
  8.206411e-004  7.943688e-004 -3.554905e-003 -1.688053e-003
  3.017828e-003 -5.322314e-004  2.848554e-004  1.939432e-004
  4.959503e-003 -9.768447e-004  2.302515e-003  2.254260e-003
 -1.034354e-003  1.741280e-003  7.999105e-004 -1.009823e-003
 -6.019504e-004  2.195581e-004 -3.167623e-005 -1.014284e-003
 -7.773270e-005  3.296592e-004 -2.867621e-004 -3.027382e-004
  7.628459e-004 -2.843627e-004  2.746733e-004 -2.758830e-004
 -9.638366e-005  1.839791e-004 -4.050785e-005 -1.795896e-004
  2.589601e-004 -2.032655e-004  2.079028e-004 -2.570256e-004
 -1.428690e-004  5.694225e-005  6.554035e-005 -8.790943e-005
  8.437742e-005 -1.419578e-006  1.692578e-004 -2.204705e-004
 -1.747765e-004 -1.353805e-005 -4.249765e-005 -1.018179e-004
 -1.171585e-005 -4.625997e-005  9.656650e-005 -1.990097e-004
 -6.757142e-005 -4.742862e-005 -1.510593e-006  1.305073e-005
 -3.074952e-005 -8.587449e-006  4.537817e-005 -9.188140e-005
 -8.333396e-005 -5.698134e-005  8.296916e-006 -3.714308e-005
 -1.429589e-004 -3.340377e-005  3.494316e-005 -1.190645e-004
 -3.389039e-005 -6.093647e-007  1.573963e-005 -3.053481e-005
 -5.407067e-005

 -1.168406e-005 -2.845709e-004  6.153485e-003 -1.393038e-004
 -1.845560e-003  1.364320e-003  6.730605e-004  7.421751e-004
 -3.487575e-003  1.342620e-003 -2.183861e-004 -6.021224e-004
  6.419521e-004 -8.913691e-004 -4.980008e-004  1.385311e-003
 -3.321671e-004  4.120404e-005  5.025375e-004  7.178202e-004
 -4.581428e-004 -2.808574e-004  8.647977e-005  1.100879e-004
 -6.494213e-004  2.351635e-004  1.599007e-005  1.166776e-004
  4.516666e-004 -1.382342e-004  5.470264e-005  3.866709e-004
  3.718918e-005  1.880876e-004 -6.114868e-005  3.612935e-004
  1.705904e-004 -2.757886e-005 -3.091367e-005  3.681208e-005
 -5.890064e-005 -2.823661e-005 -1.302166e-004  1.584939e-004
  2.431148e-004 -3.325586e-005  1.129520e-004 -2.185150e-006
  5.544588e-005  3.800712e-005 -3.095027e-005  6.454414e-005
  1.133309e-004  1.166546e-005  3.164387e-005 -1.877004e-005
  7.711822e-005  1.015483e-005 -6.731101e-006 -2.651030e-005
  3.383602e-005  2.812036e-005  2.472859e-005 -3.051153e-005
  8.959945e-005  1.781454e-005 -2.159386e-005  3.862499e-005
  1.656433e-005  1.162282e-005  2.837899e-005 -7.298599e-005
 -2.694344e-005  1.925013e-005 -3.342307e-005 -7.516032e-006
  5.377151e-005

  8.370525e-005  3.213083e-003 -1.393038e-004  3.572361e-003
  3.761850e-004  4.911727e-004 -5.754760e-004 -2.055427e-005
  1.942250e-003  3.633884e-004  5.942302e-004  7.300105e-004
  1.411361e-003 -9.229237e-005  8.404855e-004  9.108394e-004
 -6.304760e-004  6.781988e-004  2.480435e-004 -4.420410e-004
 -4.733785e-004  1.745324e-004  6.689766e-005 -5.349216e-004
  1.598587e-004  1.920076e-004 -1.970183e-004  3.601909e-005
  4.930457e-004 -1.655174e-004  6.410333e-005  7.602056e-005
 -2.559780e-005 -3.282830e-005  7.341811e-005 -1.577608e-005
 -1.987120e-005  5.032581e-005  1.676138e-004 -1.765702e-004
 -4.307428e-006  2.043464e-005 -3.178420e-005  2.964184e-005
  8.293927e-005  7.861184e-006  8.899730e-005 -6.225780e-005
 -7.344547e-005 -4.677602e-006 -1.501163e-005 -7.412206e-005
 -3.912139e-005  4.074820e-006  2.069093e-005 -8.577598e-005
  4.404877e-005 -4.325907e-005 -1.293903e-005  2.612289e-005
 -2.530051e-005 -6.165339e-006  3.744676e-005 -3.261010e-005
 -2.785396e-005 -1.823212e-005  9.879971e-006 -2.153255e-005
 -6.718579e-005  5.692221e-006  1.037897e-005 -4.534546e-005
 -9.330714e-007 -9.315518e-006 -1.108342e-005  1.296141e-005
 -2.714104e-005

 -5.350180e-005  8.206411e-004 -1.845560e-003  3.761850e-004
  8.343537e-004 -4.281081e-004 -5.844043e-004 -3.883884e-004
  1.319730e-003 -5.796713e-004  1.744523e-004  3.810785e-004
  1.543465e-004  2.415867e-004  3.906670e-004 -3.284225e-004
 -1.806336e-004  1.674266e-004 -1.114920e-004 -3.365724e-004
  1.472879e-004  1.199810e-004 -4.300383e-005 -1.100181e-004
  1.632103e-004 -4.828577e-005 -5.987406e-005 -5.812306e-005
 -5.969991e-005  7.652275e-006  5.413925e-006 -1.308108e-004
 -8.547417e-006 -4.699888e-005 -6.328824e-006 -8.953336e-005
 -1.781492e-005 -3.551057e-005  3.301305e-005 -1.111266e-005
 -1.441658e-005 -1.918812e-006  4.709914e-005 -5.401272e-005
 -6.194538e-005  3.564853e-007  1.229566e-005 -2.013784e-006
 -3.960913e-005  1.617964e-005  1.326262e-006 -4.107743e-005
 -2.729810e-005 -8.767038e-006 -1.341527e-005 -2.605777e-006
 -8.686460e-006 -7.630004e-006 -8.704909e-006  2.011653e-005
 -1.419121e-005 -1.360877e-005 -8.002123e-006 -1.072086e-005
 -2.510197e-005 -1.367274e-005  5.361579e-006 -1.514886e-005
 -8.985153e-006 -6.413442e-006 -4.277934e-006  6.939616e-006
  1.886532e-005 -3.488302e-006  1.105949e-005  6.751510e-006
 -1.995632e-005

 -7.525204e-005  7.943688e-004  1.364320e-003  4.911727e-004
 -4.281081e-004  1.184790e-003 -8.561905e-005 -6.649535e-005
 -4.631126e-004  3.284234e-004 -5.294984e-004 -4.365216e-004
  7.771167e-004 -4.899823e-004  8.841430e-005  6.206693e-004
  2.378359e-004  4.691808e-005  4.136619e-004  1.841725e-004
 -2.378377e-004  6.432645e-005  1.326978e-004 -7.473526e-005
 -2.018421e-004  9.977481e-005  2.113917e-005 -5.467192e-005
  1.132759e-004 -2.030009e-005  5.883963e-005  6.969751e-005
 -7.246477e-005  1.029786e-004 -6.242624e-006 -8.183731e-005
  4.358304e-005 -2.894482e-005 -2.854050e-005  4.147111e-005
  4.080066e-005  1.697384e-006 -1.485168e-005  3.770777e-005
  4.196560e-006 -1.361062e-005  2.260530e-005 -3.475603e-005
 -1.777853e-005  7.205548e-006 -7.669022e-006  3.034683e-005
  4.252752e-005 -8.453034e-006  1.468931e-005  1.011987e-006
 -4.193620e-005 -4.956804e-006  1.501266e-006 -8.275545e-006
  9.574114e-006  8.169193e-006  1.632035e-005 -1.096808e-005
 -1.289215e-005  2.024959e-006 -1.562899e-006  6.132011e-006
  1.537269e-005  6.490885e-006  1.156604e-005  3.586645e-006
 -2.332017e-005  5.968042e-006 -3.456102e-006 -1.152920e-005
  4.517309e-006

  1.386403e-004 -3.554905e-003  6.730605e-004 -5.754760e-004
 -5.844043e-004 -8.561905e-005  2.095720e-003  1.274617e-003
 -1.100513e-003  8.590321e-004  6.939782e-005  8.525276e-005
 -2.189369e-003  4.142372e-004 -1.075676e-003 -7.979451e-004
  3.645006e-004 -7.906191e-004 -2.462772e-004  4.602162e-004
  1.156991e-004 -2.888611e-005  1.308732e-004  4.212973e-004
  3.218691e-005 -4.545943e-005  4.918364e-005  1.275311e-004
 -2.310065e-004  7.523419e-005 -1.258855e-004  2.209090e-004
  1.156749e-004 -1.041303e-004  4.739565e-005  1.428248e-004
 -1.591911e-004  1.191313e-004 -4.380214e-005  6.183908e-005
  5.942284e-005 -1.902841e-005 -3.307525e-005  5.247516e-005
 -3.041936e-006  3.311797e-005 -6.211843e-005  8.811574e-005
  9.389990e-005 -8.930509e-006  6.752941e-006  4.489253e-005
 -1.681949e-005  2.997350e-005 -4.233987e-005  6.518910e-005
  5.151248e-005 -4.154274e-006 -2.459599e-007 -8.057819e-006
  3.085447e-007  7.752359e-006  2.649914e-007  3.807764e-005
  4.546291e-005  2.614501e-005  1.216284e-006  2.666715e-005
  4.586076e-005  2.467937e-005 -1.321573e-005  4.466962e-005
  1.450331e-006 -3.998835e-006 -1.812091e-005  2.116380e-005
  2.204897e-005

  2.327920e-004 -1.688053e-003  7.421751e-004 -2.055427e-005
 -3.883884e-004 -6.649535e-005  1.274617e-003  1.309702e-003
 -6.556481e-004  7.784958e-004  3.044744e-004  1.410629e-004
 -1.386323e-003  3.636989e-004 -5.753807e-004 -3.870279e-004
  1.396827e-004 -3.135258e-004 -1.371197e-004  3.112429e-004
  1.443139e-006 -2.138119e-005  2.746162e-005  2.457188e-004
 -6.756402e-005  3.463583e-006  1.828426e-005  2.344104e-005
 -3.870067e-005  4.047814e-005 -7.025545e-005  2.210509e-004
  1.524370e-004 -6.682167e-005  4.836878e-005  1.971207e-004
 -1.168484e-004  9.858220e-005  7.491903e-006 -2.076486e-006
 -1.583116e-005 -4.066409e-006 -2.908278e-005  3.591334e-005
  5.429229e-005  2.821610e-005 -1.857578e-005  6.571557e-005
  7.010558e-005 -3.169653e-006  1.452139e-005  3.807398e-005
 -1.321832e-005  2.990485e-005 -1.699209e-005  2.009712e-005
  4.668117e-005 -3.692865e-007  5.917528e-006 -2.465717e-006
  8.783912e-006  1.284621e-005  4.403441e-006  1.789062e-005
  4.843091e-005  1.604694e-005  2.726241e-006  2.618459e-005
  2.697860e-005  1.468520e-005 -2.858005e-006  1.155674e-005
  1.999577e-006 -5.515658e-006 -1.183334e-005  1.490062e-005
  2.393744e-005

  3.663785e-006  3.017828e-003 -3.487575e-003  1.942250e-003
  1.319730e-003 -4.631126e-004 -1.100513e-003 -6.556481e-004
  4.178227e-003 -7.334871e-004  4.474887e-004  1.222120e-003
  1.079570e-003  1.498780e-004  1.188225e-003 -5.174305e-006
 -6.851389e-004  6.512968e-004  6.800140e-006 -1.108317e-003
 -2.212977e-005  3.573282e-004 -6.191559e-005 -4.454932e-004
  7.352270e-004 -5.781217e-006 -2.639443e-004  3.753387e-005
  9.623084e-005 -1.048130e-004  3.653052e-005 -2.647327e-004
 -3.104760e-005 -1.425934e-004  6.732225e-005 -2.802134e-004
 -4.129380e-005  8.505241e-006  1.681834e-004 -1.757524e-004
  6.354957e-005  1.457136e-005  8.434133e-005 -1.076336e-004
 -8.145868e-005  7.451406e-005  3.140790e-005 -9.033795e-005
 -7.183877e-005 -2.239134e-005 -3.507173e-005 -1.322375e-004
 -1.108816e-004 -1.341976e-005 -1.513344e-005 -1.056547e-004
  7.018490e-006 -6.461704e-005 -1.373847e-006  1.454401e-005
 -4.534614e-005 -1.883815e-005  1.309964e-005 -3.055142e-005
 -7.696572e-005 -4.549517e-005  3.848258e-005 -5.951043e-005
 -9.009569e-005  1.487990e-005  1.791404e-006 -1.986341e-005
  2.067235e-006 -7.370969e-006  6.320795e-006 -1.012128e-005
 -6.847266e-005

  1.408234e-004 -5.322314e-004  1.342620e-003  3.633884e-004
 -5.796713e-004  3.284234e-004  8.590321e-004  7.784958e-004
 -7.334871e-004  9.090577e-004  1.244439e-004 -1.153478e-004
 -3.930268e-004 -1.534748e-005 -4.514285e-004  1.355074e-004
  1.481997e-004 -2.381332e-004  1.040988e-004  3.725018e-004
 -1.165327e-004  1.035342e-006  1.653580e-004  1.022999e-004
 -2.332994e-004  1.280990e-004 -1.354261e-005 -5.530271e-005
  6.832038e-005 -1.583048e-005 -3.002978e-005  1.663636e-004
  1.150530e-004  1.518372e-006  2.477083e-005  1.538540e-004
 -4.336828e-005  5.038643e-005  1.293136e-005 -1.952287e-005
 -1.951348e-005  3.744316e-006 -2.817669e-005  4.294500e-005
  5.892174e-005  1.818504e-005  3.034457e-007  1.784843e-005
  3.701721e-005 -1.381367e-005  5.957679e-006  3.109667e-005
 -5.019062e-006  2.178760e-005  2.428053e-006 -1.946159e-006
  2.754511e-005 -1.352810e-005  2.725553e-006 -2.933463e-006
 -1.181947e-006  1.025226e-005  2.230290e-005  1.097113e-005
  2.570026e-005  1.550097e-005 -2.247449e-006  2.258888e-005
 -2.384727e-007  7.119887e-006  2.426206e-006 -3.353875e-006
 -1.695033e-005 -5.357483e-007 -1.336490e-005  5.712381e-006
  1.589783e-005

  3.028813e-005  2.848554e-004 -2.183861e-004  5.942302e-004
  1.744523e-004 -5.294984e-004  6.939782e-005  3.044744e-004
  4.474887e-004  1.244439e-004  6.521501e-004  5.681630e-004
 -1.946750e-004  3.680975e-004  9.554210e-005 -1.111510e-004
 -4.091513e-004  1.581275e-004 -2.100455e-004 -1.581772e-004
  4.135736e-005 -7.146206e-005 -5.549949e-005 -4.527482e-006
  9.730320e-005  2.307315e-005 -2.121994e-005  5.885962e-005
  6.918106e-005 -1.113464e-005 -1.508386e-005  1.959197e-005
  6.494538e-005 -4.994922e-005 -5.390358e-006  1.200232e-004
 -5.626195e-006  1.073039e-005  6.107325e-005 -5.624915e-005
 -5.137479e-005  8.172611e-007  2.981987e-007 -2.170204e-006
  5.247541e-005  1.845477e-005  3.301580e-005  1.069365e-005
  5.728784e-006  9.476157e-006 -5.799312e-006 -2.521281e-005
 -1.987927e-005  1.043891e-005 -4.702213e-006 -2.472391e-005
  5.173496e-005 -1.082245e-005 -6.511640e-006  1.100015e-005
 -6.059495e-006 -3.054075e-006  7.068401e-006 -8.855264e-006
  2.111247e-005 -1.845914e-006  4.163155e-006  3.087996e-006
 -1.935091e-005  2.025750e-006 -9.252545e-008 -2.317174e-005
  1.057007e-005 -3.991253e-006 -4.961041e-006  9.235171e-006
  7.060176e-007

 -2.703273e-004  1.939432e-004 -6.021224e-004  7.300105e-004
  3.810785e-004 -4.365216e-004  8.525276e-005  1.410629e-004
  1.222120e-003 -1.153478e-004  5.681630e-004  1.311460e-003
 -3.008117e-004  4.074226e-004  3.252244e-004 -2.964151e-004
 -9.478765e-004  2.654923e-004 -2.356273e-004 -5.609625e-004
  1.561747e-004  4.845041e-005 -8.660706e-005 -3.449220e-006
  4.662537e-004 -4.051028e-005 -1.143665e-004  3.358631e-004
  1.093788e-005 -3.153288e-005 -2.197953e-007 -3.446191e-005
 -7.926164e-005 -9.305703e-005 -7.894771e-007  2.207627e-005
  1.509717e-008  2.051821e-005  8.713473e-005 -4.693499e-005
  2.628421e-005 -2.285611e-005  1.301123e-005  3.657406e-005
  2.391645e-005  5.488935e-005  5.556187e-005  2.845575e-006
 -1.949986e-005  3.007603e-005 -3.983893e-005 -4.829202e-005
 -1.733921e-005  1.184507e-005 -3.329087e-005 -2.227812e-005
  6.827798e-005 -3.242806e-005 -1.634559e-005  2.051967e-005
 -8.102189e-006 -9.359706e-006  6.384761e-006 -1.736877e-005
  1.657552e-005 -1.056097e-005  2.278992e-005 -5.360991e-006
 -1.453775e-005  2.518253e-005  4.290320e-006 -1.125188e-005
  1.790316e-005  1.142259e-005 -9.371223e-006  4.754178e-006
 -1.524791e-005

 -1.586586e-004  4.959503e-003  6.419521e-004  1.411361e-003
  1.543465e-004  7.771167e-004 -2.189369e-003 -1.386323e-003
  1.079570e-003 -3.930268e-004 -1.946750e-004 -3.008117e-004
  3.470191e-003 -9.259675e-004  1.325089e-003  1.738037e-003
 -4.733309e-004  9.767440e-004  5.671807e-004 -5.192487e-004
 -4.420083e-004  2.109785e-005 -5.959061e-006 -5.931735e-004
 -9.265236e-005  2.054474e-004 -1.039437e-004 -1.661901e-004
  4.804745e-004 -1.695222e-004  1.740476e-004 -1.878280e-004
 -9.835017e-005  1.652862e-004 -5.847452e-005 -1.601979e-004
  2.326288e-004 -1.649365e-004  8.311285e-005 -1.234266e-004
 -5.240581e-005  4.031143e-005  3.291972e-005 -6.095625e-005
  5.613265e-005 -1.812093e-005  8.899594e-005 -1.627507e-004
 -8.855409e-005 -1.476332e-005 -3.573902e-005 -5.989090e-005
  1.824551e-005 -4.892324e-005  7.008092e-005 -1.238640e-004
 -5.601145e-005 -1.581719e-005  7.951324e-006 -2.064633e-005
 -1.478625e-005 -5.418388e-006  2.141992e-005 -5.826272e-005
 -5.346705e-005 -3.221369e-005  6.076964e-007 -3.032741e-005
 -8.951217e-005 -2.362145e-005  1.990967e-005 -8.473781e-005
 -3.427405e-005 -6.124672e-007  8.808284e-006 -2.876591e-005
 -2.728570e-005

 -3.154010e-005 -9.768447e-004 -8.913691e-004 -9.229237e-005
  2.415867e-004 -4.899823e-004  4.142372e-004  3.636989e-004
  1.498780e-004 -1.534748e-005  3.680975e-004  4.074226e-004
 -9.259675e-004  5.998477e-004 -1.973255e-004 -6.402890e-004
 -2.243214e-005 -1.531774e-004 -3.444305e-004 -1.791618e-006
  2.383064e-004 -7.074676e-005 -2.588619e-005  1.855533e-004
  1.152456e-004 -6.396263e-005  9.157759e-005  6.459675e-005
 -1.824981e-004  1.043293e-004 -3.931432e-005 -1.459034e-005
  1.673416e-005 -5.677870e-005 -1.054243e-005  4.353356e-005
 -5.016203e-005  2.515600e-005  3.541374e-006  2.677645e-005
 -7.040327e-006  5.026354e-006  1.375554e-005  3.253384e-006
 -2.048329e-005  1.323099e-005 -2.042782e-005  4.165365e-005
  1.430311e-005  9.815324e-006  9.302917e-006  1.290953e-005
 -8.538958e-006  1.197283e-005 -1.733226e-005  2.874325e-005
  1.410706e-005  3.787910e-006 -1.486000e-006  1.409042e-005
  2.737444e-006 -1.330994e-006 -2.371098e-006  1.196299e-005
  1.703261e-005  9.876456e-006  3.769141e-006  1.436263e-005
  2.115433e-005  4.958404e-006 -6.840762e-006  2.053761e-005
  1.385268e-005 -1.525634e-006  2.248561e-006  1.010987e-005
  6.906042e-006

 -1.970552e-005  2.302515e-003 -4.980008e-004  8.404855e-004
  3.906670e-004  8.841430e-005 -1.075676e-003 -5.753807e-004
  1.188225e-003 -4.514285e-004  9.554210e-005  3.252244e-004
  1.325089e-003 -1.973255e-004  8.823639e-004  5.802111e-004
 -5.238813e-004  6.521762e-004  1.323291e-004 -5.624580e-004
 -1.544911e-004  6.133568e-005 -1.345436e-004 -3.099078e-004
  2.398662e-004 -9.795508e-006 -9.253610e-005  7.842566e-005
  1.934158e-004 -8.368725e-005  9.513739e-005 -1.138048e-004
 -9.735002e-005  2.594461e-005  5.385114e-006 -9.602829e-005
  7.139143e-005 -3.776659e-005  6.265228e-005 -7.557934e-005
 -7.513684e-006  4.629750e-006  1.723498e-005 -2.087413e-005
  1.366267e-005  6.030631e-006  5.045958e-005 -6.621390e-005
 -5.224286e-005  5.885496e-007 -2.234040e-005 -4.489056e-005
  6.265730e-007 -1.791775e-005  2.209223e-005 -5.357451e-005
 -1.267114e-005 -7.651662e-006 -2.628147e-006 -8.359019e-007
 -7.136278e-006 -7.440588e-006 -1.407242e-007 -3.189991e-005
 -2.230613e-005 -2.391571e-005  9.529023e-006 -1.980265e-005
 -3.503052e-005 -3.635756e-006  8.213632e-006 -3.162195e-005
  1.236104e-006 -1.218960e-006  6.044993e-006 -7.709194e-006
 -2.217192e-005

 -1.866094e-005  2.254260e-003  1.385311e-003  9.108394e-004
 -3.284225e-004  6.206693e-004 -7.979451e-004 -3.870279e-004
 -5.174305e-006  1.355074e-004 -1.111510e-004 -2.964151e-004
  1.738037e-003 -6.402890e-004  5.802111e-004  1.262930e-003
 -2.334350e-004  5.403611e-004  3.767428e-004 -1.586469e-004
 -4.505596e-004 -1.960610e-005 -3.420162e-005 -3.466677e-004
 -8.950459e-005  1.272149e-004 -7.312317e-005 -3.603168e-005
  3.885008e-004 -1.333508e-004  7.188339e-005  3.180560e-005
 -6.244651e-006  8.172034e-005  1.467160e-005  1.150641e-005
  9.933333e-005 -2.236463e-005  4.424932e-005 -1.014718e-004
 -2.304344e-005  1.195642e-005 -2.748268e-005 -3.095181e-007
  9.554286e-005 -1.315052e-005  5.386745e-005 -7.469296e-005
 -1.994916e-005 -1.419752e-005 -1.592173e-005 -3.017951e-005
  1.171686e-005 -1.962788e-005  4.616235e-005 -7.612471e-005
 -1.380665e-006  2.100018e-006  8.740514e-006 -2.651013e-005
  2.087735e-006  1.181138e-006  8.568872e-006 -2.545389e-005
 -8.050605e-006 -1.494198e-005 -1.408286e-007 -1.681276e-005
 -5.236249e-005 -9.349994e-006  1.334850e-005 -6.245982e-005
 -1.898924e-005 -3.400464e-006 -2.008790e-006 -1.109052e-005
 -3.557061e-006

  1.652269e-004 -1.034354e-003 -3.321671e-004 -6.304760e-004
 -1.806336e-004  2.378359e-004  3.645006e-004  1.396827e-004
 -6.851389e-004  1.481997e-004 -4.091513e-004 -9.478765e-004
 -4.733309e-004 -2.243214e-005 -5.238813e-004 -2.334350e-004
  1.109925e-003 -4.730623e-004  6.953584e-005  6.152890e-004
 -8.039424e-006 -3.312964e-006  1.288110e-004  1.255832e-004
 -3.588691e-004  1.861451e-005  1.577033e-004 -3.288116e-004
 -1.641528e-004  1.116176e-004 -5.330652e-005  2.229627e-005
  1.133228e-004  2.431073e-005  1.534838e-005 -4.377885e-005
 -5.723275e-005  3.206490e-005 -8.561740e-005  6.405476e-005
  7.500720e-006  1.241053e-005 -9.124767e-006 -4.267720e-005
 -6.107846e-005 -3.853220e-005 -6.942129e-005  2.006906e-005
  2.603836e-005 -2.359355e-005  5.485552e-005  3.595914e-005
 -2.068305e-006  9.071452e-006  8.762638e-006  4.218175e-005
 -5.433467e-005  2.220142e-005  1.363991e-005 -1.465449e-005
  3.453693e-006  7.014899e-006 -3.612775e-006  2.985068e-005
 -2.250940e-005  1.573939e-005 -1.094274e-005 -6.799328e-007
  2.477461e-005 -1.168751e-005 -9.907183e-006  3.651046e-005
 -1.359542e-005 -1.229148e-005  8.331359e-006 -4.815171e-006
  1.259811e-005

 -2.529380e-006  1.741280e-003  4.120404e-005  6.781988e-004
  1.674266e-004  4.691808e-005 -7.906191e-004 -3.135258e-004
  6.512968e-004 -2.381332e-004  1.581275e-004  2.654923e-004
  9.767440e-004 -1.531774e-004  6.521762e-004  5.403611e-004
 -4.730623e-004  5.750018e-004  9.860084e-005 -3.968386e-004
 -1.639757e-004  1.181049e-005 -1.608768e-004 -2.346137e-004
  1.632691e-004 -1.682143e-005 -6.681502e-005  9.840642e-005
  1.929127e-004 -7.453757e-005  8.726439e-005 -5.618047e-005
 -7.422585e-005  3.911749e-005  1.255119e-005 -2.305382e-005
  6.853918e-005 -8.041063e-006  4.471558e-005 -6.567304e-005
 -1.711751e-005 -8.030939e-008 -6.140033e-006  1.175920e-006
  4.026528e-005 -2.366246e-007  4.855309e-005 -4.700097e-005
 -3.468841e-005  2.547853e-006 -1.155709e-005 -3.026266e-005
  5.180373e-006 -5.543746e-006  2.128239e-005 -4.773454e-005
  3.661344e-006 -2.938317e-006 -2.370675e-006  6.126250e-007
  8.460118e-007 -3.306116e-006  2.807094e-006 -2.376436e-005
 -9.048523e-006 -1.566482e-005  6.182966e-006 -1.386022e-005
 -2.778505e-005 -2.225399e-006  9.294206e-006 -3.207536e-005
  2.174695e-006  9.070250e-007  9.958680e-007 -5.368746e-006
 -1.173586e-005

  7.141561e-005  7.999105e-004  5.025375e-004  2.480435e-004
 -1.114920e-004  4.136619e-004 -2.462772e-004 -1.371197e-004
  6.800140e-006  1.040988e-004 -2.100455e-004 -2.356273e-004
  5.671807e-004 -3.444305e-004  1.323291e-004  3.767428e-004
  6.953584e-005  9.860084e-005  2.922489e-004  6.067252e-005
 -1.705232e-004  1.252586e-004  5.664193e-005 -1.445655e-004
 -1.380429e-004  6.437619e-005 -8.818815e-005 -8.171267e-005
  1.283152e-004 -7.369636e-005  3.135424e-005  3.040354e-005
 -3.651954e-006  3.836269e-005  2.139337e-005 -2.266834e-005
  1.148259e-005 -5.027944e-006 -4.872766e-009 -1.294362e-005
 -3.127902e-006 -1.037504e-005 -9.436195e-006  5.912426e-006
  5.389139e-006 -1.067529e-005  2.577656e-005 -2.110922e-005
 -1.950684e-005  2.370262e-006  5.155590e-006 -5.494389e-006
  6.373004e-006  2.817127e-006  6.199179e-006 -9.915102e-006
 -1.240876e-005 -8.725782e-006 -5.750383e-006 -2.567412e-006
 -3.783236e-006 -1.697167e-006  7.297699e-006 -6.803253e-006
 -1.118101e-005 -4.843116e-006 -8.758949e-007 -3.762308e-006
 -8.174787e-006 -3.430907e-006  5.768699e-006 -4.936258e-006
 -1.066740e-005  1.510752e-006  1.380810e-007 -7.105039e-006
 -5.516889e-006

  2.903657e-005 -1.009823e-003  7.178202e-004 -4.420410e-004
 -3.365724e-004  1.841725e-004  4.602162e-004  3.112429e-004
 -1.108317e-003  3.725018e-004 -1.581772e-004 -5.609625e-004
 -5.192487e-004 -1.791618e-006 -5.624580e-004 -1.586469e-004
  6.152890e-004 -3.968386e-004  6.067252e-005  6.606443e-004
  3.224445e-005 -2.881494e-005  1.485488e-004  1.526510e-004
 -4.555423e-004  7.428357e-005  9.786909e-005 -2.290916e-004
 -6.670137e-005  7.004967e-005 -5.142713e-005  8.781262e-005
  1.228345e-004  2.264443e-005 -1.603872e-005  1.079045e-004
 -1.747508e-005  1.512183e-005 -5.333420e-005  6.050987e-005
 -3.732483e-005 -7.420996e-006 -2.480593e-005  1.103928e-005
  9.175840e-006 -2.946403e-005 -1.120125e-005  4.171788e-005
  2.090102e-005  9.327119e-006  3.492890e-005  3.153293e-005
  1.935561e-005  1.661313e-005 -1.964757e-006  4.019806e-005
  7.394372e-007  1.298794e-005  1.449875e-006  2.417762e-006
  8.427545e-006  7.257680e-006  3.537942e-006  1.636228e-005
  9.802351e-006  1.895260e-005 -1.153946e-005  1.161212e-005
  2.700483e-005 -6.342548e-006 -3.634419e-006  1.530527e-005
 -5.044182e-006 -1.685240e-006  5.164122e-007 -1.445167e-006
  1.975640e-005

 -1.705117e-004 -6.019504e-004 -4.581428e-004 -4.733785e-004
  1.472879e-004 -2.378377e-004  1.156991e-004  1.443139e-006
 -2.212977e-005 -1.165327e-004  4.135736e-005  1.561747e-004
 -4.420083e-004  2.383064e-004 -1.544911e-004 -4.505596e-004
 -8.039424e-006 -1.639757e-004 -1.705232e-004  3.224445e-005
  2.861001e-004 -4.744349e-005  2.608501e-005  1.983689e-004
  1.850088e-006 -3.792535e-005  6.736481e-005 -2.069592e-006
 -1.937420e-004  7.382630e-005 -7.014450e-006 -8.005467e-005
  1.365240e-006 -5.060220e-006 -3.734945e-005  3.629274e-008
  2.425939e-005 -2.621942e-005 -1.673658e-005  5.292754e-005
 -5.206168e-006  1.519539e-006  2.588289e-005 -7.608230e-006
 -3.311352e-005  9.254171e-006 -1.890577e-005  1.541072e-005
  1.705376e-006  3.846804e-006 -2.659243e-006  9.214280e-006
  5.035017e-006 -2.705378e-006 -1.165367e-005  2.270129e-005
 -2.237303e-007 -7.378204e-007  5.152987e-006  1.330193e-005
 -1.202819e-006  2.421238e-006 -1.843494e-006  1.039394e-006
 -2.680198e-006  6.859823e-006  4.497731e-007  3.614567e-006
  1.944702e-005  2.396071e-006 -6.117509e-006  1.755425e-005
  3.926752e-006  3.466075e-006  7.567855e-007 -6.686128e-007
  2.732038e-006

  1.128431e-004  2.195581e-004 -2.808574e-004  1.745324e-004
  1.199810e-004  6.432645e-005 -2.888611e-005 -2.138119e-005
  3.573282e-004  1.035342e-006 -7.146206e-005  4.845041e-005
  2.109785e-005 -7.074676e-005  6.133568e-005 -1.960610e-005
 -3.312964e-006  1.181049e-005  1.252586e-004 -2.881494e-005
 -4.744349e-005  1.750658e-004  3.992119e-005 -9.596581e-005
  2.081776e-006  1.097083e-005 -1.182281e-004 -2.296168e-005
  3.680978e-005 -5.603068e-005  1.136446e-006  1.563094e-005
 -9.039573e-007 -2.485555e-005  4.389328e-005 -2.270410e-005
 -4.549390e-005  3.369893e-005  1.606772e-005 -1.942675e-005
  9.233841e-006 -1.068348e-005 -6.017434e-006  5.931889e-006
 -1.864821e-005  7.805840e-007  8.000700e-006  2.538454e-006
 -1.621853e-005  1.125959e-006  9.019492e-006 -1.182893e-005
 -1.410400e-005  1.118050e-005 -8.053339e-006  3.803852e-006
  3.143359e-008 -1.089879e-005 -7.938755e-006  6.148483e-006
 -9.261708e-006 -4.266092e-006  2.159624e-006  2.047720e-006
 -7.857157e-006 -3.981798e-006  2.859262e-006 -2.295216e-006
 -4.487310e-006 -4.775804e-007  6.372527e-007  9.256869e-006
  3.882193e-009  1.263575e-006  2.985041e-006  1.102513e-007
 -1.046110e-005

  1.727672e-006 -3.167623e-005  8.647977e-005  6.689766e-005
 -4.300383e-005  1.326978e-004  1.308732e-004  2.746162e-005
 -6.191559e-005  1.653580e-004 -5.549949e-005 -8.660706e-005
 -5.959061e-006 -2.588619e-005 -1.345436e-004 -3.420162e-005
  1.288110e-004 -1.608768e-004  5.664193e-005  1.485488e-004
  2.608501e-005  3.992119e-005  1.485888e-004  1.768062e-005
 -1.349878e-004  8.490266e-005 -1.105288e-005 -9.161888e-005
 -1.174632e-005  1.893018e-006 -3.267655e-005  1.930939e-005
  4.580640e-005 -1.746652e-005 -6.858978e-006  1.518470e-005
 -2.029247e-005 -1.265195e-005  1.280051e-005  2.800661e-006
 -6.036369e-006  4.644822e-006  8.521603e-006  1.724044e-006
 -5.650228e-006  4.650502e-006 -2.487307e-006  5.439854e-006
 -1.732733e-006 -1.967888e-006 -2.192532e-006  4.695635e-006
 -1.489455e-006 -1.500098e-006 -1.199134e-006  9.295719e-006
 -3.294594e-006 -5.645944e-006 -2.743766e-008  8.620582e-007
 -5.711952e-006  5.433112e-007  4.866355e-006  2.680753e-006
  1.512955e-006  3.199560e-006 -1.622817e-006  5.642462e-006
  5.329303e-008 -1.581878e-006 -1.591170e-006  4.647646e-006
 -4.840384e-006 -5.544415e-007  1.294800e-006 -8.917744e-007
  1.115762e-006

 -1.708955e-004 -1.014284e-003  1.100879e-004 -5.349216e-004
 -1.100181e-004 -7.473526e-005  4.212973e-004  2.457188e-004
 -4.454932e-004  1.022999e-004 -4.527482e-006 -3.449220e-006
 -5.931735e-004  1.855533e-004 -3.099078e-004 -3.466677e-004
  1.255832e-004 -2.346137e-004 -1.445655e-004  1.526510e-004
  1.983689e-004 -9.596581e-005  1.768062e-005  2.590174e-004
 -3.703574e-005 -3.643352e-005  1.038003e-004 -4.379135e-006
 -1.854474e-004  8.123171e-005 -1.136164e-005 -2.082457e-005
  3.076535e-005  1.282964e-005 -2.995589e-005  3.288844e-005
  1.987083e-005 -7.926118e-006 -3.984492e-005  6.319929e-005
 -2.546595e-007 -2.200021e-006  1.007521e-005 -2.272042e-006
 -1.451420e-005  7.850233e-006 -2.316119e-005  2.223979e-005
  2.487576e-005  1.233395e-006 -3.736212e-007  2.011496e-005
  8.830997e-006 -2.140115e-006 -9.129711e-006  2.551942e-005
  4.218092e-006  5.317278e-006  1.009299e-005  2.333474e-006
  3.021653e-006  5.744511e-006 -2.297937e-006  7.129454e-006
  7.351188e-006  1.053962e-005  6.794880e-007  8.681312e-006
  2.210919e-005  6.808149e-006 -5.875518e-006  1.399707e-005
 -1.198365e-006  7.093596e-007 -4.610084e-006  2.517724e-006
  1.296069e-005

  1.356667e-005 -7.773270e-005 -6.494213e-004  1.598587e-004
  1.632103e-004 -2.018421e-004  3.218691e-005 -6.756402e-005
  7.352270e-004 -2.332994e-004  9.730320e-005  4.662537e-004
 -9.265236e-005  1.152456e-004  2.398662e-004 -8.950459e-005
 -3.588691e-004  1.632691e-004 -1.380429e-004 -4.555423e-004
  1.850088e-006  2.081776e-006 -1.349878e-004 -3.703574e-005
  4.555106e-004 -1.062157e-004 -3.918362e-005  2.538316e-004
 -2.162359e-005 -2.305077e-005  2.234189e-005 -4.853399e-005
 -1.122581e-004 -3.870438e-005  2.793591e-005 -1.035263e-004
 -1.586547e-005  2.831670e-005  2.750872e-005 -2.802459e-005
  6.949785e-005  6.136589e-006  5.202302e-006  1.209140e-006
 -2.219780e-005  2.597484e-005 -1.428364e-005 -2.189105e-005
  4.602913e-006 -1.380617e-005 -2.224054e-005 -1.561153e-005
 -1.897947e-005 -4.902360e-006 -7.053963e-006 -1.963600e-005
  4.723220e-006 -1.013449e-005  2.342555e-007 -5.887292e-006
 -4.354000e-006 -2.730881e-006 -2.814972e-006 -3.069450e-006
 -4.089698e-006 -9.714210e-006  9.911878e-006 -9.297059e-006
 -1.074659e-005  1.174772e-005  1.352070e-007  9.969740e-007
  4.347215e-006  6.662281e-007 -3.414093e-006  1.017781e-006
 -1.294365e-005

  5.712978e-006  3.296592e-004  2.351635e-004  1.920076e-004
 -4.828577e-005  9.977481e-005 -4.545943e-005  3.463583e-006
 -5.781217e-006  1.280990e-004  2.307315e-005 -4.051028e-005
  2.054474e-004 -6.396263e-005 -9.795508e-006  1.272149e-004
  1.861451e-005 -1.682143e-005  6.437619e-005  7.428357e-005
 -3.792535e-005  1.097083e-005  8.490266e-005 -3.643352e-005
 -1.062157e-004  8.706995e-005 -1.519732e-005 -7.213307e-005
  5.671069e-005 -1.548428e-005 -2.458092e-005  2.470745e-005
  4.487087e-005 -9.093145e-006 -5.597261e-006  2.876703e-005
 -2.268145e-006 -1.383152e-005  2.450872e-005 -1.805444e-005
 -1.659619e-005  8.442835e-006  2.648286e-006 -1.715828e-006
  1.601209e-005  2.103624e-006  9.876214e-006 -4.597213e-006
 -2.083992e-006  1.187898e-007 -2.853468e-006 -1.836861e-006
 -1.427481e-006 -1.219047e-006  4.857602e-006 -8.920059e-006
  1.821580e-006 -4.557467e-006  1.570020e-007 -2.198796e-006
 -2.045358e-006  1.138932e-006  5.511219e-006 -2.215766e-006
  3.001228e-006 -8.706107e-007 -1.266006e-006  1.497887e-006
 -9.299388e-006 -2.262610e-006  2.604603e-006 -8.287398e-006
 -3.931920e-006 -3.696818e-007  9.063279e-008 -1.875608e-006
  5.651541e-007

 -1.109224e-004 -2.867621e-004  1.599007e-005 -1.970183e-004
 -5.987406e-005  2.113917e-005  4.918364e-005  1.828426e-005
 -2.639443e-004 -1.354261e-005 -2.121994e-005 -1.143665e-004
 -1.039437e-004  9.157759e-005 -9.253610e-005 -7.312317e-005
  1.577033e-004 -6.681502e-005 -8.818815e-005  9.786909e-005
  6.736481e-005 -1.182281e-004 -1.105288e-005  1.038003e-004
 -3.918362e-005 -1.519732e-005  1.284603e-004 -2.336524e-005
 -8.447322e-005  8.013481e-005 -2.071149e-006 -3.021013e-005
  2.850749e-006  2.618516e-005 -3.788557e-005 -3.888216e-006
  3.267622e-005 -2.716495e-005 -2.896836e-005  3.836174e-005
 -1.310929e-006  6.708597e-006  1.282463e-005 -8.666756e-006
 -7.848439e-006 -3.104291e-006 -1.311896e-005  1.013434e-006
  1.064147e-005  1.781851e-006  1.762352e-006  1.606913e-005
  1.287127e-005 -5.984553e-006  3.026858e-006  6.982937e-006
 -1.215445e-005  9.114440e-006  6.335639e-006 -2.809988e-006
  9.375816e-006  2.323553e-006 -6.680407e-007  2.902430e-006
 -5.078669e-007  5.955652e-006 -1.157571e-006  2.313721e-006
  1.195917e-005  8.661098e-007 -1.285488e-006  3.583229e-006
 -1.653599e-006 -8.627326e-007 -6.765836e-007 -1.608784e-006
  8.250073e-006

 -2.601917e-005 -3.027382e-004  1.166776e-004  3.601909e-005
 -5.812306e-005 -5.467192e-005  1.275311e-004  2.344104e-005
  3.753387e-005 -5.530271e-005  5.885962e-005  3.358631e-004
 -1.661901e-004  6.459675e-005  7.842566e-005 -3.603168e-005
 -3.288116e-004  9.840642e-005 -8.171267e-005 -2.290916e-004
 -2.069592e-006 -2.296168e-005 -9.161888e-005 -4.379135e-006
  2.538316e-004 -7.213307e-005 -2.336524e-005  2.450989e-004
  8.608343e-006 -2.100774e-005  2.168225e-005  9.050093e-006
 -1.160140e-004 -1.124185e-005  1.253226e-005 -2.920621e-005
 -1.989030e-006  2.231535e-005  7.899200e-006 -3.064390e-006
  4.441315e-005 -6.248661e-006 -1.248117e-005  3.909859e-005
  6.227479e-006  1.253003e-005  3.688998e-006 -2.637483e-006
  1.382142e-006  2.975098e-006 -1.730076e-005  4.618332e-006
  8.765386e-006  2.157314e-006 -7.643162e-006  7.180879e-007
  1.082088e-005 -4.364500e-006 -6.296988e-006  2.342142e-007
  5.304726e-006 -1.465675e-006  2.492602e-007 -1.400878e-006
  1.194310e-005 -4.442233e-007  4.174279e-006  3.349757e-006
  6.071140e-006  9.605920e-006  2.260118e-006  2.590810e-006
  4.294746e-006  5.922034e-006 -4.790324e-006 -1.257238e-006
 -1.995774e-006

  1.255371e-004  7.628459e-004  4.516666e-004  4.930457e-004
 -5.969991e-005  1.132759e-004 -2.310065e-004 -3.870067e-005
  9.623084e-005  6.832038e-005  6.918106e-005  1.093788e-005
  4.804745e-004 -1.824981e-004  1.934158e-004  3.885008e-004
 -1.641528e-004  1.929127e-004  1.283152e-004 -6.670137e-005
 -1.937420e-004  3.680978e-005 -1.174632e-005 -1.854474e-004
 -2.162359e-005  5.671069e-005 -8.447322e-005  8.608343e-006
  2.179213e-004 -7.983110e-005  8.878876e-006  7.670038e-005
 -1.285101e-006 -4.383512e-006  1.981453e-005  1.982527e-005
 -7.780314e-006  6.307935e-006  4.454529e-005 -6.039209e-005
 -8.440656e-006  9.203099e-006 -2.038557e-005  1.088634e-005
  4.932638e-005 -7.728367e-006  2.456713e-005 -1.400236e-005
 -8.406038e-006 -1.556818e-006 -1.476228e-006 -1.636248e-005
 -1.343044e-006  2.229735e-006  1.132333e-005 -2.875202e-005
  1.429071e-005 -3.622594e-006 -5.240513e-006 -4.614689e-006
  1.211650e-006 -3.849204e-007  4.910221e-006 -1.001087e-005
  3.855294e-006 -5.706045e-006 -2.080553e-006 -7.643192e-006
 -1.797841e-005 -5.178341e-006  5.683716e-006 -2.174373e-005
  8.767894e-007 -8.721028e-007  1.034002e-006 -1.886976e-006
 -5.029225e-006

 -7.057746e-005 -2.843627e-004 -1.382342e-004 -1.655174e-004
  7.652275e-006 -2.030009e-005  7.523419e-005  4.047814e-005
 -1.048130e-004 -1.583048e-005 -1.113464e-005 -3.153288e-005
 -1.695222e-004  1.043293e-004 -8.368725e-005 -1.333508e-004
  1.116176e-004 -7.453757e-005 -7.369636e-005  7.004967e-005
  7.382630e-005 -5.603068e-005  1.893018e-006  8.123171e-005
 -2.305077e-005 -1.548428e-005  8.013481e-005 -2.100774e-005
 -7.983110e-005  6.638063e-005 -6.540540e-006 -2.484136e-005
  8.015202e-006  7.039877e-006 -3.062409e-005 -1.793866e-006
  1.392858e-005 -1.864472e-005 -1.831715e-005  3.047710e-005
 -1.045967e-006  2.412697e-006  1.515533e-005 -7.814211e-006
 -1.490459e-005  3.154758e-006 -1.065000e-005  4.866028e-006
  8.236698e-006  3.040778e-006  2.288595e-006  1.140043e-005
  5.449934e-006 -3.837496e-007 -2.754723e-006  8.400598e-006
 -7.256219e-006  4.059178e-006  2.562824e-006  1.883996e-007
  5.417520e-006  8.883556e-007 -5.229192e-007  3.405287e-006
 -1.559394e-007  4.710106e-006  2.262541e-007  2.573088e-006
  1.033110e-005  1.339142e-006 -1.581779e-006  6.658768e-006
  3.045514e-007  2.393252e-007  8.944496e-007  7.837701e-008
  4.226773e-006

 -1.066589e-006  2.746733e-004  5.470264e-005  6.410333e-005
  5.413925e-006  5.883963e-005 -1.258855e-004 -7.025545e-005
  3.653052e-005 -3.002978e-005 -1.508386e-005 -2.197953e-007
  1.740476e-004 -3.931432e-005  9.513739e-005  7.188339e-005
 -5.330652e-005  8.726439e-005  3.135424e-005 -5.142713e-005
 -7.014450e-006  1.136446e-006 -3.267655e-005 -1.136164e-005
  2.234189e-005 -2.458092e-005 -2.071149e-006  2.168225e-005
  8.878876e-006 -6.540540e-006  4.739553e-005 -2.393615e-005
 -3.843262e-005  3.526195e-005 -5.395822e-006 -2.575590e-005
  2.778467e-005 -8.061564e-006 -8.242426e-006  7.475838e-006
  3.588937e-006 -2.107682e-006 -7.646059e-007  3.084987e-006
 -3.134759e-006 -2.856756e-006  6.012926e-006 -1.171622e-005
 -8.650396e-006 -1.376973e-006  1.006087e-007 -3.822212e-007
  5.998973e-006 -2.486462e-007  3.996089e-006 -2.604636e-006
 -4.264817e-006 -1.595010e-006 -7.535072e-007  2.958940e-006
 -1.844030e-006 -3.429089e-007  3.319856e-006 -4.771414e-006
 -5.580426e-006  5.231966e-007  6.110021e-007 -7.034453e-007
 -2.879195e-007 -7.298989e-008 -1.802848e-007 -1.323935e-006
 -2.036598e-006  3.148139e-007 -5.138223e-007 -9.111952e-007
 -1.008516e-006

  1.025638e-004 -2.758830e-004  3.866709e-004  7.602056e-005
 -1.308108e-004  6.969751e-005  2.209090e-004  2.210509e-004
 -2.647327e-004  1.663636e-004  1.959197e-005 -3.446191e-005
 -1.878280e-004 -1.459034e-005 -1.138048e-004  3.180560e-005
  2.229627e-005 -5.618047e-005  3.040354e-005  8.781262e-005
 -8.005467e-005  1.563094e-005  1.930939e-005 -2.082457e-005
 -4.853399e-005  2.470745e-005 -3.021013e-005  9.050093e-006
  7.670038e-005 -2.484136e-005 -2.393615e-005  1.067658e-004
  1.782734e-005 -1.893363e-005  1.821668e-005  3.798798e-005
 -4.911134e-005  2.068511e-005  1.334897e-005 -1.440449e-005
  2.819906e-006  5.962993e-006 -1.740039e-005  1.940422e-005
  2.598363e-005 -4.722079e-006 -1.283026e-006  1.828228e-005
  1.079643e-005  8.935473e-007  4.533815e-006  7.457705e-006
  1.930703e-006  7.081084e-006 -8.310122e-007  4.593983e-006
  1.169393e-005  2.362409e-006 -3.853361e-006 -1.549195e-006
  5.389018e-006  1.553884e-006  3.820070e-007  3.979058e-006
  1.372016e-005  2.575758e-006 -2.290236e-006  3.883151e-006
  5.544405e-006 -1.760000e-007  1.549844e-006 -1.291878e-007
  4.707941e-006 -4.711199e-007 -4.840172e-008  4.030315e-006
  3.798105e-006

  1.436736e-005 -9.638366e-005  3.718918e-005 -2.559780e-005
 -8.547417e-006 -7.246477e-005  1.156749e-004  1.524370e-004
 -3.104760e-005  1.150530e-004  6.494538e-005 -7.926164e-005
 -9.835017e-005  1.673416e-005 -9.735002e-005 -6.244651e-006
  1.133228e-004 -7.422585e-005 -3.651954e-006  1.228345e-004
  1.365240e-006 -9.039573e-007  4.580640e-005  3.076535e-005
 -1.122581e-004  4.487087e-005  2.850749e-006 -1.160140e-004
 -1.285101e-006  8.015202e-006 -3.843262e-005  1.782734e-005
  1.136038e-004 -2.363768e-005  1.179141e-006  7.104818e-005
 -1.081190e-005  5.985059e-006  8.282677e-006 -1.414841e-005
 -3.139203e-005 -1.298693e-006  2.772139e-006 -2.300391e-005
  1.606282e-005  3.841434e-006  1.161476e-006  1.114702e-005
  1.565041e-005 -1.832172e-006  4.031330e-006 -9.857167e-006
 -1.338901e-005 -3.289218e-007  1.562684e-006 -5.998017e-006
  1.565283e-005  2.606586e-006  6.662922e-006 -3.535526e-006
 -3.660812e-006  3.102654e-006 -3.067486e-006 -5.224862e-007
  4.354939e-006 -1.239299e-006 -7.993847e-007 -2.862894e-006
 -6.745618e-006 -2.225540e-006 -1.911545e-006 -8.705330e-006
  7.493164e-007 -5.219034e-006  4.093226e-007  2.923160e-006
  2.979471e-006

 -4.240586e-005  1.839791e-004  1.880876e-004 -3.282830e-005
 -4.699888e-005  1.029786e-004 -1.041303e-004 -6.682167e-005
 -1.425934e-004  1.518372e-006 -4.994922e-005 -9.305703e-005
  1.652862e-004 -5.677870e-005  2.594461e-005  8.172034e-005
  2.431073e-005  3.911749e-005  3.836269e-005  2.264443e-005
 -5.060220e-006 -2.485555e-005 -1.746652e-005  1.282964e-005
 -3.870438e-005 -9.093145e-006  2.618516e-005 -1.124185e-005
 -4.383512e-006  7.039877e-006  3.526195e-005 -1.893363e-005
 -2.363768e-005  4.602570e-005 -1.482030e-005 -1.497392e-005
  3.449748e-005 -1.919076e-005 -2.130381e-005  1.946141e-005
 -3.144642e-006 -1.964416e-006  1.898379e-006  7.593360e-007
 -2.035315e-006 -6.834598e-006  5.296952e-006 -8.328144e-006
 -5.667463e-006  2.839051e-006  1.526273e-006  5.352707e-006
  1.030254e-005 -2.175392e-006  4.317743e-006  1.707711e-007
 -8.648128e-006  1.607579e-006  1.664879e-007  1.431610e-006
  1.773871e-006  4.680107e-008  3.129704e-006 -2.652412e-006
 -4.556833e-006  2.290901e-006 -1.088621e-006  1.167960e-006
  2.375644e-006 -9.232571e-007  5.756122e-007 -1.566226e-006
 -3.156624e-006  7.010289e-007 -9.804797e-007 -1.036395e-006
  2.683914e-006

  5.732378e-005 -4.050785e-005 -6.114868e-005  7.341811e-005
 -6.328824e-006 -6.242624e-006  4.739565e-005  4.836878e-005
  6.732225e-005  2.477083e-005 -5.390358e-006 -7.894771e-007
 -5.847452e-005 -1.054243e-005  5.385114e-006  1.467160e-005
  1.534838e-005  1.255119e-005  2.139337e-005 -1.603872e-005
 -3.734945e-005  4.389328e-005 -6.858978e-006 -2.995589e-005
  2.793591e-005 -5.597261e-006 -3.788557e-005  1.253226e-005
  1.981453e-005 -3.062409e-005 -5.395822e-006  1.821668e-005
  1.179141e-006 -1.482030e-005  4.252275e-005 -2.843739e-007
 -2.800268e-005  4.293237e-005  5.731421e-006 -2.111511e-005
  8.867495e-006 -2.536183e-006 -1.864437e-005  8.264056e-006
  5.074795e-006 -5.266888e-006 -3.612526e-006  3.829232e-006
 -3.890212e-006 -6.541887e-006  7.931613e-006 -5.806855e-006
 -7.860274e-006  4.132827e-006  2.072579e-006  6.021641e-007
  2.555770e-006  1.254236e-006  1.669329e-006 -8.173580e-007
 -2.866760e-006 -2.037061e-008 -1.787060e-006  4.232838e-006
 -1.778049e-006 -1.375645e-006  1.194290e-006 -2.243880e-006
 -3.889601e-006 -1.236814e-007 -3.615235e-007  2.013829e-006
 -2.074306e-007 -1.342371e-006 -4.524264e-007  2.227393e-007
 -1.597166e-006

 -1.105773e-005 -1.795896e-004  3.612935e-004 -1.577608e-005
 -8.953336e-005 -8.183731e-005  1.428248e-004  1.971207e-004
 -2.802134e-004  1.538540e-004  1.200232e-004  2.207627e-005
 -1.601979e-004  4.353356e-005 -9.602829e-005  1.150641e-005
 -4.377885e-005 -2.305382e-005 -2.266834e-005  1.079045e-004
  3.629274e-008 -2.270410e-005  1.518470e-005  3.288844e-005
 -1.035263e-004  2.876703e-005 -3.888216e-006 -2.920621e-005
  1.982527e-005 -1.793866e-006 -2.575590e-005  3.798798e-005
  7.104818e-005 -1.497392e-005 -2.843739e-007  1.066230e-004
 -2.084775e-006  1.154316e-005  4.637680e-006 -1.011149e-005
 -3.879965e-005 -1.147153e-005 -8.150672e-006  7.277452e-006
  3.483409e-005  3.250967e-006  1.462327e-005  1.995308e-005
  1.060757e-005  7.590757e-006 -5.105114e-007 -6.374090e-007
  9.559319e-007  2.860208e-006 -7.567702e-009  2.273145e-006
  2.315802e-005  5.296463e-006  1.389164e-006  1.210781e-006
  2.132787e-006  2.096725e-006 -3.327760e-006 -4.405522e-007
  1.698228e-005  1.458804e-006 -1.721143e-006  5.806758e-006
  6.837377e-007 -9.074477e-007  9.268376e-008 -9.631958e-006
  3.744269e-006 -9.237800e-007 -1.743580e-006  4.008293e-006
  7.868152e-006

 -1.091149e-004  2.589601e-004  1.705904e-004 -1.987120e-005
 -1.781492e-005  4.358304e-005 -1.591911e-004 -1.168484e-004
 -4.129380e-005 -4.336828e-005 -5.626195e-006  1.509717e-008
  2.326288e-004 -5.016203e-005  7.139143e-005  9.933333e-005
 -5.723275e-005  6.853918e-005  1.148259e-005 -1.747508e-005
  2.425939e-005 -4.549390e-005 -2.029247e-005  1.987083e-005
 -1.586547e-005 -2.268145e-006  3.267622e-005 -1.989030e-006
 -7.780314e-006  1.392858e-005  2.778467e-005 -4.911134e-005
 -1.081190e-005  3.449748e-005 -2.800268e-005 -2.084775e-006
  6.271877e-005 -2.843791e-005 -1.152044e-005  1.772538e-005
 -9.559665e-006 -5.577723e-006  7.479529e-006 -7.400025e-006
  2.645728e-006 -3.711651e-007  1.266840e-005 -1.577898e-005
 -3.380137e-006  4.737604e-006 -4.692505e-006 -3.500086e-006
  9.829176e-006 -4.630025e-006  2.632682e-006 -8.428523e-006
 -4.472324e-007 -9.959934e-007  1.919298e-006 -9.766768e-007
  9.475019e-007  3.035783e-007  1.670649e-006 -8.204409e-006
 -4.485048e-006 -9.481999e-007 -2.432926e-007 -3.406488e-006
 -9.294735e-007 -3.919856e-007  1.469379e-006 -7.103868e-006
 -4.056698e-006  1.775741e-006 -1.622435e-006 -4.098151e-006
  1.459915e-006

  5.179725e-005 -2.032655e-004 -2.757886e-005  5.032581e-005
 -3.551057e-005 -2.894482e-005  1.191313e-004  9.858220e-005
  8.505241e-006  5.038643e-005  1.073039e-005  2.051821e-005
 -1.649365e-004  2.515600e-005 -3.776659e-005 -2.236463e-005
  3.206490e-005 -8.041063e-006 -5.027944e-006  1.512183e-005
 -2.621942e-005  3.369893e-005 -1.265195e-005 -7.926118e-006
  2.831670e-005 -1.383152e-005 -2.716495e-005  2.231535e-005
  6.307935e-006 -1.864472e-005 -8.061564e-006  2.068511e-005
  5.985059e-006 -1.919076e-005  4.293237e-005  1.154316e-005
 -2.843791e-005  5.803826e-005  2.615155e-006 -2.007518e-005
  1.111030e-005 -5.775020e-006 -2.790763e-005  1.262482e-005
  8.151381e-006 -5.832628e-006 -4.468830e-006  7.162999e-006
 -5.272899e-007 -6.811824e-006  1.139650e-005 -6.033281e-006
 -7.916457e-006  9.095662e-006  1.209684e-006  3.000194e-006
  8.449166e-006  2.496537e-006  2.315907e-006 -5.303444e-007
 -3.166042e-006  1.951356e-006 -1.870215e-006  5.323417e-006
 -2.356175e-007  5.159715e-007  1.298705e-006 -2.421298e-006
 -2.970437e-006  1.566846e-006 -1.118302e-006  2.315965e-006
  2.506636e-007 -9.896876e-007 -1.044944e-006  5.689745e-007
 -1.685982e-007

  4.762232e-005  2.079028e-004 -3.091367e-005  1.676138e-004
  3.301305e-005 -2.854050e-005 -4.380214e-005  7.491903e-006
  1.681834e-004  1.293136e-005  6.107325e-005  8.713473e-005
  8.311285e-005  3.541374e-006  6.265228e-005  4.424932e-005
 -8.561740e-005  4.471558e-005 -4.872766e-009 -5.333420e-005
 -1.673658e-005  1.606772e-005  1.280051e-005 -3.984492e-005
  2.750872e-005  2.450872e-005 -2.896836e-005  7.899200e-006
  4.454529e-005 -1.831715e-005 -8.242426e-006  1.334897e-005
  8.282677e-006 -2.130381e-005  5.731421e-006  4.637680e-006
 -1.152044e-005  2.615155e-006  3.202163e-005 -2.376246e-005
  4.117060e-007  1.258509e-005  4.088670e-008 -6.789114e-007
  9.411707e-006  5.023575e-006 -1.653105e-007 -5.211400e-006
  1.239863e-006 -5.886034e-006 -3.635276e-006 -3.958719e-006
 -6.643106e-006  4.762956e-007  2.804543e-006 -1.164660e-005
  5.748073e-006 -4.917238e-006  4.953852e-007  7.224952e-008
 -1.585803e-006  1.638196e-006  2.583029e-006 -3.263308e-006
  1.655968e-006 -2.897735e-006 -2.685274e-008 -2.086096e-006
 -6.543187e-006 -9.214463e-007  1.735122e-006 -4.394867e-006
  9.882145e-007  7.182534e-008  1.103775e-006 -8.445160e-007
 -3.921143e-006

 -4.707178e-005 -2.570256e-004  3.681208e-005 -1.765702e-004
 -1.111266e-005  4.147111e-005  6.183908e-005 -2.076486e-006
 -1.757524e-004 -1.952287e-005 -5.624915e-005 -4.693499e-005
 -1.234266e-004  2.677645e-005 -7.557934e-005 -1.014718e-004
  6.405476e-005 -6.567304e-005 -1.294362e-005  6.050987e-005
  5.292754e-005 -1.942675e-005  2.800661e-006  6.319929e-005
 -2.802459e-005 -1.805444e-005  3.836174e-005 -3.064390e-006
 -6.039209e-005  3.047710e-005  7.475838e-006 -1.440449e-005
 -1.414841e-005  1.946141e-005 -2.111511e-005 -1.011149e-005
  1.772538e-005 -2.007518e-005 -2.376246e-005  4.092888e-005
  2.367979e-006 -5.780841e-006  8.868835e-006  4.165227e-007
 -1.841203e-005 -2.922070e-006 -5.047632e-007  4.007851e-006
  2.148657e-006  8.790232e-006  1.347783e-006  1.057575e-005
  1.115415e-005 -1.313079e-008 -6.260177e-006  1.376580e-005
 -6.594226e-006  7.325685e-007 -2.711665e-006  2.451269e-006
  2.924098e-006 -1.093231e-006 -2.412699e-007  6.114347e-007
  2.215729e-007  2.757669e-006 -1.309434e-006  3.561433e-006
  1.367736e-005  8.443410e-007 -1.911591e-007  9.079444e-006
  3.942059e-007  1.759048e-006 -3.338629e-007  3.102674e-007
  3.125800e-006

  9.820673e-006 -1.428690e-004 -5.890064e-005 -4.307428e-006
 -1.441658e-005  4.080066e-005  5.942284e-005 -1.583116e-005
  6.354957e-005 -1.951348e-005 -5.137479e-005  2.628421e-005
 -5.240581e-005 -7.040327e-006 -7.513684e-006 -2.304344e-005
  7.500720e-006 -1.711751e-005 -3.127902e-006 -3.732483e-005
 -5.206168e-006  9.233841e-006 -6.036369e-006 -2.546595e-007
  6.949785e-005 -1.659619e-005 -1.310929e-006  4.441315e-005
 -8.440656e-006 -1.045967e-006  3.588937e-006  2.819906e-006
 -3.139203e-005 -3.144642e-006  8.867495e-006 -3.879965e-005
 -9.559665e-006  1.111030e-005  4.117060e-007  2.367979e-006
  3.110076e-005  4.482828e-006 -4.541576e-006  6.906266e-006
 -1.022596e-005 -3.687285e-007 -8.957852e-006 -4.373332e-006
  1.905001e-006 -4.121673e-006  7.420523e-007  3.724356e-007
 -1.774620e-006  2.123714e-006 -2.060903e-006 -4.454917e-007
 -1.892137e-006 -2.323750e-006 -7.761769e-007 -1.793058e-006
  6.030627e-007 -2.355881e-007  1.637458e-006  2.096708e-006
 -2.961275e-006  8.226987e-007  1.835441e-006 -3.470158e-006
  2.156058e-007  3.068551e-006 -4.378147e-007  3.377963e-006
  2.904978e-007  6.783480e-007 -4.459537e-007 -1.495177e-006
 -2.375697e-006

  2.872634e-005  5.694225e-005 -2.823661e-005  2.043464e-005
 -1.918812e-006  1.697384e-006 -1.902841e-005 -4.066409e-006
  1.457136e-005  3.744316e-006  8.172611e-007 -2.285611e-005
  4.031143e-005  5.026354e-006  4.629750e-006  1.195642e-005
  1.241053e-005 -8.030939e-008 -1.037504e-005 -7.420996e-006
  1.519539e-006 -1.068348e-005  4.644822e-006 -2.200021e-006
  6.136589e-006  8.442835e-006  6.708597e-006 -6.248661e-006
  9.203099e-006  2.412697e-006 -2.107682e-006  5.962993e-006
 -1.298693e-006 -1.964416e-006 -2.536183e-006 -1.147153e-005
 -5.577723e-006 -5.775020e-006  1.258509e-005 -5.780841e-006
  4.482828e-006  1.797375e-005  3.266049e-006 -4.150734e-006
 -2.848785e-007 -2.208796e-008 -1.255513e-005 -4.345783e-006
  4.847710e-006 -7.987357e-006  3.391207e-007  5.458104e-006
 -2.728449e-006 -1.285788e-006  4.215947e-006 -6.278478e-006
 -4.414280e-006 -7.867630e-007  2.867352e-006 -3.044962e-007
  1.510392e-006  2.792375e-006  2.544786e-006  2.244482e-007
 -1.786022e-006  5.619893e-007 -1.791335e-006 -7.309018e-007
 -1.090001e-006 -1.806154e-006  5.209071e-007  1.101902e-007
 -2.807880e-007 -1.679307e-007  1.527418e-006 -5.614846e-007
 -1.371433e-006

 -3.133113e-005  6.554035e-005 -1.302166e-004 -3.178420e-005
  4.709914e-005 -1.485168e-005 -3.307525e-005 -2.908278e-005
  8.434133e-005 -2.817669e-005  2.981987e-007  1.301123e-005
  3.291972e-005  1.375554e-005  1.723498e-005 -2.748268e-005
 -9.124767e-006 -6.140033e-006 -9.436195e-006 -2.480593e-005
  2.588289e-005 -6.017434e-006  8.521603e-006  1.007521e-005
  5.202302e-006  2.648286e-006  1.282463e-005 -1.248117e-005
 -2.038557e-005  1.515533e-005 -7.646059e-007 -1.740039e-005
  2.772139e-006  1.898379e-006 -1.864437e-005 -8.150672e-006
  7.479529e-006 -2.790763e-005  4.088670e-008  8.868835e-006
 -4.541576e-006  3.266049e-006  2.214144e-005 -1.020387e-005
 -9.957280e-006  9.120256e-006 -2.730016e-006 -2.155458e-006
  1.873850e-006  9.838229e-007 -6.747555e-006  2.896164e-006
 -3.640397e-007 -5.640674e-006 -2.040247e-006 -1.140921e-006
 -5.655167e-006 -1.940147e-006  3.583232e-007 -8.369148e-008
  1.481781e-006 -2.042086e-006  2.506724e-007 -1.927563e-007
 -5.735977e-007 -3.223502e-007  1.178022e-006  1.231503e-006
  1.163734e-006 -2.418432e-007 -4.011676e-007  9.773974e-007
 -1.432293e-007 -2.664969e-007  8.902080e-007  1.262925e-007
 -3.608447e-007

  7.425427e-006 -8.790943e-005  1.584939e-004  2.964184e-005
 -5.401272e-005  3.770777e-005  5.247516e-005  3.591334e-005
 -1.076336e-004  4.294500e-005 -2.170204e-006  3.657406e-005
 -6.095625e-005  3.253384e-006 -2.087413e-005 -3.095181e-007
 -4.267720e-005  1.175920e-006  5.912426e-006  1.103928e-005
 -7.608230e-006  5.931889e-006  1.724044e-006 -2.272042e-006
  1.209140e-006 -1.715828e-006 -8.666756e-006  3.909859e-005
  1.088634e-005 -7.814211e-006  3.084987e-006  1.940422e-005
 -2.300391e-005  7.593360e-007  8.264056e-006  7.277452e-006
 -7.400025e-006  1.262482e-005 -6.789114e-007  4.165227e-007
  6.906266e-006 -4.150734e-006 -1.020387e-005  2.151353e-005
  6.257065e-006 -2.098243e-006  4.169726e-006  4.915306e-006
 -5.724629e-006  3.262129e-006  8.479323e-007  3.752841e-006
  5.971004e-006  4.349416e-006 -1.120048e-006  6.410971e-006
  3.245110e-006  6.566816e-007 -3.690403e-006  2.987720e-006
  1.792808e-006 -1.063254e-006  1.012233e-006  1.996987e-006
  4.131486e-006  2.432117e-006  6.641416e-007  3.171440e-006
  3.558829e-006  1.827305e-006  4.794910e-007  2.352667e-006
  1.650152e-006  2.044824e-006 -1.287743e-006  8.319910e-007
  1.106595e-006

 -1.462157e-005  8.437742e-005  2.431148e-004  8.293927e-005
 -6.194538e-005  4.196560e-006 -3.041936e-006  5.429229e-005
 -8.145868e-005  5.892174e-005  5.247541e-005  2.391645e-005
  5.613265e-005 -2.048329e-005  1.366267e-005  9.554286e-005
 -6.107846e-005  4.026528e-005  5.389139e-006  9.175840e-006
 -3.311352e-005 -1.864821e-005 -5.650228e-006 -1.451420e-005
 -2.219780e-005  1.601209e-005 -7.848439e-006  6.227479e-006
  4.932638e-005 -1.490459e-005 -3.134759e-006  2.598363e-005
  1.606282e-005 -2.035315e-006  5.074795e-006  3.483409e-005
  2.645728e-006  8.151381e-006  9.411707e-006 -1.841203e-005
 -1.022596e-005 -2.848785e-007 -9.957280e-006  6.257065e-006
  2.837805e-005 -2.186602e-007  8.320134e-006  3.586180e-006
  1.771868e-006  5.384097e-007 -2.776813e-006 -5.153694e-006
  1.345242e-006 -1.312258e-006  4.387907e-006 -6.984763e-006
  1.165299e-005  2.614246e-006  2.575566e-006 -1.466379e-006
  2.385435e-006  2.077116e-006 -3.168707e-007 -2.468684e-006
  5.990688e-006 -1.445512e-008  3.867613e-008 -1.112552e-006
 -4.361027e-006 -1.628001e-007  5.572278e-007 -9.886829e-006
  9.630715e-007 -5.657282e-007 -7.160159e-007 -5.202217e-007
  2.637325e-006

 -1.292239e-005 -1.419578e-006 -3.325586e-005  7.861184e-006
  3.564853e-007 -1.361062e-005  3.311797e-005  2.821610e-005
  7.451406e-005  1.818504e-005  1.845477e-005  5.488935e-005
 -1.812093e-005  1.323099e-005  6.030631e-006 -1.315052e-005
 -3.853220e-005 -2.366246e-007 -1.067529e-005 -2.946403e-005
  9.254171e-006  7.805840e-007  4.650502e-006  7.850233e-006
  2.597484e-005  2.103624e-006 -3.104291e-006  1.253003e-005
 -7.728367e-006  3.154758e-006 -2.856756e-006 -4.722079e-006
  3.841434e-006 -6.834598e-006 -5.266888e-006  3.250967e-006
 -3.711651e-007 -5.832628e-006  5.023575e-006 -2.922070e-006
 -3.687285e-007 -2.208796e-008  9.120256e-006 -2.098243e-006
 -2.186602e-007  1.116388e-005 -6.330065e-007 -9.129510e-007
  3.179332e-006 -1.514773e-006 -7.467472e-006 -3.170794e-008
 -2.350938e-006 -2.501644e-006 -1.327385e-006 -2.238584e-006
  1.520741e-006 -2.474679e-006  1.399555e-006 -9.507383e-007
 -4.274194e-007  1.551810e-007  6.913037e-007 -2.937677e-008
  1.976500e-006 -1.014430e-007  2.063439e-006  1.157720e-006
 -1.709853e-006  2.150948e-006 -7.134069e-007 -9.717026e-007
 -8.507684e-007 -4.682558e-007 -6.018480e-007  2.366977e-008
 -9.203629e-009

 -2.153723e-005  1.692578e-004  1.129520e-004  8.899730e-005
  1.229566e-005  2.260530e-005 -6.211843e-005 -1.857578e-005
  3.140790e-005  3.034457e-007  3.301580e-005  5.556187e-005
  8.899594e-005 -2.042782e-005  5.045958e-005  5.386745e-005
 -6.942129e-005  4.855309e-005  2.577656e-005 -1.120125e-005
 -1.890577e-005  8.000700e-006 -2.487307e-006 -2.316119e-005
 -1.428364e-005  9.876214e-006 -1.311896e-005  3.688998e-006
  2.456713e-005 -1.065000e-005  6.012926e-006 -1.283026e-006
  1.161476e-006  5.296952e-006 -3.612526e-006  1.462327e-005
  1.266840e-005 -4.468830e-006 -1.653105e-007 -5.047632e-007
 -8.957852e-006 -1.255513e-005 -2.730016e-006  4.169726e-006
  8.320134e-006 -6.330065e-007  2.144248e-005 -3.980144e-007
 -6.859102e-006  1.162910e-005 -2.850345e-006 -7.192212e-006
  4.243769e-006  8.109035e-007 -2.612289e-006 -1.256236e-006
  6.750032e-006 -2.269592e-006 -4.378458e-006  1.584357e-006
 -9.361777e-007 -2.221226e-006  8.235150e-007 -4.734917e-006
  2.795865e-006 -1.925451e-006  1.399591e-006  4.046110e-007
 -2.094262e-006  1.346168e-006  1.805282e-006 -5.408820e-006
  5.656106e-007  1.011457e-006 -1.179119e-006 -3.895082e-007
 -1.066952e-007

 -3.321782e-006 -2.204705e-004 -2.185150e-006 -6.225780e-005
 -2.013784e-006 -3.475603e-005  8.811574e-005  6.571557e-005
 -9.033795e-005  1.784843e-005  1.069365e-005  2.845575e-006
 -1.627507e-004  4.165365e-005 -6.621390e-005 -7.469296e-005
  2.006906e-005 -4.700097e-005 -2.110922e-005  4.171788e-005
  1.541072e-005  2.538454e-006  5.439854e-006  2.223979e-005
 -2.189105e-005 -4.597213e-006  1.013434e-006 -2.637483e-006
 -1.400236e-005  4.866028e-006 -1.171622e-005  1.828228e-005
  1.114702e-005 -8.328144e-006  3.829232e-006  1.995308e-005
 -1.577898e-005  7.162999e-006 -5.211400e-006  4.007851e-006
 -4.373332e-006 -4.345783e-006 -2.155458e-006  4.915306e-006
  3.586180e-006 -9.129510e-007 -3.980144e-007  1.542463e-005
  2.333490e-006  4.514571e-006  1.481123e-006  1.890248e-006
 -5.974090e-007  5.968153e-007 -3.282292e-006  8.199292e-006
  4.807719e-006  3.385642e-006 -1.958109e-007  2.276131e-006
  2.537553e-006 -1.659504e-007 -2.584076e-006  4.089923e-006
  5.297230e-006  1.792070e-006 -7.369916e-008  2.710845e-006
  4.143495e-006  3.986401e-007 -1.111691e-006  2.002826e-006
  3.733243e-006 -6.297732e-008  5.929310e-007  2.337729e-006
  2.849135e-006

  1.246229e-005 -1.747765e-004  5.544588e-005 -7.344547e-005
 -3.960913e-005 -1.777853e-005  9.389990e-005  7.010558e-005
 -7.183877e-005  3.701721e-005  5.728784e-006 -1.949986e-005
 -8.855409e-005  1.430311e-005 -5.224286e-005 -1.994916e-005
  2.603836e-005 -3.468841e-005 -1.950684e-005  2.090102e-005
  1.705376e-006 -1.621853e-005 -1.732733e-006  2.487576e-005
  4.602913e-006 -2.083992e-006  1.064147e-005  1.382142e-006
 -8.406038e-006  8.236698e-006 -8.650396e-006  1.079643e-005
  1.565041e-005 -5.667463e-006 -3.890212e-006  1.060757e-005
 -3.380137e-006 -5.272899e-007  1.239863e-006  2.148657e-006
  1.905001e-006  4.847710e-006  1.873850e-006 -5.724629e-006
  1.771868e-006  3.179332e-006 -6.859102e-006  2.333490e-006
  1.455634e-005 -2.832033e-006 -1.139115e-006  5.043091e-006
 -2.984935e-006 -7.421041e-007 -7.472445e-007 -2.782245e-006
  2.825040e-006  1.302226e-008  2.933572e-006 -3.434190e-006
  1.855913e-006  2.695896e-006 -1.214796e-007  4.070930e-007
  4.869110e-006  3.354210e-007 -1.199982e-006  1.201551e-006
  1.346091e-006  3.300037e-007  3.342680e-007 -1.409946e-006
 -8.656679e-007 -4.522071e-007 -2.328603e-007 -1.054605e-006
  2.152783e-006

 -2.788605e-005 -1.353805e-005  3.800712e-005 -4.677602e-006
  1.617964e-005  7.205548e-006 -8.930509e-006 -3.169653e-006
 -2.239134e-005 -1.381367e-005  9.476157e-006  3.007603e-005
 -1.476332e-005  9.815324e-006  5.885496e-007 -1.419752e-005
 -2.359355e-005  2.547853e-006  2.370262e-006  9.327119e-006
  3.846804e-006  1.125959e-006 -1.967888e-006  1.233395e-006
 -1.380617e-005  1.187898e-007  1.781851e-006  2.975098e-006
 -1.556818e-006  3.040778e-006 -1.376973e-006  8.935473e-007
 -1.832172e-006  2.839051e-006 -6.541887e-006  7.590757e-006
  4.737604e-006 -6.811824e-006 -5.886034e-006  8.790232e-006
 -4.121673e-006 -7.987357e-006  9.838229e-007  3.262129e-006
  5.384097e-007 -1.514773e-006  1.162910e-005  4.514571e-006
 -2.832033e-006  1.133619e-005 -8.228092e-007 -1.345019e-006
  4.254220e-006  7.334793e-007 -4.719891e-006  3.589431e-006
  2.953040e-006 -4.186911e-007 -3.899505e-006  2.099238e-006
  1.559109e-006 -2.117442e-006 -1.761855e-007 -1.323375e-006
  2.650519e-006 -2.007826e-007  7.229978e-007  1.497265e-006
  2.677056e-006  1.174024e-006  1.315952e-006 -5.874189e-007
  1.666920e-006  1.549739e-006 -3.084314e-007  2.594323e-007
  6.654371e-007

  2.329909e-005 -4.249765e-005 -3.095027e-005 -1.501163e-005
  1.326262e-006 -7.669022e-006  6.752941e-006  1.452139e-005
 -3.507173e-005  5.957679e-006 -5.799312e-006 -3.983893e-005
 -3.573902e-005  9.302917e-006 -2.234040e-005 -1.592173e-005
  5.485552e-005 -1.155709e-005  5.155590e-006  3.492890e-005
 -2.659243e-006  9.019492e-006 -2.192532e-006 -3.736212e-007
 -2.224054e-005 -2.853468e-006  1.762352e-006 -1.730076e-005
 -1.476228e-006  2.288595e-006  1.006087e-007  4.533815e-006
  4.031330e-006  1.526273e-006  7.931613e-006 -5.105114e-007
 -4.692505e-006  1.139650e-005 -3.635276e-006  1.347783e-006
  7.420523e-007  3.391207e-007 -6.747555e-006  8.479323e-007
 -2.776813e-006 -7.467472e-006 -2.850345e-006  1.481123e-006
 -1.139115e-006 -8.228092e-007  1.005057e-005  4.389313e-007
 -9.552657e-007  5.617045e-006  2.811894e-007  2.292611e-006
 -1.088945e-006  1.321786e-006 -1.023030e-006  6.814110e-007
 -1.744316e-007 -4.423752e-007 -6.099900e-008  2.196067e-006
 -2.458955e-006  7.970324e-007 -7.597418e-007 -1.100050e-006
  1.358802e-006 -1.567082e-006  2.593495e-007  3.018420e-006
  1.841966e-007  2.469774e-007  6.994558e-007  1.613191e-007
 -3.286873e-007

  1.934456e-005 -1.018179e-004  6.454414e-005 -7.412206e-005
 -4.107743e-005  3.034683e-005  4.489253e-005  3.807398e-005
 -1.322375e-004  3.109667e-005 -2.521281e-005 -4.829202e-005
 -5.989090e-005  1.290953e-005 -4.489056e-005 -3.017951e-005
  3.595914e-005 -3.026266e-005 -5.494389e-006  3.153293e-005
  9.214280e-006 -1.182893e-005  4.695635e-006  2.011496e-005
 -1.561153e-005 -1.836861e-006  1.606913e-005  4.618332e-006
 -1.636248e-005  1.140043e-005 -3.822212e-007  7.457705e-006
 -9.857167e-006  5.352707e-006 -5.806855e-006 -6.374090e-007
 -3.500086e-006 -6.033281e-006 -3.958719e-006  1.057575e-005
  3.724356e-007  5.458104e-006  2.896164e-006  3.752841e-006
 -5.153694e-006 -3.170794e-008 -7.192212e-006  1.890248e-006
  5.043091e-006 -1.345019e-006  4.389313e-007  1.450427e-005
  3.753965e-006  4.403127e-007  2.762291e-007  3.942262e-006
 -8.228502e-006  5.523593e-007  5.686048e-008  9.022239e-008
  3.484973e-006  1.624478e-006  1.192364e-006  2.514212e-006
  3.467821e-006  1.848973e-006 -2.277495e-006  6.285031e-006
  6.105493e-006 -6.859825e-007  1.125952e-006  4.598048e-006
 -1.699629e-006  1.246909e-006  1.950931e-007 -4.725295e-007
  2.536745e-006

 -1.969620e-005 -1.171585e-005  1.133309e-004 -3.912139e-005
 -2.729810e-005  4.252752e-005 -1.681949e-005 -1.321832e-005
 -1.108816e-004 -5.019062e-006 -1.987927e-005 -1.733921e-005
  1.824551e-005 -8.538958e-006  6.265730e-007  1.171686e-005
 -2.068305e-006  5.180373e-006  6.373004e-006  1.935561e-005
  5.035017e-006 -1.410400e-005 -1.489455e-006  8.830997e-006
 -1.897947e-005 -1.427481e-006  1.287127e-005  8.765386e-006
 -1.343044e-006  5.449934e-006  5.998973e-006  1.930703e-006
 -1.338901e-005  1.030254e-005 -7.860274e-006  9.559319e-007
  9.829176e-006 -7.916457e-006 -6.643106e-006  1.115415e-005
 -1.774620e-006 -2.728449e-006 -3.640397e-007  5.971004e-006
  1.345242e-006 -2.350938e-006  4.243769e-006 -5.974090e-007
 -2.984935e-006  4.254220e-006 -9.552657e-007  3.753965e-006
  1.083928e-005 -4.281423e-007  2.336789e-007  6.141693e-006
 -2.348113e-006  1.772318e-006 -1.812827e-006  4.546793e-007
  1.690720e-006 -4.071378e-007 -2.184124e-007 -2.289985e-006
  1.503819e-006  1.024339e-006 -5.429730e-007  1.420730e-006
  6.477255e-006 -2.621264e-008  3.939442e-007  1.970202e-006
  2.180824e-007  7.873834e-007 -5.966337e-010 -9.487592e-007
  1.495379e-006

  2.653795e-005 -4.625997e-005  1.166546e-005  4.074820e-006
 -8.767038e-006 -8.453034e-006  2.997350e-005  2.990485e-005
 -1.341976e-005  2.178760e-005  1.043891e-005  1.184507e-005
 -4.892324e-005  1.197283e-005 -1.791775e-005 -1.962788e-005
  9.071452e-006 -5.543746e-006  2.817127e-006  1.661313e-005
 -2.705378e-006  1.118050e-005 -1.500098e-006 -2.140115e-006
 -4.902360e-006 -1.219047e-006 -5.984553e-006  2.157314e-006
  2.229735e-006 -3.837496e-007 -2.486462e-007  7.081084e-006
 -3.289218e-007 -2.175392e-006  4.132827e-006  2.860208e-006
 -4.630025e-006  9.095662e-006  4.762956e-007 -1.313079e-008
  2.123714e-006 -1.285788e-006 -5.640674e-006  4.349416e-006
 -1.312258e-006 -2.501644e-006  8.109035e-007  5.968153e-007
 -7.421041e-007  7.334793e-007  5.617045e-006  4.403127e-007
 -4.281423e-007  6.885421e-006 -1.410075e-006  1.195471e-006
  1.778264e-006 -1.293595e-006 -3.075390e-006  1.260885e-006
 -3.791875e-007 -3.845280e-007  1.277876e-006  9.566748e-007
 -6.103671e-007  5.662110e-007 -4.915835e-008 -3.933041e-007
  1.156727e-006  2.591858e-007  6.847524e-007  2.651916e-006
  6.818082e-007  9.655826e-007  2.732892e-008  6.306639e-007
 -1.240520e-006

  1.311873e-005  9.656650e-005  3.164387e-005  2.069093e-005
 -1.341527e-005  1.468931e-005 -4.233987e-005 -1.699209e-005
 -1.513344e-005  2.428053e-006 -4.702213e-006 -3.329087e-005
  7.008092e-005 -1.733226e-005  2.209223e-005  4.616235e-005
  8.762638e-006  2.128239e-005  6.199179e-006 -1.964757e-006
 -1.165367e-005 -8.053339e-006 -1.199134e-006 -9.129711e-006
 -7.053963e-006  4.857602e-006  3.026858e-006 -7.643162e-006
  1.132333e-005 -2.754723e-006  3.996089e-006 -8.310122e-007
  1.562684e-006  4.317743e-006  2.072579e-006 -7.567702e-009
  2.632682e-006  1.209684e-006  2.804543e-006 -6.260177e-006
 -2.060903e-006  4.215947e-006 -2.040247e-006 -1.120048e-006
  4.387907e-006 -1.327385e-006 -2.612289e-006 -3.282292e-006
 -7.472445e-007 -4.719891e-006  2.811894e-007  2.762291e-007
  2.336789e-007 -1.410075e-006  5.159467e-006 -2.823136e-006
 -2.259856e-006  2.074483e-006  2.261814e-006 -1.387940e-006
 -1.143530e-007  1.382474e-006 -3.292469e-008 -5.763162e-007
 -9.889896e-007 -8.759670e-008 -8.004134e-007 -8.114073e-007
 -2.095173e-006 -1.386576e-006 -3.119199e-007 -2.127955e-006
 -5.327570e-007 -1.176948e-006  5.957142e-007 -1.665395e-007
  3.730406e-007

 -2.775101e-006 -1.990097e-004 -1.877004e-005 -8.577598e-005
 -2.605777e-006  1.011987e-006  6.518910e-005  2.009712e-005
 -1.056547e-004 -1.946159e-006 -2.472391e-005 -2.227812e-005
 -1.238640e-004  2.874325e-005 -5.357451e-005 -7.612471e-005
  4.218175e-005 -4.773454e-005 -9.915102e-006  4.019806e-005
  2.270129e-005  3.803852e-006  9.295719e-006  2.551942e-005
 -1.963600e-005 -8.920059e-006  6.982937e-006  7.180879e-007
 -2.875202e-005  8.400598e-006 -2.604636e-006  4.593983e-006
 -5.998017e-006  1.707711e-007  6.021641e-007  2.273145e-006
 -8.428523e-006  3.000194e-006 -1.164660e-005  1.376580e-005
 -4.454917e-007 -6.278478e-006 -1.140921e-006  6.410971e-006
 -6.984763e-006 -2.238584e-006 -1.256236e-006  8.199292e-006
 -2.782245e-006  3.589431e-006  2.292611e-006  3.942262e-006
  6.141693e-006  1.195471e-006 -2.823136e-006  1.468950e-005
 -2.094841e-006  3.063365e-006 -2.015052e-006  2.026246e-006
 -7.361014e-007 -1.519340e-006 -2.341782e-006  2.561205e-006
  1.868129e-006  2.020095e-006  1.056310e-007  3.368099e-006
  8.015847e-006  5.427487e-007 -1.421879e-006  7.303883e-006
  1.494592e-006  1.113258e-007  1.445754e-007  1.491969e-006
  1.927024e-006

 -1.003835e-005 -6.757142e-005  7.711822e-005  4.404877e-005
 -8.686460e-006 -4.193620e-005  5.151248e-005  4.668117e-005
  7.018490e-006  2.754511e-005  5.173496e-005  6.827798e-005
 -5.601145e-005  1.410706e-005 -1.267114e-005 -1.380665e-006
 -5.433467e-005  3.661344e-006 -1.240876e-005  7.394372e-007
 -2.237303e-007  3.143359e-008 -3.294594e-006  4.218092e-006
  4.723220e-006  1.821580e-006 -1.215445e-005  1.082088e-005
  1.429071e-005 -7.256219e-006 -4.264817e-006  1.169393e-005
  1.565283e-005 -8.648128e-006  2.555770e-006  2.315802e-005
 -4.472324e-007  8.449166e-006  5.748073e-006 -6.594226e-006
 -1.892137e-006 -4.414280e-006 -5.655167e-006  3.245110e-006
  1.165299e-005  1.520741e-006  6.750032e-006  4.807719e-006
  2.825040e-006  2.953040e-006 -1.088945e-006 -8.228502e-006
 -2.348113e-006  1.778264e-006 -2.259856e-006 -2.094841e-006
  1.496158e-005 -7.191605e-007 -2.228509e-007  1.518269e-006
 -1.289860e-006  2.962796e-007 -4.219845e-007 -2.381733e-006
  3.465737e-006 -2.371566e-007  1.038983e-006 -2.710147e-006
 -1.846733e-006  1.561153e-006 -2.480110e-007 -4.470447e-006
  2.893988e-006  5.143576e-008 -1.103067e-006  8.566427e-007
 -5.537333e-008

 -2.985952e-006 -4.742862e-005  1.015483e-005 -4.325907e-005
 -7.630004e-006 -4.956804e-006 -4.154274e-006 -3.692865e-007
 -6.461704e-005 -1.352810e-005 -1.082245e-005 -3.242806e-005
 -1.581719e-005  3.787910e-006 -7.651662e-006  2.100018e-006
  2.220142e-005 -2.938317e-006 -8.725782e-006  1.298794e-005
 -7.378204e-007 -1.089879e-005 -5.645944e-006  5.317278e-006
 -1.013449e-005 -4.557467e-006  9.114440e-006 -4.364500e-006
 -3.622594e-006  4.059178e-006 -1.595010e-006  2.362409e-006
  2.606586e-006  1.607579e-006  1.254236e-006  5.296463e-006
 -9.959934e-007  2.496537e-006 -4.917238e-006  7.325685e-007
 -2.323750e-006 -7.867630e-007 -1.940147e-006  6.566816e-007
  2.614246e-006 -2.474679e-006 -2.269592e-006  3.385642e-006
  1.302226e-008 -4.186911e-007  1.321786e-006  5.523593e-007
  1.772318e-006 -1.293595e-006  2.074483e-006  3.063365e-006
 -7.191605e-007  4.824199e-006  1.323844e-006 -1.141010e-006
  1.278757e-006  2.628286e-008 -2.812185e-006  1.301214e-006
  1.267701e-006  4.708811e-007 -3.644161e-007  1.270624e-007
  1.234868e-006 -8.604428e-007 -7.265283e-007 -5.308371e-007
  1.375950e-006 -8.471485e-007  6.829444e-007  9.449210e-007
  2.041329e-006

 -1.539866e-005 -1.510593e-006 -6.731101e-006 -1.293903e-005
 -8.704909e-006  1.501266e-006 -2.459599e-007  5.917528e-006
 -1.373847e-006  2.725553e-006 -6.511640e-006 -1.634559e-005
  7.951324e-006 -1.486000e-006 -2.628147e-006  8.740514e-006
  1.363991e-005 -2.370675e-006 -5.750383e-006  1.449875e-006
  5.152987e-006 -7.938755e-006 -2.743766e-008  1.009299e-005
  2.342555e-007  1.570020e-007  6.335639e-006 -6.296988e-006
 -5.240513e-006  2.562824e-006 -7.535072e-007 -3.853361e-006
  6.662922e-006  1.664879e-007  1.669329e-006  1.389164e-006
  1.919298e-006  2.315907e-006  4.953852e-007 -2.711665e-006
 -7.761769e-007  2.867352e-006  3.583232e-007 -3.690403e-006
  2.575566e-006  1.399555e-006 -4.378458e-006 -1.958109e-007
  2.933572e-006 -3.899505e-006 -1.023030e-006  5.686048e-008
 -1.812827e-006 -3.075390e-006  2.261814e-006 -2.015052e-006
 -2.228509e-007  1.323844e-006  4.580200e-006 -1.276522e-006
 -1.018662e-007  2.119843e-006 -6.968019e-007  1.301778e-007
 -1.358096e-007  1.458959e-007 -7.143698e-008 -3.499894e-007
 -1.359142e-006 -1.885419e-007 -8.150224e-007 -1.551803e-006
 -1.320666e-006 -9.110280e-007  7.870987e-008 -1.157016e-006
  1.164855e-006

 -3.124722e-006  1.305073e-005 -2.651030e-005  2.612289e-005
  2.011653e-005 -8.275545e-006 -8.057819e-006 -2.465717e-006
  1.454401e-005 -2.933463e-006  1.100015e-005  2.051967e-005
 -2.064633e-005  1.409042e-005 -8.359019e-007 -2.651013e-005
 -1.465449e-005  6.126250e-007 -2.567412e-006  2.417762e-006
  1.330193e-005  6.148483e-006  8.620582e-007  2.333474e-006
 -5.887292e-006 -2.198796e-006 -2.809988e-006  2.342142e-007
 -4.614689e-006  1.883996e-007  2.958940e-006 -1.549195e-006
 -3.535526e-006  1.431610e-006 -8.173580e-007  1.210781e-006
 -9.766768e-007 -5.303444e-007  7.224952e-008  2.451269e-006
 -1.793058e-006 -3.044962e-007 -8.369148e-008  2.987720e-006
 -1.466379e-006 -9.507383e-007  1.584357e-006  2.276131e-006
 -3.434190e-006  2.099238e-006  6.814110e-007  9.022239e-008
  4.546793e-007  1.260885e-006 -1.387940e-006  2.026246e-006
  1.518269e-006 -1.141010e-006 -1.276522e-006  4.487990e-006
 -4.481802e-007 -2.196063e-008  1.043654e-006 -6.135282e-007
 -1.427554e-006  5.847045e-007 -2.553585e-007  2.136062e-007
  1.967212e-006  1.469365e-007  6.697111e-008  2.148618e-006
  1.550092e-006  9.288893e-007  8.070992e-009  1.007167e-006
 -1.182070e-006

 -1.260452e-005 -3.074952e-005  3.383602e-005 -2.530051e-005
 -1.419121e-005  9.574114e-006  3.085447e-007  8.783912e-006
 -4.534614e-005 -1.181947e-006 -6.059495e-006 -8.102189e-006
 -1.478625e-005  2.737444e-006 -7.136278e-006  2.087735e-006
  3.453693e-006  8.460118e-007 -3.783236e-006  8.427545e-006
 -1.202819e-006 -9.261708e-006 -5.711952e-006  3.021653e-006
 -4.354000e-006 -2.045358e-006  9.375816e-006  5.304726e-006
  1.211650e-006  5.417520e-006 -1.844030e-006  5.389018e-006
 -3.660812e-006  1.773871e-006 -2.866760e-006  2.132787e-006
  9.475019e-007 -3.166042e-006 -1.585803e-006  2.924098e-006
  6.030627e-007  1.510392e-006  1.481781e-006  1.792808e-006
  2.385435e-006 -4.274194e-007 -9.361777e-007  2.537553e-006
  1.855913e-006  1.559109e-006 -1.744316e-007  3.484973e-006
  1.690720e-006 -3.791875e-007 -1.143530e-007 -7.361014e-007
 -1.289860e-006  1.278757e-006 -1.018662e-007 -4.481802e-007
  4.611673e-006  4.881481e-008 -8.303872e-008  1.637731e-006
  1.475546e-006  6.943986e-007 -3.373348e-007  1.691541e-007
  1.588625e-006 -2.766187e-007  5.964916e-007 -6.364518e-007
  1.103419e-006  5.807415e-007  5.646266e-007 -2.575069e-007
  1.429580e-006

  7.328940e-006 -8.587449e-006  2.812036e-005 -6.165339e-006
 -1.360877e-005  8.169193e-006  7.752359e-006  1.284621e-005
 -1.883815e-005  1.025226e-005 -3.054075e-006 -9.359706e-006
 -5.418388e-006 -1.330994e-006 -7.440588e-006  1.181138e-006
  7.014899e-006 -3.306116e-006 -1.697167e-006  7.257680e-006
  2.421238e-006 -4.266092e-006  5.433112e-007  5.744511e-006
 -2.730881e-006  1.138932e-006  2.323553e-006 -1.465675e-006
 -3.849204e-007  8.883556e-007 -3.429089e-007  1.553884e-006
  3.102654e-006  4.680107e-008 -2.037061e-008  2.096725e-006
  3.035783e-007  1.951356e-006  1.638196e-006 -1.093231e-006
 -2.355881e-007  2.792375e-006 -2.042086e-006 -1.063254e-006
  2.077116e-006  1.551810e-007 -2.221226e-006 -1.659504e-007
  2.695896e-006 -2.117442e-006 -4.423752e-007  1.624478e-006
 -4.071378e-007 -3.845280e-007  1.382474e-006 -1.519340e-006
  2.962796e-007  2.628286e-008  2.119843e-006 -2.196063e-008
  4.881481e-008  2.686341e-006  5.164476e-007 -1.075844e-006
  3.139424e-007  1.820494e-007 -1.166895e-006  3.431735e-008
  3.877508e-007 -1.281574e-007 -1.078478e-007 -3.932972e-007
 -4.749650e-007 -2.524477e-007  2.226331e-007 -8.179253e-007
  2.031798e-007

  4.660294e-006  4.537817e-005  2.472859e-005  3.744676e-005
 -8.002123e-006  1.632035e-005  2.649914e-007  4.403441e-006
  1.309964e-005  2.230290e-005  7.068401e-006  6.384761e-006
  2.141992e-005 -2.371098e-006 -1.407242e-007  8.568872e-006
 -3.612775e-006  2.807094e-006  7.297699e-006  3.537942e-006
 -1.843494e-006  2.159624e-006  4.866355e-006 -2.297937e-006
 -2.814972e-006  5.511219e-006 -6.680407e-007  2.492602e-007
  4.910221e-006 -5.229192e-007  3.319856e-006  3.820070e-007
 -3.067486e-006  3.129704e-006 -1.787060e-006 -3.327760e-006
  1.670649e-006 -1.870215e-006  2.583029e-006 -2.412699e-007
  1.637458e-006  2.544786e-006  2.506724e-007  1.012233e-006
 -3.168707e-007  6.913037e-007  8.235150e-007 -2.584076e-006
 -1.214796e-007 -1.761855e-007 -6.099900e-008  1.192364e-006
 -2.184124e-007  1.277876e-006 -3.292469e-008 -2.341782e-006
 -4.219845e-007 -2.812185e-006 -6.968019e-007  1.043654e-006
 -8.303872e-008  5.164476e-007  3.219053e-006 -4.893868e-007
 -1.126399e-006  9.181965e-007 -1.083121e-007  1.119339e-007
 -9.179675e-007  4.256343e-007  3.015997e-007 -1.605932e-007
 -1.069721e-006  2.802192e-007 -4.196412e-007 -5.111586e-007
 -7.176357e-007

 -4.492896e-007 -9.188140e-005 -3.051153e-005 -3.261010e-005
 -1.072086e-005 -1.096808e-005  3.807764e-005  1.789062e-005
 -3.055142e-005  1.097113e-005 -8.855264e-006 -1.736877e-005
 -5.826272e-005  1.196299e-005 -3.189991e-005 -2.545389e-005
  2.985068e-005 -2.376436e-005 -6.803253e-006  1.636228e-005
  1.039394e-006  2.047720e-006  2.680753e-006  7.129454e-006
 -3.069450e-006 -2.215766e-006  2.902430e-006 -1.400878e-006
 -1.001087e-005  3.405287e-006 -4.771414e-006  3.979058e-006
 -5.224862e-007 -2.652412e-006  4.232838e-006 -4.405522e-007
 -8.204409e-006  5.323417e-006 -3.263308e-006  6.114347e-007
  2.096708e-006  2.244482e-007 -1.927563e-007  1.996987e-006
 -2.468684e-006 -2.937677e-008 -4.734917e-006  4.089923e-006
  4.070930e-007 -1.323375e-006  2.196067e-006  2.514212e-006
 -2.289985e-006  9.566748e-007 -5.763162e-007  2.561205e-006
 -2.381733e-006  1.301214e-006  1.301778e-007 -6.135282e-007
  1.637731e-006 -1.075844e-006 -4.893868e-007  5.574659e-006
  3.275214e-007  1.411585e-006  6.967632e-007  1.267882e-006
 -1.101097e-006  1.802012e-007 -7.738172e-007  1.478449e-006
  1.253053e-007 -1.752686e-007  1.624626e-008  1.274469e-006
  1.508736e-006

  8.909190e-006 -8.333396e-005  8.959945e-005 -2.785396e-005
 -2.510197e-005 -1.289215e-005  4.546291e-005  4.843091e-005
 -7.696572e-005  2.570026e-005  2.111247e-005  1.657552e-005
 -5.346705e-005  1.703261e-005 -2.230613e-005 -8.050605e-006
 -2.250940e-005 -9.048523e-006 -1.118101e-005  9.802351e-006
 -2.680198e-006 -7.857157e-006  1.512955e-006  7.351188e-006
 -4.089698e-006  3.001228e-006 -5.078669e-007  1.194310e-005
  3.855294e-006 -1.559394e-007 -5.580426e-006  1.372016e-005
  4.354939e-006 -4.556833e-006 -1.778049e-006  1.698228e-005
 -4.485048e-006 -2.356175e-007  1.655968e-006  2.215729e-007
 -2.961275e-006 -1.786022e-006 -5.735977e-007  4.131486e-006
  5.990688e-006  1.976500e-006  2.795865e-006  5.297230e-006
  4.869110e-006  2.650519e-006 -2.458955e-006  3.467821e-006
  1.503819e-006 -6.103671e-007 -9.889896e-007  1.868129e-006
  3.465737e-006  1.267701e-006 -1.358096e-007 -1.427554e-006
  1.475546e-006  3.139424e-007 -1.126399e-006  3.275214e-007
  8.222206e-006  2.379462e-007 -1.231474e-007  4.314750e-006
  1.085973e-006  4.839395e-007  3.661205e-007 -2.328599e-006
  5.497287e-007  7.841790e-008 -2.077074e-007 -3.231565e-007
  2.987344e-006

 -6.326041e-006 -5.698134e-005  1.781454e-005 -1.823212e-005
 -1.367274e-005  2.024959e-006  2.614501e-005  1.604694e-005
 -4.549517e-005  1.550097e-005 -1.845914e-006 -1.056097e-005
 -3.221369e-005  9.876456e-006 -2.391571e-005 -1.494198e-005
  1.573939e-005 -1.566482e-005 -4.843116e-006  1.895260e-005
  6.859823e-006 -3.981798e-006  3.199560e-006  1.053962e-005
 -9.714210e-006 -8.706107e-007  5.955652e-006 -4.442233e-007
 -5.706045e-006  4.710106e-006  5.231966e-007  2.575758e-006
 -1.239299e-006  2.290901e-006 -1.375645e-006  1.458804e-006
 -9.481999e-007  5.159715e-007 -2.897735e-006  2.757669e-006
  8.226987e-007  5.619893e-007 -3.223502e-007  2.432117e-006
 -1.445512e-008 -1.014430e-007 -1.925451e-006  1.792070e-006
  3.354210e-007 -2.007826e-007  7.970324e-007  1.848973e-006
  1.024339e-006  5.662110e-007 -8.759670e-008  2.020095e-006
 -2.371566e-007  4.708811e-007  1.458959e-007  5.847045e-007
  6.943986e-007  1.820494e-007  9.181965e-007  1.411585e-006
  2.379462e-007  2.118262e-006 -7.868051e-008  6.384691e-007
  8.880964e-007  1.704323e-007 -1.170333e-006  7.093098e-007
  1.272917e-007 -4.327191e-007 -6.399857e-008  5.134698e-007
  1.027692e-006

 -1.445200e-005  8.296916e-006 -2.159386e-005  9.879971e-006
  5.361579e-006 -1.562899e-006  1.216284e-006  2.726241e-006
  3.848258e-005 -2.247449e-006  4.163155e-006  2.278992e-005
  6.076964e-007  3.769141e-006  9.529023e-006 -1.408286e-007
 -1.094274e-005  6.182966e-006 -8.758949e-007 -1.153946e-005
  4.497731e-007  2.859262e-006 -1.622817e-006  6.794880e-007
  9.911878e-006 -1.266006e-006 -1.157571e-006  4.174279e-006
 -2.080553e-006  2.262541e-007  6.110021e-007 -2.290236e-006
 -7.993847e-007 -1.088621e-006  1.194290e-006 -1.721143e-006
 -2.432926e-007  1.298705e-006 -2.685274e-008 -1.309434e-006
  1.835441e-006 -1.791335e-006  1.178022e-006  6.641416e-007
  3.867613e-008  2.063439e-006  1.399591e-006 -7.369916e-008
 -1.199982e-006  7.229978e-007 -7.597418e-007 -2.277495e-006
 -5.429730e-007 -4.915835e-008 -8.004134e-007  1.056310e-007
  1.038983e-006 -3.644161e-007 -7.143698e-008 -2.553585e-007
 -3.373348e-007 -1.166895e-006 -1.083121e-007  6.967632e-007
 -1.231474e-007 -7.868051e-008  2.030031e-006 -3.749795e-007
 -1.355004e-006  1.390264e-006 -1.966542e-007 -5.366982e-007
 -1.059441e-007  3.675095e-008 -4.518623e-007 -5.842285e-008
 -6.763212e-008

  6.271412e-006 -3.714308e-005  3.862499e-005 -2.153255e-005
 -1.514886e-005  6.132011e-006  2.666715e-005  2.618459e-005
 -5.951043e-005  2.258888e-005  3.087996e-006 -5.360991e-006
 -3.032741e-005  1.436263e-005 -1.980265e-005 -1.681276e-005
 -6.799328e-007 -1.386022e-005 -3.762308e-006  1.161212e-005
  3.614567e-006 -2.295216e-006  5.642462e-006  8.681312e-006
 -9.297059e-006  1.497887e-006  2.313721e-006  3.349757e-006
 -7.643192e-006  2.573088e-006 -7.034453e-007  3.883151e-006
 -2.862894e-006  1.167960e-006 -2.243880e-006  5.806758e-006
 -3.406488e-006 -2.421298e-006 -2.086096e-006  3.561433e-006
 -3.470158e-006 -7.309018e-007  1.231503e-006  3.171440e-006
 -1.112552e-006  1.157720e-006  4.046110e-007  2.710845e-006
  1.201551e-006  1.497265e-006 -1.100050e-006  6.285031e-006
  1.420730e-006 -3.933041e-007 -8.114073e-007  3.368099e-006
 -2.710147e-006  1.270624e-007 -3.499894e-007  2.136062e-007
  1.691541e-007  3.431735e-008  1.119339e-007  1.267882e-006
  4.314750e-006  6.384691e-007 -3.749795e-007  5.965886e-006
  1.602225e-006  2.654362e-007  5.078534e-007  1.016815e-006
 -1.695420e-006  5.868644e-007 -4.392626e-007  9.438675e-009
  2.076621e-006

 -5.217426e-007 -1.429589e-004  1.656433e-005 -6.718579e-005
 -8.985153e-006  1.537269e-005  4.586076e-005  2.697860e-005
 -9.009569e-005 -2.384727e-007 -1.935091e-005 -1.453775e-005
 -8.951217e-005  2.115433e-005 -3.503052e-005 -5.236249e-005
  2.477461e-005 -2.778505e-005 -8.174787e-006  2.700483e-005
  1.944702e-005 -4.487310e-006  5.329303e-008  2.210919e-005
 -1.074659e-005 -9.299388e-006  1.195917e-005  6.071140e-006
 -1.797841e-005  1.033110e-005 -2.879195e-007  5.544405e-006
 -6.745618e-006  2.375644e-006 -3.889601e-006  6.837377e-007
 -9.294735e-007 -2.970437e-006 -6.543187e-006  1.367736e-005
  2.156058e-007 -1.090001e-006  1.163734e-006  3.558829e-006
 -4.361027e-006 -1.709853e-006 -2.094262e-006  4.143495e-006
  1.346091e-006  2.677056e-006  1.358802e-006  6.105493e-006
  6.477255e-006  1.156727e-006 -2.095173e-006  8.015847e-006
 -1.846733e-006  1.234868e-006 -1.359142e-006  1.967212e-006
  1.588625e-006  3.877508e-007 -9.179675e-007 -1.101097e-006
  1.085973e-006  8.880964e-007 -1.355004e-006  1.602225e-006
  1.043924e-005 -2.646019e-007  5.662699e-007  7.079641e-006
  1.148696e-006  1.184825e-006  5.221196e-007 -3.564229e-007
  3.442644e-007

 -1.081329e-005 -3.340377e-005  1.162282e-005  5.692221e-006
 -6.413442e-006  6.490885e-006  2.467937e-005  1.468520e-005
  1.487990e-005  7.119887e-006  2.025750e-006  2.518253e-005
 -2.362145e-005  4.958404e-006 -3.635756e-006 -9.349994e-006
 -1.168751e-005 -2.225399e-006 -3.430907e-006 -6.342548e-006
  2.396071e-006 -4.775804e-007 -1.581878e-006  6.808149e-006
  1.174772e-005 -2.262610e-006  8.661098e-007  9.605920e-006
 -5.178341e-006  1.339142e-006 -7.298989e-008 -1.760000e-007
 -2.225540e-006 -9.232571e-007 -1.236814e-007 -9.074477e-007
 -3.919856e-007  1.566846e-006 -9.214463e-007  8.443410e-007
  3.068551e-006 -1.806154e-006 -2.418432e-007  1.827305e-006
 -1.628001e-007  2.150948e-006  1.346168e-006  3.986401e-007
  3.300037e-007  1.174024e-006 -1.567082e-006 -6.859825e-007
 -2.621264e-008  2.591858e-007 -1.386576e-006  5.427487e-007
  1.561153e-006 -8.604428e-007 -1.885419e-007  1.469365e-007
 -2.766187e-007 -1.281574e-007  4.256343e-007  1.802012e-007
  4.839395e-007  1.704323e-007  1.390264e-006  2.654362e-007
 -2.646019e-007  2.089285e-006  1.236925e-008 -1.242083e-007
 -2.059417e-007  3.085543e-007 -1.044145e-006  1.949527e-008
  1.769547e-007

  5.207082e-006  3.494316e-005  2.837899e-005  1.037897e-005
 -4.277934e-006  1.156604e-005 -1.321573e-005 -2.858005e-006
  1.791404e-006  2.426206e-006 -9.252545e-008  4.290320e-006
  1.990967e-005 -6.840762e-006  8.213632e-006  1.334850e-005
 -9.907183e-006  9.294206e-006  5.768699e-006 -3.634419e-006
 -6.117509e-006  6.372527e-007 -1.591170e-006 -5.875518e-006
  1.352070e-007  2.604603e-006 -1.285488e-006  2.260118e-006
  5.683716e-006 -1.581779e-006 -1.802848e-007  1.549844e-006
 -1.911545e-006  5.756122e-007 -3.615235e-007  9.268376e-008
  1.469379e-006 -1.118302e-006  1.735122e-006 -1.911591e-007
 -4.378147e-007  5.209071e-007 -4.011676e-007  4.794910e-007
  5.572278e-007 -7.134069e-007  1.805282e-006 -1.111691e-006
  3.342680e-007  1.315952e-006  2.593495e-007  1.125952e-006
  3.939442e-007  6.847524e-007 -3.119199e-007 -1.421879e-006
 -2.480110e-007 -7.265283e-007 -8.150224e-007  6.697111e-008
  5.964916e-007 -1.078478e-007  3.015997e-007 -7.738172e-007
  3.661205e-007 -1.170333e-006 -1.966542e-007  5.078534e-007
  5.662699e-007  1.236925e-008  2.153666e-006  3.248740e-009
 -6.604835e-007  1.552650e-006 -2.916111e-007 -9.144566e-007
 -3.189550e-007

  1.053865e-005 -1.190645e-004 -7.298599e-005 -4.534546e-005
  6.939616e-006  3.586645e-006  4.466962e-005  1.155674e-005
 -1.986341e-005 -3.353875e-006 -2.317174e-005 -1.125188e-005
 -8.473781e-005  2.053761e-005 -3.162195e-005 -6.245982e-005
  3.651046e-005 -3.207536e-005 -4.936258e-006  1.530527e-005
  1.755425e-005  9.256869e-006  4.647646e-006  1.399707e-005
  9.969740e-007 -8.287398e-006  3.583229e-006  2.590810e-006
 -2.174373e-005  6.658768e-006 -1.323935e-006 -1.291878e-007
 -8.705330e-006 -1.566226e-006  2.013829e-006 -9.631958e-006
 -7.103868e-006  2.315965e-006 -4.394867e-006  9.079444e-006
  3.377963e-006  1.101902e-007  9.773974e-007  2.352667e-006
 -9.886829e-006 -9.717026e-007 -5.408820e-006  2.002826e-006
 -1.409946e-006 -5.874189e-007  3.018420e-006  4.598048e-006
  1.970202e-006  2.651916e-006 -2.127955e-006  7.303883e-006
 -4.470447e-006 -5.308371e-007 -1.551803e-006  2.148618e-006
 -6.364518e-007 -3.932972e-007 -1.605932e-007  1.478449e-006
 -2.328599e-006  7.093098e-007 -5.366982e-007  1.016815e-006
  7.079641e-006 -1.242083e-007  3.248740e-009  9.388825e-006
  2.561265e-008  1.024101e-006  4.612739e-007  5.476235e-008
 -1.740302e-006

  5.345733e-006 -3.389039e-005 -2.694344e-005 -9.330714e-007
  1.886532e-005 -2.332017e-005  1.450331e-006  1.999577e-006
  2.067235e-006 -1.695033e-005  1.057007e-005  1.790316e-005
 -3.427405e-005  1.385268e-005  1.236104e-006 -1.898924e-005
 -1.359542e-005  2.174695e-006 -1.066740e-005 -5.044182e-006
  3.926752e-006  3.882193e-009 -4.840384e-006 -1.198365e-006
  4.347215e-006 -3.931920e-006 -1.653599e-006  4.294746e-006
  8.767894e-007  3.045514e-007 -2.036598e-006  4.707941e-006
  7.493164e-007 -3.156624e-006 -2.074306e-007  3.744269e-006
 -4.056698e-006  2.506636e-007  9.882145e-007  3.942059e-007
  2.904978e-007 -2.807880e-007 -1.432293e-007  1.650152e-006
  9.630715e-007 -8.507684e-007  5.656106e-007  3.733243e-006
 -8.656679e-007  1.666920e-006  1.841966e-007 -1.699629e-006
  2.180824e-007  6.818082e-007 -5.327570e-007  1.494592e-006
  2.893988e-006  1.375950e-006 -1.320666e-006  1.550092e-006
  1.103419e-006 -4.749650e-007 -1.069721e-006  1.253053e-007
  5.497287e-007  1.272917e-007 -1.059441e-007 -1.695420e-006
  1.148696e-006 -2.059417e-007 -6.604835e-007  2.561265e-008
  4.112031e-006 -3.783615e-007  8.722072e-007  2.256056e-006
 -4.261957e-007

 -5.616280e-006 -6.093647e-007  1.925013e-005 -9.315518e-006
 -3.488302e-006  5.968042e-006 -3.998835e-006 -5.515658e-006
 -7.370969e-006 -5.357483e-007 -3.991253e-006  1.142259e-005
 -6.124672e-007 -1.525634e-006 -1.218960e-006 -3.400464e-006
 -1.229148e-005  9.070250e-007  1.510752e-006 -1.685240e-006
  3.466075e-006  1.263575e-006 -5.544415e-007  7.093596e-007
  6.662281e-007 -3.696818e-007 -8.627326e-007  5.922034e-006
 -8.721028e-007  2.393252e-007  3.148139e-007 -4.711199e-007
 -5.219034e-006  7.010289e-007 -1.342371e-006 -9.237800e-007
  1.775741e-006 -9.896876e-007  7.182534e-008  1.759048e-006
  6.783480e-007 -1.679307e-007 -2.664969e-007  2.044824e-006
 -5.657282e-007 -4.682558e-007  1.011457e-006 -6.297732e-008
 -4.522071e-007  1.549739e-006  2.469774e-007  1.246909e-006
  7.873834e-007  9.655826e-007 -1.176948e-006  1.113258e-007
  5.143576e-008 -8.471485e-007 -9.110280e-007  9.288893e-007
  5.807415e-007 -2.524477e-007  2.802192e-007 -1.752686e-007
  7.841790e-008 -4.327191e-007  3.675095e-008  5.868644e-007
  1.184825e-006  3.085543e-007  1.552650e-006  1.024101e-006
 -3.783615e-007  1.949650e-006 -2.869425e-007 -8.943166e-007
 -4.094426e-007

  7.021976e-006  1.573963e-005 -3.342307e-005 -1.108342e-005
  1.105949e-005 -3.456102e-006 -1.812091e-005 -1.183334e-005
  6.320795e-006 -1.336490e-005 -4.961041e-006 -9.371223e-006
  8.808284e-006  2.248561e-006  6.044993e-006 -2.008790e-006
  8.331359e-006  9.958680e-007  1.380810e-007  5.164122e-007
  7.567855e-007  2.985041e-006  1.294800e-006 -4.610084e-006
 -3.414093e-006  9.063279e-008 -6.765836e-007 -4.790324e-006
  1.034002e-006  8.944496e-007 -5.138223e-007 -4.840172e-008
  4.093226e-007 -9.804797e-007 -4.524264e-007 -1.743580e-006
 -1.622435e-006 -1.044944e-006  1.103775e-006 -3.338629e-007
 -4.459537e-007  1.527418e-006  8.902080e-007 -1.287743e-006
 -7.160159e-007 -6.018480e-007 -1.179119e-006  5.929310e-007
 -2.328603e-007 -3.084314e-007  6.994558e-007  1.950931e-007
 -5.966337e-010  2.732892e-008  5.957142e-007  1.445754e-007
 -1.103067e-006  6.829444e-007  7.870987e-008  8.070992e-009
  5.646266e-007  2.226331e-007 -4.196412e-007  1.624626e-008
 -2.077074e-007 -6.399857e-008 -4.518623e-007 -4.392626e-007
  5.221196e-007 -1.044145e-006 -2.916111e-007  4.612739e-007
  8.722072e-007 -2.869425e-007  1.475466e-006 -4.424925e-008
 -5.565704e-007

  5.555452e-006 -3.053481e-005 -7.516032e-006  1.296141e-005
  6.751510e-006 -1.152920e-005  2.116380e-005  1.490062e-005
 -1.012128e-005  5.712381e-006  9.235171e-006  4.754178e-006
 -2.876591e-005  1.010987e-005 -7.709194e-006 -1.109052e-005
 -4.815171e-006 -5.368746e-006 -7.105039e-006 -1.445167e-006
 -6.686128e-007  1.102513e-007 -8.917744e-007  2.517724e-006
  1.017781e-006 -1.875608e-006 -1.608784e-006 -1.257238e-006
 -1.886976e-006  7.837701e-008 -9.111952e-007  4.030315e-006
  2.923160e-006 -1.036395e-006  2.227393e-007  4.008293e-006
 -4.098151e-006  5.689745e-007 -8.445160e-007  3.102674e-007
 -1.495177e-006 -5.614846e-007  1.262925e-007  8.319910e-007
 -5.202217e-007  2.366977e-008 -3.895082e-007  2.337729e-006
 -1.054605e-006  2.594323e-007  1.613191e-007 -4.725295e-007
 -9.487592e-007  6.306639e-007 -1.665395e-007  1.491969e-006
  8.566427e-007  9.449210e-007 -1.157016e-006  1.007167e-006
 -2.575069e-007 -8.179253e-007 -5.111586e-007  1.274469e-006
 -3.231565e-007  5.134698e-007 -5.842285e-008  9.438675e-009
 -3.564229e-007  1.949527e-008 -9.144566e-007  5.476235e-008
  2.256056e-006 -8.943166e-007 -4.424925e-008  4.064013e-006
  2.000233e-007

 -1.226391e-005 -5.407067e-005  5.377151e-005 -2.714104e-005
 -1.995632e-005  4.517309e-006  2.204897e-005  2.393744e-005
 -6.847266e-005  1.589783e-005  7.060176e-007 -1.524791e-005
 -2.728570e-005  6.906042e-006 -2.217192e-005 -3.557061e-006
  1.259811e-005 -1.173586e-005 -5.516889e-006  1.975640e-005
  2.732038e-006 -1.046110e-005  1.115762e-006  1.296069e-005
 -1.294365e-005  5.651541e-007  8.250073e-006 -1.995774e-006
 -5.029225e-006  4.226773e-006 -1.008516e-006  3.798105e-006
  2.979471e-006  2.683914e-006 -1.597166e-006  7.868152e-006
  1.459915e-006 -1.685982e-007 -3.921143e-006  3.125800e-006
 -2.375697e-006 -1.371433e-006 -3.608447e-007  1.106595e-006
  2.637325e-006 -9.203629e-009 -1.066952e-007  2.849135e-006
  2.152783e-006  6.654371e-007 -3.286873e-007  2.536745e-006
  1.495379e-006 -1.240520e-006  3.730406e-007  1.927024e-006
 -5.537333e-008  2.041329e-006  1.164855e-006 -1.182070e-006
  1.429580e-006  2.031798e-007 -7.176357e-007  1.508736e-006
  2.987344e-006  1.027692e-006 -6.763212e-008  2.076621e-006
  3.442644e-007  1.769547e-007 -3.189550e-007 -1.740302e-006
 -4.261957e-007 -4.094426e-007 -5.565704e-007  2.000233e-007
  3.539120e-006


[EIGEN VALUE]
  1.421982e-002  7.947542e-003  3.859861e-003  1.942254e-003
  1.169732e-003  6.491865e-004  6.047353e-004  4.916014e-004
  3.101391e-004  1.582104e-004  1.270809e-004  1.151645e-004
  7.685342e-005  6.366282e-005  4.651614e-005  3.818794e-005
  2.956257e-005  2.007558e-005  1.796626e-005  1.530273e-005
  1.341668e-005  8.187961e-006  7.138246e-006  6.402131e-006
  5.359994e-006  4.081113e-006  3.564036e-006  3.362220e-006
  2.550095e-006  2.160875e-006  1.788793e-006  1.547320e-006
  9.883669e-007  8.778382e-007  8.108082e-007  6.809627e-007
  5.210235e-007  2.766769e-007  2.215336e-007  1.882559e-007
  1.253725e-007  9.256379e-008  5.442809e-008  3.952014e-008
  3.403190e-008  1.824820e-008  1.646885e-008  7.037638e-020
  6.872310e-020  6.539473e-021  4.539033e-021  2.846976e-021
  5.957660e-022  6.383429e-023 -4.481649e-021 -5.360245e-021
 -1.167038e-019


[EIGEN VECTOR]
57 57

  7.704610e-001 -5.388273e-002  3.153686e-001  6.932655e-002
 -3.249697e-001 -1.691960e-001 -6.872626e-002  2.294624e-002
  3.223328e-002 -8.797675e-002  2.195685e-001  2.057486e-001
  1.648700e-001  6.841470e-002 -1.060241e-001  2.137937e-002
 -9.458229e-003 -9.883995e-002  2.417511e-002 -2.773709e-002
 -1.586922e-002 -2.746688e-002  2.478507e-002 -2.533884e-002
  1.426855e-002 -1.120691e-003 -2.120401e-002 -1.530373e-002
  1.907911e-002 -2.402728e-002  4.328488e-003  4.340370e-003
 -6.745551e-003 -9.301357e-004  1.536764e-002 -1.999602e-002
 -8.880173e-004 -4.033192e-003 -1.113835e-002 -4.413753e-003
  8.230903e-003 -1.776100e-002 -3.918197e-003 -5.145272e-004
  1.121400e-003 -1.317449e-003  3.367152e-003 -8.310178e-003
 -5.560816e-003  1.032609e-003 -4.664780e-003 -2.697110e-003
  2.988020e-003 -1.056622e-002 -1.415810e-004  1.409432e-003
 -2.527105e-003

 -4.960942e-002 -8.556706e-001 -5.126305e-002 -2.458851e-001
 -8.842733e-002 -1.074627e-001 -2.177455e-001  5.474667e-002
  1.290749e-001  1.517015e-001  6.319412e-002 -2.328113e-001
 -4.877502e-003 -9.894329e-002 -1.158433e-001  2.551603e-002
 -2.610264e-002  3.549366e-004 -4.326390e-002  1.265034e-003
  4.319708e-003  2.229589e-002 -8.226445e-003 -5.791229e-002
 -2.829984e-002  4.048378e-003 -4.514448e-002  1.869697e-003
  3.521930e-003 -1.379691e-003  2.294323e-003  1.792064e-002
 -2.011767e-002  5.041580e-003 -1.439723e-002  2.811552e-003
 -2.759213e-003  2.720992e-003 -9.283533e-003 -1.445859e-003
 -6.180440e-003  4.233727e-003 -7.075051e-004  7.257433e-005
  4.527184e-003 -4.146951e-003 -4.702804e-003  3.698261e-003
 -2.439305e-003  3.052812e-003 -4.922974e-003 -1.020703e-003
 -4.025403e-003  9.868812e-003 -1.828344e-003  4.388152e-003
  1.358773e-003

 -3.744319e-002 -2.611399e-002  6.695148e-001 -6.727289e-002
  3.110113e-001  3.370207e-001  2.410562e-001  2.822869e-001
  3.603270e-001  1.788033e-001 -9.745301e-003 -5.579685e-002
  2.448672e-002 -6.338465e-002 -6.603389e-002  2.353544e-002
  1.585833e-002 -1.309647e-002  2.338938e-002 -4.003968e-002
  6.733020e-002 -1.696010e-002 -1.576556e-002  5.869215e-002
 -4.439410e-002  2.461071e-002  4.981809e-002  3.957411e-002
  4.102629e-002 -3.501422e-002 -4.261375e-004 -1.060645e-002
  1.904088e-002  1.637234e-002  1.245338e-002  1.005722e-002
  9.835504e-004 -4.011880e-003 -1.031812e-002  1.051065e-002
 -7.633268e-003 -8.383515e-003 -1.228921e-002 -3.974446e-003
  7.466138e-003 -2.139863e-004  8.146946e-003 -5.838359e-004
  8.125299e-004  4.936312e-003  2.611373e-003  8.002192e-003
 -7.992716e-005 -3.344099e-003 -1.848766e-003 -6.316223e-003
  8.146368e-003

 -3.613454e-002  3.661864e-001 -3.119344e-001 -3.485406e-001
 -1.524454e-001 -4.287509e-002 -1.923137e-001  2.585174e-001
  4.679632e-001  1.026356e-001  1.764949e-001  2.497677e-003
  2.275099e-001 -1.592337e-001 -2.788423e-001 -1.137299e-001
 -1.589666e-001  4.200938e-002 -6.664111e-002 -8.652579e-003
  2.155998e-001 -1.770008e-002  2.449560e-002 -2.730501e-002
 -5.714160e-004 -2.964812e-002  5.580743e-002 -1.846719e-002
  1.614297e-002 -7.880882e-003 -1.308693e-002 -4.281714e-003
  1.962756e-002  1.340695e-002  3.248264e-002 -2.127378e-003
  1.793535e-002 -2.426463e-002 -1.223371e-002 -1.771274e-003
 -4.236950e-003 -1.479659e-002  1.791393e-003 -5.087998e-003
 -1.361386e-004 -1.553214e-003 -6.579965e-003 -1.432531e-002
 -5.558780e-003  4.650934e-003  7.689256e-004  6.453098e-003
  4.599305e-003 -2.241017e-002  7.515156e-003 -4.435898e-003
 -9.978463e-004

 -3.549509e-001 -1.024335e-002  2.504023e-001  4.003971e-001
  9.717978e-002 -2.943703e-001 -2.421696e-001 -3.501959e-001
  2.265027e-001 -1.955550e-001  1.714487e-001  9.614008e-002
  6.588079e-002  8.155410e-002 -2.944164e-001  9.223144e-002
 -6.024960e-002 -8.707348e-002 -9.796382e-002 -6.395099e-002
  2.760633e-001 -4.894557e-002  2.901967e-002  1.837827e-003
 -8.958498e-003  4.030785e-002 -1.606556e-001  3.677506e-002
 -1.385720e-002  1.997976e-002 -1.941473e-002 -2.173768e-002
  4.435339e-002  4.150501e-006 -4.824517e-004 -1.581885e-002
  6.033986e-003 -2.065720e-002 -1.361452e-002 -6.634929e-003
 -1.520398e-002  1.264297e-002 -5.676991e-003 -9.112764e-003
 -4.455120e-003 -6.495105e-003 -6.026371e-003 -2.259678e-003
 -6.964520e-003  8.094502e-003 -1.479811e-002  1.601990e-002
  1.551165e-003  1.742509e-002  6.761964e-003 -4.444156e-003
 -1.713719e-003

  2.761103e-001 -1.399715e-001 -4.579816e-001  2.472722e-001
  2.319926e-001  4.515951e-001  2.455781e-001 -1.627180e-001
  2.228657e-001 -8.534189e-002  1.302553e-001 -9.351192e-002
  5.014860e-002  1.941684e-001 -2.488006e-001  2.370270e-001
  2.833663e-002  4.148342e-002 -1.335586e-002 -1.578992e-001
  4.445476e-002 -5.149359e-002  3.354293e-002  1.027526e-002
 -1.405780e-002  4.628827e-002 -4.209896e-002  1.497429e-002
  2.004180e-002 -1.945916e-002 -6.052426e-003  4.046781e-002
 -4.607980e-003  6.173769e-002 -6.287713e-003 -1.455559e-002
 -1.456190e-002 -1.655346e-002  2.073601e-002  1.008053e-002
 -1.121909e-002 -1.040521e-002 -2.704572e-002  3.374843e-003
 -8.730851e-003  3.916718e-003  7.426692e-003 -1.216781e-003
 -7.995694e-003  1.711098e-002  1.603859e-002  1.373555e-002
  6.367145e-003  1.730641e-002  6.544315e-003  4.105595e-004
 -8.712577e-003

  1.497758e-001  1.027331e-001 -1.903464e-003  4.173517e-001
 -1.138037e-001 -1.695118e-001 -9.257921e-003 -3.733564e-002
  3.470903e-001  2.662893e-001 -9.126673e-002 -4.242568e-001
 -1.668229e-001 -7.228501e-002  1.440198e-001 -1.036169e-001
  1.750241e-001  2.888048e-001  6.611468e-002  1.964773e-001
 -2.638522e-002  1.710355e-001  4.084085e-002 -1.280539e-001
  8.594820e-002 -1.569444e-001 -5.924761e-002 -1.501100e-001
 -3.430509e-002  1.532110e-001 -1.352240e-003  6.506352e-002
  2.112387e-002  1.622123e-002  3.399203e-002 -2.147389e-003
  5.193454e-002 -2.663520e-002  3.901963e-002 -8.018949e-003
 -2.252862e-002  3.901144e-002 -1.943737e-002 -8.665304e-003
  3.366821e-002  3.310070e-003  2.252339e-002 -1.623082e-002
  1.343111e-002  3.676933e-003  2.386937e-002  1.571304e-002
  5.601206e-003  2.648901e-002  1.882997e-002 -2.980721e-003
 -8.799471e-003

 -4.177743e-002 -8.832736e-002  2.905825e-002  2.651546e-001
 -1.307615e-002  3.740275e-001 -6.489821e-002 -2.574044e-002
 -3.130114e-001  2.428591e-001  2.146417e-001  1.702097e-001
  2.618582e-001 -2.058923e-001 -1.045061e-001 -3.070214e-001
 -2.764327e-001  1.606376e-001 -1.796548e-001  3.249606e-001
  7.293152e-002  1.787689e-001  9.509796e-002 -4.280219e-002
  1.076716e-001 -2.623860e-002 -6.417916e-002 -5.025546e-003
 -7.008520e-002  5.288312e-002  3.552173e-002  1.309863e-002
 -2.624571e-002 -6.131227e-003 -5.047548e-002 -2.199434e-002
 -2.216237e-002  9.729495e-003  5.328329e-002 -2.116273e-002
  3.406734e-002 -7.680829e-003  3.928590e-002  3.210905e-002
 -2.029035e-002  1.363161e-002 -7.965669e-003  4.076396e-004
  8.127480e-003  1.755854e-003  5.624313e-003  3.329452e-003
 -1.988575e-003  2.268213e-003 -1.366924e-002  2.915096e-004
  2.526867e-003

  1.009712e-001 -9.273171e-002 -8.641664e-002 -9.002817e-002
  3.653206e-001 -3.117114e-001  3.003653e-001  3.845646e-002
 -1.998224e-003 -1.204050e-001 -8.613707e-002  3.351609e-001
 -2.069294e-001 -1.960524e-001 -3.380555e-001 -2.944093e-001
  1.638043e-001  1.462033e-001  1.049000e-001  1.392377e-001
  5.481997e-002  5.337025e-002 -3.761135e-002 -1.720125e-001
 -3.916492e-003 -9.872598e-002 -9.375989e-002 -1.303910e-001
  3.113983e-002 -4.795594e-002  6.851673e-002  1.014864e-001
 -8.483953e-002  8.511231e-002 -8.271847e-002 -8.884275e-002
 -8.029232e-002 -7.952014e-002 -2.683767e-003 -6.024312e-002
  2.442211e-002 -7.400845e-002 -2.262561e-002  3.679848e-002
 -4.740698e-002  2.054179e-003  1.494079e-002  3.619197e-003
 -7.854211e-004  6.248837e-003 -4.771055e-003  6.056197e-003
 -9.592362e-003 -3.320412e-002 -9.547946e-003 -1.300235e-002
 -2.017378e-003

 -1.212011e-001 -7.321439e-002 -9.030223e-002  1.916984e-001
 -8.748967e-002  1.661776e-001 -2.283920e-001 -4.439520e-002
  2.464863e-001  6.846004e-002  1.875537e-001  3.746518e-001
 -5.406507e-002 -8.336754e-002  1.227395e-001 -6.504283e-002
  2.304828e-001 -8.391787e-002  2.890222e-001  1.007651e-001
 -2.544951e-001  1.105943e-001 -3.476185e-001  1.575138e-001
 -2.748806e-001 -3.271673e-002  2.184274e-001 -2.392139e-002
  1.385318e-001 -1.108984e-001  1.645304e-002  4.782085e-002
 -7.030267e-002  4.766974e-002  3.336950e-002  5.137183e-002
  4.425941e-002 -4.253063e-002 -6.717679e-002 -4.588715e-002
  2.154907e-003 -3.401063e-002  4.417684e-002  3.428103e-002
 -6.616712e-002  1.209608e-003 -5.159749e-002 -1.029340e-002
 -2.634172e-002  2.334624e-002 -3.149628e-002  3.588970e-003
  6.817014e-003 -6.258058e-002 -1.186748e-002  2.639458e-002
 -1.411649e-002

  7.963259e-002  1.261702e-001  7.304771e-002 -6.959509e-003
 -9.078969e-002  2.052816e-001 -2.460703e-001 -2.129503e-002
 -2.406580e-001 -2.780887e-002 -8.568605e-002 -3.271205e-001
 -2.514658e-001 -1.431216e-001 -3.735292e-001 -1.380754e-001
  8.214978e-002 -1.720965e-001  1.025627e-001 -8.176720e-002
  1.004838e-001 -9.348545e-002 -1.154689e-001  3.630249e-001
 -1.141825e-001 -9.153758e-002 -1.822635e-001 -2.258907e-001
  1.722383e-001 -2.884021e-002  1.927439e-001  7.559800e-002
 -6.503649e-003  2.793988e-003 -1.170415e-001  2.262199e-002
 -4.029095e-002 -6.973089e-002  1.321512e-001 -5.220462e-002
  1.157578e-002 -1.250290e-002 -3.413582e-003 -1.296988e-002
  3.544558e-003  2.586793e-002 -7.569710e-005 -9.871408e-003
 -1.212560e-002 -4.659742e-002  5.056050e-002 -2.336004e-002
  1.520714e-002  2.084620e-002  1.164888e-003  1.758707e-002
  2.202230e-002

  1.150153e-002 -4.044457e-002 -1.469805e-001  1.255718e-001
 -1.345216e-001 -1.830953e-001  3.186880e-001 -1.512236e-002
 -2.982326e-002  4.623075e-001 -7.101129e-002  1.022505e-001
  6.884806e-002 -1.229155e-001  8.129697e-002  3.854012e-002
  1.363585e-001 -2.873680e-001  1.012271e-001  1.084058e-002
  3.970155e-001 -1.567460e-002 -4.569238e-002  1.485396e-001
 -5.904357e-002  1.701720e-001 -9.535807e-002  2.264436e-001
  1.016592e-001 -1.405357e-001  1.140926e-001 -1.252024e-001
  2.092082e-001 -4.508315e-002 -9.365039e-002  3.790202e-003
 -6.139799e-002  6.507703e-002  1.248258e-001  6.460433e-002
  6.099873e-002  3.337953e-002  2.442350e-002 -1.293698e-002
 -4.157571e-003  8.237163e-003  3.162602e-002  6.275240e-002
  3.346238e-002 -1.192665e-002  6.247261e-002 -2.453557e-002
  2.009188e-002  4.469844e-002  2.718848e-002  3.337439e-002
 -3.540112e-002

 -1.153217e-002 -3.583192e-002 -9.866093e-002  7.927771e-002
  2.722680e-001 -1.467849e-001 -1.398884e-002  3.158559e-001
 -1.162064e-001  1.739940e-001  2.019063e-001  6.825290e-002
  3.959756e-002  2.229296e-001  7.180948e-002  7.732947e-002
  4.623234e-003 -4.140150e-001 -3.618230e-002  2.825247e-002
  7.816901e-002  8.138529e-002  3.774985e-002  1.522395e-001
  6.682772e-002 -2.593876e-001  2.201583e-003 -3.700525e-001
 -1.159990e-001  1.908966e-001 -1.182586e-001  1.952074e-001
 -2.146460e-002  3.125879e-002  1.687313e-001  1.642323e-002
  1.711595e-001 -3.951054e-002  4.339760e-002  1.522327e-002
 -8.502004e-002  8.173185e-002 -2.877138e-002 -1.456393e-001
 -1.997633e-002 -8.891242e-002  1.122187e-002 -2.020060e-002
 -1.635979e-003 -3.338037e-003  6.062838e-002 -1.492243e-002
  1.198494e-002  2.877964e-002 -8.108827e-003  2.142970e-002
  2.064252e-002

  6.961647e-003  1.070961e-001 -4.261491e-004  8.246504e-002
  2.286129e-001 -1.635627e-001 -1.472896e-001  1.614483e-001
 -2.877422e-001  2.865018e-001  4.018647e-001 -1.131443e-001
 -1.892690e-002 -7.186909e-002 -1.885075e-001  1.022158e-001
  3.113033e-001  2.508841e-001  1.978957e-002 -1.966337e-001
 -1.697300e-001 -2.279989e-001  6.743802e-002 -1.108355e-001
 -4.692710e-002  1.977932e-001  1.617633e-001  1.344251e-001
  2.475793e-002  2.089247e-003 -4.380794e-002 -1.154456e-001
  5.090745e-003 -7.232963e-002  3.099898e-002  4.291155e-002
 -2.891932e-002 -1.744547e-002 -4.823600e-002 -7.261077e-002
  6.450730e-002  1.479766e-001  6.438511e-002  2.408196e-002
  3.450062e-003  8.212043e-003 -6.425456e-002 -4.883002e-002
 -2.630977e-002 -2.291168e-002  5.211798e-002 -2.797263e-002
 -3.923250e-002  1.279046e-002 -5.193308e-002  1.498277e-002
  5.241939e-002

 -2.171549e-002 -3.330395e-002 -9.565090e-002  2.253200e-001
 -1.533631e-002 -4.438851e-002 -1.223133e-001  4.197872e-001
  9.706526e-002  9.104142e-002 -1.998051e-001  1.787198e-001
 -1.323147e-001  1.850122e-001 -9.747231e-002 -2.689010e-002
 -1.630890e-001  1.028589e-001  5.543534e-002 -4.694674e-003
 -2.519317e-001 -1.568393e-001  2.874317e-002  2.367239e-001
  1.406137e-001  1.537610e-001 -4.393208e-001  1.157312e-001
 -5.000204e-002 -1.609247e-002  7.147880e-002 -1.521571e-001
 -1.327664e-001 -1.639071e-001  6.234441e-003 -6.557280e-002
  2.289714e-002  1.518197e-001 -1.544346e-001  6.217599e-002
 -1.884970e-002 -9.360460e-002 -3.675986e-002 -1.007769e-002
 -5.007105e-002 -1.382591e-002  4.307853e-002 -6.802033e-003
 -4.598244e-003  2.401578e-002 -9.979191e-002  6.812610e-003
  1.251898e-002 -3.082290e-002 -8.357025e-003 -3.162339e-003
 -2.151732e-002

  9.660616e-003  5.529896e-002 -1.495888e-002 -1.150984e-001
  2.297162e-001 -5.531156e-002 -6.152014e-002 -1.500253e-002
  3.078227e-002 -9.139987e-002  3.594818e-001 -1.212633e-001
  1.459462e-001 -7.943840e-003  3.561475e-001  4.299249e-002
  4.036936e-002 -6.298823e-003  1.713276e-002  5.414889e-002
 -4.147312e-002  1.059164e-001  1.490783e-001  5.446030e-003
 -1.214076e-001 -1.267213e-001 -3.038045e-001 -3.704999e-003
  3.637473e-001 -1.034500e-002  3.001717e-001 -6.916935e-002
 -9.115700e-002 -2.573307e-002 -1.664994e-001 -2.372533e-001
 -1.840321e-001  8.192605e-002 -3.063212e-003  1.261609e-001
  5.073775e-002 -1.265724e-001 -1.092866e-001 -1.722722e-002
 -1.334571e-002  7.003706e-002  9.206082e-002 -9.338545e-002
 -1.780706e-003 -3.293868e-002 -1.305719e-001 -1.064081e-002
  2.872954e-003  6.111515e-002 -7.354350e-003  2.021885e-002
 -6.848195e-002

  8.834691e-002  1.621631e-002 -3.706500e-002  2.971658e-002
  1.140650e-001  8.460521e-002 -6.899781e-002  1.286137e-001
 -6.970097e-002 -2.301973e-001  1.079067e-001 -2.635214e-001
 -7.163790e-002  5.639915e-002  3.596580e-002 -3.053609e-001
  3.532743e-002 -2.337304e-001  1.338120e-001  2.534387e-001
  1.653426e-001 -1.390076e-002 -2.503086e-001 -2.665756e-001
 -1.842552e-001  1.593214e-001 -1.441689e-001  2.348696e-001
 -1.136289e-001 -6.217339e-002 -2.698593e-001 -2.255647e-001
  5.666846e-002 -5.048375e-002  2.346919e-001 -1.165086e-001
  9.572414e-002 -2.258879e-003 -4.151572e-002  5.872550e-002
 -4.217876e-002  1.474829e-002 -4.854018e-002 -7.045347e-002
 -6.101566e-002  5.044688e-003  1.616186e-003 -4.500379e-002
 -6.303397e-002  5.622614e-003  4.782792e-003  6.760556e-002
  4.767200e-002  2.526491e-002  1.074956e-002 -7.581288e-002
 -1.008492e-001

  5.585195e-002 -5.817818e-002 -3.424035e-002 -9.569202e-002
  4.536145e-002  6.411264e-002 -4.228373e-003 -9.305474e-002
  1.160347e-001 -1.561063e-001  1.698575e-001  2.403033e-002
 -1.199588e-001 -7.855219e-002  2.145311e-001 -2.730129e-001
  2.318286e-001  2.858100e-002 -9.779035e-002  3.065776e-002
  7.623972e-002 -6.372802e-002  3.417126e-001  3.989938e-001
  1.659322e-001 -2.454734e-002 -1.440859e-001  9.923521e-004
 -1.395704e-001 -1.926209e-001 -1.402582e-001 -6.969444e-002
  2.184810e-001  1.445154e-002  5.708834e-002  1.735822e-001
 -2.853954e-002 -7.806504e-002 -2.223699e-001 -9.302484e-002
  7.558643e-002  1.974544e-001  1.356978e-001  1.805381e-002
  9.621085e-003 -5.792280e-002 -5.266034e-002  3.331098e-002
  9.674289e-002  1.026429e-001 -6.749200e-002  4.019097e-002
 -1.397576e-001 -8.673973e-002 -8.507323e-002  1.188980e-002
  3.757773e-002

  1.469357e-001  9.171994e-002 -2.605464e-002 -1.989894e-002
  1.904657e-001 -2.081150e-002 -7.133247e-002 -2.563975e-001
  5.358448e-002  1.937235e-001 -4.940826e-002  1.379882e-002
 -2.185946e-001 -3.768007e-001 -7.784773e-002  9.539254e-002
 -1.535162e-001 -2.985351e-001 -2.124897e-001 -1.456208e-001
 -2.695275e-001  2.127732e-001  7.004869e-002 -5.570990e-002
 -6.597481e-004 -2.263663e-001 -3.138143e-002  1.349895e-001
 -8.716540e-002 -1.450061e-001 -7.256381e-002 -2.539680e-001
 -6.193343e-002 -1.042415e-001  1.139853e-001 -1.211097e-002
  9.299982e-002  8.428203e-002 -8.999538e-002  1.615561e-001
 -1.786312e-002 -9.414861e-002  2.455519e-002 -8.522687e-002
  5.743820e-003  3.220254e-002 -1.650673e-002 -3.826871e-002
 -2.143057e-002 -2.771431e-002  5.070402e-002  2.137332e-002
  3.353617e-002 -1.139846e-001  4.898494e-002  2.714408e-002
  1.430289e-001

  7.190616e-002 -2.834926e-002 -4.939974e-002  1.257776e-001
  2.206606e-001 -2.851463e-001  1.487098e-001  3.096975e-002
  3.975476e-002 -1.596090e-001  6.085029e-003 -2.670438e-001
  2.862473e-001 -2.108654e-002 -3.849995e-002 -1.665990e-001
 -2.675875e-001 -2.361607e-003 -4.329450e-002  1.284947e-001
 -2.229281e-001  1.324012e-002 -2.452337e-001  3.414073e-001
 -2.326315e-002  6.890549e-002  2.760765e-001  2.219700e-002
 -5.143288e-002 -1.572828e-001  1.024798e-001 -1.669902e-002
  3.788499e-002 -6.946706e-002 -1.289454e-001  1.868090e-001
 -3.488211e-002  3.326777e-002  6.119506e-003  6.299168e-002
  7.335407e-002  4.782573e-002  7.559732e-002 -5.171662e-002
  1.626524e-001  3.144073e-002 -4.164504e-002  4.109863e-002
 -5.402108e-002 -3.236473e-002 -1.074751e-001  1.145102e-002
  6.673280e-002  1.525567e-001  5.435306e-002 -5.737486e-003
  1.361511e-001

 -6.545360e-002  4.455042e-002  5.122231e-002 -2.186424e-001
 -8.742640e-002  6.675471e-002  9.369146e-002 -1.858784e-001
  6.896553e-003  2.578676e-003  9.095168e-002  4.330598e-002
  4.450189e-002  4.960305e-002 -2.315673e-001  3.559852e-002
  1.647136e-001  5.852096e-002  1.973791e-001  1.436815e-001
 -1.915230e-001  1.599500e-001 -2.778171e-002  2.821812e-002
  3.163854e-002  6.036743e-002 -1.381501e-001 -4.153520e-002
 -1.983803e-002  2.392934e-001 -4.458471e-002  7.029652e-002
  2.640254e-001 -1.909946e-001 -1.439703e-002 -1.249527e-001
  3.431046e-002  3.409671e-001 -2.097162e-002  2.597191e-001
 -2.984952e-002  1.834432e-001  5.053188e-002 -2.314119e-001
 -1.052691e-003 -2.575696e-001 -5.577401e-002  1.383135e-001
 -2.931451e-003  8.373359e-002 -6.035657e-002 -2.541859e-002
  3.590022e-002  1.797449e-001  5.002781e-002 -3.032780e-002
  1.985215e-001

 -1.302975e-001  1.166452e-002  2.331375e-003  1.479537e-001
 -2.490459e-001 -1.538919e-003  1.043181e-001  2.824442e-001
 -4.643210e-002 -7.810227e-002 -1.990187e-002 -7.998177e-002
 -7.463832e-002  1.844132e-001 -2.357304e-001  1.948624e-002
  1.662782e-001 -1.356745e-001 -2.175936e-001  3.196035e-002
 -7.437668e-002  2.988469e-001  1.516871e-001 -3.509831e-002
 -1.691349e-001 -2.013247e-001  1.376062e-001  1.344501e-001
 -1.671717e-002 -1.507598e-001 -1.936242e-001  1.832579e-002
  2.905260e-002  1.555781e-001 -1.949279e-001 -1.256101e-001
 -3.191369e-001  5.275008e-002 -1.054523e-001  1.441269e-001
  9.725642e-002  9.481913e-003  6.665483e-002  2.438319e-002
 -2.603825e-002  6.540129e-002 -6.656058e-002 -1.154264e-001
  4.675176e-002 -4.641741e-002 -1.672114e-001 -5.282673e-002
 -1.269038e-001  4.796578e-002 -8.127282e-002  6.548665e-002
  1.441163e-002

 -7.002778e-003  8.450754e-002  9.707646e-003  6.240173e-003
  6.470469e-002 -4.384571e-002 -8.223952e-002  5.691699e-002
 -7.215793e-002  4.925331e-002 -3.802642e-002 -1.311526e-001
  1.695075e-001 -1.556122e-003 -3.925991e-002  2.119199e-001
 -7.171850e-002 -8.360265e-002  1.400524e-001  1.243385e-001
 -1.549970e-001  9.910505e-002 -4.604954e-002 -1.524091e-001
 -1.862621e-002  7.878800e-002 -2.204911e-001  4.608538e-002
  4.674627e-004 -1.840471e-001  4.428840e-002  1.706933e-001
  1.622644e-001  2.917907e-001 -2.814806e-002  9.290630e-002
 -4.671581e-002 -1.856232e-001 -7.675105e-002 -7.114178e-002
  5.932885e-002 -9.105323e-002  1.758818e-002 -1.855742e-002
 -5.961550e-002 -9.661540e-002  1.229957e-001  3.910450e-001
  1.542070e-001  1.850655e-001  3.417070e-002  1.798162e-001
 -1.658122e-001 -2.935035e-001 -1.682903e-001 -7.472995e-002
  2.132418e-001

  1.219260e-001  4.433070e-002  1.149093e-002 -8.189586e-002
  1.149340e-001 -3.581908e-002 -1.486311e-001  3.142624e-002
  5.108841e-002  5.392825e-002  8.800650e-002  1.045901e-001
 -3.054386e-001  1.590612e-001  1.348293e-001  5.480139e-002
 -2.065035e-001  1.976971e-001 -2.020066e-001  3.824287e-003
  7.645937e-002  1.113030e-001 -1.342774e-001  8.071805e-002
 -2.586180e-001 -3.820867e-002 -6.800842e-002  9.193157e-002
 -1.390899e-001 -7.330120e-002 -4.132782e-002  1.208713e-002
 -1.279333e-002  8.138533e-002 -2.491355e-001 -3.418714e-003
 -1.568553e-001  8.161365e-002  2.066605e-001  8.772155e-003
 -8.313269e-002  2.579388e-001  2.402520e-002  6.184875e-002
 -9.114370e-002 -7.944691e-002 -1.271120e-001  2.509117e-001
 -1.384193e-002  1.125255e-001  3.532689e-001  7.012227e-002
  1.635835e-002  1.647640e-001  6.952941e-002 -7.702625e-002
 -7.880375e-002

 -2.335558e-002  1.538162e-002  3.286825e-003 -2.840581e-002
 -4.517283e-002 -1.069536e-002  5.891937e-002  7.586970e-002
 -2.870103e-002 -6.184387e-002  1.682270e-001 -1.200966e-002
 -2.010412e-001  1.224152e-001 -7.449332e-002  7.827504e-002
  1.473887e-001  3.829097e-002 -3.274234e-001  2.516252e-001
  1.912605e-002  9.816509e-002  5.891228e-002 -1.750718e-002
 -9.850927e-002  1.338179e-001  6.945891e-002 -4.663176e-002
  9.803466e-002 -1.062478e-001  1.206467e-001  5.331082e-002
  1.613259e-001 -2.479569e-001  2.286802e-003  3.227140e-001
  1.654683e-001  1.748589e-001  4.573306e-002 -5.710835e-002
 -1.906293e-001 -3.902742e-001 -1.057050e-001  3.000824e-002
  1.672223e-001 -5.470421e-002  4.986808e-002  1.045788e-001
  1.163465e-002  1.180640e-002  8.624770e-003 -2.569264e-002
  8.817680e-002 -2.481165e-001  1.451694e-001  1.128176e-002
 -1.217647e-001

 -1.853977e-003 -2.054615e-002 -1.809005e-002  7.300944e-002
 -6.546561e-002  3.945087e-002  7.935000e-003  1.113475e-001
 -7.928373e-002 -1.804463e-002 -2.127109e-003  1.217612e-001
 -9.810186e-002 -1.414336e-001  3.441098e-002  6.277797e-002
 -7.974970e-002  1.324164e-001 -1.624181e-001 -1.214617e-001
  2.350814e-002 -5.367107e-002 -1.452297e-001 -8.913274e-002
 -1.701025e-001 -5.888990e-002 -6.068927e-002 -4.727865e-002
  3.006211e-002 -1.144793e-001  1.506129e-001  8.725567e-003
  3.081052e-001  1.649863e-001  5.406065e-002 -9.527077e-002
  2.167330e-001 -1.494515e-001 -2.078694e-001  3.740232e-002
 -1.639727e-001  1.599726e-001 -1.721851e-001 -1.096094e-001
  3.869778e-001 -5.429527e-002  1.947427e-001 -1.816533e-001
  1.680878e-001  1.205461e-001 -1.522013e-001  1.044766e-001
 -6.601804e-002  3.049343e-001  6.460483e-002  1.522939e-002
  4.887486e-002

  4.404140e-002  4.507675e-003 -4.356701e-003 -2.521707e-002
  5.057964e-002  6.884488e-002 -8.244512e-002 -5.080921e-002
  7.506921e-002  7.896230e-002  1.307813e-001  1.628944e-002
 -2.240025e-001  1.598677e-001  1.025529e-001 -6.769931e-002
 -6.988843e-002 -6.346573e-002 -4.448131e-003 -1.160135e-002
  1.340864e-001 -1.647913e-001 -2.653496e-001 -1.749246e-001
  1.641642e-001  2.031609e-002  1.356425e-001 -1.401219e-001
 -3.011639e-001 -7.145540e-003  1.929198e-001 -3.743625e-002
  1.295461e-001 -1.705920e-001 -2.866522e-001 -1.571324e-001
 -4.112952e-002  8.065159e-002  6.198156e-003  5.504019e-002
  5.458018e-002 -1.363199e-001  1.210292e-001 -4.011737e-002
  1.505233e-002  8.347015e-002  2.186801e-002 -3.012475e-002
  2.090525e-001 -1.756424e-001 -1.541610e-001 -1.071311e-001
 -2.788317e-001 -1.223464e-001 -2.076454e-001  4.399430e-002
  2.295342e-001

 -1.425624e-002  8.025190e-002  1.000365e-002 -4.852896e-002
 -6.128334e-003  1.104691e-002  2.148866e-002 -1.274909e-001
  8.776594e-002  1.735294e-001  2.833595e-002 -4.739505e-002
 -9.677420e-002  1.477674e-002  4.453607e-003  1.002529e-002
 -6.560748e-002 -3.025675e-001 -1.400012e-001  1.699616e-001
 -2.343664e-001 -1.513281e-001  1.750073e-002 -1.483139e-001
  1.596432e-001  2.992306e-001 -5.455360e-002 -1.554137e-001
  2.035484e-003 -1.721319e-001  1.609164e-002  2.860271e-001
  6.323628e-002  2.891953e-002 -1.272932e-001 -1.675256e-001
 -1.349782e-001 -6.739862e-002 -2.028856e-001 -2.092147e-001
  6.921059e-002  1.145630e-002  8.782582e-002  9.758059e-002
  7.368659e-003 -1.249032e-001 -1.692804e-001 -2.204377e-001
 -1.377005e-001  8.966733e-002  2.155288e-002 -2.166342e-003
  1.366125e-001  1.823883e-001  1.072267e-001 -1.295148e-001
 -2.135397e-001

 -1.092182e-001 -7.630927e-002 -2.221963e-002  2.052946e-001
 -1.272149e-001  2.680851e-002  9.523397e-002  1.692132e-001
  5.575802e-002 -1.675662e-001  5.958004e-002 -6.585202e-003
  9.822731e-002 -2.032446e-001  1.188242e-001 -2.292502e-001
  8.092211e-002 -5.069260e-002 -1.513019e-001 -3.086841e-001
 -1.843239e-001 -2.800997e-001  5.044008e-002 -1.206839e-001
  8.890437e-003 -9.030294e-002  1.858872e-002 -1.094324e-001
 -1.704133e-003 -4.749867e-002 -1.752134e-002 -3.505736e-002
  1.897541e-001 -1.071141e-002 -1.428714e-001 -2.256434e-001
  3.035869e-003 -5.561609e-002  2.839806e-001  8.375269e-002
 -5.670630e-002 -1.367873e-001  4.047322e-002 -2.019400e-001
 -1.148092e-001 -2.037344e-001 -8.756326e-002  2.205107e-001
 -7.161084e-002  6.715140e-002  1.182419e-001  1.690572e-002
  1.343316e-001 -1.292547e-001  1.163773e-001 -7.466891e-002
  9.718211e-003

 -7.926894e-002 -2.487373e-002  2.796399e-002 -3.079614e-002
 -2.195632e-002 -2.516331e-002  1.336909e-002 -1.363847e-002
 -2.360305e-002 -3.439966e-002  3.695401e-003 -2.975433e-002
  1.290116e-001  1.208448e-001 -1.232728e-001  6.993503e-002
  2.095349e-002  8.604895e-002  1.905306e-001  5.689248e-002
 -8.862640e-002  1.002762e-001  2.463441e-002  7.618949e-002
  1.499993e-001 -1.631293e-001  9.693840e-002 -6.520493e-002
 -1.020063e-001 -3.702948e-001  1.200449e-001 -1.115264e-001
  1.243035e-001 -1.336961e-001  2.275529e-002 -2.151365e-001
  1.015760e-001  1.022469e-001  1.633119e-001  1.078833e-003
 -1.225439e-003  1.531660e-001 -4.390216e-002  1.963376e-002
  8.438654e-003  4.695766e-002  1.447828e-001 -3.383547e-001
  1.223546e-001  4.627669e-002  3.554770e-001  1.846667e-001
 -5.000673e-002 -2.164982e-001 -4.433614e-002 -2.267384e-001
 -2.359734e-001

 -4.057261e-002 -1.553014e-002 -8.280154e-003 -2.824916e-002
 -9.042171e-002 -4.121950e-002  1.004939e-001 -4.539469e-002
  8.007177e-002 -2.647430e-003  1.047269e-001  3.949243e-002
 -1.620660e-001  2.682634e-002  1.006457e-002 -3.756353e-002
 -6.904108e-002 -9.210145e-003 -1.240407e-001  1.710336e-001
 -1.239267e-001 -5.684923e-002  5.195157e-002  2.041086e-001
  1.816250e-002  2.034830e-001  3.998267e-002  8.843699e-002
  1.629712e-001  9.899192e-002 -1.667160e-001  2.123572e-002
 -1.702708e-002  4.671882e-002  2.220601e-001 -2.275356e-001
 -1.339887e-001 -1.626479e-001  2.850836e-001 -6.012522e-002
  1.144358e-002 -1.299282e-001 -2.699031e-001 -2.603953e-004
  1.501229e-001  6.226707e-003  1.087982e-001 -1.328740e-001
 -2.536924e-002 -6.693811e-002  2.556626e-001 -3.810376e-002
 -1.164315e-001  4.188216e-002 -2.131018e-001 -8.207462e-002
  4.305720e-001

 -3.454151e-002  6.395886e-003  4.502602e-003 -9.745406e-003
 -1.293802e-001 -5.589815e-002  2.510379e-001  1.205843e-002
 -3.695280e-002 -3.272953e-002  2.039769e-001 -8.762621e-002
 -1.079933e-001 -8.953851e-002  9.118955e-003  4.007840e-002
 -8.256164e-002 -1.107905e-002 -6.715354e-002 -3.794922e-002
  4.523713e-002  1.537369e-002 -1.864039e-001  1.503894e-001
 -4.140033e-002 -1.061659e-002 -4.440683e-002  1.967791e-001
 -7.766307e-002  3.357566e-001  1.088182e-001  1.101147e-001
 -1.288698e-001  8.086027e-002 -1.022163e-001 -1.647875e-001
  3.409250e-002  4.238158e-003 -1.546788e-001 -7.770557e-002
 -1.370909e-001  2.308381e-001  6.250557e-002  6.493206e-002
  5.215037e-002  4.974273e-003 -5.932729e-002 -1.576276e-001
 -9.478769e-002  1.121813e-001 -1.134447e-001  1.569139e-001
  1.511980e-001 -5.364188e-001  4.593010e-002 -8.033902e-002
  5.750380e-002

 -2.734202e-002 -1.110147e-003 -9.721795e-003  3.892308e-002
  2.478002e-003 -3.879202e-002  7.409175e-002  9.749747e-002
  1.748524e-002 -1.666056e-001  1.396466e-001 -3.373498e-002
 -4.260397e-002 -2.282674e-001 -2.817870e-003 -2.326045e-002
 -9.028035e-002 -8.694164e-002  6.857316e-002 -1.776398e-001
 -1.688395e-001  1.491678e-001 -9.784866e-002  3.503658e-002
  1.556397e-001  8.186261e-002 -8.938085e-002  1.189174e-001
 -5.039632e-002  2.601255e-001  3.553721e-002  1.620230e-001
  3.238155e-001  1.274384e-001  3.801317e-002  7.037769e-002
  8.332541e-002  1.685072e-001  1.183232e-002  3.796814e-002
 -2.745333e-002 -1.244778e-001 -5.592903e-003  2.869956e-001
 -4.823171e-002  2.180813e-001 -5.987900e-002 -1.201461e-002
  3.412161e-002 -2.945369e-002  2.481084e-001 -1.030044e-001
 -2.081706e-001  1.288906e-001 -1.813629e-001  2.071503e-001
 -2.950143e-001

  8.413379e-002 -4.995202e-003 -2.433059e-002  1.011337e-002
  1.191344e-001 -2.283991e-002 -7.355478e-002  3.009661e-002
 -2.207660e-002 -2.258050e-002 -1.612814e-001  7.183047e-003
  1.882478e-001 -1.142248e-001  2.794669e-002  1.624581e-001
  1.270410e-002  1.052136e-001 -6.021010e-002 -3.349633e-002
  1.017872e-002  1.797888e-001 -1.384055e-001  1.435197e-001
 -1.441969e-001 -4.660136e-002 -8.637585e-002  1.556761e-003
 -1.611702e-002  1.106458e-001 -2.069707e-001 -5.373520e-002
  2.652803e-001 -2.149547e-001 -1.410475e-002 -2.161574e-001
 -1.221167e-001 -9.305724e-002 -8.317713e-002 -4.478873e-001
 -7.218975e-002 -6.720840e-002 -4.399548e-004  8.555344e-003
 -4.721648e-002 -1.450582e-001 -5.729381e-002 -2.177557e-002
  1.462407e-001 -2.604520e-001 -6.126272e-002 -3.302330e-001
 -4.233690e-002 -8.919902e-002  9.251561e-002 -1.891133e-001
 -6.412823e-002

  5.811576e-002 -4.585662e-002 -3.379825e-002  2.706319e-002
  1.197324e-001  4.188202e-002 -2.004578e-001  1.462831e-001
  9.894662e-003 -1.020799e-001 -1.279260e-001  1.037368e-001
 -7.235242e-002  5.618908e-002  3.634455e-002  1.172335e-001
 -4.829669e-002  9.967546e-003  1.678477e-001  1.566987e-001
  7.839418e-002  1.940901e-003  1.877156e-001 -7.548987e-002
  2.005278e-002 -8.282267e-002  4.039531e-002  1.201224e-001
  9.127050e-002  1.669077e-001  1.328419e-001 -1.150546e-001
  3.786271e-001  1.584287e-001 -9.441670e-002  9.659477e-002
 -2.145759e-003 -6.178084e-002  3.921632e-002  4.385835e-003
  8.440234e-002 -1.108969e-001  3.338224e-001 -3.873989e-002
  1.277501e-001  5.239929e-002 -2.116327e-001 -2.661301e-001
 -1.851802e-001 -5.188527e-002  1.479123e-001  5.863485e-002
  2.719176e-001 -3.717745e-002  5.167348e-002 -1.899714e-002
  2.479068e-001

  4.698865e-002  1.095451e-003  8.412506e-003  5.014550e-002
  1.366977e-002 -3.147034e-002 -6.018100e-002  9.374980e-002
 -4.890668e-002 -1.258501e-001  7.149256e-002 -3.235802e-002
 -2.154316e-001 -1.958215e-001  6.663160e-002  1.749559e-001
 -1.202984e-001  1.744356e-001  1.670592e-002 -5.963053e-002
  1.911816e-001  2.413743e-001 -3.713876e-003  1.260138e-001
  1.440737e-001  2.874209e-001  1.470231e-001  3.097930e-002
  1.316115e-002 -1.741696e-001 -1.816182e-002  2.167420e-001
 -5.067339e-002  9.658295e-002  8.293870e-002 -9.597203e-002
  1.041666e-001 -7.573661e-004  6.145933e-002  1.318688e-001
  1.835416e-001 -8.551754e-002  1.192009e-001 -3.079806e-001
 -3.145675e-001 -2.190752e-001  1.514780e-001 -1.377906e-001
  4.659647e-002 -5.010350e-004 -1.277239e-001 -1.169363e-001
  1.751161e-001  5.002200e-004 -7.702956e-002  4.314536e-002
 -6.827268e-002

  8.530783e-002 -6.837588e-003  2.311777e-003 -2.244056e-002
  8.456814e-002 -3.316927e-002 -4.078271e-002 -9.590583e-002
 -8.041592e-003  9.083360e-002 -1.998750e-001  2.485490e-002
  9.116795e-002  4.749958e-002 -1.240770e-002  7.662570e-003
 -3.280899e-002  1.052061e-001 -2.294625e-001  1.062305e-001
 -2.173561e-003 -1.583813e-001 -1.498449e-001  5.772194e-002
 -1.568892e-001 -1.073248e-002  4.332584e-002 -8.303601e-002
  1.570697e-001  1.662766e-001 -3.784292e-002 -2.052564e-002
  1.765279e-001 -1.131866e-001  7.903188e-002  2.977493e-002
 -1.627231e-001 -1.085760e-001 -6.535919e-002  1.976478e-001
  1.074336e-001 -3.105501e-002 -4.273595e-002 -2.770481e-001
 -1.532863e-001 -6.290151e-002 -1.188552e-001 -1.987741e-001
 -1.576331e-001  2.438742e-001  4.865445e-002  1.333772e-001
 -2.798794e-001 -2.016115e-001 -1.770056e-001  2.770185e-001
 -2.496803e-001

 -2.462609e-002  1.638231e-002  1.277104e-002 -4.207940e-002
 -4.127195e-002  2.369514e-002 -8.012526e-004  2.726274e-002
 -5.813450e-002 -2.231498e-002  1.252611e-001  1.391167e-002
  3.370074e-002 -1.823911e-001  1.974246e-002  2.529590e-001
  1.754770e-001  7.765282e-002  9.098960e-002  6.326621e-002
  9.221744e-002 -2.983264e-002 -2.275896e-001  1.404468e-001
  2.754661e-001 -1.115588e-001 -8.686640e-002  3.162726e-002
 -2.369655e-001  5.560930e-002 -2.611079e-001 -6.366303e-002
 -1.580874e-001 -1.562370e-002 -1.733928e-001  6.993135e-002
 -2.239279e-001 -1.712420e-001 -2.136309e-002  1.460957e-001
 -2.005466e-002 -3.889578e-001 -1.734727e-002 -9.061760e-002
  2.465412e-001 -2.107503e-002 -6.053704e-002 -3.783458e-002
  3.961131e-003  9.724752e-002  4.989168e-002  2.386881e-001
  3.709478e-004  1.615344e-001  9.691097e-002 -1.068514e-001
 -1.159793e-001

 -8.040824e-002  1.280877e-003  6.589889e-003  3.777979e-002
 -1.619017e-001 -2.274506e-002  2.532565e-001  1.952824e-002
  9.287605e-003 -7.043443e-002  1.111911e-001 -2.112487e-002
  2.472295e-002 -2.046952e-001  4.987611e-002  1.737035e-001
 -1.752371e-001  6.562903e-002  1.452147e-001  8.745482e-002
 -2.240292e-002 -1.639624e-001  1.280880e-001 -7.378747e-002
 -4.290993e-001  5.343057e-002 -2.381877e-001 -3.103449e-001
 -1.777288e-001 -1.037974e-001 -1.232693e-001 -9.976886e-003
 -1.112474e-001 -6.917834e-002 -8.279858e-002  2.486458e-001
  1.221877e-002  7.026080e-002 -8.512318e-002  1.692368e-002
 -6.620110e-002  4.264474e-003  1.252320e-001 -1.152325e-001
 -7.418925e-002  4.649426e-002 -4.888647e-002 -2.079102e-001
 -6.514733e-003 -1.792125e-001  1.707703e-001 -8.146396e-002
 -2.497390e-002  6.288463e-003 -1.879069e-001  4.142356e-003
  8.976966e-002

  5.008058e-002 -9.425452e-003 -2.938776e-002  3.880006e-002
  6.473731e-002  1.449367e-002 -8.729606e-002  1.087331e-002
  4.626387e-002 -4.891638e-003 -8.104892e-002  5.939162e-002
 -7.592193e-004 -8.505318e-002  2.093187e-002 -9.671124e-002
  4.108045e-002 -1.220514e-001 -1.067051e-001 -9.401378e-002
 -5.718995e-002 -5.516039e-002  3.380975e-002 -4.491838e-002
 -1.286375e-001  8.087546e-002  5.734988e-002 -2.079000e-002
  1.843820e-002  2.971227e-001 -1.086557e-001  7.967971e-002
  7.595206e-002 -8.493264e-002 -9.747278e-002  2.607278e-001
 -1.819775e-001  1.904194e-001  8.054791e-002 -1.727096e-002
  1.706977e-001  1.654124e-002 -1.961594e-002  4.907912e-002
 -1.711061e-001  7.212463e-002  3.976007e-001 -1.742986e-001
  3.149692e-001  6.216294e-002 -8.087915e-002  3.192456e-001
  1.333911e-001  5.335836e-002 -1.195761e-002 -3.457791e-001
  9.418203e-003

 -5.316872e-002 -6.787322e-003  2.875497e-002 -3.888707e-002
 -6.562337e-002 -5.379251e-002  1.368163e-001 -5.424242e-002
 -6.977426e-002  1.555770e-001  1.768707e-001 -1.718338e-002
 -1.374315e-001  1.919997e-001  1.330174e-003 -1.259955e-001
 -2.855843e-001  1.289138e-001  2.212275e-001 -2.981182e-001
  6.013620e-003  1.898634e-001 -1.719866e-002 -1.024482e-002
 -6.695304e-003  6.117745e-003 -6.258053e-002 -1.636485e-001
  9.531687e-002 -1.034650e-001 -1.268612e-001 -2.930933e-002
  2.270636e-001 -7.568417e-002  1.742213e-001  1.097654e-001
 -1.291236e-001 -1.352894e-001  8.194363e-002 -3.619641e-003
 -2.893242e-002 -1.657735e-001 -5.102419e-002  6.173144e-002
 -1.753239e-001  1.730737e-001 -2.123022e-001 -8.816654e-002
 -6.859759e-002  1.128898e-001 -2.549726e-001  1.477988e-001
 -7.809560e-002 -1.183661e-002  2.596818e-001 -1.354498e-001
  8.751711e-002

  4.210659e-002 -2.982314e-002 -2.101912e-002  7.901189e-002
  5.198565e-002 -1.810311e-002 -5.691805e-002 -6.680348e-003
 -3.694560e-002  3.037063e-002 -5.652052e-002 -2.410555e-003
 -6.792021e-002 -2.741300e-002  1.206924e-002 -7.930849e-002
 -1.458681e-001  9.177680e-003  1.404479e-001 -1.079521e-001
  1.319817e-001  8.280602e-002  1.973300e-001  7.268097e-002
 -1.274885e-001  2.199821e-001  2.308398e-001 -2.598318e-001
  1.732851e-001  8.426062e-002 -1.515932e-001 -4.625829e-002
 -1.732305e-002 -3.349447e-002 -1.176726e-002 -2.682056e-001
 -3.911206e-002  8.045384e-002 -3.174563e-001  2.277769e-001
 -2.246713e-002 -8.847002e-002  1.329398e-001  7.055106e-002
  3.510514e-001  4.353400e-002  7.771953e-003  2.799628e-001
 -1.284148e-002 -9.163788e-003  1.159320e-001  8.089055e-002
 -4.610641e-003 -1.097819e-001 -1.511773e-001 -2.186744e-001
 -1.625674e-001

 -5.538684e-002 -9.341409e-003  1.563955e-002 -3.270666e-002
 -8.235183e-002  1.430838e-002  9.435913e-002 -4.864009e-002
  8.913139e-003  5.058339e-002  1.118378e-001  1.570516e-002
 -6.754444e-002  1.743224e-001 -3.398932e-002 -1.468641e-001
 -4.738389e-002  1.987274e-002 -6.165320e-002 -6.373083e-002
 -6.946062e-002  2.896971e-002 -1.704308e-001 -6.399297e-002
  2.085700e-001 -7.116814e-002 -5.730818e-002  6.401904e-002
  2.290823e-001  6.248388e-002  4.879248e-002 -9.948015e-002
  2.614425e-002  1.549020e-001 -6.046021e-002  2.791997e-001
 -5.371797e-002 -1.910138e-001 -3.017396e-001  1.432551e-001
  8.649280e-002  9.825334e-002 -9.772808e-002 -3.062682e-001
 -4.494301e-002 -3.142405e-002  7.125963e-002  4.062073e-002
  6.147078e-002 -3.946198e-001  2.659522e-001 -1.776136e-001
  7.363409e-002 -6.541023e-002  2.691610e-002 -2.369263e-001
 -1.204252e-001

 -5.380331e-003 -3.700900e-003  6.182214e-003  9.392946e-003
 -9.235761e-003 -1.316843e-002  1.118942e-002 -2.917337e-002
 -7.324818e-003  1.931256e-002  5.694807e-002 -7.064098e-003
 -8.934796e-002 -6.586657e-002 -2.658939e-002  8.503947e-002
 -8.317956e-002  9.668667e-003  6.291499e-002  1.494318e-001
 -1.928096e-002 -2.385715e-001  6.838222e-002  7.886945e-002
 -1.211101e-001 -7.766654e-002  8.518831e-002 -4.480054e-002
 -1.998837e-001  8.122751e-002  1.360638e-001 -1.257894e-001
  3.180205e-002  4.218211e-001  2.645971e-001 -3.329467e-002
 -1.169991e-001  3.076696e-001  6.075943e-002 -1.147893e-002
  3.212251e-001 -8.116301e-002 -1.040853e-001 -2.671139e-002
  6.286782e-002 -1.298275e-001 -9.405264e-003  5.498276e-002
 -2.231917e-002 -9.104960e-002 -1.076932e-001 -1.070209e-001
 -2.309201e-001 -8.282855e-002  3.381365e-001 -1.541767e-001
 -1.570723e-001

  8.071891e-003  6.474584e-003  3.891586e-003 -2.102929e-003
  4.595579e-002  1.619404e-002 -5.523507e-002  1.983167e-002
 -3.116948e-003  9.491141e-003 -6.705526e-002  2.829548e-002
  1.383962e-001  4.966269e-002  9.087189e-002 -9.768229e-002
  1.114147e-001  8.126759e-002 -1.575130e-001 -2.010827e-001
  5.483246e-002  6.336202e-002 -2.685218e-001 -9.616084e-002
  1.627739e-002  4.292239e-002 -2.896369e-001 -8.014478e-002
  1.039590e-001 -1.588727e-001 -1.638353e-001  2.434938e-001
 -9.406454e-002  1.414683e-002  1.808489e-001  7.379760e-002
 -5.174497e-002  1.937235e-001  1.308905e-001  1.929513e-001
  2.598995e-001  5.300601e-002  2.513331e-001  1.892857e-001
  3.405045e-001 -9.210101e-002 -1.730838e-002 -1.659488e-001
  1.255032e-002 -5.171322e-002  9.280175e-002 -1.207018e-001
 -1.938220e-002 -1.913847e-001  1.276661e-001  4.282717e-002
  1.321618e-001

  1.335255e-002  2.507807e-002  6.833756e-003 -7.116659e-002
  5.270930e-002 -2.172681e-002 -1.732571e-002 -5.126883e-002
  4.271766e-002  4.200321e-002  5.080472e-003  3.697920e-002
 -2.026762e-002  1.761576e-002 -5.639636e-002  4.014330e-002
 -3.032658e-002 -5.207642e-002  1.680325e-002  1.192956e-001
 -1.805257e-001  2.730473e-002  4.430765e-002  1.691785e-002
  2.977813e-002  2.248760e-001 -7.317878e-002 -1.421138e-001
  7.681813e-002  9.006882e-002 -2.317534e-001 -3.027508e-001
 -2.504851e-004  2.373708e-001 -2.596060e-001  5.126519e-002
  1.728902e-001 -2.241776e-001  3.874861e-001  1.773267e-001
 -1.006298e-001  1.553052e-001  7.716867e-002  5.497631e-002
  1.218000e-001  3.701332e-002 -9.952998e-004 -7.624257e-002
  2.276374e-001  4.114435e-002 -2.533551e-001 -2.048491e-001
  1.072342e-002 -1.508609e-001  2.974388e-002  4.811227e-002
 -2.195535e-001

  1.482406e-002 -6.818661e-003  6.355215e-003 -1.710553e-003
  2.706997e-002  9.218417e-003 -7.183090e-002  1.908559e-002
 -2.360498e-002 -2.828988e-002 -4.162454e-002  3.750088e-003
  7.732486e-002 -6.189893e-002  2.858399e-002  9.123951e-002
  1.004469e-001  6.049665e-002 -7.465256e-002  1.108161e-001
  3.817198e-002 -5.057772e-002 -6.967520e-002  7.500388e-002
  7.689783e-002  1.694016e-001  3.578895e-002 -2.605425e-001
 -4.589284e-002 -6.417491e-002 -1.449454e-001 -5.465916e-002
  1.396097e-001  1.239106e-001 -8.424367e-002 -1.483208e-001
 -6.064042e-002  5.158734e-002 -2.222801e-001  1.803067e-001
 -4.175285e-002  7.431867e-002 -2.592811e-001  1.673849e-001
 -2.613805e-001  2.808145e-001  1.027936e-001  2.783788e-002
  2.149312e-002 -1.544926e-001  1.487717e-001  8.515225e-002
  1.765422e-001 -1.146938e-001  3.745627e-001  3.054710e-001
  2.152368e-001

 -8.171460e-002 -1.143431e-002  1.054306e-002 -1.893557e-002
 -1.232777e-001  1.529614e-002  1.667589e-001  5.841629e-002
  2.930934e-002 -8.060079e-002  1.334221e-001 -3.165266e-003
 -1.149491e-001  4.541410e-002 -5.239695e-002  1.060593e-001
 -7.392587e-002 -2.358189e-002 -5.612856e-002  2.980204e-002
 -6.124953e-002  9.717051e-002 -1.112830e-001 -4.962909e-002
 -4.580520e-004 -3.817645e-002 -3.776226e-002 -1.859002e-001
  1.309288e-002  1.134820e-001  7.530798e-002 -3.213555e-001
 -5.803069e-003 -1.894819e-001  1.601200e-001 -8.514590e-002
 -8.170245e-002 -1.796012e-001 -1.533834e-002 -2.410451e-001
  4.320104e-001  5.640290e-002  2.754819e-001  3.110745e-002
  6.686624e-002  4.781418e-002  2.372971e-001  1.897314e-001
  7.799432e-002  1.510899e-001  1.007684e-001  4.158385e-002
  1.744195e-001  7.245840e-002  4.775142e-002  2.835151e-001
 -5.603016e-002

  0.000000e+000  2.764654e-002  2.396961e-002 -1.178770e-001
  2.006786e-003 -9.883877e-003 -1.361918e-002 -9.690622e-002
  2.495575e-002  1.094710e-001 -3.331253e-002  5.332356e-002
  8.227478e-002  1.139631e-001 -2.324879e-002 -6.076756e-002
  1.759183e-001  7.325212e-002 -1.516450e-001 -5.006256e-002
 -1.256571e-001  8.159046e-002  5.093189e-002  1.145800e-001
 -2.042924e-001  1.353011e-001 -1.345636e-001  4.597442e-002
 -3.246085e-001  1.760367e-002  1.356472e-001  1.649937e-001
  6.468078e-002  7.273290e-002  1.485594e-001 -1.488829e-001
  8.381785e-002 -2.043618e-001  1.337747e-001  6.153345e-002
  1.514105e-002 -8.915506e-002  1.986458e-001 -1.682734e-001
  3.792883e-002  3.027514e-001  7.411731e-002  1.005277e-001
 -1.485085e-001 -3.977761e-001 -1.066065e-001  2.582648e-001
  8.957465e-002  3.323363e-002 -4.469073e-002 -2.620758e-002
 -1.549113e-001

  0.000000e+000  3.063203e-003 -1.212251e-003 -7.684773e-003
  1.072482e-002 -6.969439e-003 -1.223654e-003 -1.400663e-002
  1.468508e-002 -7.026690e-004 -4.221181e-003 -3.346785e-002
  2.385638e-002  8.506378e-002  7.803538e-004 -1.558074e-001
 -3.085771e-002 -5.872029e-002  1.371220e-001 -1.016061e-001
 -1.944378e-002  1.448081e-001  1.955196e-001  1.604806e-002
 -1.686126e-001  1.324780e-001  2.982677e-002  1.401680e-001
 -8.763429e-002  1.303594e-001  5.267236e-004  7.126607e-002
 -1.181322e-001 -1.104138e-001 -2.968867e-001 -1.422332e-002
  2.687638e-001 -2.125411e-001 -7.641280e-002 -7.969415e-003
  2.001710e-001 -1.166001e-001 -3.933916e-002  2.463757e-002
  2.219736e-002 -3.127716e-001  9.105270e-002 -1.395240e-001
  3.586953e-002 -8.156452e-002  1.981084e-001  1.355555e-001
 -3.299478e-001  2.684598e-003  3.801210e-001  1.881435e-001
  4.984029e-002

  0.000000e+000 -7.190297e-005  8.105854e-003 -1.436366e-002
 -1.219162e-002 -2.767332e-002  3.760466e-002 -1.789648e-002
 -9.081275e-003 -7.244668e-003 -4.499837e-002 -4.772713e-002
  9.407030e-002  5.753442e-002 -1.521692e-002 -5.590957e-002
  1.090788e-001  4.114009e-003 -1.219450e-001  1.049623e-002
  1.294480e-002  2.234283e-002  1.248918e-003  5.585134e-002
 -1.086997e-001  1.037186e-001  1.031649e-002 -5.660642e-003
 -5.267235e-002  8.342958e-002  2.497191e-001 -4.578473e-002
 -1.612742e-001  6.401150e-002  2.011803e-001 -7.986606e-002
  6.555014e-002 -8.084720e-002 -1.038087e-001  1.182880e-001
 -2.249730e-002 -1.653658e-001  8.810868e-002 -1.905680e-002
 -1.274246e-001  8.067326e-002 -4.411906e-001 -6.463395e-002
  6.070539e-001  2.031353e-001  1.707498e-001 -7.103196e-002
  8.682607e-002  8.304908e-002  5.998632e-002 -1.024426e-001
  8.318615e-002

  0.000000e+000 -4.225794e-003 -4.154068e-003  1.027958e-002
 -5.959347e-003  4.734539e-003  1.151721e-002  2.735491e-002
 -2.153528e-003 -2.065988e-002  2.648994e-002  2.714711e-002
 -8.589019e-002 -6.077826e-002 -6.531124e-004  1.233963e-001
 -8.220007e-002  3.243513e-002  1.878565e-002  1.568476e-001
  1.837294e-003 -2.174024e-001  4.623754e-002  8.466699e-003
 -3.446226e-002 -2.022792e-001 -2.269333e-002  1.732520e-001
  1.422518e-001 -3.843579e-002 -2.162463e-001  3.248776e-001
  4.899097e-002 -2.324537e-001 -1.185715e-001 -9.116602e-002
  3.197164e-001 -6.816007e-002  1.758191e-002  6.399972e-002
  3.993847e-001  7.844509e-002 -1.048820e-001 -9.203585e-002
  3.502903e-002  4.091796e-001 -1.502267e-001  1.475222e-001
  9.903319e-002  5.838135e-002 -4.752496e-002 -9.724597e-002
 -1.046556e-002 -2.494064e-002  9.487992e-002 -1.331966e-001
 -3.544083e-002

  0.000000e+000  1.082059e-003  6.795828e-004 -4.143705e-003
 -7.233861e-003 -9.979810e-003  1.531057e-002 -5.524976e-004
  1.870285e-003 -1.459042e-002 -1.525131e-002 -1.196773e-002
  3.180481e-002  9.852416e-003  3.287822e-003 -2.285700e-002
  5.949621e-002 -4.217649e-003 -8.464091e-002  2.181096e-002
  8.399851e-003  7.212470e-003 -4.359204e-002  1.909466e-002
  8.232896e-002  7.174162e-002  6.439340e-005  1.904796e-003
  1.760717e-001  9.890801e-003 -7.277618e-002 -3.099381e-002
 -1.153110e-001  1.376015e-001 -5.340345e-002 -5.174681e-002
  7.587071e-002  1.787462e-001 -3.493775e-002 -2.127361e-001
 -2.505173e-001 -5.355183e-002  4.114651e-001 -3.277246e-001
 -7.357789e-002  3.476121e-001  2.263512e-001 -1.969253e-002
 -1.022340e-001  2.112526e-001  1.168028e-001 -9.345564e-002
 -3.520997e-001  7.569417e-002  2.627635e-001 -9.993058e-002
  7.843208e-002

  0.000000e+000 -1.381964e-004  1.991042e-003 -4.950256e-003
  3.309303e-003  1.191227e-002 -2.949086e-002  4.437465e-003
 -3.765449e-003 -4.631204e-003 -6.099592e-003  2.904714e-003
  2.505003e-002 -3.093057e-003 -5.366072e-003  1.648411e-002
  5.890143e-002 -4.995652e-003  3.849332e-003  1.671843e-002
 -5.920798e-004 -1.903814e-003  3.908094e-002  2.133160e-002
 -1.049016e-001 -1.873200e-002  1.475066e-002  2.265014e-002
 -2.535144e-001  4.815318e-002  1.725245e-001  5.356887e-002
  6.332248e-002 -1.390490e-001  5.472356e-002  4.285792e-002
 -9.614692e-002 -3.184870e-001 -6.650157e-002  3.478410e-001
 -2.887392e-002 -1.149122e-002  3.618757e-002  2.302161e-001
 -8.977624e-002  5.504181e-002  3.080000e-001 -2.413797e-002
 -2.468494e-001  2.998081e-001  4.899532e-002 -4.787404e-001
 -6.038136e-003 -8.216701e-003  8.198433e-002 -2.530050e-001
  3.869177e-002

  0.000000e+000 -4.529693e-003 -4.888938e-003  3.013524e-002
  3.209709e-002  6.524503e-004 -2.951767e-002 -1.402720e-002
  1.427885e-002 -2.742016e-003  4.258607e-002 -3.579358e-003
 -8.849579e-002 -2.856272e-002 -1.780708e-002 -1.914547e-002
 -1.715696e-001 -3.584559e-002  2.036242e-001  9.837175e-002
 -5.918914e-002 -1.961150e-001  1.303366e-001 -3.491310e-002
  6.713447e-003 -9.746658e-002  7.214577e-002  2.023753e-001
  4.203205e-002 -2.922064e-002 -1.541775e-002  2.783635e-001
  1.428445e-002 -1.574334e-001  1.978295e-001 -6.703838e-003
 -3.886681e-001 -1.052406e-001  6.038172e-002  1.025653e-001
 -3.302845e-001  8.916336e-002  1.995442e-001 -8.057033e-002
  1.037378e-001 -2.676155e-002  1.374813e-001  3.185026e-002
  3.205571e-001 -1.310942e-001  1.910163e-002 -1.574049e-002
  3.015142e-002 -7.587706e-002  2.288802e-001  2.797442e-001
 -1.200747e-001

  0.000000e+000 -8.690342e-003 -4.592990e-003  1.209298e-002
 -3.985778e-002 -2.396370e-002  8.726122e-002  3.810077e-002
 -1.936422e-002 -4.524511e-002  1.947558e-002 -1.954218e-002
 -4.472161e-002 -6.140781e-002 -2.020916e-002  1.636871e-001
 -1.409802e-002  2.966161e-002 -1.581969e-001  1.828314e-001
  1.943815e-002 -1.505826e-001 -9.407552e-002  4.237245e-002
  6.660196e-002 -1.258109e-001  1.717859e-002 -1.591518e-002
  2.596013e-001  2.459117e-003  5.872322e-003 -6.538055e-002
  3.067645e-003 -6.261586e-002  1.100602e-001 -5.406054e-002
  1.908995e-001 -1.145732e-001 -2.553629e-003  2.126268e-001
 -9.042945e-002  1.728011e-002  3.360521e-001  3.977873e-001
 -2.761445e-001 -2.206114e-001  1.312100e-003  5.403988e-002
 -1.483793e-002 -2.698050e-001 -8.069020e-002  2.440563e-001
 -2.298440e-001  1.335727e-001  2.265758e-002 -1.851833e-001
  2.853017e-002

  0.000000e+000  2.045883e-002  4.007157e-002 -9.703630e-002
  1.021856e-002 -6.680809e-002  6.303260e-002 -1.937672e-001
 -5.516235e-002  2.139563e-001  6.365358e-002 -7.380172e-002
  3.616749e-002  2.254911e-001 -3.682789e-002 -1.581777e-001
 -7.571239e-002  1.366837e-001  3.357014e-002 -2.269281e-002
 -3.067088e-002 -2.220313e-001 -5.045557e-002  1.372954e-001
 -1.249691e-001 -2.701329e-001 -6.004567e-003  1.141634e-001
  2.702943e-003 -3.963722e-002 -2.503055e-001  2.201107e-002
  9.220565e-002  2.297260e-001 -8.385340e-002 -1.148306e-001
  1.896601e-001  1.142482e-001 -1.278017e-001 -3.768554e-002
 -2.091128e-002 -3.503466e-001  1.320015e-001  1.313802e-001
 -8.299226e-002 -1.161574e-001  2.392364e-001 -6.097946e-002
  8.009497e-002  1.023606e-001  2.833529e-002 -1.073918e-001
  2.889585e-001  4.385600e-002 -1.359670e-001  1.430208e-001
 -2.233481e-002
