# Supplementary material for: New Data Indicate Larger Decline in Morphological Diversity in Split-Footed Lacewing Larvae than Previously Estimated
Source: Insects. 2025 Jan 27;16(2):125. doi: 10.3390/insects16020125 (PMC11855922; doi:10.3390/insects16020125)
Supplement: Supplementary file 1 [file insects-16-00125-s001.zip › insects-3012998-supplementary/Suppl Files Analysis Nymphidae/02/02.pcs]

DATA_NAME	PC1	PC2	PC3	PC4	PC5	PC6	PC7
0201_1	7.247932e-02	-1.167155e-02	-3.692335e-02	-7.355172e-03	2.515434e-02	5.985314e-02	-4.220944e-03
0202_1	-1.924955e-01	1.173303e-01	-2.823904e-02	3.704055e-02	4.678254e-02	-1.083083e-02	1.739716e-02
0203_1	-1.539631e-01	-2.493641e-02	-2.747341e-02	-2.358733e-02	-1.081115e-02	-8.140890e-03	1.498855e-02
0204_1	-1.133077e-01	4.022322e-02	-8.456797e-03	-2.298920e-02	7.734734e-03	-1.438638e-02	2.495864e-02
0205_1	7.677172e-02	1.566073e-02	2.197155e-02	-5.851033e-02	1.465860e-02	7.461029e-03	-2.846623e-02
0206_1	7.146982e-02	3.157682e-02	4.799494e-02	-7.152013e-02	-2.894129e-02	2.601931e-02	-1.907641e-02
0207_1	-1.282069e-01	9.467885e-02	1.042320e-01	3.690984e-02	3.196612e-02	1.156297e-02	1.760181e-03
0208_1	-2.103472e-02	2.259330e-03	5.462399e-02	-7.388425e-02	4.895266e-03	-1.570253e-02	1.644538e-02
0209_1	-1.768884e-01	8.285278e-02	4.986042e-02	4.511465e-02	5.736491e-03	2.540929e-02	-1.181425e-02
0210_1	-9.719120e-02	9.482045e-02	7.425145e-02	9.419092e-03	3.007494e-02	1.490232e-03	4.781121e-03
0211_1	-1.100699e-01	2.549158e-03	-4.889108e-02	-2.562269e-02	-1.890183e-02	-6.659330e-03	1.803476e-02
0212_1	-1.556637e-01	-6.364503e-02	-8.236841e-02	3.807701e-03	-5.190062e-02	4.135595e-03	-4.006120e-03
0213_1	-1.308098e-01	8.994242e-02	2.887479e-02	5.452013e-03	6.924569e-03	-1.287457e-03	3.983985e-03
0214_1	-1.500249e-01	6.845092e-02	8.722953e-02	4.832081e-02	6.501054e-04	4.858505e-02	-1.766217e-02
0215_1	-1.472850e-01	1.051274e-01	6.883960e-02	4.215620e-02	3.373787e-02	1.478864e-02	-2.313618e-02
0218_1	-9.247825e-02	-8.379842e-02	-7.936108e-02	-1.772330e-02	-1.798432e-02	-2.968460e-02	-1.866816e-03
0219_1	-1.314913e-01	-1.054609e-02	-1.706217e-02	-1.375852e-02	-6.624869e-03	-1.843639e-02	1.151242e-02
0221_1	7.452602e-02	-1.189313e-02	2.507947e-03	-4.124117e-02	4.107290e-02	-1.379649e-02	-1.646208e-02
0222_1	-1.216267e-01	-3.226029e-02	-2.111050e-02	-2.208112e-02	-9.104148e-03	-2.474524e-02	1.613409e-02
0223_1	6.274384e-02	-1.063682e-02	1.049635e-02	-5.375851e-02	4.339836e-02	-2.178481e-02	-1.480612e-02
0225_1	-1.208335e-01	-8.736902e-02	-6.528061e-02	-1.757915e-02	-1.909390e-02	-3.422144e-02	1.039528e-03
0226_1	6.092042e-02	-9.299964e-02	1.413900e-01	1.432543e-01	-6.292836e-02	-4.063430e-02	-3.529677e-02
0227_1	1.441580e-01	6.880116e-02	-6.736172e-02	8.066802e-02	-3.070047e-02	1.264101e-03	1.491777e-02
0228_1	4.430204e-02	-2.549662e-02	-2.380314e-02	-3.293245e-02	-4.424692e-02	3.953728e-02	-1.008065e-02
0229_1	8.322397e-02	-1.138926e-02	-5.600067e-03	-3.646058e-02	1.945925e-03	3.679729e-02	-4.165886e-02
0230_1	1.371027e-01	3.753789e-02	-1.076223e-02	2.262659e-02	1.843717e-02	-6.427252e-03	1.395361e-03
0231_1	-1.177515e-01	2.644488e-02	-7.965875e-02	-1.406046e-02	-1.113949e-02	1.089270e-02	1.474133e-02
0232_1	1.883440e-01	-8.369420e-02	5.134055e-03	1.342797e-02	1.887744e-02	-4.244779e-02	1.091763e-02
0233_1	-1.566121e-01	1.164671e-01	-1.155582e-01	1.479306e-02	2.029304e-02	-6.221180e-03	9.790084e-03
0234_1	1.156723e-01	8.782549e-03	7.149775e-02	-5.264164e-02	4.305251e-02	-6.034021e-03	-8.663453e-05
0236_1	4.836236e-02	-1.519228e-02	9.839154e-02	-9.110821e-02	6.547707e-03	-9.260514e-03	1.026490e-02
0237_1	1.443959e-01	4.419044e-02	-5.282302e-04	2.799697e-02	9.592377e-03	-8.413684e-03	1.644721e-02
0238_1	1.175977e-01	-8.310076e-02	-8.604711e-02	3.864994e-02	1.825976e-02	4.907657e-02	-1.765230e-02
0240_1	1.468476e-01	-1.638164e-02	1.069976e-02	-2.284143e-03	9.443587e-03	-1.197932e-02	-1.398927e-02
0241_1	-1.994462e-01	-3.069799e-01	1.007522e-01	1.718542e-02	-2.473695e-02	-1.207094e-02	-5.082844e-02
0242_1	-3.151405e-02	-3.501626e-01	-3.147713e-02	5.599210e-02	8.906384e-02	3.707860e-02	6.360751e-02
0243_1	2.017993e-01	4.546267e-02	6.708497e-02	4.206638e-02	-4.193819e-02	-1.426036e-02	6.505316e-02
0245_1	-5.142670e-03	9.311506e-03	-7.140935e-02	-1.364964e-02	-5.663901e-02	3.030886e-02	-1.679476e-02
0246_1	2.862737e-02	-2.614505e-02	4.113471e-03	-2.043421e-02	-1.016783e-01	1.188352e-02	3.655095e-02
0248_1	4.589613e-02	4.548595e-02	-1.245836e-02	-2.274104e-02	-3.136982e-02	2.386916e-03	-1.375063e-02
0249_1	1.845660e-02	4.084079e-02	1.218806e-01	-3.898522e-02	-1.583299e-02	-8.719271e-03	5.284899e-02
0250_1	8.028511e-02	8.586436e-02	-7.314093e-02	4.686826e-02	2.239883e-03	-1.323513e-02	-1.443440e-02
0251_1	1.147720e-01	-2.314130e-02	-1.395546e-02	-4.735725e-03	3.335998e-02	1.017493e-02	-1.495604e-02
0252_1	1.078098e-01	6.660056e-02	-5.642992e-02	4.126815e-02	4.509749e-03	-8.823807e-03	-1.343742e-02
0255_1	1.438179e-01	-3.370955e-02	1.510466e-03	1.351770e-02	3.369739e-02	7.491683e-03	9.599049e-03
0256_1	2.427573e-02	2.124335e-02	-8.252451e-02	-1.031394e-02	3.244016e-02	-7.243014e-02	-5.202009e-02
0258_1	1.404096e-01	5.899714e-02	-3.671411e-02	4.978849e-02	-1.620031e-02	-5.897296e-04	4.991695e-03
0259_1	5.877032e-02	-1.635236e-02	9.259112e-03	-4.636730e-02	-3.377520e-02	2.502458e-02	-5.659392e-03
