# Supplementary material for: New Data Indicate Larger Decline in Morphological Diversity in Split-Footed Lacewing Larvae than Previously Estimated
Source: Insects. 2025 Jan 27;16(2):125. doi: 10.3390/insects16020125 (PMC11855922; doi:10.3390/insects16020125)
Supplement: Supplementary file 1 [file insects-16-00125-s001.zip › insects-3012998-supplementary/Suppl Files Analysis Nymphidae/02/02.txt]

[Analysis Information]

Results File : C:\Users\User\Documents\Simon\Uni\LMU\Master\Masterarbeit\Nymphidae\Analyse\02\02.pcr
Analyzed NEF File : C:\Users\User\Documents\Simon\Uni\LMU\Master\Masterarbeit\Nymphidae\Analyse\02\02.nef
Title of NEF File Data : 
Analyzed Date : Tue Apr 11 13:43:22 2023
Method of Analysis : Covariance
Number of Data : 48
Number of Harmonics : 20
Number of Analyzed Harmonics : 20
Constant Coefficient(s) : a1 b1 c1 
Number of Principal Components : 57
( = Number of Analyzed Coefficients (NAC) )
Number of Effective Principal Components : 7
( = Number of Principal Components whose proportion is larger than 1 / NAC )
Analyzed Coefficients : a2 b2 c2 a3 b3 c3 a4 b4 c4 a5 b5 c5 a6 b6 c6 a7 b7 c7 a8 b8 c8 a9 b9 c9 a10 b10 c10 a11 b11 c11 a12 b12 c12 a13 b13 c13 a14 b14 c14 a15 b15 c15 a16 b16 c16 a17 b17 c17 a18 b18 c18 a19 b19 c19 a20 b20 c20 

[Mean of Coefficients]

		a             	b             	c             	d             
	1	 1,000000E+000	 2,284953E-018	-6,681793E-018	 1,092184E-001
	2	-5,735645E-002	 2,134820E-001	-2,594567E-001	-6,131004E-002
	3	 1,013173E-001	-1,598930E-002	-3,630485E-002	-1,016765E-001
	4	-1,723309E-002	-4,109589E-003	-1,045075E-001	-3,622135E-002
	5	-6,871995E-003	-2,383915E-002	-1,839892E-003	-3,986295E-003
	6	-6,380766E-003	 1,823698E-002	-2,320234E-002	-1,136209E-002
	7	-4,005270E-004	-7,883354E-003	 4,664124E-003	-1,154787E-002
	8	-1,413650E-003	 5,525281E-003	-1,332566E-002	-7,324408E-003
	9	-3,789963E-003	-3,894691E-003	 5,045559E-003	-6,366247E-003
	10	 1,931262E-003	 3,301932E-003	-5,006187E-003	-5,147477E-003
	11	-1,976511E-003	-2,933325E-003	 2,447594E-003	-6,107362E-003
	12	 3,468505E-004	 1,310457E-003	-3,304901E-003	-1,786529E-003
	13	-1,183421E-003	-1,083080E-003	 2,237136E-003	-3,153008E-003
	14	 1,942291E-004	 4,230244E-004	-7,471771E-004	-8,109554E-004
	15	-3,874409E-004	-7,399734E-005	 2,095739E-003	-2,752795E-003
	16	 6,774736E-004	 5,919542E-005	-9,257449E-004	-1,478390E-003
	17	-4,503990E-004	-8,398422E-004	 4,891542E-004	-7,223980E-004
	18	-3,413838E-004	 2,175208E-005	 7,437198E-004	-1,113017E-004
	19	-3,493743E-004	 1,702721E-004	 1,076206E-003	-1,278371E-003
	20	 3,896787E-004	 1,201034E-004	 2,100503E-004	-5,722545E-004

[Std of Coefficients]

		a             	b             	c             	d             
	1	Constant      	Constant      	Constant      	 3,105719E-002
	2	 9,320571E-002	 7,844415E-002	 5,976923E-002	 2,888518E-002
	3	 3,442078E-002	 4,577903E-002	 3,618981E-002	 6,463921E-002
	4	 3,015058E-002	 2,553723E-002	 3,621409E-002	 5,890833E-002
	5	 2,449179E-002	 2,970461E-002	 3,553773E-002	 3,331554E-002
	6	 2,397920E-002	 1,709529E-002	 2,570300E-002	 1,691449E-002
	7	 1,323124E-002	 1,218970E-002	 1,609402E-002	 2,134269E-002
	8	 9,331128E-003	 1,133403E-002	 1,565563E-002	 1,476216E-002
	9	 8,147431E-003	 6,884441E-003	 1,033275E-002	 1,065851E-002
	10	 6,784224E-003	 6,520947E-003	 1,032584E-002	 7,919518E-003
	11	 7,618285E-003	 5,658766E-003	 6,397568E-003	 5,576806E-003
	12	 4,239546E-003	 4,705469E-003	 4,638268E-003	 5,327105E-003
	13	 3,341239E-003	 4,630603E-003	 3,927420E-003	 3,815277E-003
	14	 3,366926E-003	 3,170263E-003	 3,808447E-003	 3,292306E-003
	15	 2,624009E-003	 2,271446E-003	 3,832688E-003	 3,868020E-003
	16	 2,196406E-003	 2,140140E-003	 2,118488E-003	 2,147481E-003
	17	 1,639006E-003	 1,794172E-003	 2,361072E-003	 2,867439E-003
	18	 1,455425E-003	 1,424792E-003	 2,442516E-003	 3,230981E-003
	19	 1,445436E-003	 1,467537E-003	 3,064119E-003	 2,027814E-003
	20	 1,396299E-003	 1,214688E-003	 2,015940E-003	 1,881255E-003

[Eigenvalue and Proportion]

		Eigenvalue	Proportion(%)	Cumulative(%)	> 1/57
	Prin1	 1,421982E-002	       44,4815	       44,4815	*
	Prin2	 7,947542E-003	       24,8610	       69,3424	*
	Prin3	 3,859861E-003	       12,0742	       81,4166	*
	Prin4	 1,942254E-003	        6,0756	       87,4922	*
	Prin5	 1,169732E-003	        3,6591	       91,1513	*
	Prin6	 6,491865E-004	        2,0307	       93,1820	*
	Prin7	 6,047353E-004	        1,8917	       95,0737	*
	Prin8	 4,916014E-004	        1,5378	       96,6115	
	Prin9	 3,101391E-004	        0,9702	       97,5817	
	Prin10	 1,582104E-004	        0,4949	       98,0766	
	Prin11	 1,270809E-004	        0,3975	       98,4741	
	Prin12	 1,151645E-004	        0,3602	       98,8344	
	Prin13	 7,685342E-005	        0,2404	       99,0748	
	Prin14	 6,366282E-005	        0,1991	       99,2739	
	Prin15	 4,651614E-005	        0,1455	       99,4194	
	Prin16	 3,818794E-005	        0,1195	       99,5389	
	Prin17	 2,956257E-005	        0,0925	       99,6313	
	Prin18	 2,007558E-005	        0,0628	       99,6941	
	Prin19	 1,796626E-005	        0,0562	       99,7503	
	Prin20	 1,530273E-005	        0,0479	       99,7982	
	Prin21	 1,341668E-005	        0,0420	       99,8402	
	Prin22	 8,187961E-006	        0,0256	       99,8658	
	Prin23	 7,138246E-006	        0,0223	       99,8881	
	Prin24	 6,402131E-006	        0,0200	       99,9082	
	Prin25	 5,359994E-006	        0,0168	       99,9249	
	Prin26	 4,081113E-006	        0,0128	       99,9377	
	Prin27	 3,564036E-006	        0,0111	       99,9488	
	Prin28	 3,362220E-006	        0,0105	       99,9594	
	Prin29	 2,550095E-006	        0,0080	       99,9673	
	Prin30	 2,160875E-006	        0,0068	       99,9741	
	Prin31	 1,788793E-006	        0,0056	       99,9797	
	Prin32	 1,547320E-006	        0,0048	       99,9845	
	Prin33	 9,883669E-007	        0,0031	       99,9876	
	Prin34	 8,778382E-007	        0,0027	       99,9904	
	Prin35	 8,108082E-007	        0,0025	       99,9929	
	Prin36	 6,809627E-007	        0,0021	       99,9950	
	Prin37	 5,210235E-007	        0,0016	       99,9967	
	Prin38	 2,766769E-007	        0,0009	       99,9975	
	Prin39	 2,215336E-007	        0,0007	       99,9982	
	Prin40	 1,882559E-007	        0,0006	       99,9988	
	Prin41	 1,253725E-007	        0,0004	       99,9992	
	Prin42	 9,256379E-008	        0,0003	       99,9995	
	Prin43	 5,442809E-008	        0,0002	       99,9997	
	Prin44	 3,952014E-008	        0,0001	       99,9998	
	Prin45	 3,403190E-008	        0,0001	       99,9999	
	Prin46	 1,824820E-008	        0,0001	       99,9999	
	Prin47	 1,646885E-008	        0,0001	      100,0000	
	Prin48	 7,037638E-020	        0,0000	      100,0000	
	Prin49	 6,872310E-020	        0,0000	      100,0000	
	Prin50	 6,539473E-021	        0,0000	      100,0000	
	Prin51	 4,539033E-021	        0,0000	      100,0000	
	Prin52	 2,846976E-021	        0,0000	      100,0000	
	Prin53	 5,957660E-022	        0,0000	      100,0000	
	Prin54	 6,383429E-023	        0,0000	      100,0000	
	Prin55	-4,481649E-021	        0,0000	      100,0000	
	Prin56	-5,360245E-021	        0,0000	      100,0000	
	Prin57	-1,167038E-019	        0,0000	      100,0000	

	Total Variance :	3,196796E-002
