# Supplementary material for: New Data Indicate Larger Decline in Morphological Diversity in Split-Footed Lacewing Larvae than Previously Estimated
Source: Insects. 2025 Jan 27;16(2):125. doi: 10.3390/insects16020125 (PMC11855922; doi:10.3390/insects16020125)
Supplement: Supplementary file 1 [file insects-16-00125-s001.zip › insects-3012998-supplementary/Suppl Files Analysis Nymphidae/04/04.chc]

0201_1 21 6 0	000000E+00 41114 6 6 7 7 0 7 7 7 7 7 7 7 7 7 7 7 6 7 7 7 7 7 6 7 7 7 6 7 7 6 7 7 6 7 6 7 6 7 6 7 6 7 6 7 6 6 7 6 6 7 6 6 6 6 7 6 6 6 6 6 6 6 6 6 6 6 6 6 6 6 5 6 6 6 6 6 5 6 6 6 5 6 6 6 5 6 6 5 4 3 2 3 2 2 3 2 3 2 3 2 3 3 2 3 3 3 4 4 6 6 7 6 7 6 7 6 6 7 6 6 7 6 6 7 6 6 6 7 6 6 6 6 6 7 6 6 6 6 5 6 5 6 5 6 5 6 5 6 5 5 6 5 5 6 5 5 6 5 5 6 5 5 5 6 5 5 5 5 5 5 6 5 5 5 5 5 5 4 5 5 4 4 4 4 4 3 2 3 2 4 4 …
0202_1 41 14 0	000000E+00 44539 5 4 4 4 4 4 5 4 4 5 4 5 4 4 6 6 0 0 0 0 1 0 0 0 0 0 0 0 0 0 1 0 0 0 0 0 0 0 0 7 0 0 0 0 7 0 0 7 0 7 0 7 7 0 7 7 7 7 7 6 7 7 6 7 6 6 7 6 6 6 6 6 6 6 6 6 5 4 4 4 4 3 4 4 4 4 3 4 4 4 4 4 4 4 4 6 6 0 0 0 0 7 0 0 0 7 0 7 0 0 7 0 7 7 7 5 6 6 5 6 5 6 5 6 5 6 5 5 6 5 5 6 5 5 5 5 5 6 5 5 5 5 5 5 5 5 5 5 5 5 5 5 5 5 6 5 5 5 6 5 6 5 5 6 5 5 6 5 6 5 6 5 6 5 6 5 6 5 6 5 6 6 5 6 5 6 6 5 6 5 6 …
0203_1 36 15 0	000000E+00 71572 6 6 0 0 7 0 0 7 0 0 7 0 0 7 0 7 0 7 0 7 0 7 0 7 0 7 7 0 7 7 7 0 7 7 7 7 7 7 7 7 7 7 7 6 7 6 7 6 7 6 6 7 6 6 6 6 6 6 6 6 5 6 6 5 6 6 5 6 5 3 3 4 3 3 4 3 3 3 4 3 4 3 3 4 3 4 3 4 3 4 4 4 6 6 0 7 7 7 0 7 7 7 0 7 7 7 7 7 7 7 7 7 6 7 7 5 6 5 6 5 5 6 5 6 5 5 6 5 5 6 5 5 6 5 5 5 6 5 5 5 6 5 5 6 5 5 5 5 6 5 5 5 6 5 5 5 5 6 5 5 5 5 6 5 5 5 5 6 5 5 5 5 6 5 5 5 5 5 6 5 5 4 5 4 4 4 5 4 5 4 4 …
0204_1 19 9 0	000000E+00 46207 6 6 0 0 0 0 0 7 0 0 0 7 0 0 7 0 0 7 0 7 0 7 0 7 0 7 0 7 0 7 7 7 7 7 7 7 6 7 7 6 7 6 6 7 6 6 6 7 6 6 6 6 5 6 6 6 6 6 6 5 6 5 5 4 3 4 3 4 3 4 4 3 4 4 4 4 3 4 4 4 4 4 4 4 4 4 6 6 0 0 0 7 0 0 0 7 0 0 7 0 0 0 7 0 7 0 7 7 7 6 6 6 6 6 6 5 6 6 5 6 5 6 5 6 5 5 6 5 6 5 5 6 5 5 5 6 5 5 5 6 5 5 5 5 6 5 5 5 6 5 5 5 6 5 5 6 5 5 6 5 6 5 5 6 5 6 5 6 5 6 5 5 6 5 6 5 6 5 6 5 4 5 4 5 4 5 4 5 5 5 6 …
0206_1 30 13 0	000000E+00 28255 6 6 7 6 7 7 6 7 6 7 6 6 7 6 6 7 6 6 6 7 6 6 6 6 7 6 6 6 6 6 6 6 6 6 6 6 6 6 6 6 6 6 6 6 6 6 6 6 6 6 5 6 5 3 4 4 3 4 4 3 4 4 4 4 6 6 0 7 7 0 7 7 7 7 7 6 7 7 6 6 5 6 6 6 6 5 6 6 5 6 5 5 6 5 5 5 5 5 5 5 5 5 5 5 5 4 5 5 5 4 5 4 5 4 4 5 4 4 5 4 4 5 4 4 6 6 6 6 6 6 6 6 6 6 6 6 6 6 6 6 6 6 6 6 6 6 6 6 6 6 6 6 6 6 6 6 6 6 6 6 6 6 6 6 6 6 6 6 6 6 6 6 6 6 6 6 6 6 6 6 6 6 6 6 6 6 6 6 6 6 6 …
0207_1 21 14 0	000000E+00 52428 6 6 0 7 0 0 0 7 0 0 0 0 0 7 0 0 0 0 7 0 0 7 0 7 0 0 7 7 0 7 7 0 7 7 7 6 7 7 7 6 7 7 6 7 7 6 7 6 7 6 7 6 7 6 7 6 6 6 7 5 4 4 4 3 4 3 4 3 4 4 3 4 4 4 4 3 4 4 4 4 4 4 4 4 4 5 6 6 0 0 0 0 7 0 0 7 0 0 7 0 7 0 7 0 7 0 7 0 7 7 0 7 7 6 7 6 7 6 6 5 6 6 6 5 6 6 5 6 5 6 6 5 6 5 6 5 6 6 5 6 5 6 5 6 5 6 5 5 6 5 6 5 6 5 5 6 5 5 6 5 5 6 5 5 5 6 5 5 6 5 6 5 5 6 5 6 5 6 5 6 5 6 5 6 5 6 6 5 6 5 6 …
0208_1 45 16 0	000000E+00 21955 6 6 0 0 0 7 0 0 7 0 0 7 0 7 7 0 7 7 0 7 7 7 7 7 7 7 7 7 7 6 7 7 6 7 7 6 7 6 7 6 7 6 6 7 6 6 7 6 6 6 6 7 6 6 6 6 6 6 6 6 6 6 6 6 6 6 6 6 6 6 5 6 6 6 6 6 6 5 6 6 6 5 6 5 6 5 5 4 4 3 3 2 3 3 3 3 3 3 2 3 4 3 3 3 3 4 4 6 6 7 7 6 7 7 7 7 6 7 7 6 7 6 7 6 7 6 7 6 6 7 6 6 7 6 6 6 6 6 6 6 5 6 5 6 6 5 6 6 5 6 5 6 5 6 5 6 6 5 6 5 6 5 5 6 5 6 5 6 5 5 6 5 6 5 5 6 5 5 6 5 5 5 6 5 5 5 6 5 5 5 5 …
0209_1 54 12 0	000000E+00 31118 5 4 4 4 4 4 6 6 0 0 0 0 0 0 7 0 0 0 0 7 0 0 0 7 0 0 7 0 0 7 0 7 0 7 0 7 0 7 7 0 7 7 0 7 7 7 7 7 7 7 7 6 7 6 7 6 6 7 6 7 6 6 7 6 6 6 7 6 6 6 6 6 5 3 4 3 3 4 3 4 3 3 4 3 4 4 3 4 3 4 4 4 3 4 4 4 6 6 0 7 0 7 0 7 7 0 7 7 0 7 0 7 7 0 7 7 0 7 7 6 7 7 6 6 5 6 6 6 5 6 6 5 6 5 6 5 6 5 6 5 6 5 6 5 6 5 5 6 5 5 5 6 5 5 5 6 5 5 5 5 6 5 5 5 5 5 6 5 5 5 5 5 6 5 5 5 5 5 5 5 6 5 5 5 5 5 5 5 5 5 5 …
0210_1 27 22 0	000000E+00 44441 6 6 0 0 0 0 7 0 0 7 0 0 7 0 7 0 7 0 7 7 7 7 7 7 7 6 7 6 7 6 6 7 6 6 6 6 6 6 6 5 4 4 4 4 4 4 4 3 4 4 4 4 6 6 0 0 0 7 0 7 0 7 0 7 0 7 6 6 5 6 5 6 6 5 6 5 6 5 6 5 6 5 6 5 6 5 6 5 6 5 5 6 5 6 5 6 5 5 6 5 6 5 6 5 5 6 5 5 6 5 6 5 5 6 5 5 6 5 5 6 5 5 4 4 3 4 3 4 4 4 4 4 4 4 4 4 4 5 4 4 5 4 6 6 6 6 6 6 6 6 6 6 6 6 6 6 6 6 6 6 6 6 6 6 6 6 6 6 6 6 6 6 6 6 6 6 6 6 6 6 6 6 6 6 6 6 6 6 6 6 6 …
0211_1 20 23 0	000000E+00 49683 6 6 0 0 0 7 0 0 7 0 0 0 7 0 0 0 7 0 0 7 0 7 0 7 0 7 7 7 0 7 7 7 6 7 7 6 7 6 7 6 7 6 6 6 6 7 6 6 6 6 6 5 6 6 6 6 6 5 5 3 4 3 4 3 4 4 3 4 3 4 4 4 6 6 0 7 0 7 7 0 7 7 7 7 7 7 6 5 6 5 6 5 6 5 6 5 6 5 5 6 5 5 5 5 5 6 5 5 5 5 5 5 5 5 5 5 6 5 5 5 5 6 5 5 6 5 5 6 5 6 5 6 5 5 6 5 6 5 5 5 4 4 5 4 4 5 5 5 4 5 5 5 4 6 6 6 6 6 6 6 6 6 6 6 6 6 6 6 6 6 6 6 6 6 6 6 6 6 6 6 6 6 6 6 6 6 6 6 6 6 6 …
0212_1 26 13 0	000000E+00 55313 5 4 4 5 4 6 6 0 0 7 0 0 0 0 7 0 0 0 7 0 0 7 0 7 0 0 7 7 0 7 0 7 7 7 7 0 7 7 7 7 7 7 6 7 7 7 6 6 7 6 6 6 5 6 6 5 5 4 3 4 4 3 4 3 3 4 4 3 4 3 4 4 4 3 4 4 4 4 4 4 6 6 0 0 7 0 0 7 0 7 0 7 0 7 0 7 0 7 0 7 7 7 6 6 6 5 6 5 5 6 5 5 5 5 5 5 5 5 5 5 5 5 5 5 5 5 5 5 5 5 5 5 5 5 5 5 5 5 5 6 5 6 5 6 5 5 4 4 5 4 5 4 4 5 4 5 5 4 5 4 5 4 4 6 6 6 6 6 6 6 6 6 6 6 6 6 6 6 6 6 6 6 6 6 6 6 6 6 6 6 6 …
0213_1 53 15 0	000000E+00 43349 5 4 4 6 6 0 0 0 0 7 0 0 0 7 0 0 0 7 0 0 7 0 0 7 0 0 7 0 0 7 0 7 0 7 0 7 0 7 0 7 7 0 7 7 7 0 7 7 7 7 7 6 7 7 7 6 7 6 7 6 6 7 6 6 7 6 6 6 7 6 6 6 6 6 6 6 6 6 6 6 5 4 3 4 3 4 3 4 3 4 3 4 3 4 4 3 4 4 3 4 4 4 3 4 4 4 4 4 3 4 4 4 6 6 7 0 7 0 7 7 0 7 7 0 7 7 7 0 7 7 7 7 7 7 7 7 7 7 7 6 7 7 6 7 6 6 5 6 6 5 6 5 6 6 5 6 5 6 5 6 5 6 5 6 5 6 5 5 6 5 6 5 5 6 5 5 6 5 5 6 5 5 6 5 5 6 5 5 5 6 5 …
0214_1 48 13 0	000000E+00 38980 6 6 0 7 0 7 0 7 0 0 7 0 7 0 7 0 7 0 7 0 7 7 0 7 0 7 7 0 7 0 7 7 0 7 7 7 7 0 7 7 7 7 7 7 7 7 7 6 7 7 6 7 6 7 6 7 6 6 7 6 6 6 6 5 4 4 3 4 4 4 3 4 4 3 4 4 4 3 4 4 4 3 4 4 4 4 4 4 4 3 4 4 4 4 4 4 4 4 4 4 4 6 6 0 0 7 0 7 0 7 0 0 7 0 7 0 7 0 0 7 0 7 0 7 0 7 0 7 0 7 0 7 0 7 7 0 7 0 7 7 7 6 6 6 6 5 6 6 6 5 6 6 5 6 6 5 6 5 6 5 6 5 6 5 6 5 6 5 6 5 5 6 5 5 6 5 5 6 5 5 6 5 5 6 5 5 6 5 5 5 6 …
0215_1 45 8 0	000000E+00 39043 5 4 4 4 5 4 4 5 4 4 5 4 5 5 4 5 5 6 6 0 0 0 0 0 0 0 1 0 0 0 0 0 0 0 0 0 0 0 0 0 7 0 0 0 7 0 0 7 7 0 7 7 7 7 7 7 7 7 7 6 7 7 6 7 6 7 6 6 7 6 6 7 6 5 4 4 4 4 4 3 4 4 4 4 3 4 4 4 4 4 4 4 4 4 4 4 4 4 4 4 5 4 4 5 4 6 6 0 0 7 0 0 0 0 0 0 7 0 0 7 0 0 0 7 0 7 0 7 0 0 7 0 0 7 0 0 7 7 6 6 6 6 6 6 5 6 6 6 6 5 6 6 5 6 6 5 6 5 6 5 6 5 6 5 6 5 6 5 6 5 6 5 6 5 5 6 5 6 5 6 5 5 6 5 6 5 6 5 6 5 5 …
0218_1 60 25 0	000000E+00 48626 5 4 6 6 0 0 0 7 0 0 7 0 0 0 7 0 0 0 7 0 0 7 0 0 7 0 0 7 0 7 0 7 0 7 0 7 0 7 7 0 7 7 0 7 7 7 7 7 7 7 7 7 7 7 6 7 7 6 7 6 7 6 6 7 6 7 6 6 6 6 7 6 6 6 6 6 6 6 6 6 6 6 6 6 5 6 6 6 5 6 6 5 6 6 5 4 3 4 3 3 4 3 3 4 3 4 3 3 4 3 4 3 4 3 4 3 4 3 4 4 3 4 4 3 4 4 3 4 4 4 4 6 6 0 0 7 0 7 0 7 0 7 0 7 7 0 7 7 0 7 7 7 7 0 7 7 7 7 7 7 7 7 7 7 6 6 5 5 5 6 5 5 5 6 5 5 5 5 5 6 5 5 5 5 5 5 5 5 5 5 5 …
0219_1 16 12 0	000000E+00 48552 6 6 0 0 0 7 0 0 0 0 7 0 0 0 7 0 0 7 0 0 7 0 0 7 0 7 0 7 0 7 7 7 0 7 7 6 7 7 7 6 6 7 6 6 7 6 6 6 6 6 6 6 6 6 6 6 6 5 5 4 4 3 4 4 3 4 4 3 4 4 4 3 4 4 4 4 4 4 4 6 6 0 0 0 0 7 0 7 0 0 7 0 7 7 0 7 0 7 7 7 6 5 6 5 6 5 6 5 6 5 6 5 5 6 5 5 6 5 5 6 5 5 6 5 5 5 6 5 5 5 6 5 5 5 6 5 5 5 6 5 5 5 6 5 5 5 5 6 5 5 5 5 6 5 5 5 4 4 4 4 4 5 4 4 4 5 4 6 6 6 6 6 6 6 6 6 6 6 6 6 6 6 6 6 6 6 6 6 6 6 6 …
0222_1 22 10 0	000000E+00 62898 6 6 0 0 7 0 0 0 7 0 0 0 7 0 0 7 0 0 7 0 0 7 0 7 0 7 0 7 0 7 7 0 7 0 7 7 7 7 7 7 7 7 6 7 6 7 6 7 6 7 6 6 6 6 7 6 6 6 6 6 6 6 5 6 6 6 6 6 5 5 4 3 4 3 4 3 4 3 4 3 4 4 3 4 4 3 4 4 3 4 4 4 4 4 6 6 0 0 0 7 0 7 0 7 0 0 7 7 0 7 7 0 7 7 7 7 7 7 6 6 5 6 5 5 6 5 6 5 5 5 6 5 5 6 5 5 6 5 5 5 5 6 5 5 6 5 5 5 6 5 5 5 6 5 5 5 6 5 5 6 5 5 6 5 5 5 6 5 5 6 5 5 6 5 5 6 5 5 6 5 5 4 5 4 4 4 4 5 4 4 5 …
0225_1 46 12 0	000000E+00 51860 6 6 0 0 0 0 7 0 0 0 7 0 0 7 0 0 7 0 7 0 7 0 7 0 7 0 7 7 7 7 7 7 7 7 7 7 6 7 6 7 6 7 6 7 6 6 6 7 6 6 6 6 6 6 6 6 6 6 6 5 6 6 5 6 5 4 3 4 3 4 3 4 3 4 3 4 3 3 4 3 4 4 3 4 3 4 4 6 6 7 0 7 0 7 7 0 7 7 0 7 7 7 7 7 7 7 7 7 6 5 5 5 6 5 5 5 6 5 5 5 5 6 5 5 5 5 5 5 5 5 5 5 5 5 5 5 5 5 5 5 5 5 5 5 5 5 5 5 5 5 4 5 5 5 5 5 5 4 3 4 3 4 4 4 4 4 4 4 4 4 4 4 4 5 4 5 4 5 4 5 5 5 5 5 5 5 5 5 5 5 6 …
0226_1 45 15 0	000000E+00 28259 6 6 0 0 0 0 7 0 7 0 0 7 0 7 0 7 7 0 7 0 7 7 0 7 7 7 7 0 7 7 7 7 7 7 7 6 7 7 7 6 7 7 6 7 7 6 7 6 7 6 6 7 6 6 7 6 6 7 6 6 6 6 7 6 6 6 6 6 6 6 6 6 6 6 6 6 6 6 6 6 6 6 6 6 5 6 6 5 5 4 4 3 4 3 3 4 3 4 3 4 3 4 3 4 3 4 3 4 4 3 4 4 6 6 0 7 7 0 7 7 0 7 7 7 0 7 7 7 0 7 7 7 7 7 7 7 6 6 6 5 6 6 6 6 5 6 6 6 5 6 6 6 5 6 6 6 5 4 4 3 4 4 3 4 4 3 4 4 3 4 4 6 6 0 7 7 0 7 7 0 7 7 7 0 7 6 6 6 5 6 6 …
0227_1 35 8 0	000000E+00 19313 6 6 0 0 0 0 7 0 0 0 7 0 0 7 0 0 7 0 0 7 0 7 0 7 0 7 0 7 7 0 7 7 7 7 7 7 7 7 7 7 7 6 7 7 7 6 7 7 6 7 7 6 7 6 7 7 6 7 6 7 6 7 6 7 6 7 6 7 6 6 7 6 6 7 6 6 6 6 7 6 6 6 6 6 6 6 6 6 6 6 6 6 6 6 6 6 6 6 5 6 6 6 6 6 5 6 6 6 6 5 6 6 6 5 6 6 6 5 6 6 5 6 6 6 5 6 6 5 6 6 5 6 6 5 6 5 6 6 5 6 6 5 5 3 3 3 3 3 3 3 3 3 3 3 3 3 3 4 3 3 3 4 4 6 6 7 7 6 7 7 7 7 6 7 7 7 6 7 7 6 7 7 6 7 7 6 7 7 6 6 5 …
0228_1 31 11 0	000000E+00 23358 6 6 0 7 0 7 0 7 7 0 7 7 0 7 7 7 7 0 7 7 7 7 7 7 7 7 6 7 7 7 6 7 6 7 6 7 6 7 6 7 6 6 7 6 6 6 7 6 6 6 6 6 6 6 6 6 6 6 6 6 6 6 6 6 5 6 6 6 6 5 6 6 6 6 5 4 3 3 3 4 3 3 3 3 4 3 3 4 4 6 6 7 7 7 7 7 7 7 6 7 7 7 6 7 7 6 6 5 6 5 6 6 5 6 5 6 5 4 4 4 6 6 7 6 6 6 5 5 6 5 6 5 6 5 5 6 5 5 6 5 5 5 5 6 5 5 5 5 4 5 5 5 4 5 5 5 4 5 5 5 5 5 5 5 5 5 4 5 4 5 4 5 4 4 5 4 4 4 4 4 4 5 4 4 6 6 6 6 6 6 6 …
0231_1 34 16 0	000000E+00 28942 6 6 0 0 0 7 0 0 0 0 0 0 0 7 0 0 0 0 0 0 0 7 0 0 7 0 0 0 0 7 0 0 0 0 7 0 7 0 0 7 0 7 0 7 7 0 7 0 7 7 7 7 7 7 0 7 7 7 7 6 7 7 7 7 7 7 7 6 7 7 6 7 6 7 6 7 7 6 6 7 6 6 7 6 6 7 6 6 6 6 6 6 6 6 6 6 6 6 6 6 6 6 5 6 6 5 6 6 6 5 5 3 4 3 4 3 4 3 4 3 4 4 3 4 3 4 4 3 4 4 3 4 4 3 4 4 4 3 4 4 3 4 4 4 6 6 0 0 7 0 7 0 0 7 0 7 0 7 7 0 7 0 7 0 7 0 7 7 0 7 7 7 0 7 7 7 6 5 6 5 6 5 6 5 5 5 6 5 5 6 5 …
0234_1 33 12 0	000000E+00 17950 6 6 0 0 7 7 0 7 0 7 7 0 7 7 7 7 6 7 7 7 6 7 7 6 7 6 7 7 6 7 6 6 7 6 7 6 6 7 6 7 6 6 6 7 6 6 6 7 6 6 6 6 7 6 6 6 6 6 6 6 6 6 6 6 6 6 6 6 6 6 6 6 6 6 6 6 6 6 6 6 6 5 6 6 6 6 6 6 5 6 6 6 6 6 6 5 6 6 6 6 5 6 6 6 5 4 3 3 2 3 3 3 4 3 3 3 3 3 3 4 4 6 6 7 7 7 7 7 7 7 6 7 7 6 7 7 6 7 6 7 6 6 7 5 6 6 6 6 5 6 6 6 5 6 6 5 6 6 5 6 6 5 6 6 6 5 6 6 5 6 6 5 6 6 5 6 5 6 6 5 6 5 6 6 5 6 5 6 5 5 6 …
0243_1 29 15 0	000000E+00 18750 6 6 7 6 7 7 6 7 7 6 7 7 7 7 6 7 7 6 7 6 7 6 7 6 6 7 6 7 6 7 6 6 7 6 7 6 6 7 6 6 7 6 6 7 6 6 6 7 6 6 7 6 6 6 7 6 6 6 7 6 6 6 7 6 6 6 6 6 7 6 6 6 6 6 6 7 6 6 6 6 6 6 6 6 6 6 7 6 6 6 6 6 6 6 6 6 6 6 6 6 6 6 6 6 6 6 6 6 6 6 6 5 6 6 6 6 6 6 6 6 6 6 6 6 5 6 6 6 6 6 6 6 6 5 6 6 6 6 6 5 6 6 5 6 5 5 4 3 2 2 3 2 2 3 2 2 3 2 2 2 3 2 2 2 2 3 2 2 2 3 2 2 2 4 4 6 6 6 6 6 6 6 6 7 6 6 6 6 6 6 6 …
0252_1 38 14 0	000000E+00 14668 5 4 4 6 6 0 0 0 0 0 0 0 0 7 0 0 0 0 0 7 0 0 0 7 0 7 0 0 7 0 7 7 0 7 7 7 0 7 7 7 7 6 7 7 7 6 7 7 6 7 6 7 6 7 6 7 6 7 6 6 7 6 6 7 6 6 6 6 6 7 6 6 6 6 6 6 6 6 6 6 6 6 6 6 6 6 6 6 5 6 6 6 6 6 6 6 5 6 6 6 6 6 5 6 6 6 5 6 6 6 5 6 6 5 6 6 5 6 6 5 6 6 5 6 6 5 6 6 5 6 5 4 3 3 3 4 3 3 3 3 3 3 3 3 3 3 3 3 4 4 6 6 6 7 7 7 7 6 7 7 6 7 7 6 7 7 6 7 7 6 7 7 6 6 7 6 6 6 6 6 5 6 6 5 6 5 5 6 5 6 5 …
