# Supplementary material for: New Data Indicate Larger Decline in Morphological Diversity in Split-Footed Lacewing Larvae than Previously Estimated
Source: Insects. 2025 Jan 27;16(2):125. doi: 10.3390/insects16020125 (PMC11855922; doi:10.3390/insects16020125)
Supplement: Supplementary file 1 [file insects-16-00125-s001.zip › insects-3012998-supplementary/Suppl Files Analysis Nymphidae/04/04.nef]

#CONST 1 1 1 0
#HARMO 20
0201_1
  1.0000000e+00 -2.1058213e-17  9.7322479e-17  1.9676959e-01
 -4.7187420e-02  9.4495232e-02 -1.9638286e-02 -1.1117228e-01
  9.9918415e-02 -2.7865002e-02 -5.2791541e-02  4.2960163e-02
  1.0087357e-02 -1.9791639e-03  3.9560513e-02 -5.9753214e-03
  2.2134593e-02 -2.4377464e-02  2.4004328e-02 -4.1966458e-03
  1.6114987e-02  1.9550892e-02  9.1065546e-04 -5.1643501e-03
  2.0749116e-02 -1.0250760e-02  4.2081080e-03  2.7787702e-02
  1.1780958e-02 -4.1597799e-04  1.3543463e-02  1.1848280e-02
  2.3276436e-03 -9.2312582e-03  2.1000925e-02  3.4269937e-04
  8.0939120e-03  3.2856788e-03  8.1546681e-03 -1.5260736e-02
  2.2321615e-03  3.4708824e-03  4.5556138e-03 -4.6644219e-03
  7.4830276e-03  8.2928427e-03  1.8277094e-03  2.9887266e-03
 -2.6390347e-03  5.8765070e-03  5.8013672e-03  6.9379858e-03
 -1.9891050e-04  3.2373659e-03  1.0951988e-03  5.7026184e-03
 -4.4588504e-03 -1.7778439e-04  1.4869647e-04  2.7434947e-03
 -2.3650482e-04 -4.9028546e-03 -2.3236900e-03  3.9814331e-03
 -1.1663442e-03 -2.4119566e-03  2.8679469e-03  1.6856991e-03
  1.9239156e-03 -2.7271701e-03  3.7092939e-03 -3.3782608e-04
  2.0927552e-03  1.8844332e-03  2.2625915e-03 -3.3076567e-03
  3.2208497e-03 -4.8408730e-04 -7.9812240e-05 -8.8969839e-04
0202_1
  1.0000000e+00  1.7650166e-17 -8.8844543e-17  2.2434807e-01
 -5.7394275e-02  1.7282441e-01  5.4035998e-03 -1.7644705e-01
  7.5587247e-02  5.2971600e-03 -1.0716567e-01  9.5295319e-03
  3.7656799e-02  2.9690109e-02  3.5162168e-02  1.0835069e-02
 -3.9357631e-03 -2.8085866e-02  1.3577521e-02 -2.7156072e-04
  1.7533150e-02  2.7447722e-02  1.1890336e-02  9.6044422e-03
 -8.6159746e-03 -7.2160279e-03 -1.0979265e-02  9.9627311e-03
  1.7154636e-02  1.0245909e-02 -1.5053568e-02  2.1922300e-02
 -5.8877608e-03 -5.7148955e-03 -9.4693757e-03  2.3115459e-02
  1.4251083e-02  2.4170017e-03  8.0203092e-03  2.2486227e-02
 -4.4443220e-03  2.0146230e-03  8.1150204e-03  6.2869249e-03
  7.7987028e-03  1.9862918e-03  5.3096105e-03  3.4880365e-03
 -6.1656760e-03  1.5759977e-03 -6.8154648e-03 -5.5212999e-04
 -5.5163119e-04  1.7090667e-04 -3.3254242e-03  6.9264882e-03
 -2.4618438e-04  3.5088458e-03 -5.0302362e-03  4.0361488e-03
  4.5239792e-03 -1.7982538e-03 -6.8104199e-04  6.5742594e-03
  3.6146477e-03 -2.1047761e-03 -3.9595245e-03  3.2004832e-03
 -1.5151106e-03 -3.2913732e-03 -3.3335092e-03  9.4229052e-04
  6.8229373e-04 -8.3320752e-04 -6.9175160e-03 -1.6881086e-03
 -5.6717516e-04 -5.2211105e-04 -4.4812943e-03 -3.1776158e-03
0203_1
  1.0000000e+00 -2.9709123e-18  8.8036156e-18  2.9926116e-01
 -8.0345366e-02  1.4930955e-01 -4.5407410e-02 -2.4663807e-01
  7.4545748e-02  1.7058502e-02 -8.1452621e-02  4.2444950e-02
  3.1571615e-02  1.3598312e-02  6.9446976e-03 -8.4414642e-03
  1.2668440e-02 -1.4380691e-02  3.8508972e-02  1.0188181e-02
  1.3742629e-02  9.6345532e-03 -1.8630727e-03 -1.7898660e-03
  8.8446090e-04  6.9618594e-03 -3.4682321e-03  8.6506100e-03
  8.2895231e-03  6.1833491e-03 -2.1008593e-02  2.0153211e-02
  7.3512100e-03  5.2490555e-03 -5.3462320e-03  1.6708853e-02
  9.1259999e-03  6.4192624e-04  1.0024722e-02  1.9965987e-02
  8.4905139e-03  4.8000231e-03  1.4300588e-02  4.1994554e-03
  2.4005914e-03  4.2654818e-03  1.3385144e-02  4.5511200e-03
 -1.6838622e-03  3.9569764e-03  2.9576854e-04  2.4228267e-03
 -6.5989990e-03  5.6748237e-03 -2.6459475e-03  5.7368417e-03
 -4.4706306e-03  2.4771237e-03 -4.9085662e-03  9.2298028e-03
 -1.0611255e-03  2.9352614e-03 -1.8129061e-03  4.8222886e-03
  9.0582398e-04 -1.6748668e-03 -9.0057083e-04  4.0323888e-03
  1.1719746e-03 -3.6002461e-03 -4.6435349e-03 -8.8711842e-04
 -2.6667855e-03 -3.1419753e-03 -4.2183281e-03 -2.1753510e-04
 -1.7269200e-03 -3.2409366e-03 -6.4241769e-03 -1.1850941e-03
0204_1
  1.0000000e+00  8.4226229e-18 -4.7246429e-17  2.3179519e-01
 -3.0005993e-02  1.2280180e-01  1.2268346e-02 -1.5386056e-01
  6.3648382e-02  9.2072889e-04 -9.2078303e-02  2.4404590e-02
  3.1109448e-02  1.8903607e-02  2.7764146e-02  6.1453139e-03
 -2.6446405e-03 -2.0893137e-02  1.5606814e-02 -2.6133311e-03
  2.6882734e-02  1.3328456e-02  6.9134806e-03 -4.9371749e-03
 -3.1466418e-03 -7.6421847e-03 -8.1822047e-03  1.3949284e-02
  1.9893848e-02  2.4293019e-03 -4.1115505e-03  1.9911810e-02
 -4.9298877e-03 -2.0159233e-04  2.5900430e-03  1.7883253e-02
  1.5654628e-02 -1.5870209e-03  1.3352047e-02  9.9820223e-03
 -1.9516753e-03  2.9710717e-03  1.5160397e-02 -2.0049504e-03
  8.0327889e-03 -8.5674344e-04  1.0891080e-02 -5.1647418e-03
 -2.3608631e-03  7.5835230e-03  1.1065039e-03 -4.9467082e-04
  1.3208339e-03  1.3707631e-03  2.2703778e-03  7.6782436e-03
 -1.0709029e-03  6.5327470e-03  9.1875610e-04  9.0618588e-03
 -3.2599094e-04 -1.7292187e-03  3.0890981e-03  6.6016980e-03
  7.3385566e-04  2.3470644e-04 -1.6888499e-03  5.6638214e-03
 -2.1521720e-03 -5.5779754e-03 -1.0492252e-03  3.4006112e-03
 -3.3864566e-03 -1.7527966e-03 -4.4705867e-03  4.7973461e-03
 -3.3935688e-03  3.7509740e-04 -1.7588404e-03  1.4037086e-03
0206_1
  1.0000000e+00  1.2201196e-17 -5.7690161e-17  1.4649499e-01
 -3.7246124e-02  6.0895104e-02  4.6640225e-03 -5.7536806e-02
  9.3424007e-02  6.1993618e-03 -5.8339166e-02  1.2153927e-02
  2.6240083e-03  1.7805312e-02  4.6864739e-04  6.3866291e-03
  3.3931163e-02 -1.5781634e-02  4.5715549e-03  6.4144296e-04
  3.9616473e-03  5.7020277e-03  1.0499786e-02 -1.1373722e-02
  1.7642374e-02 -1.0192453e-02  5.9107107e-04 -2.3393022e-03
  4.1424446e-03  6.4388866e-03  1.3604541e-04  2.1373548e-03
  8.8411036e-03 -2.4782884e-03 -4.2526806e-04  1.1280762e-02
  5.1607473e-03  8.0948940e-03  2.2704271e-03  7.9919686e-03
  6.7361211e-03 -2.2233596e-03  2.1955252e-03  7.6115060e-03
  5.2393739e-03  2.6203401e-03  3.8394247e-03  6.7800736e-04
  2.7500893e-03 -4.9544420e-03  2.6917469e-03 -2.6013328e-03
  2.2701463e-03  1.4320789e-03  1.2970404e-03 -5.8821198e-03
  3.6661145e-04 -9.3393616e-04 -3.5258560e-04 -3.4107024e-03
  2.8627696e-03  4.9450693e-03  2.2186603e-04 -4.6465252e-04
  1.6025192e-03  2.3715414e-03  1.8217856e-03  2.8665617e-03
  3.5501738e-03  4.2187763e-03  3.2229326e-03  3.4240589e-03
  3.8994579e-05  6.6726317e-04  2.6797007e-03  2.5990243e-03
  2.1117385e-04  1.5051968e-03  5.1962318e-04  1.8978305e-03
0207_1
  1.0000000e+00 -6.7683927e-18  1.9424064e-17  2.3569000e-01
 -4.1048396e-02  1.9498027e-01 -4.8494799e-02 -1.8933305e-01
  1.0089695e-01 -3.4633285e-03 -5.0517818e-02  4.7204480e-02
  3.0225292e-02  7.1448300e-03  1.2246495e-02 -1.4032705e-02
  3.3152430e-03 -9.9959105e-03  2.5047150e-02  2.5049657e-02
  1.6684435e-02  1.2987663e-02  6.2416270e-03  1.1372847e-02
  3.8397824e-03 -1.2502830e-03  3.4738494e-03  7.7489728e-03
  2.3884522e-03 -4.3625576e-03 -2.0285222e-02  1.3383320e-02
  6.0587184e-03  5.2956057e-03 -1.8234280e-03  1.4062450e-02
  9.5175461e-03  4.8074701e-05  6.1040294e-03  1.7609082e-02
  9.1205689e-03  2.1697603e-03  1.7029255e-02  7.0607193e-03
 -1.6338089e-03  8.0145749e-03  1.4376134e-02  1.5858677e-03
  5.5719995e-03  3.6483137e-03  9.1472448e-04 -4.7071111e-03
 -1.6814419e-03  1.5077126e-03 -5.4687576e-03  3.9634023e-03
 -4.0926168e-03 -2.8072364e-03 -3.6981397e-03  1.1189607e-02
 -6.9669434e-04  7.2032054e-03  2.4531036e-03  8.4190229e-03
  1.3527237e-03 -2.2371727e-04 -3.3556381e-03  5.0055701e-03
  2.0542129e-03 -3.6503335e-03 -6.8521853e-03  5.5886705e-03
 -8.8238535e-03 -3.8892855e-03 -2.8467833e-03  3.3008736e-03
 -7.4432366e-04  1.5060680e-04 -2.8353480e-03 -4.5741433e-03
0208_1
  1.0000000e+00  1.6450060e-17 -7.5306126e-17  1.0811272e-01
 -5.3579007e-02  2.4243660e-02 -5.7928066e-02 -2.6556165e-02
  1.0055778e-01 -5.0416318e-02 -6.1482466e-03  9.6742921e-03
 -9.6428210e-03 -1.7467739e-02  4.3726111e-02 -2.4278705e-02
  3.2727976e-02 -1.9823154e-02  1.4842099e-02 -1.2620755e-02
 -4.2217758e-03  3.6541335e-03  1.1020258e-02  1.1508247e-02
  6.7370320e-03 -1.5697829e-02  1.0190806e-02  3.0854932e-03
 -8.5675363e-03 -4.4797838e-03  3.5489685e-03 -1.3091132e-02
  7.6641645e-03 -1.7290888e-02 -7.4556657e-04 -2.1479878e-02
  3.3969238e-03 -3.1010702e-03 -2.2337831e-03 -1.2269266e-02
  1.0258826e-02 -2.6592090e-03  9.1005309e-03 -3.9623984e-03
  5.2763454e-03  7.5029014e-03  7.6627724e-03 -2.8938230e-03
  2.1523642e-03 -4.0056296e-04  8.8056097e-03 -3.7616740e-03
 -4.0453775e-03  4.5827637e-03 -9.7638080e-04 -8.4729464e-03
 -1.8126291e-04  7.3754365e-04 -1.1501660e-03 -1.2221241e-04
  1.3614163e-03  1.7806177e-03  2.8679713e-03 -2.5092641e-04
 -7.6123372e-04  3.4394910e-04  2.4618485e-03  1.7033277e-04
 -8.6477840e-04  3.3080317e-03 -2.0224469e-03 -1.7114317e-04
 -3.9576487e-03 -2.3236082e-04 -3.0609593e-03  2.3550483e-03
 -2.7033882e-03  1.4643191e-04 -7.0393731e-04 -1.5783184e-03
0209_1
  1.0000000e+00 -9.4302941e-18  5.4570203e-17  1.4863318e-01
 -6.5964549e-02  7.0473785e-02 -5.1756238e-02 -5.4875032e-02
  1.0340714e-01 -3.4772043e-02 -2.4513329e-02  4.5366079e-03
 -7.9906868e-03 -6.7414265e-03  5.0632654e-02 -8.9831586e-03
  2.0560850e-02 -2.0349557e-02  2.9359654e-02 -3.2486421e-03
 -5.2087074e-03  1.4192841e-02  1.7451162e-02  1.7185702e-02
  4.9992397e-03 -1.9082716e-02  1.4377398e-02  1.6090037e-02
 -9.6961724e-03 -1.7609186e-03  2.0560522e-02 -5.3017104e-03
  1.4038039e-03 -1.5884472e-02  7.4920879e-03 -2.7771608e-02
  2.9637101e-03  3.3667958e-03 -5.8468390e-03 -9.9268979e-03
  6.9677496e-03 -5.0922068e-03  7.9352121e-03  2.7039918e-03
  2.6070795e-03  7.0487813e-03  1.0485405e-02  6.7401303e-04
  4.8258887e-04 -1.7180068e-03  1.1105549e-02 -6.0747264e-03
 -2.0738427e-03  3.2526910e-03  3.7997364e-03 -6.3594557e-03
 -2.9096625e-03  7.6847903e-04  7.0329343e-03 -1.9276229e-03
  2.4259885e-03  5.7041956e-03  4.6254428e-03  1.2395123e-03
  9.1658891e-04  7.0379224e-04  5.2257141e-03  4.5113905e-03
 -4.5310350e-05  9.6516670e-04  5.9471941e-04  2.4056536e-03
 -5.6894675e-03  6.3801273e-04 -2.1684830e-03  4.0434972e-03
 -2.8615805e-04  2.1057067e-03  1.3128144e-03  2.7616370e-03
0210_1
  1.0000000e+00 -2.9288684e-17  1.0434788e-16  2.4049515e-01
 -4.2073435e-02  1.0644110e-01  2.4093822e-02 -1.5289384e-01
  6.3098958e-02  1.5243318e-02 -1.0181314e-01  1.0820194e-02
  2.8774995e-02  3.0436674e-02  8.8724310e-04 -2.9588388e-03
  1.1015414e-02 -1.6830969e-02 -2.7383391e-03  7.9645937e-03
  2.4356859e-02  1.5211159e-02  1.8891534e-02 -2.6197069e-03
 -5.4384560e-04 -4.0323626e-03  8.3827378e-03  2.5516112e-03
  1.7466552e-02  1.1534398e-02  4.5850882e-03  2.4294331e-03
 -6.1072983e-03  4.9403286e-04 -4.5885730e-03  7.6150128e-03
  8.9445340e-03  1.1872582e-03 -4.1140325e-03  1.0148720e-02
 -1.0062298e-02 -8.2693036e-05 -2.9469997e-03  7.0993002e-03
  6.2150926e-03  8.1469258e-04 -1.0312015e-03  5.0941738e-03
 -9.5950779e-04  4.0646147e-03 -1.1250646e-03  4.4461812e-03
  9.7646448e-03  3.9025961e-04  3.9126485e-03  6.4771278e-03
  2.6576259e-03  3.3128890e-03  3.9685761e-03  4.8028448e-03
  3.1097924e-03 -3.9381501e-04  7.1149117e-03  3.8563416e-03
 -1.9941095e-03  3.6964822e-03  2.2852822e-03 -1.0766424e-03
 -2.2380481e-03  8.8963160e-04 -7.8962899e-04 -1.5088011e-03
 -1.5377025e-03  1.5607077e-03 -5.8347390e-03  3.8691999e-04
 -2.8019831e-03 -6.7617363e-04 -3.1839227e-03  3.5885479e-03
0211_1
  1.0000000e+00 -6.8359801e-18  3.3455143e-17  2.4244446e-01
 -4.9501376e-02  9.9736532e-02  9.3897137e-03 -1.5669010e-01
  6.8845136e-02  1.6832945e-02 -8.5858193e-02  2.4834575e-02
  2.0516095e-02  2.5241404e-02  1.0187836e-02 -7.4990112e-03
  1.4526745e-02 -1.3497213e-02  1.3631703e-02  8.4873233e-03
  1.7763441e-02  8.6710471e-03  1.3976660e-02 -1.2858312e-02
 -5.0843592e-04 -3.3325285e-03  1.0800717e-03  9.6472198e-03
  1.1301221e-02  7.6391050e-03 -5.3473138e-03  8.9977184e-03
 -2.8048015e-03  5.4051978e-03 -5.4483718e-03  2.0121092e-02
  1.1709372e-02  1.2151714e-03 -7.5346422e-04  1.7335673e-02
 -1.3765487e-03  3.0027468e-03  9.0028489e-03  1.1865846e-02
  8.2996483e-03 -2.8972907e-03  8.7233234e-03  2.1357587e-03
 -1.4973846e-03  3.3563966e-03  5.6970328e-03 -2.3775973e-04
  1.1589249e-03 -2.1705581e-03  2.1299062e-03  1.6016857e-03
 -3.9986319e-03  7.1381072e-03 -7.4504270e-04  3.4877589e-03
 -6.6158340e-04  9.9890856e-04 -9.6861966e-04  5.5412433e-03
  6.8957501e-04  4.3798947e-03 -1.7166152e-03  4.4441243e-03
  6.3888497e-04 -3.7997849e-03 -8.5668320e-04  2.8418008e-03
  1.5584284e-03 -2.2420129e-03 -2.6867830e-03  1.1930785e-03
 -3.0331020e-03 -4.9838185e-03 -3.1466614e-03  9.4633795e-04
0212_1
  1.0000000e+00  3.9380095e-17 -1.0907535e-16  2.6528215e-01
 -5.3028742e-02  9.6287002e-02  1.4488637e-02 -1.6273669e-01
  5.4770134e-02  1.0085589e-02 -8.5459097e-02  2.6291805e-02
  1.4316335e-02  1.7674624e-02  6.6072701e-03 -6.8036381e-03
  4.8969596e-03 -1.3972502e-02  1.5524485e-02  1.2358244e-02
  1.7364374e-02  4.7809183e-03  1.6720490e-02 -1.1304898e-02
  6.7118479e-04 -1.0810078e-03  6.6714301e-03  7.2108138e-03
  1.4913187e-02  1.8050596e-03 -2.9617527e-03  4.5841943e-03
  1.0472240e-03  3.6510732e-03 -6.4892336e-03  1.3515169e-02
  9.2798178e-03 -4.3890335e-03 -4.6744154e-03  1.5536933e-02
  2.6723140e-03  4.1412462e-03  6.4110063e-03  1.0636705e-02
  6.2909765e-03 -4.7551832e-03  8.0596827e-03  5.5752715e-03
  6.3511285e-03  4.9565334e-03  1.2316029e-02  2.3435582e-03
  1.0130748e-03 -4.0169589e-03  9.5764124e-03  1.0761177e-03
  1.7318385e-03  5.6441699e-03  6.9286816e-03  2.7182550e-03
 -5.8518686e-03  6.3837512e-04  3.2881382e-03  3.4313122e-03
  3.7715451e-04  6.3579857e-03  3.6173752e-04  5.1562732e-03
 -3.2109691e-03  1.8034672e-03 -1.1532103e-03  3.7553107e-03
  3.7225255e-03 -6.4393554e-05 -2.2672714e-03  4.2158023e-03
 -1.4554715e-03 -1.6499736e-03 -1.6841472e-03  1.5807868e-03
0213_1
  1.0000000e+00 -2.3654712e-18  8.2194418e-18  1.8701555e-01
 -6.8833314e-02  6.8098482e-02 -5.3389654e-02 -9.6807916e-02
  1.1034381e-01 -4.2270393e-02 -1.4993642e-02  2.9546668e-02
  2.6059188e-03 -7.4391591e-03  6.2563162e-02 -1.0315827e-02
  1.3346982e-02 -1.5898501e-02  2.1445857e-02  1.7151581e-02
 -3.9992098e-03  9.5600607e-03  1.8274452e-02  1.6463648e-02
 -4.8590524e-03 -2.6518283e-02  1.7102509e-02  7.8135513e-04
 -1.8734639e-03 -4.4233906e-03  1.4505730e-02 -2.4049051e-02
  4.7829864e-03 -8.7338110e-03  3.9179335e-03 -1.7496310e-02
  1.4291577e-02  7.9510663e-03  4.6682250e-03  5.5620685e-04
 -7.6069418e-04 -4.9294614e-03  1.3302339e-02  2.3601775e-03
 -2.7983270e-03  4.5220370e-03  1.4273098e-02 -5.8933575e-03
 -6.1830130e-03  6.9457185e-04  8.1056689e-03 -1.0704280e-02
  6.1211732e-03  5.8978431e-03  6.3358430e-03  3.5919789e-03
  2.5690804e-04  1.0123146e-03  8.0967910e-03  4.2756624e-03
  4.4874631e-04  4.0205627e-03  1.8616221e-03  6.9688548e-03
 -6.1171906e-03  5.9419614e-04 -2.6915929e-03  1.6780259e-03
 -2.9134885e-03 -6.0747530e-04 -1.6359345e-03  5.0957021e-03
 -3.1372308e-03 -2.6856992e-04  2.5979805e-03 -2.1375791e-03
  2.3768937e-03 -6.8637208e-04 -3.2532525e-04 -2.7832565e-03
0214_1
  1.0000000e+00 -9.5868733e-18  6.8066618e-17  1.6494939e-01
 -6.9326417e-02  9.8568835e-02 -7.5363899e-02 -8.5163545e-02
  1.1830809e-01 -5.5723195e-02  2.2374812e-03  4.2916247e-02
 -5.7252405e-03 -1.1294322e-02  6.6176018e-02 -2.5114611e-02
  1.3253767e-02 -1.5806101e-02  1.8026409e-02  1.7357661e-02
 -1.7616897e-03  1.1389671e-02  1.1001938e-02  2.1512763e-02
 -3.0734760e-03 -2.6584298e-02  1.7678188e-02  1.1354906e-02
 -1.5763670e-03 -9.3717523e-03  1.1333235e-02 -3.0517794e-02
  3.1840773e-03 -1.3883619e-02 -1.5688359e-03 -2.2101315e-02
  1.1745179e-02  4.2833892e-03  7.1765360e-04 -6.6815138e-03
  1.6699819e-03  1.3399646e-03  1.2594240e-02  1.2165812e-03
  4.2038457e-03  2.1037560e-03  1.1300666e-02 -8.9528645e-03
 -6.6784150e-03 -3.6648576e-03  9.0122751e-03 -8.3155585e-03
  1.4961959e-03  1.3149314e-03  9.5602061e-03 -3.4814318e-03
  1.2368385e-03  4.8740709e-03  1.0145767e-02  2.7821290e-03
  6.2127597e-03  1.3520969e-03  7.6924703e-03  5.9812823e-03
 -4.1910144e-03  1.3177195e-03  1.5305833e-03  2.0614504e-03
 -2.1159867e-03 -6.9293221e-04 -4.2733693e-03  4.0197285e-03
 -2.2367004e-03  1.3019764e-03  4.4344564e-04  4.9329793e-03
  1.8251841e-03 -1.6916592e-03  4.3968987e-03 -5.1631606e-04
0215_1
  1.0000000e+00  1.0001067e-17 -6.9974321e-17  1.7762887e-01
 -5.1939999e-02  6.6284212e-02 -2.1284455e-02 -9.4124413e-02
  8.3213911e-02 -2.3895159e-02 -4.0566746e-02  2.6196634e-02
  3.0657460e-03  2.2321984e-03  4.4752104e-02 -4.4366746e-03
  1.2108618e-02 -2.1980667e-02  1.6661189e-02  1.1818086e-02
  4.4276580e-03  8.1195056e-03  1.8482351e-02  1.6695094e-02
 -3.8567029e-03 -2.2009831e-02  1.1926764e-02  1.5619333e-02
 -2.3877610e-04 -2.0356085e-03  1.5650910e-02 -6.8920941e-03
 -4.9255723e-03 -1.3207778e-02  3.8297619e-03 -1.6429366e-02
  1.1024269e-02  5.1059388e-03  2.8356618e-03 -9.3438635e-03
  1.8360010e-03 -6.6400925e-03  3.7551983e-03 -3.5864627e-03
  4.5009535e-03  2.1307048e-03  9.2185492e-03  2.0092218e-03
 -8.1253788e-03 -2.6245434e-03  1.0298805e-02 -7.5081110e-03
  1.2452328e-03  4.4361766e-03  5.4901596e-03 -3.0298792e-03
 -2.8883775e-03 -1.2644170e-04  9.1295208e-03 -1.0620118e-03
  2.8837803e-03  2.9022799e-03  9.5070012e-03  3.3464027e-03
 -2.8955712e-03  1.1177155e-03  4.8419688e-03  4.6847232e-04
 -3.9022327e-04  9.5005354e-04 -1.4677504e-03  7.0701194e-03
 -4.1332119e-03 -1.1709771e-03  2.5222967e-04  5.3191084e-03
 -1.9723632e-03 -9.1905086e-04  1.8965848e-03  4.6092830e-03
0218_1
  1.0000000e+00 -5.9133036e-18  2.0691505e-17  2.0429220e-01
 -8.4650155e-02  1.1300291e-01 -9.9252397e-02 -1.4332045e-01
  1.0489954e-01 -5.3002978e-02 -3.0372947e-02  5.6614576e-02
  1.1333086e-02 -1.9572770e-02  6.8229763e-02 -2.6979638e-02
  1.2868882e-02 -1.9505202e-02  2.5412289e-02  1.2447336e-02
  1.4391109e-02  1.1369304e-02  6.2328317e-03  1.4743638e-02
  4.1520847e-03 -1.5386069e-02  1.5766743e-02  2.1019356e-02
  9.7352040e-03 -1.6474085e-02  2.2603666e-02 -1.7229645e-02
 -1.3808766e-03 -8.9759176e-03  2.3572804e-02 -2.8052258e-02
  1.1606980e-02  2.3041013e-03  6.3620808e-03 -1.9626683e-02
  2.6908912e-03  1.3447489e-02  1.0046683e-02  4.2557444e-03
  3.5531464e-03  5.2454972e-03  1.0488350e-02  8.2737782e-03
 -3.2054771e-03  6.0260937e-03  1.2427738e-02  3.4549698e-03
 -4.5824031e-03 -6.2200518e-03  4.1758509e-03  8.7728612e-04
 -4.4059802e-03  2.3801434e-03  1.1984911e-03  3.6648442e-03
 -4.9170477e-03  1.3731083e-04 -9.7024841e-04  5.7704652e-03
  1.7847982e-03  4.8492915e-03  3.6527872e-05  1.6166811e-05
 -3.1179920e-03 -4.1286023e-03 -3.5011137e-03 -5.2299750e-03
 -3.7475853e-04 -2.4843439e-03 -1.5758992e-03 -4.3269824e-03
 -2.0369497e-03 -2.0489072e-03  1.0544564e-03 -3.0019697e-03
0219_1
  1.0000000e+00 -2.4774350e-18 -7.0621342e-18  2.5168448e-01
 -4.8931583e-02  1.0798892e-01  3.7957239e-02 -1.5386044e-01
  6.3217380e-02  1.1090464e-02 -9.5416677e-02  6.9752571e-03
  2.6315371e-02  2.4488274e-02  1.1643841e-02  3.2359021e-03
  9.8880338e-03 -2.2850690e-02  1.1702190e-02  1.1242936e-02
  1.7817063e-02  9.3040547e-03  2.1209140e-02 -5.7011288e-03
 -2.4755362e-03 -5.5262774e-03 -5.1767150e-04  7.3170413e-03
  1.4278500e-02  6.5174908e-03 -4.1042256e-03  9.4363973e-03
 -3.9358283e-03  1.9022027e-03 -7.2804115e-03  1.7272278e-02
  1.4004530e-02  7.9336193e-05  1.0418261e-03  1.4304790e-02
 -1.1322100e-03  1.2389648e-03  8.5430668e-03  1.1117309e-02
  9.3377973e-03 -2.4076558e-03  1.4308583e-02  3.3118859e-03
 -1.0985643e-03  5.0531299e-03  1.1600967e-02 -4.0596326e-04
  2.9983634e-03 -1.5026791e-03  5.9214452e-03 -1.0162673e-03
 -3.9568379e-03  5.6547057e-03 -7.9981542e-04  3.8079605e-03
 -2.5622820e-03 -1.3022302e-03 -1.5446314e-03  5.8845210e-03
 -2.3961075e-03  4.3254077e-03 -3.3280334e-03  6.9694251e-03
 -1.7684381e-04 -2.4830218e-03 -1.4707176e-03  5.2218643e-03
  2.0433662e-03 -4.2268915e-04 -2.1802970e-03  4.1503456e-03
 -3.3906354e-04 -4.5593274e-03 -1.3875137e-03  1.4598070e-03
0222_1
  1.0000000e+00  4.9000228e-18 -5.9024570e-18  2.9327178e-01
 -2.4692264e-02  1.2530115e-01  7.4348976e-04 -1.9067856e-01
  5.5167769e-02  7.7856950e-03 -7.7312716e-02  1.8646941e-02
  4.1561517e-02  6.8882664e-03 -7.8406356e-04 -3.1306732e-03
  7.4295759e-04 -1.4569345e-02  2.5281292e-02  8.3296903e-03
  2.2567768e-02 -2.3514546e-03  6.1334263e-03  6.2947888e-03
 -1.5490611e-03  6.0436752e-03  9.8231588e-03  7.7362010e-03
  1.1198237e-02 -9.6412272e-05 -1.0281375e-02  1.7636500e-02
  8.7566466e-03  6.6836855e-03  1.9964926e-03  1.4514426e-02
  7.1570267e-03 -5.6681997e-03  7.9017410e-03  1.4369010e-02
  9.3429157e-03 -2.6410900e-04  1.6106492e-02  1.8553930e-03
 -6.7145029e-04  2.2865264e-03  1.4784277e-02 -7.0396821e-04
  5.0557181e-03  2.4032351e-03  8.0258829e-03 -2.0979423e-03
 -3.1418277e-03  8.6233943e-03  1.1821081e-03  2.1296956e-03
  4.4176806e-04 -9.7089532e-04 -2.0294190e-03  7.8380019e-03
 -2.5175549e-03  4.7028707e-03 -1.7933033e-03  8.5229913e-03
 -1.9094144e-03 -4.3969438e-03  1.1528217e-03  8.1699392e-03
  6.2527102e-05  1.8165031e-04  3.7895384e-04  2.8764936e-03
 -2.3583028e-03 -2.7828536e-03 -2.5842859e-03  1.4948374e-03
  2.5065754e-04 -2.5929060e-03 -3.9666969e-03  2.2657864e-03
0225_1
  1.0000000e+00  6.2868760e-18 -3.8764330e-17  2.4019102e-01
 -6.1361520e-02  9.7941224e-02 -3.5126042e-02 -1.6352368e-01
  7.1722026e-02 -1.0117588e-02 -9.6481838e-02  3.7387517e-02
  1.5454571e-02  9.2023911e-03  2.7254011e-02 -8.7357647e-03
  1.6619458e-02 -2.2821021e-02  1.9823338e-02  1.3802935e-04
  2.0801569e-02  9.9639312e-03  1.1665520e-02 -5.4701270e-03
  3.5841818e-03 -8.6406676e-03  2.7220769e-03  2.1117062e-02
  1.0207716e-02  5.9478879e-03  6.4969885e-04  1.7446321e-02
 -9.4139878e-04 -3.1009342e-03  1.0093512e-02  1.6750532e-02
  1.2181018e-02 -4.2445558e-03  1.2769940e-02  2.8778420e-04
  1.8000139e-03 -4.7861742e-03  1.5511179e-02 -6.6607088e-03
  8.2360404e-03 -3.5457836e-03  9.4596694e-03 -8.5268779e-03
 -3.8069383e-04  5.6672225e-03  5.6729299e-03 -3.9178975e-03
  3.2486685e-03  4.4783900e-03  1.4947813e-03  4.4730510e-03
  2.3301893e-04  7.3134897e-03  3.6473718e-03  6.9465461e-03
 -1.1177656e-03 -9.4459277e-04  4.9804944e-03  7.3339394e-03
 -8.8319560e-04  1.0851313e-03  5.3331599e-03  2.2379417e-03
 -3.7884256e-03 -4.3416274e-03  9.6768758e-04  2.1178028e-03
 -9.0729705e-04  8.0028974e-04 -5.3644009e-04  3.3845234e-03
 -3.7152137e-03 -1.3278876e-03 -2.2432434e-03  3.5472255e-03
0226_1
  1.0000000e+00 -2.2506740e-17  7.8256444e-17  1.3174467e-01
 -8.8805333e-02 -3.9628419e-02 -3.3591934e-02 -6.8032507e-02
  8.9326533e-02 -7.1680342e-02  2.8362778e-02  7.6040904e-03
 -2.7335538e-02 -2.4234801e-02  5.0138265e-02 -2.7177461e-02
  1.9131851e-02 -1.5955967e-02 -8.5462220e-03  5.0634753e-03
 -1.8545124e-02 -1.3673554e-02  4.3956611e-03 -1.3397246e-02
  2.5779647e-03 -1.6733825e-02 -9.5418479e-03 -2.9370885e-02
 -3.3809697e-03  3.5039520e-03 -5.8849102e-03 -1.5163881e-02
  3.6404177e-03 -3.5017467e-03 -3.9768734e-03  3.7104273e-03
 -1.1156021e-02  6.8382545e-04 -2.3079061e-03 -5.8163679e-03
 -1.8913875e-03 -8.9949774e-03 -1.7148630e-02 -9.9717562e-03
  1.8659803e-03 -3.0915301e-03 -8.6534882e-03 -4.5824101e-03
  6.1381322e-03 -4.6949239e-03 -3.0273782e-03 -4.0654599e-03
  1.1141868e-03  2.5898902e-03 -2.8136622e-03 -3.5993726e-03
  9.9197462e-05 -3.0142944e-03 -4.8210075e-03 -1.1156012e-03
  2.2866512e-03  8.1741877e-04  9.8630557e-04 -2.3166674e-03
  4.2098674e-03 -2.9076369e-03 -6.5592759e-04 -3.4754376e-03
  2.4418776e-03  3.7653530e-03  4.8757262e-04  1.7068094e-03
  1.0048658e-03  8.0435893e-04  2.2808880e-03  1.8232011e-03
  1.3633998e-03  2.3750843e-03  3.2905476e-03  1.1897355e-03
0227_1
  1.0000000e+00 -6.7720257e-18  8.2598743e-17  8.6272019e-02
 -6.4816784e-02  9.5526647e-03 -6.2959952e-02 -3.3275105e-02
  1.0913807e-01 -5.9701410e-02  3.7915956e-02  1.0827128e-02
  9.2246821e-04 -1.2961061e-02  6.5070731e-02 -2.9481478e-02
  3.8534168e-02 -1.5153555e-02  1.6775386e-02  6.9453126e-04
 -1.2651895e-03  4.1190313e-03  1.9843956e-02  4.3953416e-03
  8.7752840e-03 -1.3587830e-02  1.6753369e-02 -1.6807885e-02
 -1.3446711e-03  8.7207919e-03  1.3608814e-02 -2.5361663e-02
  6.2246914e-03  8.8667838e-05  3.9430252e-03 -5.6416407e-03
 -4.1619093e-03  1.4431465e-02  1.3140929e-02  1.0676257e-02
 -2.4307143e-03 -4.0605042e-03  7.9627639e-03  7.0214123e-04
 -7.9835908e-03 -1.7707352e-03 -3.9113123e-04 -2.8127844e-03
 -2.6635519e-03 -7.4479006e-03 -2.6596043e-03 -6.2270178e-03
  2.8208164e-03  2.3776148e-03 -2.4600456e-04 -2.8039726e-03
  3.6009914e-03 -3.8616879e-03  2.9892532e-03 -5.9362518e-03
  1.4676509e-03  2.3909056e-03  1.5501787e-03 -2.3692720e-03
  2.7253658e-04 -9.7170063e-04  5.3195804e-03 -6.7188474e-04
  1.3975100e-03  4.3008594e-03  3.8319733e-03  7.2157879e-04
 -1.5150053e-03  2.4719310e-04  1.0656036e-03 -1.1762701e-03
 -2.4176259e-03  3.1035498e-03 -5.0624598e-03 -1.5061790e-03
0228_1
  1.0000000e+00 -1.2392486e-17  9.4472254e-17  1.1846782e-01
 -6.3965337e-02  5.0294682e-02 -3.2038256e-02 -1.9196491e-02
  9.1606769e-02 -5.4969519e-03 -6.9982157e-03  5.7996962e-03
 -1.6597865e-03  9.5328983e-03  2.7540837e-02 -2.1544771e-02
  4.2186461e-02 -1.3895230e-02  1.2142985e-02 -8.3233531e-03
  6.9713625e-03  4.2551770e-03  6.9221533e-03  1.3161399e-02
  1.8370042e-02 -1.3318172e-02  1.4512277e-02  2.2419172e-02
 -2.6989714e-03  3.3216314e-04  1.3928192e-02  4.8713586e-03
  4.1229176e-03 -8.0631689e-03  1.0056620e-02 -3.6338395e-03
 -1.2124090e-04  7.0069420e-03  6.9044680e-03 -9.2297407e-03
  8.2926759e-03  4.2167096e-04  8.6545945e-03 -3.9188608e-03
  5.2669297e-03  7.7743401e-03  7.3250474e-03 -3.0761922e-03
  3.7344061e-03 -1.6779972e-03  2.4334286e-03  2.5801857e-03
 -2.8069527e-03  3.6679501e-03  2.4214540e-04  6.7872847e-03
 -3.1608422e-03 -1.3082881e-03  2.5706496e-03  7.0239860e-03
 -1.7157850e-03  2.6869905e-03  4.5113471e-03  4.1264162e-03
 -1.0480097e-03 -2.8161264e-03  5.2705002e-03 -1.0526032e-03
 -8.1370147e-04  2.0274941e-03  6.2749637e-04 -1.9507610e-03
  3.8075430e-04 -6.6421353e-04 -2.3521474e-03 -1.5273444e-03
  2.0413106e-03  2.6202165e-04 -3.9862822e-03  3.6805186e-03
0231_1
  1.0000000e+00  5.0939841e-18 -3.8289552e-17  1.2546820e-01
 -3.9480287e-02  9.2820346e-02 -4.8236013e-02 -6.6562256e-02
  8.0302450e-02 -6.1097646e-02  3.1795023e-02 -1.5715347e-03
  5.4877153e-03  1.4055873e-02  2.6380380e-02 -4.3213943e-03
  1.7059045e-02 -4.4439384e-02  4.5528664e-02  5.9946431e-02
 -5.9054831e-03  4.7700726e-03  4.7813408e-02 -2.3029442e-02
  4.8031029e-03 -8.7830383e-03 -1.9643712e-04 -1.8141336e-02
  1.9004490e-02  7.3906209e-03  2.4679295e-02 -1.1186712e-02
 -1.9527070e-03 -5.1693117e-03  1.3591224e-02 -9.0857498e-03
 -3.1068747e-03  8.6234872e-03  9.9763822e-03  9.6935146e-03
 -1.1649279e-02  7.8585879e-03  1.5682758e-02  6.5349254e-03
  3.9400138e-03  1.9341245e-03  9.1911427e-03 -2.7027092e-03
 -7.9767644e-03 -6.2555173e-04 -3.4690213e-03  3.3441071e-03
  9.5455443e-05 -2.8103832e-03 -1.0365570e-03  1.0577203e-02
 -7.6731328e-03 -1.6940104e-03 -8.5182379e-05 -1.1975805e-03
  3.4988574e-04 -1.3458052e-03 -3.7841520e-03 -5.9926973e-03
  4.2375403e-03  7.9502090e-04  5.9912248e-04 -2.7336538e-03
  2.3264482e-03 -6.3549912e-03  6.5299476e-03 -2.0550365e-03
 -2.4803443e-03  1.8052711e-03  5.0259331e-03 -9.7159260e-04
 -7.9992477e-04  2.6129276e-05  5.1528750e-03 -1.1757620e-03
0234_1
  1.0000000e+00 -7.0878545e-18  7.6382079e-17  1.0354367e-01
 -3.4817867e-02  2.5228066e-02 -4.2616122e-02 -4.9160833e-02
  9.8257994e-02 -5.9722039e-02 -1.3059593e-02  1.4968470e-02
  1.8138712e-02 -6.5059478e-03  4.8394445e-02 -1.3571344e-02
  3.3642544e-02 -2.9577378e-02  1.5520945e-02 -6.5072598e-03
  2.1058618e-03  8.9454615e-03  8.7631618e-03  4.3890149e-03
  5.1545142e-03 -1.9360062e-02  6.3714342e-04  2.2378399e-03
  5.0813701e-03 -3.2169184e-03  7.9506422e-03 -1.2941217e-02
  8.2561223e-03 -1.5067499e-02  8.2207189e-04 -1.6283296e-02
  1.4202873e-02  7.8129566e-03  7.8774926e-03 -5.1375346e-03
  3.9192928e-03 -1.1865360e-03  7.0202148e-03 -1.1627811e-04
  3.0048581e-04  9.9186246e-03  8.9606847e-03  3.5629931e-03
 -6.5888636e-03 -3.5919819e-03  2.9048924e-03 -5.2344479e-03
 -2.7955264e-03  1.2182482e-03 -2.4069418e-03 -1.5504175e-03
 -4.9718532e-04 -3.0748371e-03  9.0202131e-04 -2.5253917e-03
  2.7568167e-03 -1.3070563e-03 -1.3246078e-03 -2.3047588e-04
 -2.8269710e-03 -1.8619093e-03  1.4236317e-03  2.3985967e-04
 -1.5010193e-03 -2.5568141e-03 -1.3215304e-03 -3.3773495e-03
 -2.6946215e-03 -1.2995082e-03 -1.3172863e-03 -2.8080754e-03
  4.4102424e-03 -3.4486624e-03  6.5187673e-04 -4.1141969e-03
0243_1
  1.0000000e+00  1.0544038e-18  4.8620908e-17  9.6033604e-02
 -3.6938224e-02  1.3132304e-02 -3.3480923e-02 -4.0548935e-02
  1.0566218e-01 -7.7126917e-02  2.2165068e-02  1.8060941e-02
  5.5457669e-04 -1.9306527e-02  5.4612223e-02 -2.8721304e-02
  4.1392891e-02 -2.2986055e-02 -2.7920823e-03  2.5731808e-04
  1.3464495e-02  2.9814302e-03  1.4279163e-02  1.0612877e-02
  1.5882427e-02 -1.7752500e-02  1.0675753e-02 -1.5882781e-02
  3.0720817e-03  9.9260689e-03  6.2892761e-03 -1.6403205e-02
  7.1512746e-03 -6.3040350e-04  2.6637519e-03 -2.3754180e-03
 -1.4958906e-03  8.9580510e-03  5.6928817e-03  1.1394096e-02
 -7.9769718e-03 -8.6889624e-03  5.3863646e-03  5.9028009e-04
 -4.7027517e-03 -2.2880735e-03 -5.6164672e-03 -7.4764430e-03
  2.1646712e-03 -1.4313482e-02 -1.5648736e-03 -4.8187409e-03
  5.1882767e-03 -3.2357673e-03  5.0097886e-03 -4.8915379e-03
  4.3146247e-03 -1.9407495e-03  2.4434959e-03 -3.4960325e-03
  3.9017526e-03  3.5257273e-03 -1.1273058e-03  2.6475609e-03
 -2.5411901e-03 -9.4723823e-04  2.2719190e-03  1.0029691e-03
 -9.2371188e-04  2.3334222e-03  1.0207098e-03 -3.5208469e-03
 -2.3206060e-03 -1.1991680e-03 -1.3077449e-03 -3.5498677e-03
 -1.3393715e-03 -6.9124859e-04 -2.5141525e-03  9.0508513e-04
0252_1
  1.0000000e+00 -1.3181030e-18 -4.4507852e-17  7.1690642e-02
 -6.8821411e-02  9.3690686e-03 -6.4360125e-02 -1.9671025e-02
  1.1278187e-01 -5.4593413e-02  1.2978355e-02  3.1422796e-03
 -5.3826661e-03 -2.4895027e-02  5.7309506e-02 -8.9093610e-03
  3.5723150e-02 -1.5063202e-02  3.4433684e-02 -1.5553916e-02
 -5.8575799e-03  5.8994630e-03  4.4158530e-03 -2.7505045e-03
  1.3779235e-02 -1.0510290e-02  7.2231062e-03 -5.3261364e-03
 -3.3835643e-03 -5.0180430e-04  1.1810854e-02 -1.8751247e-02
  1.0029209e-02 -3.6118860e-03  1.0936160e-02 -1.8072720e-02
 -2.8097198e-03  1.1519503e-02  7.7310885e-03 -1.1968660e-03
 -1.5655433e-04  5.7779444e-03  1.2017710e-02  4.9629998e-03
 -7.8699942e-03  6.8389894e-03  2.5245203e-03 -1.4721231e-03
 -3.1152301e-03 -6.6796815e-03 -1.7422374e-03 -2.7978964e-03
 -5.5414970e-03 -1.8857524e-03 -3.3484473e-03 -6.0246297e-03
  1.4739199e-03 -2.6277448e-03 -6.4992633e-04 -3.1552263e-03
  2.5246496e-03  2.8003461e-03  2.0596873e-03 -4.4775454e-03
  2.7093004e-03 -3.0610826e-03  2.2072001e-03 -3.6729444e-03
 -1.4816663e-03  1.7822338e-03  1.9282974e-03 -2.7850139e-03
  4.2827537e-04  1.3068992e-03  2.7487945e-03 -1.5307839e-04
  1.6584699e-03  4.2795816e-03  1.2210060e-03 -8.4351845e-04
