# Supplementary material for: New Data Indicate Larger Decline in Morphological Diversity in Split-Footed Lacewing Larvae than Previously Estimated
Source: Insects. 2025 Jan 27;16(2):125. doi: 10.3390/insects16020125 (PMC11855922; doi:10.3390/insects16020125)
Supplement: Supplementary file 1 [file insects-16-00125-s001.zip › insects-3012998-supplementary/Suppl Files Analysis Nymphidae/04/04.ods]

## Sheet: Tabelle1
DATA_NAME	PC1	PC2	PC3	PC4	PC5	PC6	PC7	time
0227_1	-1,27E-001	3,34E-003	1,12E-002	-7,87E-003	-8,15E-004	-2,92E-003	-7,94E-004	1
0228_1	-3,69E-002	1,91E-002	-1,22E-003	-3,01E-002	1,80E-002	2,05E-002	-1,18E-002	1
0231_1	-4,82E-002	-3,50E-002	8,18E-002	7,10E-003	-1,74E-002	3,22E-002	1,48E-002	1
0234_1	-6,95E-002	1,57E-002	8,94E-003	1,40E-002	1,81E-002	-2,14E-002	1,47E-002	1
0243_1	-1,09E-001	2,93E-002	2,56E-002	1,15E-002	7,98E-003	-3,30E-002	-5,33E-003	1
0252_1	-1,14E-001	-4,80E-004	-9,76E-003	-1,67E-002	7,41E-003	-1,96E-003	1,50E-002	1
0226_1	-1,45E-001	6,78E-002	-2,04E-002	-1,00E-002	-5,26E-002	-9,84E-003	1,03E-004	2
0201_1	1,09E-002	-8,90E-003	-1,31E-003	1,30E-002	2,39E-002	-5,39E-003	5,76E-003	4
0202_1	1,27E-001	-2,43E-002	-2,58E-003	2,60E-002	-2,28E-002	-1,66E-002	-1,20E-002	4
0203_1	8,89E-002	-4,19E-002	-1,92E-002	-4,45E-002	-1,65E-002	1,16E-003	1,41E-002	4
0204_1	9,49E-002	1,34E-002	7,64E-003	2,36E-002	5,19E-004	-1,45E-002	1,13E-002	4
0206_1	2,36E-002	5,57E-002	3,27E-003	-2,32E-002	2,20E-002	3,58E-003	-1,88E-002	4
0207_1	8,49E-002	-8,36E-002	2,12E-002	-3,34E-002	-2,58E-003	-2,39E-002	-2,25E-002	4
0208_1	-8,38E-002	8,46E-003	-1,34E-002	-1,01E-002	8,22E-003	-3,14E-003	1,80E-003	4
0209_1	-4,29E-002	-2,21E-002	-1,59E-002	4,72E-003	8,85E-003	2,14E-002	-1,15E-002	4
0210_1	1,01E-001	4,95E-002	1,21E-003	1,31E-002	2,26E-003	4,78E-003	-9,61E-003	4
0211_1	8,02E-002	3,47E-002	-4,37E-003	-4,94E-003	-2,09E-003	8,06E-003	-1,93E-003	4
0212_1	7,81E-002	4,10E-002	-6,52E-003	-2,20E-003	-9,24E-003	1,55E-002	4,21E-003	4
0213_1	-5,19E-002	-2,87E-002	-1,38E-002	1,69E-002	4,54E-004	7,17E-003	-1,39E-002	4
0214_1	-5,89E-002	-6,68E-002	-9,08E-003	1,49E-002	-6,00E-003	9,12E-004	-2,62E-002	4
0215_1	-1,12E-002	1,15E-002	-7,35E-003	2,17E-002	4,33E-003	1,42E-002	-7,79E-003	4
0218_1	-3,44E-002	-9,12E-002	-3,04E-002	1,53E-002	1,30E-003	4,83E-003	2,06E-002	4
0219_1	9,83E-002	4,57E-002	2,98E-003	1,49E-002	-6,18E-003	7,48E-003	-4,11E-003	4
0222_1	9,28E-002	9,62E-003	1,99E-002	-2,15E-002	6,42E-003	-1,42E-002	1,89E-002	4
0225_1	5,21E-002	-1,78E-003	-2,84E-002	7,73E-003	6,46E-003	4,89E-003	2,51E-002	4
