# Supplementary material for: New Data Indicate Larger Decline in Morphological Diversity in Split-Footed Lacewing Larvae than Previously Estimated
Source: Insects. 2025 Jan 27;16(2):125. doi: 10.3390/insects16020125 (PMC11855922; doi:10.3390/insects16020125)
Supplement: Supplementary file 1 [file insects-16-00125-s001.zip › insects-3012998-supplementary/Suppl Files Analysis Nymphidae/04/04.pcc]

7 20
Prin1
-2StD
  1.000000e+000 -1.013291e-018  8.502725e-018  1.836632e-001
 -6.771853e-002 -1.189140e-002 -7.609235e-002 -1.085066e-001
  1.172686e-001 -8.312680e-002  4.999422e-002  2.127880e-002
 -1.865508e-002 -2.734805e-002  6.959034e-002 -1.059241e-002
  3.831642e-002 -2.091694e-002  1.605964e-002  6.232042e-003
 -1.143941e-002  7.310110e-004  1.414631e-002  2.301733e-003
  1.115355e-002 -2.339686e-002  1.258233e-002  5.136737e-003
 -6.512637e-003 -2.048646e-003  1.960905e-002 -1.685246e-003
  7.353834e-003 -1.198114e-002  9.235113e-003 -4.612394e-004
 -2.800116e-003  9.650302e-003  4.343508e-003  3.513952e-003
  2.880694e-004 -3.386261e-003  4.086621e-003  2.246967e-003
 -2.928486e-003  4.214663e-003  1.261334e-003 -4.131776e-004
 -2.020874e-003 -7.791689e-003  2.705327e-003 -1.959716e-003
 -4.722887e-004  1.026997e-003  1.130672e-003  8.194798e-004
  3.949272e-004 -3.269048e-003  3.303893e-003  2.386411e-003
  2.717212e-003  2.316086e-003  1.950139e-003  3.157892e-003
 -2.988362e-004 -1.379742e-003  3.645881e-003  1.875909e-003
 -4.822156e-005  2.551864e-003  1.741974e-003  1.174585e-003
 -1.914856e-003  7.677688e-004  2.626343e-003  8.852998e-004
  1.090645e-003  1.798356e-003  1.995059e-003  1.796089e-004
MEAN
  1.000000e+000 -1.013291e-018  8.502725e-018  1.836632e-001
 -5.459021e-002  8.121772e-002 -2.863663e-002 -1.085066e-001
  8.770593e-002 -2.401724e-002 -3.943539e-002  2.127880e-002
  1.098340e-002  2.979873e-003  3.373876e-002 -1.059241e-002
  1.822783e-002 -1.953962e-002  1.773407e-002  6.232042e-003
  8.407455e-003  8.392543e-003  1.248344e-002  2.301733e-003
  4.158932e-003 -1.085935e-002  5.636436e-003  5.136737e-003
  5.885917e-003  1.659031e-003  3.853836e-003 -1.685246e-003
  2.319043e-003 -4.239118e-003  2.773770e-003 -4.612394e-004
  6.858403e-003  3.201079e-003  4.624645e-003  3.513952e-003
  1.287895e-003  1.218676e-004  8.411759e-003  2.246967e-003
  3.007556e-003  2.467500e-003  7.228103e-003 -4.131776e-004
 -1.076847e-003  9.876736e-005  3.952531e-003 -1.959716e-003
  2.335034e-004  1.375266e-003  1.649021e-003  8.194798e-004
 -1.103910e-003  1.152669e-003  1.434037e-003  2.386411e-003
  6.180974e-004  1.432733e-003  1.619165e-003  3.157892e-003
 -2.129368e-004  3.517952e-004  1.068583e-003  1.875909e-003
 -4.672769e-004 -6.914483e-004 -4.428502e-004  1.174585e-003
 -1.450709e-003 -4.572780e-004 -1.078735e-003  8.852998e-004
 -4.789768e-004 -6.077486e-004 -9.714853e-004  1.796089e-004
+2StD
  1.000000e+000 -1.013291e-018  8.502725e-018  1.836632e-001
 -4.146189e-002  1.743268e-001  1.881909e-002 -1.085066e-001
  5.814331e-002  3.509232e-002 -1.288650e-001  2.127880e-002
  4.062188e-002  3.330780e-002 -2.112823e-003 -1.059241e-002
 -1.860760e-003 -1.816230e-002  1.940850e-002  6.232042e-003
  2.825432e-002  1.605408e-002  1.082057e-002  2.301733e-003
 -2.835683e-003  1.678158e-003 -1.309453e-003  5.136737e-003
  1.828447e-002  5.366708e-003 -1.190138e-002 -1.685246e-003
 -2.715748e-003  3.502900e-003 -3.687573e-003 -4.612394e-004
  1.651692e-002 -3.248144e-003  4.905782e-003  3.513952e-003
  2.287721e-003  3.629996e-003  1.273690e-002  2.246967e-003
  8.943598e-003  7.203370e-004  1.319487e-002 -4.131776e-004
 -1.328202e-004  7.989224e-003  5.199735e-003 -1.959716e-003
  9.392955e-004  1.723535e-003  2.167370e-003  8.194798e-004
 -2.602747e-003  5.574386e-003 -4.358186e-004  2.386411e-003
 -1.481017e-003  5.493802e-004  1.288191e-003  3.157892e-003
 -1.270374e-004  2.083332e-003 -1.508715e-003  1.875909e-003
 -8.863322e-004 -3.934761e-003 -2.627675e-003  1.174585e-003
 -9.865617e-004 -1.682325e-003 -4.783813e-003  8.852998e-004
 -2.048598e-003 -3.013854e-003 -3.938029e-003  1.796089e-004
Prin2
-2StD
  1.000000e+000 -1.013291e-018  8.502725e-018  1.836632e-001
 -6.428996e-002  1.361807e-001 -7.522315e-002 -1.085066e-001
  1.043792e-001 -3.607561e-002 -2.764080e-002  2.127880e-002
  1.570053e-002 -4.554817e-003  4.990693e-002 -1.059241e-002
  1.123356e-002 -2.055732e-002  3.426812e-002  6.232042e-003
  8.152077e-003  1.485296e-002  1.144894e-002  2.301733e-003
  1.661294e-003 -1.265693e-002  1.040710e-002  5.136737e-003
  4.550896e-003 -6.196454e-003  7.283357e-003 -1.685246e-003
  2.747797e-003 -7.277464e-003  9.404378e-003 -4.612394e-004
  1.051220e-002  3.744445e-003  8.372543e-003  3.513952e-003
  3.696081e-003  5.195125e-003  1.727971e-002  2.246967e-003
  1.239717e-003  6.539212e-003  1.354733e-002 -4.131776e-004
 -4.290193e-003  2.329816e-003  5.212040e-003 -1.959716e-003
 -2.860336e-003  1.193163e-003  8.271179e-004  8.194798e-004
 -3.409068e-003  9.708372e-004  1.906946e-003  2.386411e-003
  2.502388e-004  2.249800e-003  1.404810e-003  3.157892e-003
 -4.433525e-005  2.859088e-005  1.502417e-004  1.875909e-003
 -1.002903e-003 -3.924157e-003 -2.921663e-003  1.174585e-003
 -4.124251e-003 -1.384385e-003 -1.068633e-003  8.852998e-004
 -3.043237e-004 -7.810119e-004 -3.325416e-004  1.796089e-004
MEAN
  1.000000e+000 -1.013291e-018  8.502725e-018  1.836632e-001
 -5.459021e-002  8.121772e-002 -2.863663e-002 -1.085066e-001
  8.770593e-002 -2.401724e-002 -3.943539e-002  2.127880e-002
  1.098340e-002  2.979873e-003  3.373876e-002 -1.059241e-002
  1.822783e-002 -1.953962e-002  1.773407e-002  6.232042e-003
  8.407455e-003  8.392543e-003  1.248344e-002  2.301733e-003
  4.158932e-003 -1.085935e-002  5.636436e-003  5.136737e-003
  5.885917e-003  1.659031e-003  3.853836e-003 -1.685246e-003
  2.319043e-003 -4.239118e-003  2.773770e-003 -4.612394e-004
  6.858403e-003  3.201079e-003  4.624645e-003  3.513952e-003
  1.287895e-003  1.218676e-004  8.411759e-003  2.246967e-003
  3.007556e-003  2.467500e-003  7.228103e-003 -4.131776e-004
 -1.076847e-003  9.876736e-005  3.952531e-003 -1.959716e-003
  2.335034e-004  1.375266e-003  1.649021e-003  8.194798e-004
 -1.103910e-003  1.152669e-003  1.434037e-003  2.386411e-003
  6.180974e-004  1.432733e-003  1.619165e-003  3.157892e-003
 -2.129368e-004  3.517952e-004  1.068583e-003  1.875909e-003
 -4.672769e-004 -6.914483e-004 -4.428502e-004  1.174585e-003
 -1.450709e-003 -4.572780e-004 -1.078735e-003  8.852998e-004
 -4.789768e-004 -6.077486e-004 -9.714853e-004  1.796089e-004
+2StD
  1.000000e+000 -1.013291e-018  8.502725e-018  1.836632e-001
 -4.489046e-002  2.625479e-002  1.794989e-002 -1.085066e-001
  7.103261e-002 -1.195887e-002 -5.122998e-002  2.127880e-002
  6.266266e-003  1.051456e-002  1.757059e-002 -1.059241e-002
  2.522210e-002 -1.852192e-002  1.200019e-003  6.232042e-003
  8.662833e-003  1.932123e-003  1.351794e-002  2.301733e-003
  6.656570e-003 -9.061774e-003  8.657743e-004  5.136737e-003
  7.220938e-003  9.514516e-003  4.243148e-004 -1.685246e-003
  1.890289e-003 -1.200772e-003 -3.856838e-003 -4.612394e-004
  3.204603e-003  2.657713e-003  8.767468e-004  3.513952e-003
 -1.120291e-003 -4.951390e-003 -4.561960e-004  2.246967e-003
  4.775395e-003 -1.604212e-003  9.088809e-004 -4.131776e-004
  2.136499e-003 -2.132281e-003  2.693022e-003 -1.959716e-003
  3.327342e-003  1.557369e-003  2.470924e-003  8.194798e-004
  1.201248e-003  1.334501e-003  9.611284e-004  2.386411e-003
  9.859560e-004  6.156655e-004  1.833520e-003  3.157892e-003
 -3.815384e-004  6.749995e-004  1.986924e-003  1.875909e-003
  6.834886e-005  2.541260e-003  2.035962e-003  1.174585e-003
  1.222833e-003  4.698286e-004 -1.088837e-003  8.852998e-004
 -6.536299e-004 -4.344853e-004 -1.610429e-003  1.796089e-004
Prin3
-2StD
  1.000000e+000 -1.013291e-018  8.502725e-018  1.836632e-001
 -7.627852e-002  7.135665e-002 -3.851526e-002 -1.085066e-001
  9.223235e-002 -1.629087e-002 -6.313447e-002  2.127880e-002
  4.852771e-003 -4.801954e-003  4.421102e-002 -1.059241e-002
  1.733863e-002 -1.174841e-002  1.230872e-002  6.232042e-003
  8.315409e-003  9.682435e-003  2.814326e-004  2.301733e-003
  2.240745e-003 -1.407107e-002  7.846327e-003  5.136737e-003
 -2.098008e-004 -2.946300e-003  1.281879e-003 -1.685246e-003
  2.222011e-003 -7.430368e-003  2.136683e-003 -4.612394e-004
  1.035747e-002  2.500661e-004  1.553054e-003  3.513952e-003
  6.202663e-003 -1.211492e-003  4.980039e-003  2.246967e-003
  4.604996e-003  2.679320e-003  7.328335e-003 -4.131776e-004
 -8.698694e-006  2.296048e-003  8.540926e-003 -1.959716e-003
 -7.608530e-004  2.702914e-003  3.087527e-003  8.194798e-004
  4.078955e-005  3.641036e-003  2.758283e-003  2.386411e-003
  1.333710e-004  1.589724e-003  4.240357e-003  3.157892e-003
 -1.035734e-003  1.106080e-003  1.626581e-003  1.875909e-003
 -2.133167e-003  6.438501e-004 -3.039630e-003  1.174585e-003
 -3.527125e-004 -6.366068e-004 -2.484079e-003  8.852998e-004
 -6.736015e-004 -7.421624e-004 -1.733327e-003  1.796089e-004
MEAN
  1.000000e+000 -1.013291e-018  8.502725e-018  1.836632e-001
 -5.459021e-002  8.121772e-002 -2.863663e-002 -1.085066e-001
  8.770593e-002 -2.401724e-002 -3.943539e-002  2.127880e-002
  1.098340e-002  2.979873e-003  3.373876e-002 -1.059241e-002
  1.822783e-002 -1.953962e-002  1.773407e-002  6.232042e-003
  8.407455e-003  8.392543e-003  1.248344e-002  2.301733e-003
  4.158932e-003 -1.085935e-002  5.636436e-003  5.136737e-003
  5.885917e-003  1.659031e-003  3.853836e-003 -1.685246e-003
  2.319043e-003 -4.239118e-003  2.773770e-003 -4.612394e-004
  6.858403e-003  3.201079e-003  4.624645e-003  3.513952e-003
  1.287895e-003  1.218676e-004  8.411759e-003  2.246967e-003
  3.007556e-003  2.467500e-003  7.228103e-003 -4.131776e-004
 -1.076847e-003  9.876736e-005  3.952531e-003 -1.959716e-003
  2.335034e-004  1.375266e-003  1.649021e-003  8.194798e-004
 -1.103910e-003  1.152669e-003  1.434037e-003  2.386411e-003
  6.180974e-004  1.432733e-003  1.619165e-003  3.157892e-003
 -2.129368e-004  3.517952e-004  1.068583e-003  1.875909e-003
 -4.672769e-004 -6.914483e-004 -4.428502e-004  1.174585e-003
 -1.450709e-003 -4.572780e-004 -1.078735e-003  8.852998e-004
 -4.789768e-004 -6.077486e-004 -9.714853e-004  1.796089e-004
+2StD
  1.000000e+000 -1.013291e-018  8.502725e-018  1.836632e-001
 -3.290190e-002  9.107879e-002 -1.875800e-002 -1.085066e-001
  8.317951e-002 -3.174361e-002 -1.573631e-002  2.127880e-002
  1.711403e-002  1.076170e-002  2.326650e-002 -1.059241e-002
  1.911703e-002 -2.733083e-002  2.315942e-002  6.232042e-003
  8.499501e-003  7.102651e-003  2.468545e-002  2.301733e-003
  6.077119e-003 -7.647632e-003  3.426545e-003  5.136737e-003
  1.198163e-002  6.264362e-003  6.425793e-003 -1.685246e-003
  2.416075e-003 -1.047868e-003  3.410857e-003 -4.612394e-004
  3.359339e-003  6.152092e-003  7.696236e-003  3.513952e-003
 -3.626873e-003  1.455227e-003  1.184348e-002  2.246967e-003
  1.410116e-003  2.255680e-003  7.127871e-003 -4.131776e-004
 -2.144995e-003 -2.098513e-003 -6.358639e-004 -1.959716e-003
  1.227860e-003  4.761754e-005  2.105153e-004  8.194798e-004
 -2.248610e-003 -1.335698e-003  1.097914e-004  2.386411e-003
  1.102824e-003  1.275742e-003 -1.002027e-003  3.157892e-003
  6.098608e-004 -4.024893e-004  5.105853e-004  1.875909e-003
  1.198613e-003 -2.026747e-003  2.153930e-003  1.174585e-003
 -2.548706e-003 -2.779492e-004  3.266088e-004  8.852998e-004
 -2.843521e-004 -4.733348e-004 -2.096431e-004  1.796089e-004
Prin4
-2StD
  1.000000e+000 -1.013291e-018  8.502725e-018  1.836632e-001
 -5.898421e-002  8.075762e-002 -3.764907e-002 -1.085066e-001
  8.825520e-002 -9.413692e-003 -3.035755e-002  2.127880e-002
  1.014455e-002  1.618559e-003  1.547542e-002 -1.059241e-002
  2.534883e-002 -1.203086e-002  2.238716e-002  6.232042e-003
  5.655632e-003  2.028668e-003  5.543971e-003  2.301733e-003
  1.003316e-002 -2.176155e-003  5.427016e-003  5.136737e-003
  4.436287e-004  2.362908e-003 -6.496575e-003 -1.685246e-003
  9.015938e-003  1.732010e-003  6.417635e-004 -4.612394e-004
  1.031652e-003  2.767731e-003  5.035532e-003  3.513952e-003
  8.207525e-003  7.742571e-004  9.747964e-003  2.246967e-003
  8.245468e-005  4.360916e-003  7.897308e-003 -4.131776e-004
  4.272507e-003 -9.439302e-004  2.033881e-003 -1.959716e-003
 -3.403900e-003  3.435006e-003 -2.222852e-003  8.194798e-004
 -1.668068e-003 -1.386646e-003 -2.393805e-003  2.386411e-003
 -7.609526e-004  4.679088e-003  5.729305e-004  3.157892e-003
  1.268000e-003 -1.347864e-003  1.447507e-003  1.875909e-003
  1.493697e-003  1.132649e-003 -7.476766e-004  1.174585e-003
 -2.084987e-003 -1.456110e-003 -9.655667e-004  8.852998e-004
 -3.175195e-004  1.371959e-004 -3.066958e-003  1.796089e-004
MEAN
  1.000000e+000 -1.013291e-018  8.502725e-018  1.836632e-001
 -5.459021e-002  8.121772e-002 -2.863663e-002 -1.085066e-001
  8.770593e-002 -2.401724e-002 -3.943539e-002  2.127880e-002
  1.098340e-002  2.979873e-003  3.373876e-002 -1.059241e-002
  1.822783e-002 -1.953962e-002  1.773407e-002  6.232042e-003
  8.407455e-003  8.392543e-003  1.248344e-002  2.301733e-003
  4.158932e-003 -1.085935e-002  5.636436e-003  5.136737e-003
  5.885917e-003  1.659031e-003  3.853836e-003 -1.685246e-003
  2.319043e-003 -4.239118e-003  2.773770e-003 -4.612394e-004
  6.858403e-003  3.201079e-003  4.624645e-003  3.513952e-003
  1.287895e-003  1.218676e-004  8.411759e-003  2.246967e-003
  3.007556e-003  2.467500e-003  7.228103e-003 -4.131776e-004
 -1.076847e-003  9.876736e-005  3.952531e-003 -1.959716e-003
  2.335034e-004  1.375266e-003  1.649021e-003  8.194798e-004
 -1.103910e-003  1.152669e-003  1.434037e-003  2.386411e-003
  6.180974e-004  1.432733e-003  1.619165e-003  3.157892e-003
 -2.129368e-004  3.517952e-004  1.068583e-003  1.875909e-003
 -4.672769e-004 -6.914483e-004 -4.428502e-004  1.174585e-003
 -1.450709e-003 -4.572780e-004 -1.078735e-003  8.852998e-004
 -4.789768e-004 -6.077486e-004 -9.714853e-004  1.796089e-004
+2StD
  1.000000e+000 -1.013291e-018  8.502725e-018  1.836632e-001
 -5.019621e-002  8.167782e-002 -1.962419e-002 -1.085066e-001
  8.715666e-002 -3.862079e-002 -4.851323e-002  2.127880e-002
  1.182225e-002  4.341187e-003  5.200210e-002 -1.059241e-002
  1.110683e-002 -2.704838e-002  1.308098e-002  6.232042e-003
  1.115928e-002  1.475642e-002  1.942291e-002  2.301733e-003
 -1.715292e-003 -1.954255e-002  5.845856e-003  5.136737e-003
  1.132821e-002  9.551537e-004  1.420425e-002 -1.685246e-003
 -4.377852e-003 -1.021025e-002  4.905776e-003 -4.612394e-004
  1.268515e-002  3.634427e-003  4.213758e-003  3.513952e-003
 -5.631735e-003 -5.305219e-004  7.075554e-003  2.246967e-003
  5.932657e-003  5.740841e-004  6.558898e-003 -4.131776e-004
 -6.426201e-003  1.141465e-003  5.871181e-003 -1.959716e-003
  3.870907e-003 -6.844740e-004  5.520894e-003  8.194798e-004
 -5.397521e-004  3.691984e-003  5.261879e-003  2.386411e-003
  1.997147e-003 -1.813622e-003  2.665400e-003  3.157892e-003
 -1.693874e-003  2.051455e-003  6.896588e-004  1.875909e-003
 -2.428251e-003 -2.515546e-003 -1.380238e-004  1.174585e-003
 -8.164312e-004  5.415537e-004 -1.191903e-003  8.852998e-004
 -6.404341e-004 -1.352693e-003  1.123988e-003  1.796089e-004
Prin5
-2StD
  1.000000e+000 -1.013291e-018  8.502725e-018  1.836632e-001
 -6.958612e-002  8.456021e-002 -2.691216e-002 -1.085066e-001
  7.891861e-002 -2.924573e-002 -3.351968e-002  2.127880e-002
  8.529282e-003  3.817369e-003  3.454036e-002 -1.059241e-002
  6.622426e-003 -2.032871e-002  1.523952e-002  6.232042e-003
  2.578861e-003  4.082915e-003  1.526518e-002  2.301733e-003
 -4.234283e-003 -8.631436e-003 -2.378838e-003  5.136737e-003
  8.333221e-003  4.406719e-003 -5.163642e-003 -1.685246e-003
 -4.480837e-004 -4.488325e-004 -4.395192e-003 -4.612394e-004
  3.292961e-003  1.111647e-003  3.030776e-003  3.513952e-003
 -2.781913e-003 -3.869772e-005  3.666359e-003  2.246967e-003
  3.410503e-003 -1.655911e-003  4.934756e-003 -4.131776e-004
 -6.036651e-004  5.825607e-004  2.516111e-004 -1.959716e-003
  5.356286e-004  4.571205e-004  4.563307e-004  8.194798e-004
 -1.469396e-003  1.805120e-003 -1.333764e-003  2.386411e-003
  7.694227e-004  8.504271e-004  8.709677e-004  3.157892e-003
  2.176356e-003  3.466395e-004 -1.758145e-003  1.875909e-003
  5.022407e-005 -1.315791e-003 -1.630221e-003  1.174585e-003
 -7.743899e-004 -5.430030e-004 -1.290785e-003  8.852998e-004
 -1.173824e-003 -4.883569e-004 -2.755709e-004  1.796089e-004
MEAN
  1.000000e+000 -1.013291e-018  8.502725e-018  1.836632e-001
 -5.459021e-002  8.121772e-002 -2.863663e-002 -1.085066e-001
  8.770593e-002 -2.401724e-002 -3.943539e-002  2.127880e-002
  1.098340e-002  2.979873e-003  3.373876e-002 -1.059241e-002
  1.822783e-002 -1.953962e-002  1.773407e-002  6.232042e-003
  8.407455e-003  8.392543e-003  1.248344e-002  2.301733e-003
  4.158932e-003 -1.085935e-002  5.636436e-003  5.136737e-003
  5.885917e-003  1.659031e-003  3.853836e-003 -1.685246e-003
  2.319043e-003 -4.239118e-003  2.773770e-003 -4.612394e-004
  6.858403e-003  3.201079e-003  4.624645e-003  3.513952e-003
  1.287895e-003  1.218676e-004  8.411759e-003  2.246967e-003
  3.007556e-003  2.467500e-003  7.228103e-003 -4.131776e-004
 -1.076847e-003  9.876736e-005  3.952531e-003 -1.959716e-003
  2.335034e-004  1.375266e-003  1.649021e-003  8.194798e-004
 -1.103910e-003  1.152669e-003  1.434037e-003  2.386411e-003
  6.180974e-004  1.432733e-003  1.619165e-003  3.157892e-003
 -2.129368e-004  3.517952e-004  1.068583e-003  1.875909e-003
 -4.672769e-004 -6.914483e-004 -4.428502e-004  1.174585e-003
 -1.450709e-003 -4.572780e-004 -1.078735e-003  8.852998e-004
 -4.789768e-004 -6.077486e-004 -9.714853e-004  1.796089e-004
+2StD
  1.000000e+000 -1.013291e-018  8.502725e-018  1.836632e-001
 -3.959430e-002  7.787523e-002 -3.036110e-002 -1.085066e-001
  9.649325e-002 -1.878875e-002 -4.535110e-002  2.127880e-002
  1.343752e-002  2.142377e-003  3.293716e-002 -1.059241e-002
  2.983323e-002 -1.875053e-002  2.022862e-002  6.232042e-003
  1.423605e-002  1.270217e-002  9.701700e-003  2.301733e-003
  1.255215e-002 -1.308726e-002  1.365171e-002  5.136737e-003
  3.438613e-003 -1.088657e-003  1.287131e-002 -1.685246e-003
  5.086170e-003 -8.029403e-003  9.942732e-003 -4.612394e-004
  1.042385e-002  5.290511e-003  6.218514e-003  3.513952e-003
  5.357703e-003  2.824329e-004  1.315716e-002  2.246967e-003
  2.604609e-003  6.590911e-003  9.521450e-003 -4.131776e-004
 -1.550029e-003 -3.850260e-004  7.653451e-003 -1.959716e-003
 -6.862179e-005  2.293412e-003  2.841711e-003  8.194798e-004
 -7.384241e-004  5.002185e-004  4.201838e-003  2.386411e-003
  4.667721e-004  2.015039e-003  2.367362e-003  3.157892e-003
 -2.602229e-003  3.569509e-004  3.895311e-003  1.875909e-003
 -9.847779e-004 -6.710556e-005  7.445203e-004  1.174585e-003
 -2.127028e-003 -3.715530e-004 -8.666850e-004  8.852998e-004
  2.158707e-004 -7.271403e-004 -1.667400e-003  1.796089e-004
Prin6
-2StD
  1.000000e+000 -1.013291e-018  8.502725e-018  1.836632e-001
 -4.520256e-002  8.239086e-002 -2.733939e-002 -1.085066e-001
  9.320881e-002 -3.304433e-002 -4.155758e-002  2.127880e-002
  1.981051e-002 -4.902813e-003  3.842091e-002 -1.059241e-002
  1.783049e-002 -1.723324e-002  8.975329e-003  6.232042e-003
  1.402139e-002  8.721860e-003  2.288336e-003  2.301733e-003
  4.664654e-003 -9.556275e-003  1.083321e-003  5.136737e-003
  6.023449e-003  2.147055e-003 -8.851966e-003 -1.685246e-003
  5.819120e-003 -1.422506e-003 -1.303139e-003 -4.612394e-004
  8.018230e-003  2.566304e-003  7.759177e-003  3.513952e-003
  1.793426e-003 -2.215591e-003  7.672014e-003  2.246967e-003
 -2.570791e-004  2.898889e-003  4.055082e-003 -4.131776e-004
  6.190322e-004 -2.197978e-003 -8.116944e-005 -1.959716e-003
  1.159288e-004  1.846430e-003 -1.072972e-003  8.194798e-004
  1.462484e-003 -4.741295e-004 -2.171692e-003  2.386411e-003
  2.167317e-003  1.671019e-003  1.471523e-005  3.157892e-003
 -5.979030e-004 -2.073334e-003 -6.371306e-004  1.875909e-003
 -4.053322e-004 -5.147347e-004 -2.325085e-003  1.174585e-003
 -2.562227e-003 -1.743246e-003 -2.749868e-003  8.852998e-004
 -1.251352e-006 -6.516495e-004 -2.765456e-003  1.796089e-004
MEAN
  1.000000e+000 -1.013291e-018  8.502725e-018  1.836632e-001
 -5.459021e-002  8.121772e-002 -2.863663e-002 -1.085066e-001
  8.770593e-002 -2.401724e-002 -3.943539e-002  2.127880e-002
  1.098340e-002  2.979873e-003  3.373876e-002 -1.059241e-002
  1.822783e-002 -1.953962e-002  1.773407e-002  6.232042e-003
  8.407455e-003  8.392543e-003  1.248344e-002  2.301733e-003
  4.158932e-003 -1.085935e-002  5.636436e-003  5.136737e-003
  5.885917e-003  1.659031e-003  3.853836e-003 -1.685246e-003
  2.319043e-003 -4.239118e-003  2.773770e-003 -4.612394e-004
  6.858403e-003  3.201079e-003  4.624645e-003  3.513952e-003
  1.287895e-003  1.218676e-004  8.411759e-003  2.246967e-003
  3.007556e-003  2.467500e-003  7.228103e-003 -4.131776e-004
 -1.076847e-003  9.876736e-005  3.952531e-003 -1.959716e-003
  2.335034e-004  1.375266e-003  1.649021e-003  8.194798e-004
 -1.103910e-003  1.152669e-003  1.434037e-003  2.386411e-003
  6.180974e-004  1.432733e-003  1.619165e-003  3.157892e-003
 -2.129368e-004  3.517952e-004  1.068583e-003  1.875909e-003
 -4.672769e-004 -6.914483e-004 -4.428502e-004  1.174585e-003
 -1.450709e-003 -4.572780e-004 -1.078735e-003  8.852998e-004
 -4.789768e-004 -6.077486e-004 -9.714853e-004  1.796089e-004
+2StD
  1.000000e+000 -1.013291e-018  8.502725e-018  1.836632e-001
 -6.397786e-002  8.004458e-002 -2.993387e-002 -1.085066e-001
  8.220305e-002 -1.499015e-002 -3.731320e-002  2.127880e-002
  2.156293e-003  1.086256e-002  2.905661e-002 -1.059241e-002
  1.862517e-002 -2.184600e-002  2.649281e-002  6.232042e-003
  2.793521e-003  8.063226e-003  2.267854e-002  2.301733e-003
  3.653210e-003 -1.216243e-002  1.018955e-002  5.136737e-003
  5.748385e-003  1.171007e-003  1.655964e-002 -1.685246e-003
 -1.181034e-003 -7.055730e-003  6.850679e-003 -4.612394e-004
  5.698576e-003  3.835854e-003  1.490113e-003  3.513952e-003
  7.823636e-004  2.459327e-003  9.151504e-003  2.246967e-003
  6.272191e-003  2.036111e-003  1.040112e-002 -4.131776e-004
 -2.772726e-003  2.395513e-003  7.986231e-003 -1.959716e-003
  3.510780e-004  9.041021e-004  4.371014e-003  8.194798e-004
 -3.670304e-003  2.779468e-003  5.039766e-003  2.386411e-003
 -9.311225e-004  1.194447e-003  3.223615e-003  3.157892e-003
  1.720294e-004  2.776924e-003  2.774297e-003  1.875909e-003
 -5.292216e-004 -8.681619e-004  1.439384e-003  1.174585e-003
 -3.391906e-004  8.286898e-004  5.923979e-004  8.852998e-004
 -9.567022e-004 -5.638477e-004  8.224852e-004  1.796089e-004
Prin7
-2StD
  1.000000e+000 -1.013291e-018  8.502725e-018  1.836632e-001
 -5.463436e-002  8.877349e-002 -2.124356e-002 -1.085066e-001
  9.977491e-002 -1.853550e-002 -3.262806e-002  2.127880e-002
  4.155010e-003  7.106434e-003  3.491780e-002 -1.059241e-002
  1.891324e-002 -1.504997e-002  8.187240e-003  6.232042e-003
  4.128265e-003  1.135437e-002  1.395921e-002  2.301733e-003
  3.425252e-003 -1.686071e-002  9.273086e-003  5.136737e-003
 -2.430240e-004  1.915356e-003  2.519304e-003 -1.685246e-003
  1.938865e-003 -6.335195e-003 -4.175276e-003 -4.612394e-004
  7.240136e-003  5.584105e-003 -6.455323e-004  3.513952e-003
  1.616520e-003 -3.506615e-003  5.248540e-003  2.246967e-003
  3.127465e-003  3.111950e-003  6.412093e-003 -4.131776e-004
 -5.035266e-004 -2.839402e-003  3.835364e-003 -1.959716e-003
  3.118839e-003  1.795082e-003  3.438698e-003  8.194798e-004
 -2.160460e-004  6.445042e-004  3.849472e-003  2.386411e-003
  3.367013e-003  3.718833e-003  4.401595e-003  3.157892e-003
 -1.455301e-003  1.069713e-003  3.933440e-004  1.875909e-003
  3.609108e-004  1.613044e-003 -2.051443e-003  1.174585e-003
 -2.640452e-003 -1.699681e-004 -1.464688e-003  8.852998e-004
  2.920189e-004  8.227302e-005 -6.740160e-004  1.796089e-004
MEAN
  1.000000e+000 -1.013291e-018  8.502725e-018  1.836632e-001
 -5.459021e-002  8.121772e-002 -2.863663e-002 -1.085066e-001
  8.770593e-002 -2.401724e-002 -3.943539e-002  2.127880e-002
  1.098340e-002  2.979873e-003  3.373876e-002 -1.059241e-002
  1.822783e-002 -1.953962e-002  1.773407e-002  6.232042e-003
  8.407455e-003  8.392543e-003  1.248344e-002  2.301733e-003
  4.158932e-003 -1.085935e-002  5.636436e-003  5.136737e-003
  5.885917e-003  1.659031e-003  3.853836e-003 -1.685246e-003
  2.319043e-003 -4.239118e-003  2.773770e-003 -4.612394e-004
  6.858403e-003  3.201079e-003  4.624645e-003  3.513952e-003
  1.287895e-003  1.218676e-004  8.411759e-003  2.246967e-003
  3.007556e-003  2.467500e-003  7.228103e-003 -4.131776e-004
 -1.076847e-003  9.876736e-005  3.952531e-003 -1.959716e-003
  2.335034e-004  1.375266e-003  1.649021e-003  8.194798e-004
 -1.103910e-003  1.152669e-003  1.434037e-003  2.386411e-003
  6.180974e-004  1.432733e-003  1.619165e-003  3.157892e-003
 -2.129368e-004  3.517952e-004  1.068583e-003  1.875909e-003
 -4.672769e-004 -6.914483e-004 -4.428502e-004  1.174585e-003
 -1.450709e-003 -4.572780e-004 -1.078735e-003  8.852998e-004
 -4.789768e-004 -6.077486e-004 -9.714853e-004  1.796089e-004
+2StD
  1.000000e+000 -1.013291e-018  8.502725e-018  1.836632e-001
 -5.454606e-002  7.366195e-002 -3.602970e-002 -1.085066e-001
  7.563695e-002 -2.949898e-002 -4.624272e-002  2.127880e-002
  1.781179e-002 -1.146688e-003  3.255972e-002 -1.059241e-002
  1.754242e-002 -2.402927e-002  2.728090e-002  6.232042e-003
  1.268664e-002  5.430718e-003  1.100767e-002  2.301733e-003
  4.892612e-003 -4.857986e-003  1.999786e-003  5.136737e-003
  1.201486e-002  1.402706e-003  5.188368e-003 -1.685246e-003
  2.699221e-003 -2.143041e-003  9.722816e-003 -4.612394e-004
  6.476670e-003  8.180526e-004  9.894822e-003  3.513952e-003
  9.592702e-004  3.750351e-003  1.157498e-002  2.246967e-003
  2.887647e-003  1.823050e-003  8.044113e-003 -4.131776e-004
 -1.650167e-003  3.036937e-003  4.069698e-003 -1.959716e-003
 -2.651832e-003  9.554500e-004 -1.406560e-004  8.194798e-004
 -1.991774e-003  1.660834e-003 -9.813980e-004  2.386411e-003
 -2.130818e-003 -8.533666e-004 -1.163265e-003  3.157892e-003
  1.029427e-003 -3.661230e-004  1.743822e-003  1.875909e-003
 -1.295465e-003 -2.995941e-003  1.165742e-003  1.174585e-003
 -2.609662e-004 -7.445879e-004 -6.927817e-004  8.852998e-004
 -1.249973e-003 -1.297770e-003 -1.268955e-003  1.796089e-004
