# Supplementary material for: New Data Indicate Larger Decline in Morphological Diversity in Split-Footed Lacewing Larvae than Previously Estimated
Source: Insects. 2025 Jan 27;16(2):125. doi: 10.3390/insects16020125 (PMC11855922; doi:10.3390/insects16020125)
Supplement: Supplementary file 1 [file insects-16-00125-s001.zip › insects-3012998-supplementary/Suppl Files Analysis Nymphidae/04/04.pcr]

[DATA INFORMATION]
DataFile
C:\Users\User\Documents\Simon\Uni\LMU\Master\Masterarbeit\Nymphidae\Analyse\04\04.nef
DataAnalyzedTime
Tue Apr 11 13:54:50 2023
FileHeaderSize
2
Method
Covariance
DataNum
25
NumHarm
20
NumAnalHarm
20
Size
77
AnalSize
57
Const_a1
1
Const_b1
1
Const_c1
1
Const_d1
0

[ANALYZED COEFFICIENTS]
 -1 -1 -1 0
 1 1 1 0
 1 1 1 0
 1 1 1 0
 1 1 1 0
 1 1 1 0
 1 1 1 0
 1 1 1 0
 1 1 1 0
 1 1 1 0
 1 1 1 0
 1 1 1 0
 1 1 1 0
 1 1 1 0
 1 1 1 0
 1 1 1 0
 1 1 1 0
 1 1 1 0
 1 1 1 0
 1 1 1 0

[COEFFICIENTS MEAN]
  1.000000e+000 -1.013291e-018  8.502725e-018  1.836632e-001
 -5.459021e-002  8.121772e-002 -2.863663e-002 -1.085066e-001
  8.770593e-002 -2.401724e-002 -3.943539e-002  2.127880e-002
  1.098340e-002  2.979873e-003  3.373876e-002 -1.059241e-002
  1.822783e-002 -1.953962e-002  1.773407e-002  6.232042e-003
  8.407455e-003  8.392543e-003  1.248344e-002  2.301733e-003
  4.158932e-003 -1.085935e-002  5.636436e-003  5.136737e-003
  5.885917e-003  1.659031e-003  3.853836e-003 -1.685246e-003
  2.319043e-003 -4.239118e-003  2.773770e-003 -4.612394e-004
  6.858403e-003  3.201079e-003  4.624645e-003  3.513952e-003
  1.287895e-003  1.218676e-004  8.411759e-003  2.246967e-003
  3.007556e-003  2.467500e-003  7.228103e-003 -4.131776e-004
 -1.076847e-003  9.876736e-005  3.952531e-003 -1.959716e-003
  2.335034e-004  1.375266e-003  1.649021e-003  8.194798e-004
 -1.103910e-003  1.152669e-003  1.434037e-003  2.386411e-003
  6.180974e-004  1.432733e-003  1.619165e-003  3.157892e-003
 -2.129368e-004  3.517952e-004  1.068583e-003  1.875909e-003
 -4.672769e-004 -6.914483e-004 -4.428502e-004  1.174585e-003
 -1.450709e-003 -4.572780e-004 -1.078735e-003  8.852998e-004
 -4.789768e-004 -6.077486e-004 -9.714853e-004  1.796089e-004

[COVARIANCE MATRIX]
77 77

  4.541249e-003  1.477820e-004  2.914492e-003  1.175729e-003
 -4.152239e-003 -9.469640e-004  1.719001e-003 -2.735220e-003
  5.181141e-004  8.780758e-004  7.657274e-004 -1.007353e-003
  3.970250e-004 -7.526738e-004  1.106218e-004  9.691680e-005
  2.441862e-004  5.961917e-004  1.517139e-004 -1.180043e-004
 -1.158744e-004 -2.946915e-004  3.975516e-004 -1.628251e-004
  4.445247e-004  3.616548e-004  4.133002e-005 -5.183909e-004
  7.946005e-004 -1.428999e-004  2.748372e-004 -1.811398e-004
  7.337811e-004  3.041223e-004 -2.606346e-004 -9.557551e-006
  3.937777e-004  6.002115e-005  1.065728e-004  1.237983e-004
  1.352429e-004  1.677835e-004 -8.557508e-005  2.156075e-004
  1.232373e-004  4.932568e-005  2.835121e-004  1.106978e-004
  1.029340e-004  1.484436e-005  3.311838e-005  5.313013e-005
  1.828004e-004 -5.000928e-005  1.540239e-004 -4.159384e-005
  2.439038e-004 -9.959624e-005 -1.996850e-005 -1.248208e-005
  2.053542e-004 -1.339791e-005  5.994123e-005 -8.955085e-005
  1.555538e-004 -2.266589e-005 -1.066936e-004 -9.248213e-005
  8.897291e-005  1.640382e-005 -4.832397e-005 -1.047568e-004
  5.963972e-005 -5.157977e-005 -9.360077e-005 -8.704598e-005
  2.537986e-005

  1.477820e-004  2.887044e-004  2.139596e-004  3.232026e-004
 -8.439861e-005 -1.262886e-004  1.584499e-004 -2.333359e-004
 -5.465160e-005  1.422739e-004  1.306948e-004 -1.942704e-004
  9.275358e-005 -2.657475e-005 -3.263475e-005 -1.875410e-005
  2.288581e-005  9.589105e-005  1.668286e-005  3.894337e-005
 -4.106465e-005  7.528131e-006  4.392286e-005 -2.436337e-005
  6.986322e-006  6.532445e-005  3.440439e-005 -3.485676e-005
  9.936741e-005 -3.708562e-006  2.887448e-005 -2.068609e-005
  9.832431e-005  3.046697e-005 -1.059457e-005  1.263697e-005
  7.816628e-005 -1.038858e-005 -4.108412e-006  2.932005e-005
  2.210819e-005  1.109865e-005 -1.489644e-006  1.358866e-005
  1.459795e-006  4.832408e-006  4.769020e-006 -6.656290e-006
  7.750695e-006  1.571317e-005  1.244124e-006  2.653750e-007
  1.584396e-005  2.789107e-006 -9.581950e-007 -4.324609e-006
  5.520945e-006  1.507635e-006 -2.640710e-006 -9.254465e-006
  7.882741e-006 -8.307903e-006 -5.302882e-008 -2.699549e-006
  2.110545e-005  4.441207e-006 -8.373030e-006  1.059599e-005
  7.824533e-006 -8.321529e-006 -3.468626e-006 -7.771928e-006
  6.163001e-006 -2.475015e-006 -8.263142e-006 -6.744599e-006
  5.344588e-006

  2.914492e-003  2.139596e-004  2.969412e-003  5.086258e-004
 -2.898858e-003 -4.537632e-004  1.189144e-003 -1.844042e-003
  4.255805e-004  7.512747e-004  6.240930e-004 -6.341576e-004
  3.379576e-004 -5.700645e-004  5.855194e-006  2.511028e-004
  3.067000e-004  4.524849e-004  2.657980e-004 -2.315135e-005
  4.013582e-005 -1.935022e-004  2.665691e-004 -1.023421e-004
  4.201421e-004  2.787175e-004 -8.290364e-006 -3.230763e-004
  5.902540e-004 -1.151710e-004  1.462784e-004 -7.038496e-005
  4.408941e-004  2.607289e-004 -1.354047e-004  5.363140e-005
  3.098645e-004  4.069214e-005  1.479260e-004  2.160070e-004
  1.470582e-004  1.128069e-004  1.159011e-005  2.162882e-004
  9.729453e-005 -1.918784e-005  2.041219e-004  3.210160e-005
  7.891373e-005 -1.746597e-005  5.010981e-007  6.010667e-007
  1.774770e-004 -6.823373e-005  9.350772e-005 -3.951258e-005
  1.929808e-004 -4.829556e-005 -7.331923e-006 -1.363866e-005
  1.536024e-004  6.882788e-006  3.495224e-005 -7.705806e-005
  1.105882e-004 -1.047728e-005 -1.191423e-004 -8.187689e-005
  5.102571e-005 -2.881424e-005 -3.999147e-005 -8.356972e-005
  2.777928e-005 -3.259639e-005 -5.636906e-005 -5.674341e-005
 -2.351714e-005

  1.175729e-003  3.232026e-004  5.086258e-004  1.185271e-003
 -8.691443e-004 -5.322802e-004  7.977258e-004 -1.139634e-003
 -1.605944e-004  3.008876e-004  4.665977e-004 -5.842978e-004
  2.840394e-004 -1.800054e-004  2.436920e-006 -1.790355e-004
 -2.773898e-005  2.341037e-004  3.211179e-005  2.951537e-005
 -1.886611e-004 -6.141626e-005  1.508740e-004 -1.438475e-004
  4.286282e-005  1.793018e-004  1.429473e-004 -2.062310e-004
  3.586654e-004 -7.879941e-005  1.221582e-004 -1.574655e-004
  4.334489e-004  7.368224e-005 -6.976012e-005 -4.162834e-005
  2.342955e-004 -4.189392e-005 -1.852926e-005 -5.379004e-005
  6.660952e-005  9.170391e-005 -7.027226e-005 -6.114608e-006
  4.084149e-005  3.659413e-005  6.061263e-005 -6.297784e-006
  5.057716e-005  5.571066e-005 -1.175686e-006  2.328773e-005
  4.892184e-005  6.485575e-006  5.118708e-005 -2.304392e-005
  3.764980e-005 -1.352914e-005 -2.517285e-005 -5.971720e-006
  3.805151e-005 -3.014267e-006  2.333815e-005 -2.794815e-005
  5.350134e-005  4.504287e-006 -4.339779e-006  7.663365e-006
  4.288338e-005  3.707630e-005 -6.420230e-007 -3.961039e-005
  3.340314e-005 -1.473982e-005 -2.553496e-005 -3.485846e-005
  4.209036e-005

 -4.152239e-003 -8.439861e-005 -2.898858e-003 -8.691443e-004
  4.113262e-003  8.073800e-004 -1.461686e-003  2.431800e-003
 -5.490563e-004 -8.816298e-004 -6.658801e-004  8.532766e-004
 -3.414743e-004  7.198999e-004 -7.913707e-005 -1.401190e-004
 -2.697496e-004 -5.535740e-004 -1.661295e-004  1.322289e-004
  1.144292e-004  2.875681e-004 -3.940133e-004  2.093108e-004
 -3.404713e-004 -3.574757e-004 -4.927303e-005  5.504461e-004
 -7.400943e-004  1.251173e-004 -2.793820e-004  1.730255e-004
 -7.138889e-004 -2.752295e-004  2.229507e-004 -4.149182e-005
 -4.296907e-004 -3.262971e-005 -1.208463e-004 -1.331130e-004
 -1.298534e-004 -1.248616e-004  7.320037e-005 -1.853197e-004
 -1.224272e-004 -2.599311e-005 -2.527374e-004 -4.050158e-005
 -9.510941e-005  3.614428e-006 -1.619005e-005 -6.222968e-006
 -1.858286e-004  4.973175e-005 -1.282844e-004  7.777962e-005
 -2.290422e-004  8.227804e-005  2.133606e-005  3.146659e-005
 -1.830831e-004 -7.944954e-006 -4.209322e-005  1.004151e-004
 -1.318645e-004  1.641706e-005  1.202589e-004  9.971387e-005
 -6.280345e-005 -2.506472e-006  5.402604e-005  1.021116e-004
 -3.687975e-005  5.242173e-005  8.344514e-005  8.812141e-005
  6.174191e-006

 -9.469640e-004 -1.262886e-004 -4.537632e-004 -5.322802e-004
  8.073800e-004  3.743999e-004 -4.607607e-004  6.825637e-004
  3.554484e-005 -2.118102e-004 -2.589234e-004  3.509120e-004
 -1.374346e-004  1.550680e-004  8.619532e-006  2.332788e-005
 -4.736704e-005 -1.471675e-004 -2.597710e-007 -2.340832e-005
  1.182880e-004  6.630005e-005 -1.216073e-004  8.178706e-005
 -4.271454e-005 -1.230819e-004 -6.266986e-005  1.239735e-004
 -2.293100e-004  5.036733e-005 -8.116332e-005  6.743448e-005
 -2.405660e-004 -4.340117e-005  6.571094e-005  5.807352e-006
 -1.318153e-004  1.360186e-005 -1.426979e-005 -1.310283e-006
 -3.074916e-005 -5.479598e-005  4.405915e-005 -2.457307e-005
 -2.840904e-005 -2.034080e-005 -5.941104e-005 -5.189651e-006
 -4.003595e-005 -1.157362e-005 -1.636158e-006 -7.518552e-006
 -4.896293e-005  7.370531e-006 -3.670595e-005  1.845889e-005
 -4.179283e-005  2.538354e-005  1.578699e-005  5.834137e-006
 -2.566756e-005 -6.283519e-006 -1.451405e-005  1.430522e-005
 -3.032194e-005  3.615621e-006  1.829583e-005  1.398759e-006
 -1.576920e-005 -1.638233e-005  6.448437e-006  2.707260e-005
 -1.956369e-005  1.867522e-005  2.054602e-005  2.173662e-005
 -2.283578e-005

  1.719001e-003  1.584499e-004  1.189144e-003  7.977258e-004
 -1.461686e-003 -4.607607e-004  1.025573e-003 -1.356966e-003
  6.176039e-005  3.926799e-004  4.798037e-004 -6.212798e-004
  2.576811e-004 -2.336904e-004  7.209728e-005 -4.987941e-006
 -6.890039e-006  2.750685e-004  8.486814e-005 -5.153675e-005
 -8.534088e-005 -7.321607e-005  2.017984e-004 -8.716387e-005
  2.204773e-004  1.445606e-004  7.106581e-005 -2.461119e-004
  4.317565e-004 -5.819353e-005  1.286227e-004 -1.157964e-004
  3.988460e-004  1.208143e-004 -8.938599e-005 -1.395594e-005
  2.154536e-004  4.428362e-005  3.844389e-005  4.374958e-005
  8.371820e-005  8.821299e-005 -2.580813e-005  8.174584e-005
  6.469229e-005  3.629829e-005  1.096153e-004  2.369630e-005
  5.704300e-005  7.649527e-006  1.803741e-005  6.680166e-006
  7.409000e-005 -1.829953e-005  6.288480e-005 -2.542778e-005
  9.609198e-005 -3.538947e-005 -6.270166e-009  6.259105e-006
  7.421677e-005  6.929086e-007  2.549927e-005 -2.656061e-005
  6.695827e-005 -9.050918e-007 -2.553349e-005 -2.694290e-005
  4.254714e-005  1.532899e-005 -1.710265e-005 -5.466658e-005
  3.448449e-005 -2.287150e-005 -3.034056e-005 -5.524608e-005
  2.775573e-005

 -2.735220e-003 -2.333359e-004 -1.844042e-003 -1.139634e-003
  2.431800e-003  6.825637e-004 -1.356966e-003  2.227550e-003
 -2.009453e-004 -6.291508e-004 -6.467790e-004  7.540800e-004
 -3.962826e-004  4.304846e-004 -5.103569e-005  3.551551e-005
  5.338584e-005 -4.613729e-004 -1.798416e-004  9.669622e-005
  1.005271e-004  1.583497e-004 -2.543648e-004  1.596822e-004
 -3.782741e-004 -2.624973e-004 -7.827439e-005  3.483016e-004
 -6.326911e-004  1.214585e-004 -1.458687e-004  1.452787e-004
 -5.530331e-004 -2.434186e-004  1.633406e-004  1.370587e-005
 -2.586098e-004 -3.293000e-005 -5.616724e-005 -5.774749e-005
 -9.928955e-005 -1.519936e-004  4.816533e-005 -1.145797e-004
 -9.861222e-005 -2.284030e-005 -1.862194e-004 -5.593728e-005
 -7.830550e-005 -2.299573e-005 -1.229071e-005 -2.516382e-005
 -1.040964e-004  1.784624e-005 -1.186768e-004  3.065812e-005
 -1.393722e-004  4.614568e-005  3.071860e-005 -5.933964e-006
 -1.288433e-004  6.229806e-006 -4.643465e-005  4.770298e-005
 -1.025673e-004  2.310950e-005  6.232259e-005  5.141352e-005
 -5.348540e-005 -2.491886e-005  2.285389e-005  8.983614e-005
 -4.442726e-005  3.808082e-005  5.585524e-005  6.838315e-005
 -3.012856e-005

  5.181141e-004 -5.465160e-005  4.255805e-004 -1.605944e-004
 -5.490563e-004  3.554484e-005  6.176039e-005 -2.009453e-004
  2.542025e-004  7.137873e-005 -2.084757e-005  2.649654e-005
 -3.196130e-005 -7.772924e-005  3.387714e-005  3.983433e-005
  3.385953e-005  7.374195e-005  3.517333e-005 -6.815626e-005
  5.223262e-005 -1.635008e-005  8.263296e-006  2.197988e-005
  1.140913e-004  1.753505e-005 -5.458365e-005 -3.209265e-005
  3.378257e-005 -2.274794e-006  9.972564e-006  3.099963e-005
  7.534884e-006  5.850687e-005 -2.558426e-005  1.786553e-005
 -2.608984e-005  2.811178e-005  2.641909e-005  3.550349e-005
 -4.176577e-006  8.594277e-006  6.134521e-006  3.550219e-005
  1.042192e-005 -4.084879e-006  3.729902e-005  3.356728e-005
  3.610855e-006 -6.918721e-006  5.545234e-007  1.306320e-005
  1.709478e-005 -9.072829e-006  1.715670e-005  8.297780e-006
  3.764310e-005 -1.443809e-005 -8.481338e-007  3.388009e-006
  3.981709e-005 -9.944280e-006  9.433551e-006 -8.137071e-006
  1.468384e-005 -7.126892e-006 -2.158299e-005 -2.553939e-005
  6.411375e-006 -6.387000e-006 -1.076617e-005 -4.640627e-006
 -1.443888e-006 -3.457735e-006 -1.371832e-005 -4.252228e-006
 -1.134573e-005

  8.780758e-004  1.422739e-004  7.512747e-004  3.008876e-004
 -8.816298e-004 -2.118102e-004  3.926799e-004 -6.291508e-004
  7.137873e-005  2.906246e-004  2.103862e-004 -2.419143e-004
  1.197597e-004 -1.479584e-004 -2.457435e-006  3.874589e-005
  3.753880e-005  1.724566e-004  6.381112e-005 -1.570604e-005
 -2.002289e-005 -5.660262e-005  1.065002e-004 -5.022512e-005
  9.045871e-005  1.102105e-004  2.768282e-005 -1.245599e-004
  2.036542e-004 -2.731916e-005  6.919821e-005 -4.029112e-005
  1.863734e-004  8.046734e-005 -3.783722e-005  3.205018e-005
  1.338932e-004  7.614062e-007  3.551191e-005  5.671846e-005
  4.513179e-005  2.368219e-005 -5.403891e-006  5.099039e-005
  3.515437e-005 -3.818951e-006  5.463157e-005 -5.453822e-006
  2.729403e-005 -2.936122e-007  2.123635e-006 -6.983654e-006
  5.374464e-005 -8.428179e-006  2.371251e-005 -2.338335e-005
  5.146062e-005 -1.615587e-005 -8.103673e-006 -1.506446e-005
  4.260714e-005 -2.176657e-006  4.251891e-006 -2.275692e-005
  3.494231e-005 -5.007018e-006 -3.218567e-005 -1.780098e-005
  6.517854e-006 -2.186999e-006 -1.489740e-005 -3.152458e-005
  4.979104e-008 -1.004092e-005 -2.158818e-005 -3.036790e-005
 -4.973028e-006

  7.657274e-004  1.306948e-004  6.240930e-004  4.665977e-004
 -6.658801e-004 -2.589234e-004  4.798037e-004 -6.467790e-004
 -2.084757e-005  2.103862e-004  2.992343e-004 -3.198229e-004
  1.548994e-004 -1.246837e-004 -1.219254e-005 -6.152112e-006
  6.592291e-005  1.347969e-004  5.655369e-005  3.879349e-005
 -7.895203e-005 -4.815055e-005  9.123478e-005 -6.518859e-005
  7.369448e-005  1.090267e-004  6.175175e-005 -9.771458e-005
  2.081353e-004 -5.103970e-005  5.904848e-005 -6.399235e-005
  2.133072e-004  6.155385e-005 -3.220253e-005 -9.890280e-007
  1.353043e-004 -1.550466e-005  2.138272e-005  2.022469e-005
  5.176025e-005  5.504910e-005 -2.204526e-005  3.429572e-005
  2.887021e-005 -5.683411e-007  5.140964e-005 -7.672036e-006
  3.388414e-005  1.824902e-005 -1.675568e-006  4.353797e-006
  5.577452e-005 -1.326114e-005  3.338356e-005 -1.061648e-005
  3.918580e-005 -1.061114e-005 -1.132024e-005 -2.167385e-006
  2.739430e-005  3.161776e-006  1.712267e-005 -1.659465e-005
  2.772037e-005  1.038793e-006 -2.255994e-005 -4.343351e-006
  1.817969e-005  8.968687e-006 -3.753025e-006 -2.441369e-005
  1.372336e-005 -1.234785e-005 -1.732549e-005 -2.109077e-005
  1.227876e-005

 -1.007353e-003 -1.942704e-004 -6.341576e-004 -5.842978e-004
  8.532766e-004  3.509120e-004 -6.212798e-004  7.540800e-004
  2.649654e-005 -2.419143e-004 -3.198229e-004  5.241152e-004
 -1.619707e-004  1.170831e-004 -2.272319e-005  1.227221e-005
 -6.170725e-005 -1.593696e-004 -4.074934e-006 -3.140120e-006
  1.388213e-004  1.847102e-005 -1.653762e-004  8.324141e-005
 -4.782411e-005 -1.097155e-004 -7.290307e-005  1.784202e-004
 -2.834551e-004  1.800354e-005 -1.088276e-004  8.455408e-005
 -2.947255e-004 -3.683959e-005  6.152753e-005  1.527053e-005
 -1.743525e-004 -1.950784e-005 -2.007483e-005 -1.277806e-005
 -5.868083e-005 -5.164969e-005  2.239332e-005 -3.412619e-005
 -3.837571e-005 -4.444972e-005 -5.683420e-005  3.695334e-006
 -4.831284e-005 -6.732083e-006 -8.291057e-006  8.658997e-006
 -4.766504e-005  1.362426e-005 -2.449990e-005  3.475454e-005
 -5.204774e-005  2.426003e-005 -2.563016e-006  1.127348e-005
 -2.591036e-005 -8.396021e-006 -1.360542e-005  1.625635e-005
 -3.770291e-005 -1.158995e-005  1.236526e-005  2.866084e-006
 -1.983379e-005 -8.410378e-006  8.841425e-006  2.539568e-005
 -2.216596e-005  1.412000e-005  1.928338e-005  2.915123e-005
 -2.040409e-005

  3.970250e-004  9.275358e-005  3.379576e-004  2.840394e-004
 -3.414743e-004 -1.374346e-004  2.576811e-004 -3.962826e-004
 -3.196130e-005  1.197597e-004  1.548994e-004 -1.619707e-004
  1.348630e-004 -8.518491e-005 -1.945567e-005  2.161356e-005
  1.570520e-005  6.344573e-005  4.167772e-005  1.549690e-005
 -5.072693e-005 -2.866230e-005  4.542135e-005 -5.222096e-005
  4.543841e-005  6.151513e-005  2.976381e-005 -4.800637e-005
  1.253353e-004 -2.595704e-005  2.191223e-005 -2.503766e-005
  1.057548e-004  4.097880e-005 -1.521623e-005  4.429230e-006
  6.536120e-005 -7.093608e-006  1.217151e-005  1.506605e-005
  2.765733e-005  2.791010e-005 -4.554727e-006  2.370077e-005
  1.764374e-005 -9.339376e-006  2.880691e-005 -3.071538e-006
  1.397402e-005  5.199708e-006  2.762357e-006 -1.091753e-006
  2.428235e-005 -8.029097e-006  1.598086e-005 -8.145398e-006
  1.502522e-005 -1.813275e-006 -7.365883e-006 -4.309261e-006
  1.056339e-005  3.929099e-006  4.368361e-006 -1.156975e-005
  1.731481e-005  1.064529e-006 -1.404003e-005  2.022952e-006
  1.399484e-005  4.558814e-006  2.581525e-007 -7.775695e-006
  9.974175e-006 -2.337846e-006 -4.908333e-006 -4.563553e-006
  5.937625e-006

 -7.526738e-004 -2.657475e-005 -5.700645e-004 -1.800054e-004
  7.198999e-004  1.550680e-004 -2.336904e-004  4.304846e-004
 -7.772924e-005 -1.479584e-004 -1.246837e-004  1.170831e-004
 -8.518491e-005  1.859422e-004 -4.396248e-007 -2.745913e-005
 -8.275450e-005 -8.230131e-005 -3.649598e-005 -2.740881e-006
  9.100991e-006  8.519043e-005 -4.905553e-005  4.156387e-005
 -5.861034e-005 -6.964554e-005  4.401679e-006  8.079498e-005
 -1.152198e-004  4.098781e-005 -3.324899e-005  3.542776e-005
 -1.034983e-004 -5.733787e-005  4.608667e-005  3.122550e-006
 -6.646767e-005  5.193113e-006 -2.180955e-005 -2.201149e-005
 -2.263927e-005 -2.953586e-005  1.560658e-005 -4.139365e-005
 -1.734388e-005  4.217146e-006 -5.148022e-005 -1.343793e-005
 -8.819796e-006 -3.959855e-006 -1.685904e-006 -8.704125e-006
 -3.560169e-005  1.035259e-005 -2.693359e-005  4.686512e-006
 -4.102004e-005  1.085358e-005  6.313997e-006 -2.099354e-006
 -3.384882e-005 -2.676950e-006 -9.873368e-006  2.382154e-005
 -2.504788e-005  5.699419e-006  2.471026e-005  1.953825e-005
 -2.217623e-005  2.898146e-006  7.223545e-006  1.714467e-005
 -1.575902e-005  8.568813e-006  1.185808e-005  3.775348e-006
  1.030323e-006

  1.106218e-004 -3.263475e-005  5.855194e-006  2.436920e-006
 -7.913707e-005  8.619532e-006  7.209728e-005 -5.103569e-005
  3.387714e-005 -2.457435e-006 -1.219254e-005 -2.272319e-005
 -1.945567e-005 -4.396248e-007  5.007803e-005 -2.298987e-005
 -3.970887e-005  9.596040e-006 -1.087803e-005 -4.149638e-005
  2.230869e-005  1.433408e-006  1.069243e-005  1.710053e-005
  1.346894e-005 -2.335823e-005 -8.667077e-006 -3.394399e-005
  4.976151e-006  1.226130e-005  1.782734e-005 -1.685009e-005
  1.763869e-005  2.295771e-007 -6.876757e-006 -1.088230e-005
  6.719861e-006  2.112395e-005 -4.861130e-006 -4.590484e-006
  2.435072e-006 -7.676142e-006 -1.296524e-006  9.750001e-007
  8.541273e-007  1.763448e-005  1.208941e-006  8.535456e-006
 -5.937447e-006 -9.900511e-007  5.877855e-006  2.827040e-006
 -1.037996e-005  7.189068e-006  1.449027e-006  1.513518e-006
  9.470922e-006 -3.552887e-006  1.109534e-005  8.478249e-006
  1.027926e-005 -3.234694e-006  8.893634e-007 -3.231972e-007
  5.515938e-006 -6.086414e-007  1.011819e-005 -8.996178e-006
  7.161954e-006 -2.028636e-007 -3.778346e-006 -4.818021e-006
  5.359664e-006 -1.088155e-006  1.367697e-006 -8.575571e-006
  2.618992e-006

  9.691680e-005 -1.875410e-005  2.511028e-004 -1.790355e-004
 -1.401190e-004  2.332788e-005 -4.987941e-006  3.551551e-005
  3.983433e-005  3.874589e-005 -6.152112e-006  1.227221e-005
  2.161356e-005 -2.745913e-005 -2.298987e-005  1.531644e-004
  6.731933e-005 -9.523465e-006  2.263245e-005  1.912732e-005
  1.067777e-006 -3.651835e-006  2.286715e-005  1.208042e-005
  4.335259e-005  6.687986e-006 -2.460452e-005  2.898739e-005
  1.396202e-005  7.636582e-006 -4.489186e-006  4.525234e-005
 -4.707018e-005  8.961122e-006  4.181150e-006  2.806148e-005
 -2.574831e-006  1.582981e-005  3.697750e-005  6.517596e-005
  1.364903e-005 -9.230514e-006  2.235340e-005  4.658421e-005
  7.635657e-006 -2.021758e-005  1.768030e-005  8.502990e-006
  6.999357e-006 -2.730022e-005  3.234253e-006 -9.990494e-006
  1.815176e-005 -2.056902e-005 -1.908425e-006 -1.635942e-006
  1.011232e-005 -9.901128e-006  2.017338e-006 -1.016962e-005
 -3.552878e-006  5.884128e-006 -4.407333e-006 -1.769963e-007
  3.434027e-006  1.156401e-006 -2.020631e-005  1.755687e-006
 -3.668460e-006 -9.117838e-006 -2.141710e-006  7.721720e-006
 -2.553493e-006  1.394215e-006 -4.661340e-007  3.927774e-006
 -1.049958e-005

  2.441862e-004  2.288581e-005  3.067000e-004 -2.773898e-005
 -2.697496e-004 -4.736704e-005 -6.890039e-006  5.338584e-005
  3.385953e-005  3.753880e-005  6.592291e-005 -6.170725e-005
  1.570520e-005 -8.275450e-005 -3.970887e-005  6.731933e-005
  2.209362e-004 -6.874258e-006 -5.110636e-006  9.450829e-005
 -4.382453e-005 -4.041714e-005  1.543535e-005 -4.398298e-006
 -4.746696e-005  4.836985e-005  1.427405e-006  1.532906e-005
 -1.604157e-005 -2.212853e-005  2.342638e-005  2.119892e-006
  1.183979e-005  2.874600e-006 -2.134971e-007  2.809639e-006
  5.213917e-005 -3.177509e-005  2.331665e-005  2.490966e-005
  3.071986e-005  5.201858e-006 -1.280066e-005  2.844018e-005
  2.062708e-006 -1.566866e-005  1.424964e-005 -1.534315e-006
  6.104309e-006  1.042527e-005 -1.156118e-005  8.186168e-006
  3.456819e-005 -2.029221e-005  1.697466e-006  4.293808e-006
  1.090144e-005 -7.092089e-006  3.982184e-007 -9.055849e-006
 -4.576375e-007  4.491421e-006  1.277741e-005 -1.435958e-005
  1.209393e-006  6.477037e-006 -2.143364e-005  1.241267e-006
  9.185404e-006 -7.806013e-006 -6.740842e-007  1.233710e-005
  2.859462e-006 -3.749231e-006 -7.935006e-006  1.424063e-005
 -6.051109e-006

  5.961917e-004  9.589105e-005  4.524849e-004  2.341037e-004
 -5.535740e-004 -1.471675e-004  2.750685e-004 -4.613729e-004
  7.374195e-005  1.724566e-004  1.347969e-004 -1.593696e-004
  6.344573e-005 -8.230131e-005  9.596040e-006 -9.523465e-006
 -6.874258e-006  1.422978e-004  4.233386e-005 -2.296811e-005
 -1.208008e-005 -1.860973e-005  6.540697e-005 -2.022060e-005
  9.011562e-005  7.517866e-005  1.839807e-005 -6.871599e-005
  1.429411e-004 -2.530417e-005  4.693826e-005 -1.262177e-005
  1.305332e-004  5.332413e-005 -3.210099e-005  1.511314e-005
  6.664961e-005 -1.279986e-006  1.970968e-005  2.837650e-005
  2.156374e-005  2.539790e-005 -1.260917e-005  2.101124e-005
  1.867146e-005  7.452515e-006  3.852708e-005  7.074535e-006
  2.488874e-005  7.596327e-006 -4.038743e-006  7.619137e-006
  3.242761e-005 -1.303938e-006  2.376536e-005 -6.467326e-006
  3.580461e-005 -1.438466e-005 -8.316149e-006 -2.772212e-006
  3.438766e-005 -4.463789e-006  8.953709e-006 -8.063647e-006
  2.359473e-005 -7.122454e-006 -1.764465e-005 -9.872941e-006
  3.154745e-006  3.971912e-006 -8.285351e-006 -2.272442e-005
  1.848466e-006 -1.119047e-005 -1.431546e-005 -2.163676e-005
  5.411567e-006

  1.517139e-004  1.668286e-005  2.657980e-004  3.211179e-005
 -1.661295e-004 -2.597710e-007  8.486814e-005 -1.798416e-004
  3.517333e-005  6.381112e-005  5.655369e-005 -4.074934e-006
  4.167772e-005 -3.649598e-005 -1.087803e-005  2.263245e-005
 -5.110636e-006  4.233386e-005  5.695047e-005 -1.549575e-006
  2.272775e-005 -1.136648e-005  2.988176e-006 -4.375527e-006
  6.406195e-005  2.364881e-005 -1.757990e-007 -1.897056e-006
  4.300367e-005 -1.810778e-005 -8.779208e-006  3.584769e-006
  1.235506e-005  3.538580e-005 -6.393127e-007  6.484707e-006
  9.095455e-006 -4.297772e-006  1.400864e-005  1.959869e-005
  1.318839e-005  1.311171e-005  9.174969e-006  1.436894e-005
  1.198140e-005 -1.618563e-005  1.681887e-005  3.657874e-007
  7.159285e-006  1.675400e-006 -3.138224e-006  1.472237e-006
  1.519693e-005 -4.610346e-006  1.061977e-005  3.174649e-006
  1.012354e-005  2.891955e-006 -6.676988e-006  1.945438e-006
  1.259455e-005 -1.651110e-006  3.793220e-006 -4.034691e-006
  6.521364e-006 -4.128818e-006 -1.235621e-005 -6.447398e-006
  6.091658e-007 -1.872422e-006 -2.008152e-007 -9.329541e-006
 -2.240926e-006 -1.131887e-006 -3.133002e-006 -4.662634e-006
 -4.871251e-006

 -1.180043e-004  3.894337e-005 -2.315135e-005  2.951537e-005
  1.322289e-004 -2.340832e-005 -5.153675e-005  9.669622e-005
 -6.815626e-005 -1.570604e-005  3.879349e-005 -3.140120e-006
  1.549690e-005 -2.740881e-006 -4.149638e-005  1.912732e-005
  9.450829e-005 -2.296811e-005 -1.549575e-006  9.212002e-005
 -2.881278e-005 -1.472841e-005 -1.329814e-005  9.103739e-006
 -4.727029e-005  1.871316e-005  1.926379e-005  5.358527e-005
 -4.102913e-005 -1.922394e-005 -5.008355e-006  1.061105e-006
 -2.311386e-005 -9.276419e-006  1.301939e-005 -5.554461e-006
  2.094143e-005 -3.380511e-005 -5.613615e-007  6.565420e-006
  1.766152e-005  2.702176e-006 -1.219538e-005  3.054094e-006
 -4.766568e-006 -1.521904e-005 -6.025678e-006 -2.342492e-006
 -1.796596e-006  1.533780e-005 -9.969789e-006  9.814592e-006
  7.803081e-006 -4.453377e-006  4.596853e-007  1.302777e-005
 -1.501430e-005  1.938924e-006 -2.815063e-006 -6.474933e-007
 -1.410074e-005  8.315366e-007  1.005947e-005  1.346773e-006
 -5.188932e-006  1.070617e-006 -3.635512e-006  1.246464e-005
  2.534759e-006 -1.546374e-006  5.818410e-006  8.436849e-006
  1.999131e-006 -4.388725e-006  6.789032e-008  9.682606e-006
  2.534005e-006

 -1.158744e-004 -4.106465e-005  4.013582e-005 -1.886611e-004
  1.144292e-004  1.182880e-004 -8.534088e-005  1.005271e-004
  5.223262e-005 -2.002289e-005 -7.895203e-005  1.388213e-004
 -5.072693e-005  9.100991e-006  2.230869e-005  1.067777e-006
 -4.382453e-005 -1.208008e-005  2.272775e-005 -2.881278e-005
  1.405993e-004 -1.185403e-005 -5.193647e-005  6.323087e-005
  5.810028e-005 -5.642618e-005 -4.478894e-005  3.036952e-005
 -5.839382e-005  9.158192e-006 -4.237879e-005  9.597921e-006
 -1.044130e-004  1.935395e-005  6.882928e-006 -3.893133e-006
 -5.461806e-005  2.579510e-005 -1.315671e-005  1.834225e-005
 -1.499683e-005 -1.610829e-005  2.335621e-005  1.890189e-005
 -6.486613e-006 -8.354530e-006 -1.272599e-005  2.129825e-005
 -2.659781e-005 -5.982329e-006  1.173734e-005  9.852374e-006
 -1.758305e-005  6.267689e-006 -5.741282e-006  2.090733e-005
  3.955017e-006  8.721286e-006  1.382944e-005  1.759585e-005
  1.815098e-005 -1.566034e-005 -5.749464e-006  6.081104e-006
  2.670930e-006 -8.745510e-006  6.950396e-006 -1.813799e-005
  2.601085e-006 -1.637278e-005 -5.388046e-006 -8.905091e-006
 -1.939207e-006  4.061329e-006  7.290017e-007 -2.307958e-006
 -4.820522e-006

 -2.946915e-004  7.528131e-006 -1.935022e-004 -6.141626e-005
  2.875681e-004  6.630005e-005 -7.321607e-005  1.583497e-004
 -1.635008e-005 -5.660262e-005 -4.815055e-005  1.847102e-005
 -2.866230e-005  8.519043e-005  1.433408e-006 -3.651835e-006
 -4.041714e-005 -1.860973e-005 -1.136648e-005 -1.472841e-005
 -1.185403e-005  6.165921e-005 -6.030157e-006  1.335447e-005
 -7.084418e-006 -2.129380e-005  1.405455e-006  3.302807e-005
 -1.979278e-005  2.170851e-005 -6.756984e-006  3.443762e-005
 -2.699241e-005 -3.008660e-005  1.775319e-005  6.167499e-006
 -3.365173e-005  7.878893e-006 -1.352030e-006 -8.246903e-006
 -1.041858e-005 -1.008590e-005  1.158117e-005 -2.204335e-005
 -3.523182e-006  1.045802e-005 -1.706759e-005 -7.344550e-006
  8.463385e-006 -5.159119e-006 -2.462309e-006 -7.337561e-006
 -9.581731e-006  8.951667e-007 -1.436421e-005 -3.645425e-006
 -1.362273e-005  3.795922e-007  1.685549e-006 -5.493688e-006
 -1.400452e-005  2.618636e-006 -6.072507e-006  1.178403e-005
 -9.395851e-006  5.854796e-006  9.391777e-006  1.264113e-005
 -1.236119e-005  3.429050e-006  3.665690e-006  9.558234e-006
 -9.159391e-006  5.140654e-006  7.361024e-006  9.425592e-007
  1.096542e-006

  3.975516e-004  4.392286e-005  2.665691e-004  1.508740e-004
 -3.940133e-004 -1.216073e-004  2.017984e-004 -2.543648e-004
  8.263296e-006  1.065002e-004  9.123478e-005 -1.653762e-004
  4.542135e-005 -4.905553e-005  1.069243e-005  2.286715e-005
  1.543535e-005  6.540697e-005  2.988176e-006 -1.329814e-005
 -5.193647e-005 -6.030157e-006  7.720282e-005 -3.382548e-005
  1.288307e-005  4.513782e-005  2.486007e-005 -7.591769e-005
  1.089360e-004 -2.056700e-006  5.123122e-005 -2.060309e-005
  1.120309e-004  6.747847e-006 -2.275988e-005  8.165204e-006
  7.289856e-005  6.921991e-006  1.888335e-005  1.493015e-005
  2.163055e-005  8.756872e-006 -7.684315e-006  1.087441e-005
  1.774472e-005  1.644878e-005  2.333384e-005 -8.852738e-006
  2.311729e-005 -7.154634e-006  4.075898e-007 -1.119585e-005
  2.073229e-005 -5.167963e-006  6.939210e-006 -2.236085e-005
  2.156419e-005 -1.296558e-005 -6.007444e-007 -1.122821e-005
  8.811883e-006  8.488429e-006  4.347163e-007 -7.738913e-006
  1.318940e-005  3.781713e-006 -8.079882e-006 -2.026032e-006
  2.810692e-007  4.018497e-006 -5.464705e-006 -1.113690e-005
  2.444044e-006 -6.910897e-006 -5.593194e-006 -1.562055e-005
  1.771466e-006

 -1.628251e-004 -2.436337e-005 -1.023421e-004 -1.438475e-004
  2.093108e-004  8.178706e-005 -8.716387e-005  1.596822e-004
  2.197988e-005 -5.022512e-005 -6.518859e-005  8.324141e-005
 -5.222096e-005  4.156387e-005  1.710053e-005  1.208042e-005
 -4.398298e-006 -2.022060e-005 -4.375527e-006  9.103739e-006
  6.323087e-005  1.335447e-005 -3.382548e-005  7.128584e-005
  2.042805e-005 -3.824918e-005 -2.715933e-005  6.638938e-005
 -7.926292e-005  1.111248e-005 -2.124085e-005  2.780973e-005
 -9.477740e-005 -4.774128e-006  1.297662e-005 -8.318218e-006
 -4.742998e-005  9.578205e-006 -4.292215e-006  1.182843e-005
 -2.552273e-006 -1.649502e-005  9.043624e-006  6.591953e-006
 -6.036954e-006 -2.376309e-006 -1.211962e-005  2.346480e-005
 -1.182537e-005  2.430858e-006  2.453461e-006  1.667914e-005
 -1.484412e-005  5.681926e-006 -5.485397e-006  2.540454e-005
 -8.006007e-006 -4.042346e-007  9.734392e-006  1.178738e-005
  1.249805e-006 -1.217305e-005  3.227397e-006  1.295967e-005
 -3.818109e-006 -4.997128e-006  1.045031e-005  5.143613e-007
 -1.368249e-006 -5.161974e-006  1.387633e-006  5.075264e-006
 -2.628847e-006  1.541311e-006  2.143980e-006  2.401779e-006
  2.043349e-006

  4.445247e-004  6.986322e-006  4.201421e-004  4.286282e-005
 -3.404713e-004 -4.271454e-005  2.204773e-004 -3.782741e-004
  1.140913e-004  9.045871e-005  7.369448e-005 -4.782411e-005
  4.543841e-005 -5.861034e-005  1.346894e-005  4.335259e-005
 -4.746696e-005  9.011562e-005  6.406195e-005 -4.727029e-005
  5.810028e-005 -7.084418e-006  1.288307e-005  2.042805e-005
  1.918266e-004  1.935643e-005 -3.598886e-005  1.782595e-006
  1.070518e-004 -2.244856e-005 -1.909320e-005  3.181408e-005
  9.240080e-006  6.681412e-005 -2.921480e-005  4.588274e-006
 -4.597831e-005  3.804782e-005  2.393722e-005  3.974753e-005
 -1.123249e-006  3.656998e-005  1.952995e-005  4.809862e-005
  1.911893e-005 -6.477241e-006  4.613853e-005  4.335552e-005
  1.628429e-005 -1.221934e-005  8.287021e-006  1.339893e-005
  2.050142e-005 -1.475599e-005  2.470458e-005  1.403685e-005
  3.558420e-005 -1.330173e-005 -6.744705e-006  1.241836e-005
  3.662917e-005 -1.031634e-005  6.873771e-006  4.429820e-006
  1.964939e-005 -1.063311e-005 -1.773648e-005 -1.459379e-005
  6.784864e-006  8.186555e-008 -4.958586e-006 -1.630053e-005
  5.739024e-006 -1.245470e-006 -1.199239e-005 -8.472691e-006
  5.764562e-006

  3.616548e-004  6.532445e-005  2.787175e-004  1.793018e-004
 -3.574757e-004 -1.230819e-004  1.445606e-004 -2.624973e-004
  1.753505e-005  1.102105e-004  1.090267e-004 -1.097155e-004
  6.151513e-005 -6.964554e-005 -2.335823e-005  6.687986e-006
  4.836985e-005  7.517866e-005  2.364881e-005  1.871316e-005
 -5.642618e-005 -2.129380e-005  4.513782e-005 -3.824918e-005
  1.935643e-005  7.665157e-005  2.335182e-005 -3.195533e-005
  8.283344e-005 -2.649237e-005  3.243870e-005 -6.960618e-006
  9.334086e-005  2.758888e-005 -1.563043e-005  1.371462e-005
  5.627203e-005 -2.382946e-005  2.317094e-005  1.092979e-005
  2.039499e-005  2.180782e-005 -1.510078e-005  7.771925e-006
  1.441068e-005 -5.915017e-006  2.733793e-005 -7.807083e-006
  2.483291e-005  7.862218e-006 -1.051730e-005  2.705221e-006
  3.297902e-005 -5.610311e-006  1.539640e-005 -9.289609e-006
  1.654568e-005 -8.882675e-006 -1.488045e-005 -1.068623e-005
  1.046280e-005  4.031055e-006  7.586704e-006 -1.075536e-005
  9.147492e-006 -2.129291e-006 -1.790202e-005  1.453146e-006
 -1.337435e-006  8.467991e-006 -1.317661e-006 -7.730328e-006
 -1.765872e-006 -5.794021e-006 -9.269108e-006 -5.771951e-006
  6.621765e-007

  4.133002e-005  3.440439e-005 -8.290364e-006  1.429473e-004
 -4.927303e-005 -6.266986e-005  7.106581e-005 -7.827439e-005
 -5.458365e-005  2.768282e-005  6.175175e-005 -7.290307e-005
  2.976381e-005  4.401679e-006 -8.667077e-006 -2.460452e-005
  1.427405e-006  1.839807e-005 -1.757990e-007  1.926379e-005
 -4.478894e-005  1.405455e-006  2.486007e-005 -2.715933e-005
 -3.598886e-005  2.335182e-005  4.465761e-005 -2.900599e-005
  4.073493e-005 -7.384866e-006  2.506177e-005 -2.509537e-005
  7.288171e-005 -1.033889e-005  2.922555e-006  3.412150e-006
  5.545467e-005 -2.038842e-005 -9.815762e-006 -1.089900e-005
  7.796455e-006  3.532099e-006 -1.589594e-005 -1.750552e-005
 -1.850597e-006  3.020532e-006 -4.959657e-006 -2.269258e-005
  6.536789e-006  1.153183e-005 -6.231328e-007 -4.826819e-006
  8.444166e-006  4.301156e-006  2.083346e-006 -8.393659e-006
 -3.524030e-006  3.668985e-006 -3.164684e-006 -4.498293e-006
 -4.884438e-006  3.985287e-006 -8.988206e-007 -4.815669e-007
  5.896386e-007  3.810571e-006  1.644773e-006  8.059472e-006
  3.307997e-008  5.168865e-006  2.174442e-006 -3.023251e-006
 -1.435755e-007 -4.638997e-006  4.856427e-007 -8.473239e-006
  5.671977e-006

 -5.183909e-004 -3.485676e-005 -3.230763e-004 -2.062310e-004
  5.504461e-004  1.239735e-004 -2.461119e-004  3.483016e-004
 -3.209265e-005 -1.245599e-004 -9.771458e-005  1.784202e-004
 -4.800637e-005  8.079498e-005 -3.394399e-005  2.898739e-005
  1.532906e-005 -6.871599e-005 -1.897056e-006  5.358527e-005
  3.036952e-005  3.302807e-005 -7.591769e-005  6.638938e-005
  1.782595e-006 -3.195533e-005 -2.900599e-005  1.618789e-004
 -1.367525e-004 -3.954942e-006 -5.957719e-005  7.624106e-005
 -1.709646e-004 -2.237860e-005  3.630830e-005 -2.610458e-006
 -1.082122e-004 -1.900031e-005  1.859318e-006 -3.522154e-006
 -1.508117e-005 -1.062681e-005  1.341716e-005 -1.037669e-005
 -9.041113e-006 -2.541226e-005 -2.006164e-005  1.736841e-005
 -4.239170e-006  4.713520e-006 -9.267768e-006  1.771400e-005
 -1.198208e-005 -2.522658e-006 -1.078776e-005  3.344208e-005
 -3.225365e-005  4.635501e-006 -4.477602e-006  8.011673e-006
 -2.285567e-005 -6.109397e-006  4.199247e-006  2.086443e-005
 -2.198233e-005 -4.206850e-006  5.692416e-006  1.917392e-005
 -1.342815e-005  3.004157e-007  1.102870e-005  2.062638e-005
 -1.043113e-005  6.021621e-006  8.409093e-006  2.176244e-005
  3.224417e-006

  7.946005e-004  9.936741e-005  5.902540e-004  3.586654e-004
 -7.400943e-004 -2.293100e-004  4.317565e-004 -6.326911e-004
  3.378257e-005  2.036542e-004  2.081353e-004 -2.834551e-004
  1.253353e-004 -1.152198e-004  4.976151e-006  1.396202e-005
 -1.604157e-005  1.429411e-004  4.300367e-005 -4.102913e-005
 -5.839382e-005 -1.979278e-005  1.089360e-004 -7.926292e-005
  1.070518e-004  8.283344e-005  4.073493e-005 -1.367525e-004
  2.588476e-004 -2.640857e-005  5.978497e-005 -3.257086e-005
  2.186999e-004  4.732704e-005 -5.126472e-005  1.816129e-005
  9.715647e-005  2.058668e-005  1.652224e-005  2.513704e-005
  1.507958e-005  4.429299e-005 -7.802881e-006  2.992052e-005
  2.442971e-005  2.067690e-005  5.492680e-005 -6.568609e-006
  3.529288e-005 -6.972433e-006  1.182424e-005 -1.589368e-005
  4.699872e-005 -1.507851e-005  2.399830e-005 -3.178848e-005
  5.057724e-005 -1.747459e-005 -8.021404e-006 -9.791123e-006
  3.430749e-005  8.990517e-006 -1.583501e-006 -1.274355e-005
  3.157611e-005  2.799343e-006 -2.286188e-005 -8.298084e-006
  1.178326e-005  4.457445e-006 -9.687118e-006 -2.676310e-005
  1.029546e-005 -1.019325e-005 -1.261266e-005 -2.714168e-005
  9.520570e-006

 -1.428999e-004 -3.708562e-006 -1.151710e-004 -7.879941e-005
  1.251173e-004  5.036733e-005 -5.819353e-005  1.214585e-004
 -2.274794e-006 -2.731916e-005 -5.103970e-005  1.800354e-005
 -2.595704e-005  4.098781e-005  1.226130e-005  7.636582e-006
 -2.212853e-005 -2.530417e-005 -1.810778e-005 -1.922394e-005
  9.158192e-006  2.170851e-005 -2.056700e-006  1.111248e-005
 -2.244856e-005 -2.649237e-005 -7.384866e-006 -3.954942e-006
 -2.640857e-005  2.711517e-005 -6.890856e-007  3.238775e-006
 -2.183064e-005 -1.533760e-005  7.657972e-006  3.590875e-006
 -6.662748e-006  1.592602e-005 -5.054161e-006  3.409910e-006
 -5.061971e-006 -1.730693e-005  9.206988e-006 -2.939344e-006
 -5.716632e-006  8.039556e-006 -1.424701e-005 -2.466172e-006
 -7.224285e-006 -7.977783e-006  5.496999e-006 -6.690855e-006
 -1.286099e-005  4.509011e-006 -1.155978e-005 -4.023773e-006
 -6.060431e-006  1.322513e-006  7.742541e-006 -4.222358e-006
 -6.177099e-006 -1.138830e-006 -7.350341e-006  2.943854e-006
 -2.016382e-006  2.982018e-006  7.883932e-006  1.388496e-006
 -3.685434e-006 -2.644264e-006 -8.294452e-007  5.178961e-006
 -3.553745e-006  5.127768e-006  3.327604e-006 -7.316758e-007
 -4.073474e-006

  2.748372e-004  2.887448e-005  1.462784e-004  1.221582e-004
 -2.793820e-004 -8.116332e-005  1.286227e-004 -1.458687e-004
  9.972564e-006  6.919821e-005  5.904848e-005 -1.088276e-004
  2.191223e-005 -3.324899e-005  1.782734e-005 -4.489186e-006
  2.342638e-005  4.693826e-005 -8.779208e-006 -5.008355e-006
 -4.237879e-005 -6.756984e-006  5.123122e-005 -2.124085e-005
 -1.909320e-005  3.243870e-005  2.506177e-005 -5.957719e-005
  5.978497e-005 -6.890856e-007  5.212148e-005 -2.256459e-005
  9.592250e-005  2.782202e-008 -9.938193e-006  7.318740e-006
  7.151232e-005 -5.700174e-006  6.900660e-006  6.221047e-006
  1.918316e-005 -2.002328e-006 -1.663183e-005  5.352189e-007
  5.333520e-006  1.432479e-005  9.325904e-006 -1.095270e-005
  9.950762e-006  4.183851e-006 -3.055374e-006 -3.459334e-006
  1.336470e-005  1.361506e-006  4.612258e-006 -1.329751e-005
  1.377354e-005 -8.802745e-006  2.649565e-006 -7.946761e-006
  7.841424e-006  4.314932e-006  2.056872e-006 -8.355895e-006
  9.464732e-006  2.949651e-006 -3.299658e-006 -8.742742e-007
  3.770906e-006  4.038393e-006 -4.507891e-006 -4.954056e-006
  1.755154e-006 -5.834407e-006 -3.394817e-006 -1.223820e-005
  1.962231e-006

 -1.811398e-004 -2.068609e-005 -7.038496e-005 -1.574655e-004
  1.730255e-004  6.743448e-005 -1.157964e-004  1.452787e-004
  3.099963e-005 -4.029112e-005 -6.399235e-005  8.455408e-005
 -2.503766e-005  3.542776e-005 -1.685009e-005  4.525234e-005
  2.119892e-006 -1.262177e-005  3.584769e-006  1.061105e-006
  9.597921e-006  3.443762e-005 -2.060309e-005  2.780973e-005
  3.181408e-005 -6.960618e-006 -2.509537e-005  7.624106e-005
 -3.257086e-005  3.238775e-006 -2.256459e-005  7.159634e-005
 -7.406837e-005 -1.098291e-005  1.244571e-005  1.841556e-005
 -6.840398e-005  9.912847e-007  1.364723e-005  1.263749e-005
 -1.679388e-005 -6.207628e-006  1.469906e-005 -5.642312e-007
 -2.416772e-006 -8.463209e-006  1.224384e-006  7.436767e-006
  8.481427e-006 -7.950313e-006 -2.824785e-006 -6.658778e-007
  4.815379e-006 -7.854948e-006 -7.767106e-006  6.444534e-006
 -5.070799e-006 -5.306663e-006 -3.995729e-006 -3.184822e-006
 -6.223300e-006  1.273570e-006 -3.375013e-006  1.108971e-005
 -1.006147e-005 -9.412080e-007 -4.981930e-006  1.081121e-005
 -1.241227e-005 -4.738909e-007  3.074336e-006  1.203707e-005
 -1.084183e-005  3.161693e-006  5.066840e-006  8.478538e-006
 -1.120743e-006

  7.337811e-004  9.832431e-005  4.408941e-004  4.334489e-004
 -7.138889e-004 -2.405660e-004  3.988460e-004 -5.530331e-004
  7.534884e-006  1.863734e-004  2.133072e-004 -2.947255e-004
  1.057548e-004 -1.034983e-004  1.763869e-005 -4.707018e-005
  1.183979e-005  1.305332e-004  1.235506e-005 -2.311386e-005
 -1.044130e-004 -2.699241e-005  1.120309e-004 -9.477740e-005
  9.240080e-006  9.334086e-005  7.288171e-005 -1.709646e-004
  2.186999e-004 -2.183064e-005  9.592250e-005 -7.406837e-005
  2.796278e-004  2.820457e-005 -3.992326e-005  1.683245e-005
  1.593597e-004 -8.360837e-006  3.343802e-006  2.070368e-006
  2.663056e-005  3.202008e-005 -3.751633e-005  2.008547e-006
  1.050226e-005  2.726359e-005  3.617171e-005 -2.915233e-005
  2.647146e-005  1.335324e-005  2.823069e-006 -1.264819e-005
  4.182342e-005 -2.363169e-007  2.330701e-005 -3.611453e-005
  3.966465e-005 -1.272629e-005 -7.915554e-006 -1.449023e-005
  2.748161e-005  9.854233e-006  2.100545e-006 -2.102500e-005
  2.760706e-005  6.039643e-006 -1.394462e-005 -4.359334e-006
  1.639243e-005  1.365234e-005 -7.631861e-006 -2.058743e-005
  1.025589e-005 -1.200275e-005 -1.179287e-005 -2.953721e-005
  8.002460e-006

  3.041223e-004  3.046697e-005  2.607289e-004  7.368224e-005
 -2.752295e-004 -4.340117e-005  1.208143e-004 -2.434186e-004
  5.850687e-005  8.046734e-005  6.155385e-005 -3.683959e-005
  4.097880e-005 -5.733787e-005  2.295771e-007  8.961122e-006
  2.874600e-006  5.332413e-005  3.538580e-005 -9.276419e-006
  1.935395e-005 -3.008660e-005  6.747847e-006 -4.774128e-006
  6.681412e-005  2.758888e-005 -1.033889e-005 -2.237860e-005
  4.732704e-005 -1.533760e-005  2.782202e-008 -1.098291e-005
  2.820457e-005  5.080267e-005 -1.480523e-005  2.982379e-006
  1.328061e-005  6.007527e-006  1.008957e-005  2.211035e-005
  1.222623e-005  1.714419e-005  1.517978e-006  2.933499e-005
  1.009583e-005 -1.111173e-005  2.382705e-005  1.753394e-005
  3.309845e-007  2.738835e-006  9.348494e-007  9.428261e-006
  1.193377e-005 -3.537008e-006  1.648548e-005  6.026313e-006
  1.772231e-005 -3.840563e-006 -4.841486e-006  2.665655e-006
  2.121754e-005 -8.232654e-006  7.837261e-006 -8.035940e-006
  1.370890e-005 -6.981294e-006 -1.312996e-005 -1.190807e-005
  8.040373e-006 -1.274232e-006 -4.247344e-006 -9.874748e-006
  3.805423e-006 -1.666730e-006 -1.067955e-005 -4.351642e-006
 -2.350318e-006

 -2.606346e-004 -1.059457e-005 -1.354047e-004 -6.976012e-005
  2.229507e-004  6.571094e-005 -8.938599e-005  1.633406e-004
 -2.558426e-005 -3.783722e-005 -3.220253e-005  6.152753e-005
 -1.521623e-005  4.608667e-005 -6.876757e-006  4.181150e-006
 -2.134971e-007 -3.210099e-005 -6.393127e-007  1.301939e-005
  6.882928e-006  1.775319e-005 -2.275988e-005  1.297662e-005
 -2.921480e-005 -1.563043e-005  2.922555e-006  3.630830e-005
 -5.126472e-005  7.657972e-006 -9.938193e-006  1.244571e-005
 -3.992326e-005 -1.480523e-005  2.672120e-005  7.352299e-006
 -9.435071e-006 -1.008475e-005 -2.732015e-006 -2.953630e-006
  5.543395e-007 -1.503484e-005  5.339686e-006 -1.136970e-005
 -4.029422e-006 -1.027875e-005 -1.915207e-005 -1.170527e-005
 -5.807164e-006  1.832050e-006 -3.520127e-006 -2.469082e-006
 -5.695035e-006  2.094006e-006 -1.071903e-005  4.096253e-006
 -1.564373e-005  6.995251e-006  1.982443e-006 -1.467875e-006
 -1.204348e-005 -1.604207e-007 -3.316302e-006  3.994552e-006
 -9.532492e-006  2.551458e-006  4.612295e-006  6.645841e-006
 -5.413170e-006 -4.539482e-007  2.595989e-006  8.139821e-006
 -7.255560e-006  4.232293e-006  5.200376e-006  3.265325e-006
 -3.112127e-006

 -9.557551e-006  1.263697e-005  5.363140e-005 -4.162834e-005
 -4.149182e-005  5.807352e-006 -1.395594e-005  1.370587e-005
  1.786553e-005  3.205018e-005 -9.890280e-007  1.527053e-005
  4.429230e-006  3.122550e-006 -1.088230e-005  2.806148e-005
  2.809639e-006  1.511314e-005  6.484707e-006 -5.554461e-006
 -3.893133e-006  6.167499e-006  8.165204e-006 -8.318218e-006
  4.588274e-006  1.371462e-005  3.412150e-006 -2.610458e-006
  1.816129e-005  3.590875e-006  7.318740e-006  1.841556e-005
  1.683245e-005  2.982379e-006  7.352299e-006  3.219615e-005
  1.029591e-005 -2.363136e-006  6.588326e-006  2.134645e-005
 -7.722620e-006 -6.793526e-006  2.278520e-006  4.783948e-006
 -6.048762e-006 -8.193095e-006  1.310547e-006 -1.339468e-005
  1.782328e-006 -4.447418e-006  2.931783e-006 -9.421095e-006
  1.344839e-005 -1.816701e-006 -3.166360e-006 -6.681216e-006
  5.131677e-006 -1.512691e-006 -3.304004e-006 -6.543541e-006
  1.494315e-006  1.373653e-006 -7.496110e-006  2.311795e-007
 -7.976825e-007  1.982451e-007 -8.015766e-006  3.152745e-006
 -4.488175e-006 -1.646642e-006 -1.958933e-006  2.092606e-006
 -6.207827e-006 -8.714500e-008  7.373898e-007 -4.530497e-006
 -4.293621e-006

  3.937777e-004  7.816628e-005  3.098645e-004  2.342955e-004
 -4.296907e-004 -1.318153e-004  2.154536e-004 -2.586098e-004
 -2.608984e-005  1.338932e-004  1.353043e-004 -1.743525e-004
  6.536120e-005 -6.646767e-005  6.719861e-006 -2.574831e-006
  5.213917e-005  6.664961e-005  9.095455e-006  2.094143e-005
 -5.461806e-005 -3.365173e-005  7.289856e-005 -4.742998e-005
 -4.597831e-005  5.627203e-005  5.545467e-005 -1.082122e-004
  9.715647e-005 -6.662748e-006  7.151232e-005 -6.840398e-005
  1.593597e-004  1.328061e-005 -9.435071e-006  1.029591e-005
  1.503881e-004 -1.834959e-005  4.445613e-006  2.002117e-005
  4.259500e-005 -6.292438e-007 -2.558302e-005  8.294606e-006
  6.383794e-006  8.919900e-006  7.291413e-006 -2.852151e-005
  5.561109e-006  1.025837e-005 -4.117178e-006 -7.056338e-006
  2.216827e-005  4.326508e-006  9.449998e-006 -1.962921e-005
  1.626283e-005 -2.932862e-006  4.146704e-006 -1.248665e-005
  1.052134e-005  5.991679e-006  2.962403e-006 -1.843998e-005
  1.833117e-005  4.083048e-006 -7.716117e-006 -4.423792e-006
  1.005474e-005  1.441056e-006 -6.671977e-006 -1.329651e-005
  4.868272e-006 -9.260258e-006 -6.671032e-006 -2.035816e-005
 -1.793481e-006

  6.002115e-005 -1.038858e-005  4.069214e-005 -4.189392e-005
 -3.262971e-005  1.360186e-005  4.428362e-005 -3.293000e-005
  2.811178e-005  7.614062e-007 -1.550466e-005 -1.950784e-005
 -7.093608e-006  5.193113e-006  2.112395e-005  1.582981e-005
 -3.177509e-005 -1.279986e-006 -4.297772e-006 -3.380511e-005
  2.579510e-005  7.878893e-006  6.921991e-006  9.578205e-006
  3.804782e-005 -2.382946e-005 -2.038842e-005 -1.900031e-005
  2.058668e-005  1.592602e-005 -5.700174e-006  9.912847e-007
 -8.360837e-006  6.007527e-006 -1.008475e-005 -2.363136e-006
 -1.834959e-005  3.544056e-005 -1.130639e-008  1.027674e-005
 -5.673557e-006  1.658162e-007  1.299973e-005  1.713926e-005
  3.877352e-006  1.099682e-005  5.269132e-006  1.571379e-005
 -3.739347e-006 -1.421611e-005  1.049593e-005 -3.897336e-006
 -8.833285e-006 -2.975380e-006 -2.201110e-006 -2.444026e-006
  7.854603e-006 -4.940575e-006  7.752307e-006  1.996033e-006
  6.411890e-006 -1.717016e-006 -3.212157e-006  2.449587e-006
  7.055747e-006  1.255857e-006  3.291443e-006 -6.548233e-006
  4.083463e-006 -4.128255e-006 -4.052475e-006 -2.600541e-006
  4.367805e-006  2.329533e-006 -8.456774e-007 -3.285874e-006
 -6.484260e-007

  1.065728e-004 -4.108412e-006  1.479260e-004 -1.852926e-005
 -1.208463e-004 -1.426979e-005  3.844389e-005 -5.616724e-005
  2.641909e-005  3.551191e-005  2.138272e-005 -2.007483e-005
  1.217151e-005 -2.180955e-005 -4.861130e-006  3.697750e-005
  2.331665e-005  1.970968e-005  1.400864e-005 -5.613615e-007
 -1.315671e-005 -1.352030e-006  1.888335e-005 -4.292215e-006
  2.393722e-005  2.317094e-005 -9.815762e-006  1.859318e-006
  1.652224e-005 -5.054161e-006  6.900660e-006  1.364723e-005
  3.343802e-006  1.008957e-005 -2.732015e-006  6.588326e-006
  4.445613e-006 -1.130639e-008  2.756602e-005  1.659105e-005
  1.477178e-005  5.390345e-006  5.077529e-006  1.253455e-005
  1.261852e-005 -4.863069e-006  1.455521e-005  2.130968e-006
  1.508783e-005 -8.980387e-006 -9.035234e-006 -1.677457e-006
  1.218813e-005 -7.835207e-006  4.574537e-006 -5.493110e-006
  8.173494e-006 -7.224391e-006 -4.695828e-006 -6.257554e-006
  1.661258e-006  4.810011e-006  3.906618e-006 -5.112205e-006
  1.159166e-006 -1.091174e-006 -9.680812e-006 -2.122488e-006
 -5.760903e-006  3.194566e-006 -1.446589e-006 -1.596450e-006
 -3.468804e-006 -5.572442e-007 -2.873466e-006  2.648845e-007
 -5.013254e-006

  1.237983e-004  2.932005e-005  2.160070e-004 -5.379004e-005
 -1.331130e-004 -1.310283e-006  4.374958e-005 -5.774749e-005
  3.550349e-005  5.671846e-005  2.022469e-005 -1.277806e-005
  1.506605e-005 -2.201149e-005 -4.590484e-006  6.517596e-005
  2.490966e-005  2.837650e-005  1.959869e-005  6.565420e-006
  1.834225e-005 -8.246903e-006  1.493015e-005  1.182843e-005
  3.974753e-005  1.092979e-005 -1.089900e-005 -3.522154e-006
  2.513704e-005  3.409910e-006  6.221047e-006  1.263749e-005
  2.070368e-006  2.211035e-005 -2.953630e-006  2.134645e-005
  2.002117e-005  1.027674e-005  1.659105e-005  5.200448e-005
  1.116950e-005 -2.951302e-006  7.296817e-006  3.426781e-005
 -4.104227e-006 -8.136858e-006  1.134043e-005  7.245530e-006
 -1.757797e-006 -8.792010e-006  2.254388e-006 -4.218672e-007
  1.201238e-005 -5.797336e-006  5.716729e-006  1.981813e-006
  1.436524e-005 -5.889641e-006  2.923827e-006 -2.998678e-006
  1.034055e-005 -2.972981e-006 -3.079225e-007 -2.464707e-006
  9.544807e-006 -3.621268e-006 -1.278890e-005 -3.906141e-006
  1.655072e-006 -7.216784e-006 -4.259336e-006 -2.291686e-006
  8.002918e-007 -2.349896e-006 -3.935980e-006 -4.597317e-006
 -5.287164e-006

  1.352429e-004  2.210819e-005  1.470582e-004  6.660952e-005
 -1.298534e-004 -3.074916e-005  8.371820e-005 -9.928955e-005
 -4.176577e-006  4.513179e-005  5.176025e-005 -5.868083e-005
  2.765733e-005 -2.263927e-005  2.435072e-006  1.364903e-005
  3.071986e-005  2.156374e-005  1.318839e-005  1.766152e-005
 -1.499683e-005 -1.041858e-005  2.163055e-005 -2.552273e-006
 -1.123249e-006  2.039499e-005  7.796455e-006 -1.508117e-005
  1.507958e-005 -5.061971e-006  1.918316e-005 -1.679388e-005
  2.663056e-005  1.222623e-005  5.543395e-007 -7.722620e-006
  4.259500e-005 -5.673557e-006  1.477178e-005  1.116950e-005
  3.267777e-005  1.974267e-006 -3.595047e-006  1.132849e-005
  1.385891e-005 -9.602681e-007  5.949013e-006  2.421517e-006
  5.844266e-006  1.675240e-006 -1.039295e-005  3.979850e-006
  3.382325e-006 -2.336675e-006  5.614567e-006 -1.791869e-006
  2.062202e-006 -3.565456e-006  2.157227e-006 -5.152121e-006
  2.350050e-006  1.840491e-006  8.956209e-006 -7.952434e-006
  6.935465e-006  3.632146e-007 -3.829226e-006 -2.727698e-006
  1.975617e-006  2.368546e-006 -1.754148e-006 -3.598672e-006
  7.885950e-007 -2.130025e-006 -4.249346e-006 -3.017070e-006
 -2.592422e-006

  1.677835e-004  1.109865e-005  1.128069e-004  9.170391e-005
 -1.248616e-004 -5.479598e-005  8.821299e-005 -1.519936e-004
  8.594277e-006  2.368219e-005  5.504910e-005 -5.164969e-005
  2.791010e-005 -2.953586e-005 -7.676142e-006 -9.230514e-006
  5.201858e-006  2.539790e-005  1.311171e-005  2.702176e-006
 -1.610829e-005 -1.008590e-005  8.756872e-006 -1.649502e-005
  3.656998e-005  2.180782e-005  3.532099e-006 -1.062681e-005
  4.429299e-005 -1.730693e-005 -2.002328e-006 -6.207628e-006
  3.202008e-005  1.714419e-005 -1.503484e-005 -6.793526e-006
 -6.292438e-007  1.658162e-007  5.390345e-006 -2.951302e-006
  1.974267e-006  2.422104e-005 -4.453039e-006  7.135229e-006
  5.638318e-006 -5.248035e-007  1.698913e-005  8.354961e-006
  1.026718e-005  2.285902e-006 -1.162482e-006  4.903213e-006
  9.417519e-006 -6.013010e-006  1.243648e-005 -3.457048e-007
  8.965850e-006 -3.126239e-006 -7.493938e-006  1.604696e-006
  7.156822e-006  6.200018e-007  6.239558e-006 -2.285700e-006
  5.200926e-006 -1.151763e-006 -6.344603e-006 -1.845999e-006
  3.765257e-006  4.488518e-006  6.701300e-007 -5.146379e-006
  5.101706e-006 -2.714797e-006 -5.313108e-006  4.039848e-007
  4.460168e-006

 -8.557508e-005 -1.489644e-006  1.159011e-005 -7.027226e-005
  7.320037e-005  4.405915e-005 -2.580813e-005  4.816533e-005
  6.134521e-006 -5.403891e-006 -2.204526e-005  2.239332e-005
 -4.554727e-006  1.560658e-005 -1.296524e-006  2.235340e-005
 -1.280066e-005 -1.260917e-005  9.174969e-006 -1.219538e-005
  2.335621e-005  1.158117e-005 -7.684315e-006  9.043624e-006
  1.952995e-005 -1.510078e-005 -1.589594e-005  1.341716e-005
 -7.802881e-006  9.206988e-006 -1.663183e-005  1.469906e-005
 -3.751633e-005  1.517978e-006  5.339686e-006  2.278520e-006
 -2.558302e-005  1.299973e-005  5.077529e-006  7.296817e-006
 -3.595047e-006 -4.453039e-006  1.899862e-005  7.074024e-006
  4.385252e-006 -3.372557e-006 -5.465596e-007  1.400711e-006
  8.595110e-008 -9.299945e-006  3.975349e-006 -6.903562e-006
 -1.070332e-006 -4.263609e-006 -7.312346e-006 -1.655293e-006
  6.740589e-007  1.639077e-006  2.258694e-006 -6.808090e-007
 -1.509934e-006 -9.018832e-007 -4.962383e-006  1.581710e-006
 -2.508316e-006  9.832061e-007 -7.017766e-007 -1.980274e-006
 -4.271978e-006 -5.069421e-006 -6.793458e-007  6.078170e-007
 -4.228986e-006  5.132830e-006  1.558423e-006  1.646779e-006
 -4.843871e-006

  2.156075e-004  1.358866e-005  2.162882e-004 -6.114608e-006
 -1.853197e-004 -2.457307e-005  8.174584e-005 -1.145797e-004
  3.550219e-005  5.099039e-005  3.429572e-005 -3.412619e-005
  2.370077e-005 -4.139365e-005  9.750001e-007  4.658421e-005
  2.844018e-005  2.101124e-005  1.436894e-005  3.054094e-006
  1.890189e-005 -2.204335e-005  1.087441e-005  6.591953e-006
  4.809862e-005  7.771925e-006 -1.750552e-005 -1.037669e-005
  2.992052e-005 -2.939344e-006  5.352189e-007 -5.642312e-007
  2.008547e-006  2.933499e-005 -1.136970e-005  4.783948e-006
  8.294606e-006  1.713926e-005  1.253455e-005  3.426781e-005
  1.132849e-005  7.135229e-006  7.074024e-006  3.858158e-005
  4.659629e-006 -5.575440e-006  1.833288e-005  1.910240e-005
 -2.512581e-006 -7.631492e-006  4.956539e-006  3.911497e-006
  8.678598e-006 -9.102429e-006  8.193818e-006  3.571543e-006
  1.625428e-005 -7.439012e-006  2.957871e-006  1.869649e-007
  1.317607e-005 -4.452293e-006  3.639251e-006 -5.178302e-006
  1.199678e-005 -2.803238e-006 -1.087889e-005 -8.242387e-006
  7.971706e-006 -5.788591e-006 -4.673075e-006 -3.776637e-006
  5.731621e-006 -5.359217e-007 -7.037221e-006 -1.378697e-006
 -2.503673e-006

  1.232373e-004  1.459795e-006  9.729453e-005  4.084149e-005
 -1.224272e-004 -2.840904e-005  6.469229e-005 -9.861222e-005
  1.042192e-005  3.515437e-005  2.887021e-005 -3.837571e-005
  1.764374e-005 -1.734388e-005  8.541273e-007  7.635657e-006
  2.062708e-006  1.867146e-005  1.198140e-005 -4.766568e-006
 -6.486613e-006 -3.523182e-006  1.774472e-005 -6.036954e-006
  1.911893e-005  1.441068e-005 -1.850597e-006 -9.041113e-006
  2.442971e-005 -5.716632e-006  5.333520e-006 -2.416772e-006
  1.050226e-005  1.009583e-005 -4.029422e-006 -6.048762e-006
  6.383794e-006  3.877352e-006  1.261852e-005 -4.104227e-006
  1.385891e-005  5.638318e-006  4.385252e-006  4.659629e-006
  2.190016e-005 -3.040381e-009  1.059359e-005  4.905163e-006
  1.125651e-005 -4.817075e-006 -4.948970e-006 -1.515497e-006
  3.502615e-006 -4.999842e-006  1.067589e-006 -5.035751e-006
  2.285719e-006 -5.209606e-006 -1.888428e-006 -3.848967e-006
  1.586201e-006  2.784867e-006  4.473980e-006 -3.222697e-006
  2.835221e-006  7.636023e-007 -2.546626e-006 -3.363138e-006
 -2.181233e-006  2.686790e-006 -2.212754e-006 -4.975901e-006
 -2.303046e-006 -4.570597e-007 -3.447318e-006 -2.932420e-006
 -1.918998e-006

  4.932568e-005  4.832408e-006 -1.918784e-005  3.659413e-005
 -2.599311e-005 -2.034080e-005  3.629829e-005 -2.284030e-005
 -4.084879e-006 -3.818951e-006 -5.683411e-007 -4.444972e-005
 -9.339376e-006  4.217146e-006  1.763448e-005 -2.021758e-005
 -1.566866e-005  7.452515e-006 -1.618563e-005 -1.521904e-005
 -8.354530e-006  1.045802e-005  1.644878e-005 -2.376309e-006
 -6.477241e-006 -5.915017e-006  3.020532e-006 -2.541226e-005
  2.067690e-005  8.039556e-006  1.432479e-005 -8.463209e-006
  2.726359e-005 -1.111173e-005 -1.027875e-005 -8.193095e-006
  8.919900e-006  1.099682e-005 -4.863069e-006 -8.136858e-006
 -9.602681e-007 -5.248035e-007 -3.372557e-006 -5.575440e-006
 -3.040381e-009  1.989848e-005  4.291258e-007  1.566629e-006
  2.764039e-006 -1.166118e-006  1.436739e-006 -1.858985e-006
 -4.286883e-006  2.797868e-006 -1.610929e-006 -5.689027e-006
  4.279341e-006 -4.884131e-006  4.982860e-006 -3.994555e-007
  1.973547e-006  2.285159e-006 -3.812100e-007  3.211766e-007
  3.615145e-006  1.848156e-006  6.196201e-006 -6.921107e-007
  1.353953e-006  1.011133e-006 -1.477825e-006 -2.605199e-006
  2.895247e-006 -1.170965e-006  1.400340e-006 -4.216331e-006
  3.156900e-006

  2.835121e-004  4.769020e-006  2.041219e-004  6.061263e-005
 -2.527374e-004 -5.941104e-005  1.096153e-004 -1.862194e-004
  3.729902e-005  5.463157e-005  5.140964e-005 -5.683420e-005
  2.880691e-005 -5.148022e-005  1.208941e-006  1.768030e-005
  1.424964e-005  3.852708e-005  1.681887e-005 -6.025678e-006
 -1.272599e-005 -1.706759e-005  2.333384e-005 -1.211962e-005
  4.613853e-005  2.733793e-005 -4.959657e-006 -2.006164e-005
  5.492680e-005 -1.424701e-005  9.325904e-006  1.224384e-006
  3.617171e-005  2.382705e-005 -1.915207e-005  1.310547e-006
  7.291413e-006  5.269132e-006  1.455521e-005  1.134043e-005
  5.949013e-006  1.698913e-005 -5.465596e-007  1.833288e-005
  1.059359e-005  4.291258e-007  2.778844e-005  1.051552e-005
  1.195419e-005 -1.550239e-006  9.606059e-007  1.575664e-006
  1.698834e-005 -7.638426e-006  1.195412e-005 -3.031429e-006
  1.838789e-005 -9.545425e-006 -5.827969e-006 -7.326116e-007
  1.234394e-005  5.762239e-007  5.385027e-006 -5.676347e-006
  8.153791e-006 -2.577072e-006 -1.086175e-005 -5.172542e-006
  4.024819e-006  1.615164e-006 -2.021165e-006 -6.300827e-006
  3.267649e-006 -3.237233e-006 -5.517457e-006 -3.485172e-006
  4.234913e-008

  1.106978e-004 -6.656290e-006  3.210160e-005 -6.297784e-006
 -4.050158e-005 -5.189651e-006  2.369630e-005 -5.593728e-005
  3.356728e-005 -5.453822e-006 -7.672036e-006  3.695334e-006
 -3.071538e-006 -1.343793e-005  8.535456e-006  8.502990e-006
 -1.534315e-006  7.074535e-006  3.657874e-007 -2.342492e-006
  2.129825e-005 -7.344550e-006 -8.852738e-006  2.346480e-005
  4.335552e-005 -7.807083e-006 -2.269258e-005  1.736841e-005
 -6.568609e-006 -2.466172e-006 -1.095270e-005  7.436767e-006
 -2.915233e-005  1.753394e-005 -1.170527e-005 -1.339468e-005
 -2.852151e-005  1.571379e-005  2.130968e-006  7.245530e-006
  2.421517e-006  8.354961e-006  1.400711e-006  1.910240e-005
  4.905163e-006  1.566629e-006  1.051552e-005  3.216457e-005
 -2.944639e-006 -1.858065e-006  1.082286e-006  1.510594e-005
 -8.638187e-006 -3.031159e-006  7.749764e-006  1.281299e-005
  3.197682e-006 -7.252464e-006  1.497874e-006  4.917523e-006
  8.518989e-006 -7.176634e-006  8.090593e-006  2.002730e-006
  7.711367e-006 -3.934758e-006  1.721054e-008 -4.252004e-006
  6.650142e-006  3.813923e-007 -1.014139e-006 -1.207943e-007
  6.101347e-006 -1.825616e-007 -5.295533e-006  3.455125e-006
  3.258443e-006

  1.029340e-004  7.750695e-006  7.891373e-005  5.057716e-005
 -9.510941e-005 -4.003595e-005  5.704300e-005 -7.830550e-005
  3.610855e-006  2.729403e-005  3.388414e-005 -4.831284e-005
  1.397402e-005 -8.819796e-006 -5.937447e-006  6.999357e-006
  6.104309e-006  2.488874e-005  7.159285e-006 -1.796596e-006
 -2.659781e-005  8.463385e-006  2.311729e-005 -1.182537e-005
  1.628429e-005  2.483291e-005  6.536789e-006 -4.239170e-006
  3.529288e-005 -7.224285e-006  9.950762e-006  8.481427e-006
  2.647146e-005  3.309845e-007 -5.807164e-006  1.782328e-006
  5.561109e-006 -3.739347e-006  1.508783e-005 -1.757797e-006
  5.844266e-006  1.026718e-005  8.595110e-008 -2.512581e-006
  1.125651e-005  2.764039e-006  1.195419e-005 -2.944639e-006
  1.947431e-005 -2.721648e-006 -5.284820e-006 -2.163099e-006
  1.301248e-005 -5.310444e-006  3.311927e-006 -7.366134e-006
  6.162876e-006 -6.100629e-006 -6.602916e-006 -5.650138e-006
  1.340810e-007  4.529919e-006  1.979126e-006 -1.124148e-006
 -2.839304e-008  8.924482e-007 -4.683724e-006  2.466671e-006
 -6.391409e-006  5.933292e-006  3.685697e-007 -2.955555e-006
 -3.837421e-006 -1.310325e-006 -2.067458e-006 -2.778374e-006
  1.062933e-006

  1.484436e-005  1.571317e-005 -1.746597e-005  5.571066e-005
  3.614428e-006 -1.157362e-005  7.649527e-006 -2.299573e-005
 -6.918721e-006 -2.936122e-007  1.824902e-005 -6.732083e-006
  5.199708e-006 -3.959855e-006 -9.900511e-007 -2.730022e-005
  1.042527e-005  7.596327e-006  1.675400e-006  1.533780e-005
 -5.982329e-006 -5.159119e-006 -7.154634e-006  2.430858e-006
 -1.221934e-005  7.862218e-006  1.153183e-005  4.713520e-006
 -6.972433e-006 -7.977783e-006  4.183851e-006 -7.950313e-006
  1.335324e-005  2.738835e-006  1.832050e-006 -4.447418e-006
  1.025837e-005 -1.421611e-005 -8.980387e-006 -8.792010e-006
  1.675240e-006  2.285902e-006 -9.299945e-006 -7.631492e-006
 -4.817075e-006 -1.166118e-006 -1.550239e-006 -1.858065e-006
 -2.721648e-006  1.436817e-005 -1.142351e-006  7.391176e-006
  2.180980e-006  4.776819e-006  3.189667e-006  6.850490e-006
 -1.826987e-006  2.756765e-006 -1.488661e-006  3.731539e-006
  1.942857e-006 -3.846625e-006  3.992164e-006 -3.011649e-008
 -2.540280e-007 -1.125540e-006  1.744181e-006  2.197011e-006
  3.699183e-006  1.140297e-006  2.313564e-006  6.331402e-007
  1.197552e-006 -1.624921e-006 -2.229143e-007  1.770147e-008
  3.288583e-006

  3.311838e-005  1.244124e-006  5.010981e-007 -1.175686e-006
 -1.619005e-005 -1.636158e-006  1.803741e-005 -1.229071e-005
  5.545234e-007  2.123635e-006 -1.675568e-006 -8.291057e-006
  2.762357e-006 -1.685904e-006  5.877855e-006  3.234253e-006
 -1.156118e-005 -4.038743e-006 -3.138224e-006 -9.969789e-006
  1.173734e-005 -2.462309e-006  4.075898e-007  2.453461e-006
  8.287021e-006 -1.051730e-005 -6.231328e-007 -9.267768e-006
  1.182424e-005  5.496999e-006 -3.055374e-006 -2.824785e-006
  2.823069e-006  9.348494e-007 -3.520127e-006  2.931783e-006
 -4.117178e-006  1.049593e-005 -9.035234e-006  2.254388e-006
 -1.039295e-005 -1.162482e-006  3.975349e-006  4.956539e-006
 -4.948970e-006  1.436739e-006  9.606059e-007  1.082286e-006
 -5.284820e-006 -1.142351e-006  1.229151e-005 -2.761591e-006
  3.929501e-007  5.597583e-007 -2.074916e-006  1.442870e-007
  4.230033e-006  1.460780e-006  2.815347e-006  2.689643e-006
  3.242326e-006 -3.189252e-006 -5.478545e-006  2.436314e-006
  2.094404e-006  1.085813e-006  2.041489e-006 -5.169308e-007
  4.158409e-006 -3.581911e-006 -4.631269e-007 -2.983940e-007
  2.116087e-006  1.250524e-006  5.736885e-007 -2.461016e-006
  1.724128e-006

  5.313013e-005  2.653750e-007  6.010667e-007  2.328773e-005
 -6.222968e-006 -7.518552e-006  6.680166e-006 -2.516382e-005
  1.306320e-005 -6.983654e-006  4.353797e-006  8.658997e-006
 -1.091753e-006 -8.704125e-006  2.827040e-006 -9.990494e-006
  8.186168e-006  7.619137e-006  1.472237e-006  9.814592e-006
  9.852374e-006 -7.337561e-006 -1.119585e-005  1.667914e-005
  1.339893e-005  2.705221e-006 -4.826819e-006  1.771400e-005
 -1.589368e-005 -6.690855e-006 -3.459334e-006 -6.658778e-007
 -1.264819e-005  9.428261e-006 -2.469082e-006 -9.421095e-006
 -7.056338e-006 -3.897336e-006 -1.677457e-006 -4.218672e-007
  3.979850e-006  4.903213e-006 -6.903562e-006  3.911497e-006
 -1.515497e-006 -1.858985e-006  1.575664e-006  1.510594e-005
 -2.163099e-006  7.391176e-006 -2.761591e-006  1.599978e-005
 -3.077851e-006  2.575956e-006  7.096830e-006  1.367824e-005
 -8.828138e-007 -1.415957e-006 -6.065221e-007  5.243794e-006
  4.808881e-006 -6.068995e-006  6.992560e-006  1.392472e-006
  3.355353e-006 -3.835186e-006  1.486764e-006 -6.069537e-007
  4.129647e-006  2.448876e-006  1.302295e-006  3.410832e-007
  3.383759e-006 -9.303233e-007 -2.810824e-006  2.516515e-006
  4.268130e-006

  1.828004e-004  1.584396e-005  1.774770e-004  4.892184e-005
 -1.858286e-004 -4.896293e-005  7.409000e-005 -1.040964e-004
  1.709478e-005  5.374464e-005  5.577452e-005 -4.766504e-005
  2.428235e-005 -3.560169e-005 -1.037996e-005  1.815176e-005
  3.456819e-005  3.242761e-005  1.519693e-005  7.803081e-006
 -1.758305e-005 -9.581731e-006  2.073229e-005 -1.484412e-005
  2.050142e-005  3.297902e-005  8.444166e-006 -1.198208e-005
  4.699872e-005 -1.286099e-005  1.336470e-005  4.815379e-006
  4.182342e-005  1.193377e-005 -5.695035e-006  1.344839e-005
  2.216827e-005 -8.833285e-006  1.218813e-005  1.201238e-005
  3.382325e-006  9.417519e-006 -1.070332e-006  8.678598e-006
  3.502615e-006 -4.286883e-006  1.698834e-005 -8.638187e-006
  1.301248e-005  2.180980e-006  3.929501e-007 -3.077851e-006
  2.773877e-005 -6.617741e-006  5.218822e-006 -4.334772e-006
  1.609409e-005 -5.197139e-006 -6.163722e-006 -3.621397e-006
  7.828469e-006  1.599437e-006 -4.090558e-007 -4.740349e-006
  2.144403e-006 -8.725365e-007 -1.164736e-005 -1.989653e-007
 -1.115648e-006  9.841292e-007 -1.131711e-006 -3.560921e-006
 -3.497974e-006 -1.172153e-006 -3.388890e-006 -4.614362e-006
 -8.281961e-007

 -5.000928e-005  2.789107e-006 -6.823373e-005  6.485575e-006
  4.973175e-005  7.370531e-006 -1.829953e-005  1.784624e-005
 -9.072829e-006 -8.428179e-006 -1.326114e-005  1.362426e-005
 -8.029097e-006  1.035259e-005  7.189068e-006 -2.056902e-005
 -2.029221e-005 -1.303938e-006 -4.610346e-006 -4.453377e-006
  6.267689e-006  8.951667e-007 -5.167963e-006  5.681926e-006
 -1.475599e-005 -5.610311e-006  4.301156e-006 -2.522658e-006
 -1.507851e-005  4.509011e-006  1.361506e-006 -7.854948e-006
 -2.363169e-007 -3.537008e-006  2.094006e-006 -1.816701e-006
  4.326508e-006 -2.975380e-006 -7.835207e-006 -5.797336e-006
 -2.336675e-006 -6.013010e-006 -4.263609e-006 -9.102429e-006
 -4.999842e-006  2.797868e-006 -7.638426e-006 -3.031159e-006
 -5.310444e-006  4.776819e-006  5.597583e-007  2.575956e-006
 -6.617741e-006  8.757573e-006 -8.432788e-007  3.309827e-006
 -4.488674e-006  3.199942e-006  1.387173e-006  3.213565e-006
 -8.165695e-007 -2.186486e-006 -7.942439e-007  1.999338e-006
 -1.103208e-006 -2.041669e-006  6.051006e-006  4.569817e-007
 -2.645895e-007  8.604238e-007  1.065432e-006 -7.047229e-007
  1.084804e-007 -2.401707e-007  2.086645e-006 -1.717093e-006
  1.044127e-006

  1.540239e-004 -9.581950e-007  9.350772e-005  5.118708e-005
 -1.282844e-004 -3.670595e-005  6.288480e-005 -1.186768e-004
  1.715670e-005  2.371251e-005  3.338356e-005 -2.449990e-005
  1.598086e-005 -2.693359e-005  1.449027e-006 -1.908425e-006
  1.697466e-006  2.376536e-005  1.061977e-005  4.596853e-007
 -5.741282e-006 -1.436421e-005  6.939210e-006 -5.485397e-006
  2.470458e-005  1.539640e-005  2.083346e-006 -1.078776e-005
  2.399830e-005 -1.155978e-005  4.612258e-006 -7.767106e-006
  2.330701e-005  1.648548e-005 -1.071903e-005 -3.166360e-006
  9.449998e-006 -2.201110e-006  4.574537e-006  5.716729e-006
  5.614567e-006  1.243648e-005 -7.312346e-006  8.193818e-006
  1.067589e-006 -1.610929e-006  1.195412e-005  7.749764e-006
  3.311927e-006  3.189667e-006 -2.074916e-006  7.096830e-006
  5.218822e-006 -8.432788e-007  1.238276e-005  3.103131e-006
  7.781635e-006 -2.795634e-006 -3.824862e-006  2.439221e-006
  8.003113e-006 -1.326945e-006  6.018506e-006 -2.722374e-006
  5.566698e-006 -3.700662e-006 -5.087877e-006 -3.390624e-006
  3.546901e-006  2.938840e-006 -2.543209e-007 -4.699175e-006
  4.291389e-006 -3.696417e-006 -4.272839e-006 -1.704796e-006
  2.546336e-006

 -4.159384e-005 -4.324609e-006 -3.951258e-005 -2.304392e-005
  7.777962e-005  1.845889e-005 -2.542778e-005  3.065812e-005
  8.297780e-006 -2.338335e-005 -1.061648e-005  3.475454e-005
 -8.145398e-006  4.686512e-006  1.513518e-006 -1.635942e-006
  4.293808e-006 -6.467326e-006  3.174649e-006  1.302777e-005
  2.090733e-005 -3.645425e-006 -2.236085e-005  2.540454e-005
  1.403685e-005 -9.289609e-006 -8.393659e-006  3.344208e-005
 -3.178848e-005 -4.023773e-006 -1.329751e-005  6.444534e-006
 -3.611453e-005  6.026313e-006  4.096253e-006 -6.681216e-006
 -1.962921e-005 -2.444026e-006 -5.493110e-006  1.981813e-006
 -1.791869e-006 -3.457048e-007 -1.655293e-006  3.571543e-006
 -5.035751e-006 -5.689027e-006 -3.031429e-006  1.281299e-005
 -7.366134e-006  6.850490e-006  1.442870e-007  1.367824e-005
 -4.334772e-006  3.309827e-006  3.103131e-006  1.854540e-005
 -4.157466e-006  1.616451e-006  1.232813e-006  9.870498e-006
  1.391163e-006 -6.891133e-006  4.644889e-006  5.798603e-006
 -6.418517e-007 -4.230922e-006  2.816324e-006  6.333706e-007
  3.792248e-006 -1.185245e-006  2.388230e-006  2.579989e-006
  3.293722e-006  2.234605e-007  2.150949e-007  4.131730e-006
  3.947760e-006

  2.439038e-004  5.520945e-006  1.929808e-004  3.764980e-005
 -2.290422e-004 -4.179283e-005  9.609198e-005 -1.393722e-004
  3.764310e-005  5.146062e-005  3.918580e-005 -5.204774e-005
  1.502522e-005 -4.102004e-005  9.470922e-006  1.011232e-005
  1.090144e-005  3.580461e-005  1.012354e-005 -1.501430e-005
  3.955017e-006 -1.362273e-005  2.156419e-005 -8.006007e-006
  3.558420e-005  1.654568e-005 -3.524030e-006 -3.225365e-005
  5.057724e-005 -6.060431e-006  1.377354e-005 -5.070799e-006
  3.966465e-005  1.772231e-005 -1.564373e-005  5.131677e-006
  1.626283e-005  7.854603e-006  8.173494e-006  1.436524e-005
  2.062202e-006  8.965850e-006  6.740589e-007  1.625428e-005
  2.285719e-006  4.279341e-006  1.838789e-005  3.197682e-006
  6.162876e-006 -1.826987e-006  4.230033e-006 -8.828138e-007
  1.609409e-005 -4.488674e-006  7.781635e-006 -4.157466e-006
  2.135503e-005 -6.213775e-006 -3.200693e-007  8.236056e-007
  1.485198e-005 -1.197754e-006  2.990816e-007 -5.647501e-006
  7.743547e-006 -2.146101e-006 -8.288656e-006 -7.782831e-006
  3.757318e-006 -1.918658e-006 -3.849245e-006 -7.290399e-006
  2.487771e-006 -1.939706e-006 -4.543993e-006 -6.088805e-006
  5.555532e-008

 -9.959624e-005  1.507635e-006 -4.829556e-005 -1.352914e-005
  8.227804e-005  2.538354e-005 -3.538947e-005  4.614568e-005
 -1.443809e-005 -1.615587e-005 -1.061114e-005  2.426003e-005
 -1.813275e-006  1.085358e-005 -3.552887e-006 -9.901128e-006
 -7.092089e-006 -1.438466e-005  2.891955e-006  1.938924e-006
  8.721286e-006  3.795922e-007 -1.296558e-005 -4.042346e-007
 -1.330173e-005 -8.882675e-006  3.668985e-006  4.635501e-006
 -1.747459e-005  1.322513e-006 -8.802745e-006 -5.306663e-006
 -1.272629e-005 -3.840563e-006  6.995251e-006 -1.512691e-006
 -2.932862e-006 -4.940575e-006 -7.224391e-006 -5.889641e-006
 -3.565456e-006 -3.126239e-006  1.639077e-006 -7.439012e-006
 -5.209606e-006 -4.884131e-006 -9.545425e-006 -7.252464e-006
 -6.100629e-006  2.756765e-006  1.460780e-006 -1.415957e-006
 -5.197139e-006  3.199942e-006 -2.795634e-006  1.616451e-006
 -6.213775e-006  8.252867e-006  6.702172e-007  2.803209e-006
 -3.594952e-006 -7.020850e-007 -2.712101e-006  1.403961e-006
 -3.353192e-006  8.694410e-007  2.636094e-006  5.954247e-007
 -1.301596e-007 -2.170796e-006  1.763934e-006  9.903676e-007
  1.208125e-007  1.400088e-006  2.302850e-006  2.382683e-006
 -3.190316e-007

 -1.996850e-005 -2.640710e-006 -7.331923e-006 -2.517285e-005
  2.133606e-005  1.578699e-005 -6.270166e-009  3.071860e-005
 -8.481338e-007 -8.103673e-006 -1.132024e-005 -2.563016e-006
 -7.365883e-006  6.313997e-006  1.109534e-005  2.017338e-006
  3.982184e-007 -8.316149e-006 -6.676988e-006 -2.815063e-006
  1.382944e-005  1.685549e-006 -6.007444e-007  9.734392e-006
 -6.744705e-006 -1.488045e-005 -3.164684e-006 -4.477602e-006
 -8.021404e-006  7.742541e-006  2.649565e-006 -3.995729e-006
 -7.915554e-006 -4.841486e-006  1.982443e-006 -3.304004e-006
  4.146704e-006  7.752307e-006 -4.695828e-006  2.923827e-006
  2.157227e-006 -7.493938e-006  2.258694e-006  2.957871e-006
 -1.888428e-006  4.982860e-006 -5.827969e-006  1.497874e-006
 -6.602916e-006 -1.488661e-006  2.815347e-006 -6.065221e-007
 -6.163722e-006  1.387173e-006 -3.824862e-006  1.232813e-006
 -3.200693e-007  6.702172e-007  7.904390e-006  2.167342e-006
  4.273589e-007 -5.857129e-007 -9.442380e-007  8.166092e-007
  1.363435e-006  1.239921e-006  4.042674e-006 -1.840966e-006
  2.547485e-006 -4.262767e-006 -1.671921e-006  3.048011e-007
  1.840891e-006 -1.346469e-007  1.710057e-006 -1.039651e-006
  3.828234e-007

 -1.248208e-005 -9.254465e-006 -1.363866e-005 -5.971720e-006
  3.146659e-005  5.834137e-006  6.259105e-006 -5.933964e-006
  3.388009e-006 -1.506446e-005 -2.167385e-006  1.127348e-005
 -4.309261e-006 -2.099354e-006  8.478249e-006 -1.016962e-005
 -9.055849e-006 -2.772212e-006  1.945438e-006 -6.474933e-007
  1.759585e-005 -5.493688e-006 -1.122821e-005  1.178738e-005
  1.241836e-005 -1.068623e-005 -4.498293e-006  8.011673e-006
 -9.791123e-006 -4.222358e-006 -7.946761e-006 -3.184822e-006
 -1.449023e-005  2.665655e-006 -1.467875e-006 -6.543541e-006
 -1.248665e-005  1.996033e-006 -6.257554e-006 -2.998678e-006
 -5.152121e-006  1.604696e-006 -6.808090e-007  1.869649e-007
 -3.848967e-006 -3.994555e-007 -7.326116e-007  4.917523e-006
 -5.650138e-006  3.731539e-006  2.689643e-006  5.243794e-006
 -3.621397e-006  3.213565e-006  2.439221e-006  9.870498e-006
  8.236056e-007  2.803209e-006  2.167342e-006  1.170400e-005
  2.074812e-006 -3.023009e-006  1.860675e-006  4.304690e-006
 -1.305138e-006 -2.761449e-006  3.508458e-006 -2.579989e-006
  4.299251e-006 -2.514730e-006  1.186363e-006 -1.414578e-006
  5.769612e-006 -1.480149e-006  1.875312e-006  1.314821e-006
  4.259140e-006

  2.053542e-004  7.882741e-006  1.536024e-004  3.805151e-005
 -1.830831e-004 -2.566756e-005  7.421677e-005 -1.288433e-004
  3.981709e-005  4.260714e-005  2.739430e-005 -2.591036e-005
  1.056339e-005 -3.384882e-005  1.027926e-005 -3.552878e-006
 -4.576375e-007  3.438766e-005  1.259455e-005 -1.410074e-005
  1.815098e-005 -1.400452e-005  8.811883e-006  1.249805e-006
  3.662917e-005  1.046280e-005 -4.884438e-006 -2.285567e-005
  3.430749e-005 -6.177099e-006  7.841424e-006 -6.223300e-006
  2.748161e-005  2.121754e-005 -1.204348e-005  1.494315e-006
  1.052134e-005  6.411890e-006  1.661258e-006  1.034055e-005
  2.350050e-006  7.156822e-006 -1.509934e-006  1.317607e-005
  1.586201e-006  1.973547e-006  1.234394e-005  8.518989e-006
  1.340810e-007  1.942857e-006  3.242326e-006  4.808881e-006
  7.828469e-006 -8.165695e-007  8.003113e-006  1.391163e-006
  1.485198e-005 -3.594952e-006  4.273589e-007  2.074812e-006
  1.614886e-005 -4.488506e-006  1.848474e-006 -4.088261e-006
  8.936929e-006 -3.189679e-006 -5.144163e-006 -7.665695e-006
  5.330415e-006 -1.186012e-006 -3.534919e-006 -6.785190e-006
  2.061561e-006 -1.527133e-006 -5.161321e-006 -5.444496e-006
  5.656232e-007

 -1.339791e-005 -8.307903e-006  6.882788e-006 -3.014267e-006
 -7.944954e-006 -6.283519e-006  6.929086e-007  6.229806e-006
 -9.944280e-006 -2.176657e-006  3.161776e-006 -8.396021e-006
  3.929099e-006 -2.676950e-006 -3.234694e-006  5.884128e-006
  4.491421e-006 -4.463789e-006 -1.651110e-006  8.315366e-007
 -1.566034e-005  2.618636e-006  8.488429e-006 -1.217305e-005
 -1.031634e-005  4.031055e-006  3.985287e-006 -6.109397e-006
  8.990517e-006 -1.138830e-006  4.314932e-006  1.273570e-006
  9.854233e-006 -8.232654e-006 -1.604207e-007  1.373653e-006
  5.991679e-006 -1.717016e-006  4.810011e-006 -2.972981e-006
  1.840491e-006  6.200018e-007 -9.018832e-007 -4.452293e-006
  2.784867e-006  2.285159e-006  5.762239e-007 -7.176634e-006
  4.529919e-006 -3.846625e-006 -3.189252e-006 -6.068995e-006
  1.599437e-006 -2.186486e-006 -1.326945e-006 -6.891133e-006
 -1.197754e-006 -7.020850e-007 -5.857129e-007 -3.023009e-006
 -4.488506e-006  6.684461e-006 -6.588621e-007 -1.220355e-006
 -1.794021e-006  2.162729e-006 -9.684394e-007  1.631690e-006
 -2.188340e-006  1.113590e-006  1.222872e-007  2.797422e-007
 -2.979598e-007 -1.243943e-006  2.317823e-006  5.444577e-007
 -9.385045e-007

  5.994123e-005 -5.302882e-008  3.495224e-005  2.333815e-005
 -4.209322e-005 -1.451405e-005  2.549927e-005 -4.643465e-005
  9.433551e-006  4.251891e-006  1.712267e-005 -1.360542e-005
  4.368361e-006 -9.873368e-006  8.893634e-007 -4.407333e-006
  1.277741e-005  8.953709e-006  3.793220e-006  1.005947e-005
 -5.749464e-006 -6.072507e-006  4.347163e-007  3.227397e-006
  6.873771e-006  7.586704e-006 -8.988206e-007  4.199247e-006
 -1.583501e-006 -7.350341e-006  2.056872e-006 -3.375013e-006
  2.100545e-006  7.837261e-006 -3.316302e-006 -7.496110e-006
  2.962403e-006 -3.212157e-006  3.906618e-006 -3.079225e-007
  8.956209e-006  6.239558e-006 -4.962383e-006  3.639251e-006
  4.473980e-006 -3.812100e-007  5.385027e-006  8.090593e-006
  1.979126e-006  3.992164e-006 -5.478545e-006  6.992560e-006
 -4.090558e-007 -7.942439e-007  6.018506e-006  4.644889e-006
  2.990816e-007 -2.712101e-006 -9.442380e-007  1.860675e-006
  1.848474e-006 -6.588621e-007  7.805947e-006 -1.287594e-006
  1.950754e-006 -1.641979e-006 -1.259142e-006 -1.413896e-006
  2.061748e-006  1.660102e-006  1.750259e-007 -1.016039e-006
  2.560442e-006 -2.854602e-006 -2.360270e-006  1.031182e-006
  1.187709e-006

 -8.955085e-005 -2.699549e-006 -7.705806e-005 -2.794815e-005
  1.004151e-004  1.430522e-005 -2.656061e-005  4.770298e-005
 -8.137071e-006 -2.275692e-005 -1.659465e-005  1.625635e-005
 -1.156975e-005  2.382154e-005 -3.231972e-007 -1.769963e-007
 -1.435958e-005 -8.063647e-006 -4.034691e-006  1.346773e-006
  6.081104e-006  1.178403e-005 -7.738913e-006  1.295967e-005
  4.429820e-006 -1.075536e-005 -4.815669e-007  2.086443e-005
 -1.274355e-005  2.943854e-006 -8.355895e-006  1.108971e-005
 -2.102500e-005 -8.035940e-006  3.994552e-006  2.311795e-007
 -1.843998e-005  2.449587e-006 -5.112205e-006 -2.464707e-006
 -7.952434e-006 -2.285700e-006  1.581710e-006 -5.178302e-006
 -3.222697e-006  3.211766e-007 -5.676347e-006  2.002730e-006
 -1.124148e-006 -3.011649e-008  2.436314e-006  1.392472e-006
 -4.740349e-006  1.999338e-006 -2.722374e-006  5.798603e-006
 -5.647501e-006  1.403961e-006  8.166092e-007  4.304690e-006
 -4.088261e-006 -1.220355e-006 -1.287594e-006  8.253071e-006
 -3.410537e-006 -2.123685e-007  4.245864e-006  4.206761e-006
 -2.183038e-006 -4.243668e-007  1.967923e-006  2.181010e-006
  1.235380e-007 -1.512827e-007  2.431846e-006  8.806961e-007
  3.760377e-006

  1.555538e-004  2.110545e-005  1.105882e-004  5.350134e-005
 -1.318645e-004 -3.032194e-005  6.695827e-005 -1.025673e-004
  1.468384e-005  3.494231e-005  2.772037e-005 -3.770291e-005
  1.731481e-005 -2.504788e-005  5.515938e-006  3.434027e-006
  1.209393e-006  2.359473e-005  6.521364e-006 -5.188932e-006
  2.670930e-006 -9.395851e-006  1.318940e-005 -3.818109e-006
  1.964939e-005  9.147492e-006  5.896386e-007 -2.198233e-005
  3.157611e-005 -2.016382e-006  9.464732e-006 -1.006147e-005
  2.760706e-005  1.370890e-005 -9.532492e-006 -7.976825e-007
  1.833117e-005  7.055747e-006  1.159166e-006  9.544807e-006
  6.935465e-006  5.200926e-006 -2.508316e-006  1.199678e-005
  2.835221e-006  3.615145e-006  8.153791e-006  7.711367e-006
 -2.839304e-008 -2.540280e-007  2.094404e-006  3.355353e-006
  2.144403e-006 -1.103208e-006  5.566698e-006 -6.418517e-007
  7.743547e-006 -3.353192e-006  1.363435e-006 -1.305138e-006
  8.936929e-006 -1.794021e-006  1.950754e-006 -3.410537e-006
  9.911589e-006 -3.255330e-007 -2.991000e-006 -3.599287e-006
  5.713146e-006 -7.635674e-007 -2.628867e-006 -4.502520e-006
  3.991628e-006 -1.426462e-006 -3.717697e-006 -3.890528e-006
  7.725792e-007

 -2.266589e-005  4.441207e-006 -1.047728e-005  4.504287e-006
  1.641706e-005  3.615621e-006 -9.050918e-007  2.310950e-005
 -7.126892e-006 -5.007018e-006  1.038793e-006 -1.158995e-005
  1.064529e-006  5.699419e-006 -6.086414e-007  1.156401e-006
  6.477037e-006 -7.122454e-006 -4.128818e-006  1.070617e-006
 -8.745510e-006  5.854796e-006  3.781713e-006 -4.997128e-006
 -1.063311e-005 -2.129291e-006  3.810571e-006 -4.206850e-006
  2.799343e-006  2.982018e-006  2.949651e-006 -9.412080e-007
  6.039643e-006 -6.981294e-006  2.551458e-006  1.982451e-007
  4.083048e-006  1.255857e-006 -1.091174e-006 -3.621268e-006
  3.632146e-007 -1.151763e-006  9.832061e-007 -2.803238e-006
  7.636023e-007  1.848156e-006 -2.577072e-006 -3.934758e-006
  8.924482e-007 -1.125540e-006  1.085813e-006 -3.835186e-006
 -8.725365e-007 -2.041669e-006 -3.700662e-006 -4.230922e-006
 -2.146101e-006  8.694410e-007  1.239921e-006 -2.761449e-006
 -3.189679e-006  2.162729e-006 -1.641979e-006 -2.123685e-007
 -3.255330e-007  4.015154e-006  1.010911e-006  2.048616e-006
  6.647961e-007 -5.092488e-007  3.084634e-008  2.095185e-006
 -2.674029e-008  6.829669e-007  1.028021e-006  4.364527e-007
 -3.442931e-007

 -1.066936e-004 -8.373030e-006 -1.191423e-004 -4.339779e-006
  1.202589e-004  1.829583e-005 -2.553349e-005  6.232259e-005
 -2.158299e-005 -3.218567e-005 -2.255994e-005  1.236526e-005
 -1.404003e-005  2.471026e-005  1.011819e-005 -2.020631e-005
 -2.143364e-005 -1.764465e-005 -1.235621e-005 -3.635512e-006
  6.950396e-006  9.391777e-006 -8.079882e-006  1.045031e-005
 -1.773648e-005 -1.790202e-005  1.644773e-006  5.692416e-006
 -2.286188e-005  7.883932e-006 -3.299658e-006 -4.981930e-006
 -1.394462e-005 -1.312996e-005  4.612295e-006 -8.015766e-006
 -7.716117e-006  3.291443e-006 -9.680812e-006 -1.278890e-005
 -3.829226e-006 -6.344603e-006 -7.017766e-007 -1.087889e-005
 -2.546626e-006  6.196201e-006 -1.086175e-005  1.721054e-008
 -4.683724e-006  1.744181e-006  2.041489e-006  1.486764e-006
 -1.164736e-005  6.051006e-006 -5.087877e-006  2.816324e-006
 -8.288656e-006  2.636094e-006  4.042674e-006  3.508458e-006
 -5.144163e-006 -9.684394e-007 -1.259142e-006  4.245864e-006
 -2.991000e-006  1.010911e-006  1.033539e-005  2.190017e-006
  3.192963e-007  1.009538e-006  1.543314e-006  1.762237e-006
  7.293204e-007  1.004307e-006  3.711016e-006  7.307321e-009
  2.553903e-006

 -9.248213e-005  1.059599e-005 -8.187689e-005  7.663365e-006
  9.971387e-005  1.398759e-006 -2.694290e-005  5.141352e-005
 -2.553939e-005 -1.780098e-005 -4.343351e-006  2.866084e-006
  2.022952e-006  1.953825e-005 -8.996178e-006  1.755687e-006
  1.241267e-006 -9.872941e-006 -6.447398e-006  1.246464e-005
 -1.813799e-005  1.264113e-005 -2.026032e-006  5.143613e-007
 -1.459379e-005  1.453146e-006  8.059472e-006  1.917392e-005
 -8.298084e-006  1.388496e-006 -8.742742e-007  1.081121e-005
 -4.359334e-006 -1.190807e-005  6.645841e-006  3.152745e-006
 -4.423792e-006 -6.548233e-006 -2.122488e-006 -3.906141e-006
 -2.727698e-006 -1.845999e-006 -1.980274e-006 -8.242387e-006
 -3.363138e-006 -6.921107e-007 -5.172542e-006 -4.252004e-006
  2.466671e-006  2.197011e-006 -5.169308e-007 -6.069537e-007
 -1.989653e-007  4.569817e-007 -3.390624e-006  6.333706e-007
 -7.782831e-006  5.954247e-007 -1.840966e-006 -2.579989e-006
 -7.665695e-006  1.631690e-006 -1.413896e-006  4.206761e-006
 -3.599287e-006  2.048616e-006  2.190017e-006  8.756583e-006
 -2.481778e-006  2.674833e-006  3.037685e-006  5.387958e-006
 -1.970236e-006  6.866457e-007  2.756500e-006  2.163958e-006
  2.373385e-006

  8.897291e-005  7.824533e-006  5.102571e-005  4.288338e-005
 -6.280345e-005 -1.576920e-005  4.254714e-005 -5.348540e-005
  6.411375e-006  6.517854e-006  1.817969e-005 -1.983379e-005
  1.399484e-005 -2.217623e-005  7.161954e-006 -3.668460e-006
  9.185404e-006  3.154745e-006  6.091658e-007  2.534759e-006
  2.601085e-006 -1.236119e-005  2.810692e-007 -1.368249e-006
  6.784864e-006 -1.337435e-006  3.307997e-008 -1.342815e-005
  1.178326e-005 -3.685434e-006  3.770906e-006 -1.241227e-005
  1.639243e-005  8.040373e-006 -5.413170e-006 -4.488175e-006
  1.005474e-005  4.083463e-006 -5.760903e-006  1.655072e-006
  1.975617e-006  3.765257e-006 -4.271978e-006  7.971706e-006
 -2.181233e-006  1.353953e-006  4.024819e-006  6.650142e-006
 -6.391409e-006  3.699183e-006  4.158409e-006  4.129647e-006
 -1.115648e-006 -2.645895e-007  3.546901e-006  3.792248e-006
  3.757318e-006 -1.301596e-007  2.547485e-006  4.299251e-006
  5.330415e-006 -2.188340e-006  2.061748e-006 -2.183038e-006
  5.713146e-006  6.647961e-007  3.192963e-007 -2.481778e-006
  1.060846e-005 -1.554008e-006 -5.767299e-007 -1.785988e-008
  7.387834e-006 -8.500055e-007 -7.875822e-007  2.376414e-007
  2.159905e-006

  1.640382e-005 -8.321529e-006 -2.881424e-005  3.707630e-005
 -2.506472e-006 -1.638233e-005  1.532899e-005 -2.491886e-005
 -6.387000e-006 -2.186999e-006  8.968687e-006 -8.410378e-006
  4.558814e-006  2.898146e-006 -2.028636e-007 -9.117838e-006
 -7.806013e-006  3.971912e-006 -1.872422e-006 -1.546374e-006
 -1.637278e-005  3.429050e-006  4.018497e-006 -5.161974e-006
  8.186555e-008  8.467991e-006  5.168865e-006  3.004157e-007
  4.457445e-006 -2.644264e-006  4.038393e-006 -4.738909e-007
  1.365234e-005 -1.274232e-006 -4.539482e-007 -1.646642e-006
  1.441056e-006 -4.128255e-006  3.194566e-006 -7.216784e-006
  2.368546e-006  4.488518e-006 -5.069421e-006 -5.788591e-006
  2.686790e-006  1.011133e-006  1.615164e-006  3.813923e-007
  5.933292e-006  1.140297e-006 -3.581911e-006  2.448876e-006
  9.841292e-007  8.604238e-007  2.938840e-006 -1.185245e-006
 -1.918658e-006 -2.170796e-006 -4.262767e-006 -2.514730e-006
 -1.186012e-006  1.113590e-006  1.660102e-006 -4.243668e-007
 -7.635674e-007 -5.092488e-007  1.009538e-006  2.674833e-006
 -1.554008e-006  7.517381e-006  1.576155e-006  8.712900e-007
 -1.568747e-006  7.224246e-007 -9.908920e-007 -3.544424e-007
  1.520958e-006

 -4.832397e-005 -3.468626e-006 -3.999147e-005 -6.420230e-007
  5.402604e-005  6.448437e-006 -1.710265e-005  2.285389e-005
 -1.076617e-005 -1.489740e-005 -3.753025e-006  8.841425e-006
  2.581525e-007  7.223545e-006 -3.778346e-006 -2.141710e-006
 -6.740842e-007 -8.285351e-006 -2.008152e-007  5.818410e-006
 -5.388046e-006  3.665690e-006 -5.464705e-006  1.387633e-006
 -4.958586e-006 -1.317661e-006  2.174442e-006  1.102870e-005
 -9.687118e-006 -8.294452e-007 -4.507891e-006  3.074336e-006
 -7.631861e-006 -4.247344e-006  2.595989e-006 -1.958933e-006
 -6.671977e-006 -4.052475e-006 -1.446589e-006 -4.259336e-006
 -1.754148e-006  6.701300e-007 -6.793458e-007 -4.673075e-006
 -2.212754e-006 -1.477825e-006 -2.021165e-006 -1.014139e-006
  3.685697e-007  2.313564e-006 -4.631269e-007  1.302295e-006
 -1.131711e-006  1.065432e-006 -2.543209e-007  2.388230e-006
 -3.849245e-006  1.763934e-006 -1.671921e-006  1.186363e-006
 -3.534919e-006  1.222872e-007  1.750259e-007  1.967923e-006
 -2.628867e-006  3.084634e-008  1.543314e-006  3.037685e-006
 -5.767299e-007  1.576155e-006  2.607428e-006  2.451075e-006
  1.087341e-007  8.235414e-007  1.655661e-006  2.426039e-006
  1.086591e-006

 -1.047568e-004 -7.771928e-006 -8.356972e-005 -3.961039e-005
  1.021116e-004  2.707260e-005 -5.466658e-005  8.983614e-005
 -4.640627e-006 -3.152458e-005 -2.441369e-005  2.539568e-005
 -7.775695e-006  1.714467e-005 -4.818021e-006  7.721720e-006
  1.233710e-005 -2.272442e-005 -9.329541e-006  8.436849e-006
 -8.905091e-006  9.558234e-006 -1.113690e-005  5.075264e-006
 -1.630053e-005 -7.730328e-006 -3.023251e-006  2.062638e-005
 -2.676310e-005  5.178961e-006 -4.954056e-006  1.203707e-005
 -2.058743e-005 -9.874748e-006  8.139821e-006  2.092606e-006
 -1.329651e-005 -2.600541e-006 -1.596450e-006 -2.291686e-006
 -3.598672e-006 -5.146379e-006  6.078170e-007 -3.776637e-006
 -4.975901e-006 -2.605199e-006 -6.300827e-006 -1.207943e-007
 -2.955555e-006  6.331402e-007 -2.983940e-007  3.410832e-007
 -3.560921e-006 -7.047229e-007 -4.699175e-006  2.579989e-006
 -7.290399e-006  9.903676e-007  3.048011e-007 -1.414578e-006
 -6.785190e-006  2.797422e-007 -1.016039e-006  2.181010e-006
 -4.502520e-006  2.095185e-006  1.762237e-006  5.387958e-006
 -1.785988e-008  8.712900e-007  2.451075e-006  8.615225e-006
 -1.095386e-006  2.671751e-006  2.543975e-006  5.698975e-006
 -4.428098e-007

  5.963972e-005  6.163001e-006  2.777928e-005  3.340314e-005
 -3.687975e-005 -1.956369e-005  3.448449e-005 -4.442726e-005
 -1.443888e-006  4.979104e-008  1.372336e-005 -2.216596e-005
  9.974175e-006 -1.575902e-005  5.359664e-006 -2.553493e-006
  2.859462e-006  1.848466e-006 -2.240926e-006  1.999131e-006
 -1.939207e-006 -9.159391e-006  2.444044e-006 -2.628847e-006
  5.739024e-006 -1.765872e-006 -1.435755e-007 -1.043113e-005
  1.029546e-005 -3.553745e-006  1.755154e-006 -1.084183e-005
  1.025589e-005  3.805423e-006 -7.255560e-006 -6.207827e-006
  4.868272e-006  4.367805e-006 -3.468804e-006  8.002918e-007
  7.885950e-007  5.101706e-006 -4.228986e-006  5.731621e-006
 -2.303046e-006  2.895247e-006  3.267649e-006  6.101347e-006
 -3.837421e-006  1.197552e-006  2.116087e-006  3.383759e-006
 -3.497974e-006  1.084804e-007  4.291389e-006  3.293722e-006
  2.487771e-006  1.208125e-007  1.840891e-006  5.769612e-006
  2.061561e-006 -2.979598e-007  2.560442e-006  1.235380e-007
  3.991628e-006 -2.674029e-008  7.293204e-007 -1.970236e-006
  7.387834e-006 -1.568747e-006  1.087341e-007 -1.095386e-006
  8.811669e-006 -2.146921e-006  3.583827e-009  1.434148e-006
  3.670018e-006

 -5.157977e-005 -2.475015e-006 -3.259639e-005 -1.473982e-005
  5.242173e-005  1.867522e-005 -2.287150e-005  3.808082e-005
 -3.457735e-006 -1.004092e-005 -1.234785e-005  1.412000e-005
 -2.337846e-006  8.568813e-006 -1.088155e-006  1.394215e-006
 -3.749231e-006 -1.119047e-005 -1.131887e-006 -4.388725e-006
  4.061329e-006  5.140654e-006 -6.910897e-006  1.541311e-006
 -1.245470e-006 -5.794021e-006 -4.638997e-006  6.021621e-006
 -1.019325e-005  5.127768e-006 -5.834407e-006  3.161693e-006
 -1.200275e-005 -1.666730e-006  4.232293e-006 -8.714500e-008
 -9.260258e-006  2.329533e-006 -5.572442e-007 -2.349896e-006
 -2.130025e-006 -2.714797e-006  5.132830e-006 -5.359217e-007
 -4.570597e-007 -1.170965e-006 -3.237233e-006 -1.825616e-007
 -1.310325e-006 -1.624921e-006  1.250524e-006 -9.303233e-007
 -1.172153e-006 -2.401707e-007 -3.696417e-006  2.234605e-007
 -1.939706e-006  1.400088e-006 -1.346469e-007 -1.480149e-006
 -1.527133e-006 -1.243943e-006 -2.854602e-006 -1.512827e-007
 -1.426462e-006  6.829669e-007  1.004307e-006  6.866457e-007
 -8.500055e-007  7.224246e-007  8.235414e-007  2.671751e-006
 -2.146921e-006  4.755119e-006  4.401151e-007  2.261908e-006
 -1.677188e-006

 -9.360077e-005 -8.263142e-006 -5.636906e-005 -2.553496e-005
  8.344514e-005  2.054602e-005 -3.034056e-005  5.585524e-005
 -1.371832e-005 -2.158818e-005 -1.732549e-005  1.928338e-005
 -4.908333e-006  1.185808e-005  1.367697e-006 -4.661340e-007
 -7.935006e-006 -1.431546e-005 -3.133002e-006  6.789032e-008
  7.290017e-007  7.361024e-006 -5.593194e-006  2.143980e-006
 -1.199239e-005 -9.269108e-006  4.856427e-007  8.409093e-006
 -1.261266e-005  3.327604e-006 -3.394817e-006  5.066840e-006
 -1.179287e-005 -1.067955e-005  5.200376e-006  7.373898e-007
 -6.671032e-006 -8.456774e-007 -2.873466e-006 -3.935980e-006
 -4.249346e-006 -5.313108e-006  1.558423e-006 -7.037221e-006
 -3.447318e-006  1.400340e-006 -5.517457e-006 -5.295533e-006
 -2.067458e-006 -2.229143e-007  5.736885e-007 -2.810824e-006
 -3.388890e-006  2.086645e-006 -4.272839e-006  2.150949e-007
 -4.543993e-006  2.302850e-006  1.710057e-006  1.875312e-006
 -5.161321e-006  2.317823e-006 -2.360270e-006  2.431846e-006
 -3.717697e-006  1.028021e-006  3.711016e-006  2.756500e-006
 -7.875822e-007 -9.908920e-007  1.655661e-006  2.543975e-006
  3.583827e-009  4.401151e-007  5.014870e-006  1.491249e-006
  1.534108e-007

 -8.704598e-005 -6.744599e-006 -5.674341e-005 -3.485846e-005
  8.812141e-005  2.173662e-005 -5.524608e-005  6.838315e-005
 -4.252228e-006 -3.036790e-005 -2.109077e-005  2.915123e-005
 -4.563553e-006  3.775348e-006 -8.575571e-006  3.927774e-006
  1.424063e-005 -2.163676e-005 -4.662634e-006  9.682606e-006
 -2.307958e-006  9.425592e-007 -1.562055e-005  2.401779e-006
 -8.472691e-006 -5.771951e-006 -8.473239e-006  2.176244e-005
 -2.714168e-005 -7.316758e-007 -1.223820e-005  8.478538e-006
 -2.953721e-005 -4.351642e-006  3.265325e-006 -4.530497e-006
 -2.035816e-005 -3.285874e-006  2.648845e-007 -4.597317e-006
 -3.017070e-006  4.039848e-007  1.646779e-006 -1.378697e-006
 -2.932420e-006 -4.216331e-006 -3.485172e-006  3.455125e-006
 -2.778374e-006  1.770147e-008 -2.461016e-006  2.516515e-006
 -4.614362e-006 -1.717093e-006 -1.704796e-006  4.131730e-006
 -6.088805e-006  2.382683e-006 -1.039651e-006  1.314821e-006
 -5.444496e-006  5.444577e-007  1.031182e-006  8.806961e-007
 -3.890528e-006  4.364527e-007  7.307321e-009  2.163958e-006
  2.376414e-007 -3.544424e-007  2.426039e-006  5.698975e-006
  1.434148e-006  2.261908e-006  1.491249e-006  8.676491e-006
 -1.872009e-007

  2.537986e-005  5.344588e-006 -2.351714e-005  4.209036e-005
  6.174191e-006 -2.283578e-005  2.775573e-005 -3.012856e-005
 -1.134573e-005 -4.973028e-006  1.227876e-005 -2.040409e-005
  5.937625e-006  1.030323e-006  2.618992e-006 -1.049958e-005
 -6.051109e-006  5.411567e-006 -4.871251e-006  2.534005e-006
 -4.820522e-006  1.096542e-006  1.771466e-006  2.043349e-006
  5.764562e-006  6.621765e-007  5.671977e-006  3.224417e-006
  9.520570e-006 -4.073474e-006  1.962231e-006 -1.120743e-006
  8.002460e-006 -2.350318e-006 -3.112127e-006 -4.293621e-006
 -1.793481e-006 -6.484260e-007 -5.013254e-006 -5.287164e-006
 -2.592422e-006  4.460168e-006 -4.843871e-006 -2.503673e-006
 -1.918998e-006  3.156900e-006  4.234913e-008  3.258443e-006
  1.062933e-006  3.288583e-006  1.724128e-006  4.268130e-006
 -8.281961e-007  1.044127e-006  2.546336e-006  3.947760e-006
  5.555532e-008 -3.190316e-007  3.828234e-007  4.259140e-006
  5.656232e-007 -9.385045e-007  1.187709e-006  3.760377e-006
  7.725792e-007 -3.442931e-007  2.553903e-006  2.373385e-006
  2.159905e-006  1.520958e-006  1.086591e-006 -4.428098e-007
  3.670018e-006 -1.677188e-006  1.534108e-007 -1.872009e-007
  6.648317e-006


[EIGEN VALUE]
  7.149545e-003  1.743189e-003  4.966102e-004  3.766750e-004
  2.549353e-004  2.320277e-004  2.004643e-004  1.483225e-004
  1.044298e-004  9.723150e-005  6.818897e-005  4.245641e-005
  4.108565e-005  3.187954e-005  2.670791e-005  2.129993e-005
  1.540141e-005  9.815921e-006  8.910341e-006  6.280127e-006
  5.512456e-006  3.935534e-006  2.299822e-006  2.029931e-006
  4.087360e-019  1.614475e-019  8.245678e-020  5.856571e-020
  3.420292e-020  2.859032e-020  1.720086e-020  1.403199e-020
  1.096824e-020  9.637268e-021  4.893627e-021  4.196381e-021
  1.756286e-021  1.339633e-021  3.987898e-022 -4.773045e-023
 -6.517264e-022 -1.244625e-021 -1.993805e-021 -3.304616e-021
 -4.790459e-021 -6.069953e-021 -8.439601e-021 -1.171091e-020
 -1.363434e-020 -1.415898e-020 -1.493013e-020 -2.320892e-020
 -4.152758e-020 -6.449244e-020 -6.983062e-020 -9.156428e-020
 -4.239480e-019


[EIGEN VECTOR]
57 57

  7.763183e-002  5.505833e-001  2.806205e-001 -1.748130e-001
  3.495333e-001 -5.288252e-001  1.752616e-001  1.793385e-001
 -2.120016e-001 -1.187901e-001  8.144532e-003  9.901401e-003
  1.173607e-001  4.530503e-002 -9.833046e-003 -4.136134e-002
  7.413820e-002 -4.107321e-002  7.331652e-002  2.192465e-002
 -9.316552e-002 -2.977229e-002  4.578097e-002 -3.820794e-002
  5.711384e-002 -3.813627e-002  1.662449e-003  5.912281e-003
  2.074466e-002  2.557589e-002  3.510167e-002 -1.033152e-002
  3.528337e-002  5.582325e-003  4.665873e-002  7.375107e-003
  4.173569e-003  2.059426e-003  3.065160e-003 -8.863092e-003
  2.614699e-002 -1.105704e-002 -1.241272e-002 -5.223541e-003
 -1.957154e-003  5.079498e-004  1.023912e-002 -1.524037e-002
 -2.478005e-003 -1.917872e-002 -1.291955e-002  2.744648e-003
 -7.244084e-003 -2.190928e-002 -9.281662e-003 -1.422805e-002
 -1.754210e-002

  1.161605e-001 -6.582148e-001  5.579021e-001 -1.996732e-001
  1.444064e-001 -1.412474e-001 -5.649057e-002  9.023254e-002
 -1.936238e-001  8.376069e-002  1.218753e-002 -1.980054e-001
  3.058304e-003 -7.736749e-002  1.238875e-002  2.991075e-002
  2.152707e-002 -5.713160e-002  1.598770e-002  9.407425e-002
 -4.107062e-002 -5.134593e-003  3.638606e-002 -7.940560e-002
 -4.375650e-002 -6.507147e-003 -4.488338e-002 -2.883951e-002
 -6.075537e-002 -1.061992e-001  2.117096e-002 -4.876125e-002
 -7.567656e-002  3.848179e-002 -2.671817e-002 -1.508339e-002
  3.705062e-002  2.180797e-003  9.842794e-003  2.760568e-002
  2.177547e-003 -5.663370e-003  4.405332e-003 -9.784884e-003
  2.567038e-003 -2.019107e-003  3.870570e-003  1.099770e-002
  6.414447e-003  3.871367e-002  2.968530e-002  3.201731e-002
  1.110267e-002 -1.209770e-004 -2.091578e-003  2.074934e-003
 -7.651743e-003

  4.866176e-001  2.212514e-001  2.216456e-001 -1.015587e-001
 -1.733555e-001  5.317331e-001  1.375521e-001  1.745998e-001
 -2.349648e-001  1.995081e-002 -1.748104e-001  1.217279e-001
  2.065226e-003 -2.894113e-002  2.737748e-001  4.303811e-002
  7.206089e-002 -4.958303e-002  1.367688e-001  1.033292e-001
  5.770665e-002  2.177100e-003  7.160164e-002  1.429423e-002
 -7.850803e-002  6.621148e-002  6.891687e-002 -1.102720e-001
  2.991641e-002  7.699703e-002 -3.584154e-002 -4.752579e-003
 -2.248884e-003 -2.396590e-002 -4.930008e-002 -1.029492e-001
  2.231024e-002 -2.978827e-002 -3.227556e-002 -2.568347e-002
 -5.583116e-002 -2.971192e-002  1.087574e-002 -3.522388e-003
 -5.881133e-002  1.846100e-002 -1.692378e-002 -1.251972e-002
  3.737735e-002 -2.995991e-002  5.826360e-002 -2.463560e-002
  4.023577e-003  3.153151e-002  4.366769e-003  3.015825e-003
  1.709335e-002

  1.132000e-001  1.185318e-002  2.321822e-001 -1.415055e-002
 -3.762227e-001 -2.338672e-001  2.161085e-002  3.507073e-002
  4.705077e-001 -1.834543e-001 -1.934437e-001 -1.198749e-001
  7.089361e-002  1.639488e-001  1.787775e-001 -1.513342e-001
 -2.237001e-001  5.395162e-003  1.402065e-001 -1.813358e-002
  2.666516e-001 -1.725282e-001 -1.538307e-001  5.492564e-002
  1.501112e-001  1.116410e-002 -1.058543e-002 -1.782664e-001
 -1.680713e-002 -3.442388e-002  7.535768e-002 -4.877897e-002
 -1.724033e-002 -1.378123e-001  2.686241e-002  4.942905e-002
  9.370831e-002 -5.306388e-002  9.974881e-002  1.453407e-002
  6.541888e-002  9.861445e-002  3.552766e-002 -8.363395e-002
  2.695353e-002 -3.815251e-002  4.378734e-002 -9.762004e-003
 -5.051943e-002 -4.699316e-002  7.853066e-003  1.634053e-002
  2.573232e-002 -2.915488e-003 -4.159531e-003 -1.919157e-002
  5.398445e-002

  4.695996e-001 -1.046706e-001 -5.400203e-002  2.751766e-001
  1.637313e-001 -1.852515e-001  7.685117e-002 -2.622633e-002
 -2.510220e-002  3.634254e-001  2.471053e-002  7.811717e-002
  1.825235e-001  1.349568e-001 -8.711071e-002  2.628351e-001
 -6.976755e-002  2.509998e-001 -7.663779e-002 -8.604436e-002
  2.823840e-001  8.665309e-002 -1.186935e-001  2.244974e-001
  1.116525e-001  6.543096e-002  4.991231e-002  1.274468e-001
  5.028133e-003  1.486031e-001 -1.261836e-002  1.291254e-001
  7.181659e-002 -1.481778e-002 -1.515008e-002  1.158950e-001
 -9.461107e-003  2.875190e-002  3.734932e-002  1.144526e-002
 -2.043161e-002  8.667420e-002 -4.738780e-003  1.823502e-002
  2.342994e-002 -7.482114e-002  1.614519e-004  8.851951e-002
 -1.620564e-002  1.955141e-002  3.718273e-002 -2.117906e-002
  2.684494e-003  6.640387e-003  2.175928e-002 -3.738772e-003
 -2.179269e-002

 -3.081464e-001 -3.850793e-002 -4.258158e-002 -1.806300e-001
  2.963110e-001  6.966029e-002 -2.897467e-001  2.587464e-001
 -1.536898e-001  1.304271e-002 -7.570602e-002  2.875026e-001
 -1.842754e-001 -1.080973e-002  3.346507e-001 -1.660014e-002
 -4.277298e-002  1.494544e-001 -4.514450e-003 -1.601920e-002
  4.170635e-001 -1.148888e-001 -9.245431e-002  1.338231e-001
 -3.807093e-002  2.083627e-002 -1.028899e-001 -1.659389e-002
  7.672627e-002  2.428187e-002  1.071605e-001 -1.416019e-002
  1.041533e-001 -5.566664e-002  7.538987e-002  1.324048e-001
  3.859344e-003 -1.546579e-002  8.934847e-002 -8.424098e-002
  5.339909e-002  1.183568e-001 -5.085260e-002 -7.821659e-003
  5.266550e-002  1.263638e-002  7.960401e-002  5.598945e-002
 -2.033313e-003 -5.800563e-003  6.178368e-002  3.648520e-002
  4.221144e-002  5.485435e-002 -1.568117e-002  1.441031e-003
  5.888645e-002

  1.559152e-003 -2.668273e-001 -2.610815e-001 -4.262084e-001
 -1.935842e-001 -2.403966e-001  2.411403e-001 -1.457269e-001
 -4.163717e-002 -2.420490e-002 -1.585491e-001  3.371403e-001
  1.511169e-001 -1.045950e-001 -5.211574e-002  2.590945e-002
  2.119344e-001 -1.284260e-001  2.164397e-001 -9.051960e-003
  4.712816e-002  1.342576e-002  7.402165e-002  2.454012e-001
 -1.348067e-002 -8.415508e-002  1.861130e-001 -1.160518e-002
  1.281376e-001  1.117071e-001 -4.234519e-003 -2.275835e-002
  2.881688e-002 -2.024645e-002  1.037596e-001  4.137682e-003
 -1.018938e-001 -1.482554e-002 -6.320132e-002 -3.135436e-002
  1.794552e-002 -8.529957e-002 -9.707623e-002 -8.073217e-002
 -9.825975e-002  4.387331e-002 -2.535283e-002  2.384564e-002
 -2.924693e-002 -8.138170e-002  5.680643e-002  4.201502e-002
 -1.014617e-002  1.362970e-002 -2.722723e-002 -2.436768e-002
 -1.050494e-002

  3.122718e-001 -2.674459e-002 -2.326210e-002 -2.414374e-001
 -8.182504e-002  4.903519e-002 -2.590272e-002 -2.414919e-001
 -1.120962e-001 -3.242349e-001  1.242928e-001  1.394241e-002
 -4.782701e-002 -2.534107e-001  5.409564e-002 -2.534775e-001
 -5.742775e-002  2.256959e-001 -1.492799e-001 -2.461101e-001
 -4.241978e-002  6.222249e-002 -3.403548e-002 -1.254133e-001
  9.359571e-002 -1.962796e-001 -1.654523e-001  1.758748e-001
 -9.320878e-002  9.192958e-002 -2.398656e-002 -2.098061e-002
  2.207885e-001  9.121614e-002  3.464639e-002  2.879986e-001
 -9.143078e-003  7.992794e-002  1.290890e-001  2.403222e-002
  1.725931e-002  1.207115e-001 -5.002435e-002  8.719674e-002
  7.654388e-002 -8.784050e-002  3.393966e-002 -4.674152e-003
 -3.348608e-002  3.580941e-002 -6.805667e-002 -8.175387e-002
 -3.617110e-002 -5.541266e-003 -7.590988e-003 -4.305815e-002
  5.306657e-002

  1.505366e-001 -7.384842e-002  5.957016e-002  1.372597e-001
 -4.954040e-002 -1.462767e-001 -1.123852e-001  6.067280e-002
 -4.903011e-002 -3.900561e-002 -2.474723e-001  3.072134e-001
 -4.115324e-001  1.119397e-001 -5.341763e-002 -5.673006e-002
 -9.866896e-002 -3.812703e-001 -1.382955e-001 -5.240495e-002
 -1.527618e-001  6.435886e-002 -3.073366e-001 -1.112923e-001
  9.056743e-002 -1.801687e-002 -1.390003e-002  1.724582e-001
 -4.035373e-002  2.011470e-002  1.003918e-001  1.925738e-001
  1.414782e-001 -1.109479e-001  1.794739e-002 -2.460164e-002
 -1.445522e-001  1.108233e-001 -1.639556e-001 -9.840010e-002
 -3.764173e-002 -1.132717e-001  8.852564e-002 -2.681063e-002
 -4.774319e-002  4.216669e-002 -8.284560e-002 -4.450488e-002
  5.377421e-002 -5.064963e-002 -4.241061e-003 -4.905322e-002
  1.612259e-002  3.270793e-002  7.951551e-002  9.559107e-003
  9.245509e-002

 -5.540263e-002 -1.872763e-001 -6.208464e-002 -3.008942e-002
  2.376352e-001  3.519433e-002  3.651596e-001  1.763371e-001
  2.645246e-001  6.583003e-002  6.519031e-002  2.157913e-001
 -4.749452e-002  5.606124e-002  1.515007e-001 -3.001152e-001
 -2.685601e-002  1.226022e-001 -8.883588e-002  1.679792e-001
 -9.702575e-002  4.356072e-002  8.292866e-002 -2.933057e-001
  1.296256e-001  1.722800e-001  1.765626e-001 -5.215753e-002
 -9.560297e-002  2.645109e-001 -1.880577e-001 -4.877155e-002
  1.594204e-001 -1.809569e-001 -1.078066e-001 -9.129494e-002
  2.668014e-002  9.016160e-002 -5.483895e-003  8.622956e-002
  1.435852e-002  7.530276e-002  5.173107e-002  5.705645e-002
  3.515566e-002 -7.963448e-002 -3.821608e-002 -4.162367e-003
 -4.921622e-002  1.054653e-002 -2.778076e-002 -4.087241e-002
 -3.079721e-002 -4.229558e-002 -2.061202e-002 -1.756938e-002
 -1.198726e-001

 -1.100816e-001  3.753303e-002  5.034265e-001  7.446417e-002
  1.919718e-001  2.346033e-001  3.506309e-002 -2.082965e-001
  3.324207e-001 -2.468701e-001  1.618624e-001  2.961325e-001
 -1.968375e-002 -3.451702e-003 -2.678807e-001  6.686426e-002
  5.508597e-002  6.628258e-003  1.212982e-002 -1.471661e-001
  8.552141e-002  2.569714e-002  1.139760e-001  2.025961e-001
 -4.141299e-002  8.081593e-002  9.170768e-002  5.698621e-002
  1.404429e-001  3.649932e-002 -9.383475e-002  5.830011e-002
  6.066131e-002 -1.264067e-003  5.947003e-002  7.180653e-002
 -1.024471e-001  1.345586e-002  2.685337e-002 -5.597356e-002
 -5.521742e-002 -2.776530e-002 -8.192682e-002 -1.801850e-002
 -8.088576e-002  9.047594e-003 -9.334024e-002 -7.146207e-002
  3.366556e-002  7.287281e-003  4.362341e-002  9.452612e-002
 -6.989429e-003  6.983066e-002  1.085780e-001  4.380128e-002
  9.420351e-003

 -7.673077e-002 -3.029185e-002 -4.860778e-002 -1.512915e-001
  1.380123e-001  2.802588e-001  2.452715e-001  2.576333e-001
  2.108421e-002  1.532716e-001 -4.578090e-002 -3.429928e-001
  8.798066e-002 -8.948284e-002 -1.874611e-001 -7.119395e-002
 -1.319664e-001 -6.663514e-002  1.405210e-001 -2.850675e-001
  2.823809e-002 -6.057352e-002 -1.759303e-001 -7.116700e-002
  2.291728e-001  9.637797e-003  5.152489e-002  1.266927e-001
  2.245463e-001 -7.218679e-002  1.966073e-001  1.362289e-001
  1.612563e-001 -6.930236e-002  1.052767e-001  6.249888e-002
 -1.252206e-001 -7.168368e-002 -1.685814e-002 -1.212246e-001
  7.652162e-003 -7.842297e-002 -8.761628e-002 -1.093269e-001
 -6.346597e-002 -5.139523e-002  2.282581e-002 -8.679742e-002
 -2.809284e-002 -7.853021e-002 -1.306615e-001  6.575225e-002
 -8.301173e-002 -9.860851e-002  7.998027e-002 -1.514350e-001
 -1.481498e-002

 -8.771216e-002 -4.346536e-002  8.632230e-002  2.998134e-001
 -1.792422e-001 -1.146107e-001  1.986471e-002 -7.594542e-002
 -1.368515e-001  1.659681e-001  3.431402e-002  1.474714e-001
 -5.193834e-002  1.297435e-002  1.530453e-001  3.660632e-002
  8.796883e-002 -1.222586e-002  1.428168e-001 -5.959480e-002
 -1.056822e-001  1.487153e-001  2.015595e-001 -2.436305e-001
  1.768669e-001  7.226471e-002 -2.400692e-001 -8.263841e-002
  2.778695e-001  1.059912e-001 -4.425221e-002 -7.853752e-002
  1.099496e-001 -2.073418e-002 -2.043523e-002  2.161461e-001
 -2.235030e-003 -3.168021e-001  1.535468e-001  6.135573e-004
  1.082152e-001 -3.189890e-002 -7.618027e-002 -1.793690e-002
 -2.168841e-001 -1.654353e-002  2.210012e-001 -1.887425e-001
 -1.079711e-002 -3.465066e-002 -4.843418e-002  1.404827e-001
  1.954774e-003  7.271122e-002  3.665489e-002 -1.170101e-001
  6.501136e-002

  1.059658e-002  6.740409e-002  6.537710e-002 -3.267191e-002
  1.786992e-002  6.940618e-002 -3.909754e-001  7.524240e-002
  1.652329e-001  1.560532e-001 -4.333013e-002 -1.922606e-002
  1.733492e-001 -1.269427e-001 -9.253566e-003  1.437301e-001
 -1.356439e-001 -1.901802e-001 -1.884784e-002  8.874076e-002
 -2.563826e-001 -1.610363e-002  8.587877e-002  3.644674e-002
  6.857333e-002 -1.188420e-001  3.130186e-001  9.483621e-002
 -1.470279e-001  4.046757e-001  2.088470e-001 -2.716186e-001
  1.671126e-001  8.384773e-002  1.417644e-002  9.544589e-002
  2.948538e-002  2.507615e-002  1.057079e-001 -4.347299e-002
  2.133251e-001  4.476406e-002 -7.110776e-002 -3.924742e-002
 -3.139825e-003 -2.890225e-002  1.241619e-002 -2.159268e-004
 -1.185844e-002 -1.050110e-001  2.957115e-002  3.860624e-002
 -1.282394e-002  7.068392e-002 -7.290756e-002 -3.574076e-002
 -1.557013e-002

 -1.322101e-001  1.146733e-001  1.872879e-001 -2.360434e-001
 -1.083464e-001  6.960260e-002  5.036427e-002 -1.195269e-001
  2.081224e-001  2.959726e-001 -2.001818e-001  1.103277e-001
  1.366732e-001  1.933177e-001  7.012034e-002  8.863284e-002
  1.785507e-001  1.734881e-001 -2.073819e-001  1.298076e-001
 -6.352737e-002 -3.335520e-002 -2.152869e-001 -1.908436e-001
 -1.847507e-001 -1.587425e-001 -2.518473e-001  1.467776e-001
 -3.359711e-002  4.004476e-002  7.408897e-002  7.167173e-002
 -3.238514e-002  1.428353e-001 -9.866186e-002  1.345171e-001
 -2.216249e-001 -5.052992e-002  1.201681e-002 -2.056554e-002
  6.650829e-003 -7.356988e-002 -3.007790e-002 -2.067267e-002
 -6.547627e-002  2.239574e-002 -4.788831e-002  8.547507e-002
 -3.014040e-002  8.437623e-002 -5.276962e-002  2.815619e-002
 -2.415163e-002 -2.508498e-001 -3.992204e-002 -5.037564e-002
 -1.543756e-001

  3.090011e-001 -9.069707e-002 -1.305236e-001 -5.386032e-002
  1.863986e-001  3.778088e-002 -2.081247e-001  6.747815e-002
  1.608747e-001 -1.207098e-001  2.094154e-001  7.423470e-002
  7.432479e-002  1.668799e-001 -7.225495e-002 -5.669069e-002
  9.778566e-002 -1.473297e-001  2.423775e-002 -1.041475e-001
 -1.085816e-002 -1.533570e-001 -2.604628e-002 -1.502012e-001
 -7.841467e-002 -3.933857e-002 -1.315741e-001 -6.968015e-002
  3.455614e-001  1.554347e-001  3.816340e-002 -2.305215e-002
 -1.146597e-001  2.935346e-002  6.261867e-003 -1.718486e-001
 -1.621842e-001 -2.900155e-001 -7.326469e-002  9.325760e-002
  1.379750e-001  2.349937e-002  5.987238e-002 -4.665910e-003
  2.374265e-001  2.191431e-001  1.071807e-001  1.225100e-002
 -8.622231e-002  1.673344e-002 -5.860170e-002 -3.011421e-002
  1.330389e-003 -1.493916e-001 -1.653553e-001  1.564263e-001
  4.707167e-002

 -5.903008e-002  4.978696e-002  1.369488e-002 -1.254334e-001
 -9.566547e-002  8.162873e-002 -9.211616e-002  2.627597e-002
 -1.613289e-001 -1.208980e-003 -3.214775e-002  1.811621e-001
  2.847688e-002  6.245615e-002 -3.816692e-001  5.838101e-002
  1.132003e-004  1.050913e-001  2.232128e-001  4.059567e-002
 -3.727241e-002  1.982005e-001 -1.424465e-001 -2.076806e-001
  6.488255e-002 -2.450266e-002  4.333522e-003 -6.865679e-002
  8.003206e-002 -1.114590e-002  7.515837e-002 -1.702920e-002
 -1.427558e-001 -1.779758e-001 -1.407124e-001 -7.496579e-002
  2.546639e-003  1.199708e-001  2.709404e-001  1.907586e-001
  1.063756e-001  2.939492e-001  1.975650e-001 -1.600566e-001
  1.694492e-001 -1.706425e-001 -1.288838e-001  1.416137e-001
 -8.289113e-002  4.709542e-002  4.112796e-003  1.499926e-001
  1.341487e-001  4.497863e-002  1.703198e-001 -6.070225e-002
  8.929061e-002

 -1.898814e-002 -7.135153e-002  3.126727e-002  1.385465e-001
 -4.494982e-002  6.221952e-002  1.030348e-002  7.088170e-002
 -3.948772e-002 -5.919549e-002  1.476050e-001  5.059417e-003
 -1.564585e-002  2.046719e-001  8.931105e-002 -8.840541e-003
  1.265221e-001  1.507356e-001  5.232213e-002  4.279705e-002
 -7.785284e-002  4.377672e-002 -4.862611e-002 -2.502479e-002
  1.283938e-002 -2.978470e-001 -6.775260e-002 -1.140343e-001
  4.786822e-002  1.690533e-001  8.819464e-002  1.748519e-001
  8.438845e-003  1.337362e-001  5.467310e-001 -1.070100e-001
  2.400950e-001  2.492513e-001 -1.302903e-001  6.634825e-002
  1.133211e-001 -7.694241e-002 -1.014173e-001 -2.485386e-001
 -1.332188e-002 -1.522904e-001 -5.220793e-002 -1.050395e-001
 -8.644731e-002 -5.583122e-002  2.752597e-002  8.681808e-003
  1.429217e-001 -5.202112e-002  4.858551e-002  4.276568e-002
 -1.419933e-001

  2.233547e-002  2.538914e-002 -5.276345e-002 -2.965293e-002
  1.734479e-002 -8.231185e-002  2.304471e-002  1.442574e-001
  1.469401e-001 -8.776992e-002 -8.756527e-002 -2.118481e-001
 -2.592508e-001 -3.691837e-002  1.746270e-001  6.279779e-002
 -1.266502e-003  8.987181e-002  1.764399e-001 -1.032423e-001
  1.721692e-002  3.103139e-001 -1.328841e-001 -2.084323e-002
 -8.983011e-002 -1.005185e-002  1.743510e-001  2.581115e-001
  1.183596e-001  9.875057e-002 -4.929697e-002 -8.718859e-002
 -1.844045e-002  2.486006e-001 -7.201956e-002 -4.046915e-002
 -5.622981e-002 -1.799233e-002  2.292632e-002  3.347751e-001
 -7.951338e-002 -3.120192e-002 -1.036142e-001  9.509176e-003
 -1.465848e-001  1.623801e-001 -1.833256e-002 -1.087555e-003
 -8.749685e-002  2.750785e-001  1.639367e-001  2.477377e-001
  9.228285e-002  5.540513e-002  9.052693e-002  1.854269e-001
 -3.581487e-002

 -1.965400e-001  1.918992e-002  1.060611e-001 -8.535596e-002
 -9.369535e-002 -3.780566e-002 -7.054986e-003 -5.022284e-002
 -1.477629e-001  6.362649e-002 -1.046447e-001 -5.164323e-002
  4.358949e-002 -4.046597e-002 -1.276787e-002  4.689420e-002
 -2.112290e-001 -1.062238e-001 -9.911897e-002 -1.073685e-001
  7.350255e-002  6.510292e-002 -2.204089e-002  1.288955e-001
 -2.082661e-002  2.422449e-003 -5.162905e-002 -2.150707e-001
 -1.498791e-002  3.055421e-001 -2.170382e-001  2.511356e-001
  1.793935e-001  2.387517e-001 -1.180389e-001 -2.452745e-001
  3.093691e-002 -1.718714e-001 -2.242857e-002  8.473644e-002
 -2.412796e-002  7.544364e-002 -4.356149e-002  1.807462e-001
  1.574001e-001 -4.974887e-002 -1.233529e-001 -1.515082e-001
 -3.371972e-001 -8.819519e-002 -1.550040e-001 -8.639462e-002
  8.311050e-003 -1.039513e-001  2.013315e-001  1.008775e-001
  7.003229e-002

 -2.748389e-002 -2.775362e-002 -2.070124e-002 -8.857426e-002
 -7.803473e-002  5.555278e-002  3.065420e-002  1.505335e-001
  3.412594e-002 -4.093149e-002  3.082086e-002  1.657475e-001
  7.075781e-002  2.452503e-001  4.712409e-002  2.204175e-001
 -1.256193e-002 -2.073905e-001  5.406549e-002 -4.754270e-002
 -1.067270e-001  2.042726e-002  6.045915e-002 -1.181011e-001
  1.824713e-001  1.067768e-001  5.783005e-002  2.155458e-001
 -1.885545e-001 -2.699099e-001 -1.818041e-001  2.094847e-002
 -3.262585e-002  2.117674e-001  1.996071e-001  9.782846e-002
  7.238659e-002 -1.298073e-001  2.791633e-002 -6.434309e-003
 -1.915977e-001  3.778329e-001 -2.901268e-001 -3.334990e-002
  1.803436e-001  8.964793e-003  1.674637e-001  1.014787e-001
 -1.453463e-002 -8.304077e-003 -8.450132e-002 -1.194113e-001
 -3.798331e-002  1.324689e-002  6.401679e-002  8.724384e-002
 -8.427806e-002

 -1.173715e-001  4.024186e-002  1.437367e-001  6.923378e-002
 -3.850398e-002 -1.848914e-002  1.631607e-002 -2.664253e-001
 -1.038600e-001  1.474154e-001 -8.633368e-002 -4.453374e-002
  2.484374e-002 -5.821596e-002  2.483848e-001 -2.736069e-003
  9.938094e-002  1.124423e-001 -4.244660e-002 -1.914561e-001
 -1.797700e-001 -1.732003e-001 -8.645058e-002 -4.467357e-002
 -3.767591e-003  2.500352e-002  3.442334e-001  2.055869e-002
  1.629196e-001  8.662064e-003 -9.717456e-003  1.432590e-002
  3.251112e-002 -2.118249e-001  4.919931e-002  6.282238e-002
 -5.893461e-003 -4.814647e-002 -1.673556e-001  4.347701e-002
 -1.653175e-001 -8.447635e-002  4.570781e-003 -1.713583e-001
  4.563517e-001 -6.514031e-002  5.385939e-002  1.070612e-001
 -2.496636e-002  1.734809e-001 -1.278348e-001  5.014075e-002
  1.150156e-001  1.560722e-001 -8.247813e-002  1.177133e-001
  1.268712e-001

  2.152470e-002  4.149437e-003 -2.104413e-004  4.048535e-002
 -1.476827e-001 -4.630553e-002  1.789430e-001  2.369922e-001
  6.454191e-002  6.519735e-002  1.596856e-001 -1.920578e-002
 -9.121757e-002 -4.120298e-002 -2.543459e-002 -4.840832e-002
  7.641675e-002  4.962061e-002 -2.084463e-001 -5.367116e-002
  9.920373e-003 -1.250049e-001  1.962440e-001  4.733271e-002
 -9.909467e-002 -7.165791e-002 -1.200141e-001  7.889811e-002
 -7.548613e-002  1.204110e-002  3.599724e-002 -1.530297e-001
  7.883828e-002  1.427045e-001 -3.353299e-002  5.375021e-002
 -5.359568e-002 -1.497611e-001 -2.815180e-001 -2.583894e-002
  6.200759e-002  7.603883e-002  1.026741e-001 -1.384528e-001
  1.578954e-001  9.034976e-002 -1.391741e-001  2.783683e-001
 -3.797221e-003 -2.505794e-001  1.168336e-001  2.449414e-001
  1.370861e-001  1.215166e-001  3.553912e-001 -1.391065e-001
  2.010716e-001

 -1.260828e-001  5.057935e-003  8.116378e-002  1.529669e-001
 -1.101968e-001  9.612130e-003  2.432327e-001 -2.960814e-002
 -7.623492e-002  4.347999e-002  1.815713e-002 -7.276183e-002
 -2.936860e-002 -3.916746e-002 -1.179186e-001 -2.320083e-002
  1.165583e-001 -2.325889e-001  3.622064e-002  7.317789e-002
  3.042470e-001  2.630502e-003  1.969913e-002 -1.509706e-001
 -2.015480e-001  2.385786e-002  1.128692e-001  1.335956e-001
  7.382141e-002  1.983247e-002  7.670110e-002 -8.288184e-002
  3.133202e-001  1.452015e-001  1.054096e-001  9.483070e-002
  6.026893e-002  8.151816e-002  2.240706e-001  7.871712e-002
  1.627065e-001 -2.476730e-003  1.673789e-001  1.090191e-002
  8.621227e-002  5.747327e-002  7.565173e-002  1.500404e-001
  1.282722e-001  6.102836e-003  6.871668e-002 -3.390197e-001
  1.339996e-001 -2.081385e-001 -9.047113e-002  2.180484e-001
  1.356277e-001

  0.000000e+000 -1.388785e-002  6.361567e-002  3.009306e-001
 -1.747608e-001 -1.087070e-001 -2.408877e-001  2.841916e-001
 -3.632819e-002  3.675665e-003 -2.754894e-001  1.299646e-001
  2.525161e-001 -3.027186e-001 -1.496768e-001 -2.640267e-001
  5.204846e-002  1.415237e-001  1.863481e-002 -5.851268e-002
  1.223206e-001 -4.146327e-002  1.634852e-001 -1.677300e-001
 -6.289392e-002 -1.323802e-002  4.988924e-002  6.621242e-002
  1.180533e-001 -5.203734e-002 -1.374579e-001 -2.729660e-002
 -1.668519e-002  6.252289e-002  1.159707e-001 -1.004053e-001
 -1.763533e-001  1.823825e-001 -8.657631e-002 -5.652162e-002
 -1.312325e-001  6.452740e-002 -1.552698e-001  7.468710e-002
  8.270447e-002  5.554266e-002 -7.799225e-002 -5.951735e-003
  9.215379e-003  7.608107e-002 -1.365983e-002  6.798107e-002
 -1.148590e-001 -1.652369e-001 -1.165038e-002 -2.370483e-002
 -1.237498e-001

  0.000000e+000  1.208143e-001  1.311391e-001 -1.042468e-001
 -1.221297e-001 -4.785616e-002 -1.547704e-001 -1.510077e-002
  1.513449e-001  4.647465e-001  4.149979e-001  7.126229e-002
 -1.687259e-001 -7.861868e-002  1.121111e-001 -2.225146e-001
  1.134317e-001 -3.032385e-002  3.702887e-001 -1.203659e-001
  2.568029e-002  1.858207e-001 -7.829699e-003  1.145102e-001
  1.022895e-001 -1.239917e-001 -4.051606e-003  1.524060e-002
 -9.051618e-002 -1.498520e-001 -1.372740e-002  5.917521e-002
  3.071249e-002  7.863510e-003 -1.280683e-002 -1.208776e-001
 -7.470768e-002  1.217906e-001 -7.894621e-002  4.635877e-003
 -2.528530e-002  2.716526e-002  6.862488e-002  1.371071e-001
  5.480516e-002  6.437242e-002 -4.032686e-002  4.486070e-002
 -3.897141e-002 -6.535030e-002 -2.939632e-002 -1.390692e-001
 -1.173880e-001 -1.710039e-002 -8.686819e-002 -3.762809e-002
  4.124004e-002

  0.000000e+000 -2.560901e-002 -2.557419e-002 -6.766620e-002
  6.028916e-002 -3.029097e-002  1.619944e-002  2.386388e-001
  2.753779e-001  2.945495e-002 -1.292225e-001  7.501983e-002
  2.070311e-001 -1.826624e-001  2.039017e-001  1.447576e-001
  1.269520e-001 -7.143470e-002 -2.306751e-001 -2.693000e-001
 -1.103984e-001  2.469428e-001  9.493761e-002  3.727726e-002
 -9.284719e-002 -5.529598e-002 -8.249344e-002  6.531710e-002
  1.495566e-001 -9.329070e-002 -1.221986e-002  9.536721e-002
 -2.275560e-001 -4.235193e-002  3.751128e-002 -5.106933e-002
  1.721582e-001  1.163473e-001  1.543984e-001  6.965610e-002
  5.991528e-002 -6.830500e-002  1.840496e-001  8.578886e-002
  9.346570e-003 -1.022484e-001  1.543748e-002 -1.154692e-001
  1.236985e-001 -1.597584e-002 -1.377936e-001 -2.440868e-001
  1.201047e-001  1.022636e-001  1.072993e-001 -7.843002e-002
  2.474781e-001

  0.000000e+000  3.647552e-002 -5.978104e-002 -9.083275e-003
  2.309370e-001  7.329999e-002 -1.219879e-001 -1.560922e-001
  1.058448e-001 -1.855889e-002 -2.027513e-001 -1.172473e-001
  6.247297e-002 -9.864110e-002  5.773812e-003  5.863052e-002
  1.605107e-001 -1.947591e-001  2.307013e-001  8.391172e-002
  2.993494e-001  4.211733e-002  9.451897e-002 -2.695196e-001
  3.080145e-001 -6.390654e-002 -1.265774e-001 -2.693304e-002
 -1.612490e-001  1.285135e-001 -2.340083e-001  9.731479e-002
 -1.565299e-001  7.284329e-002 -1.695032e-002  2.806753e-001
  2.664953e-002  3.852079e-002 -2.356711e-001  5.675578e-002
  1.254532e-002 -2.197074e-001  7.855800e-002 -5.552297e-002
  1.237099e-001 -1.602760e-002 -1.239631e-001  8.007713e-002
 -2.836463e-002 -3.340016e-002  7.078187e-002 -4.618958e-002
  3.468804e-002  9.064331e-002  9.248662e-002 -2.488484e-002
  4.096594e-002

  0.000000e+000 -2.444022e-002 -9.056880e-002 -7.161623e-003
  3.719867e-003 -4.298541e-002 -9.395799e-002 -2.700550e-003
  1.325120e-002 -6.712383e-003  2.055011e-001 -1.149105e-001
  3.022196e-001  9.535420e-002  1.241761e-001 -8.550155e-002
  1.109927e-001 -2.641231e-001  2.773786e-002  7.324768e-004
  4.665412e-002  1.496968e-002 -6.887813e-002 -1.292560e-001
 -2.703217e-001  7.429129e-002 -7.435211e-002 -1.484660e-001
  2.663652e-003  1.361667e-001  1.557177e-001  1.009443e-001
  2.046481e-001 -8.006855e-002  4.311124e-002  1.287524e-001
 -9.235814e-002  2.510601e-002 -7.339007e-003 -7.079682e-003
 -4.310858e-001  2.459798e-001  4.774457e-002 -1.780906e-002
 -1.792322e-001 -8.664806e-002 -2.510359e-001 -6.133909e-002
  8.648326e-002  1.775514e-001  6.500387e-002  3.018608e-002
 -3.166321e-002  2.168579e-001  1.015127e-001 -6.507271e-003
  4.386085e-002

  0.000000e+000  5.679709e-003 -1.171203e-002  5.983172e-003
 -8.767651e-002  5.737089e-002  1.559730e-002  1.675977e-001
 -5.408852e-002  9.119260e-002  7.160491e-002  2.811520e-002
  9.335911e-002 -1.134875e-003 -5.667337e-002 -3.226653e-001
  2.030975e-001 -1.233240e-001 -2.151889e-001  8.478500e-002
 -1.214081e-001 -9.264645e-002 -1.812528e-001  2.360782e-001
  3.125419e-001  1.193041e-001  2.665769e-002 -1.867824e-001
  7.493304e-003 -4.011014e-002 -4.360905e-002  1.692094e-001
 -1.129938e-001  2.398560e-001 -4.345390e-003  2.162034e-001
 -5.430969e-002 -6.388667e-003  2.870069e-001  5.487322e-002
  1.275683e-001 -1.465161e-001 -4.059629e-002  1.175997e-001
  9.642840e-002  1.140834e-002 -6.857268e-002  5.802151e-003
  1.032146e-001  1.456939e-001  1.469510e-001  1.658941e-001
  6.954386e-002  1.374275e-001  2.062094e-003  2.182150e-001
 -2.345664e-002

  0.000000e+000  4.134697e-003 -1.796333e-002  2.567286e-002
  1.034692e-003  2.265313e-002  1.274026e-001 -4.563669e-003
 -5.584910e-003  2.272358e-002  4.885502e-002  1.640859e-002
 -9.525848e-002  1.066451e-001  7.105670e-002  2.191408e-001
 -3.758465e-002 -1.940402e-001 -2.058322e-001 -1.262711e-001
  1.476616e-001 -1.080841e-001  2.862505e-001 -8.896935e-002
  2.476805e-001 -4.239647e-001  8.479803e-003 -1.873473e-001
  7.021438e-003 -7.327154e-002  1.088448e-001 -9.438909e-002
  3.291581e-002 -1.052693e-001 -6.758293e-002 -1.652457e-001
 -1.375354e-001  1.938391e-001  1.608734e-001  5.151241e-002
 -8.083471e-002 -6.411303e-002 -1.986116e-001  1.314043e-001
 -7.219555e-004 -6.086210e-002 -7.161981e-002  1.286294e-001
 -6.832230e-002  2.880139e-001  8.084495e-002  1.478460e-001
 -1.050089e-001 -1.029355e-001 -4.385275e-002 -1.615697e-002
  1.440043e-001

  0.000000e+000 -4.461927e-003 -7.895851e-003 -8.329677e-003
  6.206759e-002  2.077223e-002  8.013955e-003 -2.047612e-001
  2.272255e-002 -6.298559e-003 -5.578949e-002 -6.431443e-002
  1.385741e-001  6.213860e-002  9.631576e-002 -2.367864e-001
 -7.994990e-002  1.112868e-004 -1.006441e-002  3.731644e-001
  4.913373e-002  2.264876e-001  1.352574e-001  9.451997e-002
  1.721359e-001 -2.517939e-003 -1.570739e-001  3.467127e-001
  1.358052e-001  6.864224e-003  1.823671e-001  8.298431e-003
  1.690686e-002  5.144539e-002 -4.037192e-003 -3.587357e-001
 -5.813747e-002 -5.771567e-002  9.345810e-002 -2.776655e-001
 -6.141552e-002 -1.819778e-002 -9.553306e-002 -1.116190e-001
  2.147635e-001 -2.314066e-002  6.637446e-002 -6.955424e-002
  3.005307e-002  1.195475e-001  1.439994e-001 -5.033903e-002
  3.905887e-002  1.013894e-001  1.681924e-001 -4.634140e-003
  1.413688e-001

  0.000000e+000 -2.317433e-002 -7.223151e-003  2.381048e-002
 -1.035301e-002  2.290491e-002 -1.126983e-001  1.273305e-001
 -2.673408e-002 -4.447470e-002  1.695776e-002  5.130696e-002
  1.042208e-001  1.122635e-001 -2.251131e-002 -5.988360e-002
  2.306420e-002 -6.833849e-002  4.150160e-002 -3.296298e-002
  1.392408e-002 -1.019039e-001 -1.499574e-002  1.769913e-001
  7.335625e-002 -2.067728e-001 -7.478303e-002  1.174896e-001
  1.093313e-001 -1.855969e-001 -2.572972e-001 -1.885786e-001
  3.190783e-001  4.691657e-002 -3.125014e-001 -7.603550e-002
  6.510105e-002 -1.047895e-001 -1.434182e-001  6.840146e-002
  1.122824e-001 -9.175634e-002  6.378518e-002 -2.081182e-001
 -1.187779e-001 -2.741420e-001 -1.129428e-001  1.602753e-002
  4.593385e-002  2.593441e-001 -1.448296e-001 -1.874009e-001
  2.028507e-001  1.273338e-001 -3.699643e-002 -4.207769e-002
 -2.563701e-001

  0.000000e+000  9.577038e-003  1.530947e-002  1.108485e-002
  7.402344e-002  1.564126e-002  8.906871e-002 -1.189938e-001
  5.624226e-002  7.303942e-002 -1.003464e-001  5.648840e-002
 -3.625500e-003 -4.878242e-002 -1.096848e-001 -9.948497e-002
  1.275029e-001 -7.618776e-002  1.342530e-002 -1.198555e-001
  9.712550e-002 -9.834684e-002 -1.467347e-001 -1.224740e-001
 -6.432961e-002 -1.690836e-001  8.244171e-002 -7.102222e-002
 -1.705108e-002  6.456666e-002  2.769956e-002  1.320058e-001
 -9.607118e-003  2.636993e-001 -1.669294e-001 -1.828846e-001
  3.630037e-001  5.401157e-002 -1.742837e-001 -2.108330e-001
  1.123907e-001  2.772447e-001  4.377641e-002  1.086912e-001
 -7.806530e-002 -2.802726e-003  3.816608e-001  7.957510e-004
  1.939246e-001  1.687839e-001 -3.654547e-003  2.425762e-001
 -7.613104e-002  1.751026e-001 -2.045765e-002 -9.217986e-002
  2.041238e-002

  0.000000e+000 -3.379465e-003 -1.755342e-002 -9.157449e-003
  3.057405e-002 -1.329266e-002 -9.119543e-003  9.622790e-002
  1.098254e-002 -3.766741e-003 -1.696344e-002 -3.475732e-002
 -6.636982e-002  7.293221e-003  1.103644e-002 -7.305324e-002
 -1.882748e-001  1.258191e-002  3.339711e-002 -2.508018e-003
 -3.870910e-002  1.239024e-001  1.741993e-001  9.064668e-002
 -8.640643e-002 -9.730220e-002  6.001765e-002 -6.787147e-002
 -1.641707e-001  9.779003e-002 -2.570460e-001  1.941745e-001
 -8.281145e-002  1.356838e-001  1.336495e-001  3.180111e-002
 -2.811816e-001 -1.251300e-001  1.055144e-001 -1.846539e-001
 -5.250353e-002  1.443119e-002  3.057126e-001 -3.714556e-001
 -1.273063e-001 -2.259933e-001  1.536215e-001  1.534455e-001
  1.048673e-001  1.398360e-001 -1.175187e-001  1.364376e-001
 -8.441218e-002 -1.280622e-001 -2.050891e-001  9.538140e-002
  2.223468e-001

  0.000000e+000  5.548270e-003  3.043695e-003  3.040800e-003
 -1.804874e-002 -2.314491e-003 -2.631182e-002 -9.571837e-003
  3.795004e-003 -4.656080e-002  4.454312e-002  5.359731e-002
 -3.380786e-002  1.159339e-004  6.631554e-002  2.976338e-002
 -9.894193e-003 -1.323103e-001 -7.485841e-002  1.403563e-001
  3.794227e-002 -6.611125e-002 -2.819303e-002  2.557581e-002
 -7.772081e-003 -2.449016e-002  8.621064e-002  2.193635e-001
  2.571864e-001 -1.016770e-001 -3.151233e-002  1.683387e-002
  1.252924e-002  1.574175e-001  4.031852e-002  4.457448e-002
  1.806624e-001 -7.387595e-002  3.793328e-002  1.944901e-001
 -2.045366e-001 -6.420186e-002  3.165425e-001  1.185856e-001
  1.486756e-001 -3.717118e-001 -2.913034e-002 -7.338106e-002
 -1.308722e-001 -1.984077e-001  2.307993e-001  2.217654e-001
 -3.292111e-001 -1.071623e-001 -1.738863e-001 -2.317294e-001
 -7.650540e-002

  0.000000e+000  8.894174e-003 -6.788007e-003 -9.315388e-003
 -5.540836e-002  7.820736e-003  5.377514e-002  7.134393e-002
 -2.674319e-003  1.681433e-002  2.683638e-002 -3.191226e-002
  4.452811e-002 -2.615643e-002  7.224637e-003  4.566964e-002
  1.055361e-001 -8.309599e-002 -5.646677e-002 -9.383116e-002
  3.201792e-002  1.644124e-001 -1.407030e-002 -2.244548e-002
 -1.448345e-002 -1.012914e-002 -1.084621e-001  1.691903e-001
 -3.115173e-002 -3.242173e-002 -1.123852e-001 -8.970441e-002
  7.503996e-003 -2.332832e-001 -1.358842e-002  7.072283e-002
  3.233716e-001 -2.508817e-002  1.321175e-002 -4.662011e-001
  1.014147e-001  5.865521e-002  8.888743e-002 -1.884991e-002
  1.243011e-002  9.293475e-002 -2.882592e-001 -6.876905e-002
 -3.251182e-001  4.729152e-002  1.253910e-002  2.589921e-001
 -2.810077e-002 -6.096545e-002 -2.243616e-001  3.578352e-001
 -2.465998e-002

  0.000000e+000 -4.661871e-003 -4.705050e-003 -3.729315e-003
  2.485213e-002 -3.990815e-003 -2.733542e-002 -3.322335e-002
 -2.716995e-002  1.851049e-002 -9.440442e-003  6.033142e-002
 -3.275492e-004  8.102652e-003  2.234946e-002 -6.592162e-002
 -2.683313e-002  5.202733e-002 -6.331802e-002  1.294969e-001
  5.100087e-002  7.150936e-002  2.884537e-002  4.307872e-002
  8.786902e-002 -3.696834e-002  3.715176e-002  1.596189e-003
  8.121347e-002 -3.422153e-002  1.068411e-001  3.049591e-002
  1.290280e-002  5.192373e-002 -1.504744e-001  6.160739e-002
  2.891117e-001 -5.055657e-002 -8.258968e-002  2.578283e-001
  1.584011e-002  5.571276e-002 -1.723393e-001 -2.865471e-001
 -3.797757e-002  1.601752e-001 -3.066866e-001 -4.814575e-002
  3.486914e-001 -6.203743e-002 -3.218553e-001  5.222268e-002
 -3.970541e-001 -1.605202e-001 -7.496655e-003  1.556398e-001
  2.360490e-001

  0.000000e+000  9.538760e-004 -1.944824e-002  7.713482e-004
 -4.805325e-003 -1.533217e-002 -1.909199e-002  7.991108e-002
  3.337851e-002 -3.476923e-002  2.800588e-002 -6.335446e-002
 -1.986274e-002  3.733032e-002 -3.909800e-002  3.205073e-002
  6.506225e-002 -8.392560e-002  7.392242e-002 -1.012006e-001
 -7.462897e-002  1.653909e-001 -1.367954e-001  9.069539e-002
 -1.920748e-001  6.513988e-002 -1.083812e-001 -7.857338e-002
 -1.372624e-001  9.055093e-002 -2.353071e-001  3.848034e-002
  1.312983e-001 -1.616834e-001 -8.618659e-002  9.883762e-003
  1.125319e-001 -4.404716e-002  4.753871e-002 -3.199515e-002
  5.624422e-002 -9.458191e-002 -3.488003e-001 -9.649327e-002
  3.163606e-001 -3.614608e-002 -1.957017e-003 -7.635848e-002
  2.649371e-001  8.839540e-002  3.263307e-001  7.212568e-002
  4.380923e-002 -2.860181e-001 -1.244648e-001 -3.577262e-001
  1.239758e-001

  0.000000e+000  1.326932e-002 -1.325557e-002  1.218522e-003
  4.299312e-003 -1.311152e-002  1.157733e-002  1.282991e-003
 -1.279547e-003  4.123037e-002  5.881996e-003  2.322464e-002
  5.647599e-003 -4.505612e-003  3.193261e-003  3.605851e-002
  9.858422e-002  6.864946e-002 -5.516923e-002 -1.038637e-001
 -5.426911e-002 -1.821765e-001 -4.073256e-002 -6.162276e-002
  9.731699e-003  2.373084e-001 -5.569256e-003 -3.505752e-002
 -1.702189e-003 -8.087140e-002 -8.706933e-003 -7.153015e-002
 -3.047047e-002  2.069801e-001 -1.522635e-001 -9.544078e-003
 -9.538559e-002  2.396390e-001 -7.739016e-002 -6.772735e-003
  1.485560e-001  8.164019e-002 -6.506320e-002 -3.782355e-001
 -1.043215e-001 -5.029960e-002  2.049114e-002 -2.349560e-001
 -3.629269e-001  8.521314e-002  3.200988e-001 -2.544278e-001
 -2.550447e-001  6.980627e-002 -5.204602e-002 -1.007091e-002
  3.047094e-001

  0.000000e+000 -1.135805e-002 -1.434444e-002  4.019860e-003
 -1.759432e-002 -1.684360e-002  2.809958e-002  9.968559e-002
 -6.056329e-003  3.327223e-002  3.500017e-002 -2.479785e-002
 -7.977397e-002  3.131481e-002 -4.471561e-002  2.372094e-002
 -4.336149e-002  2.126032e-002 -1.044815e-002  6.778439e-002
 -2.639535e-002  3.887259e-002 -5.007494e-002  4.772053e-002
 -1.008469e-001 -3.591413e-001  1.099953e-001 -1.327873e-001
  1.127750e-001  5.074443e-002 -1.523363e-001 -8.737012e-002
 -4.871854e-002 -1.104060e-001 -7.248486e-002  2.273665e-001
  2.696189e-002 -1.076544e-003  1.266222e-001 -1.681520e-001
 -1.106596e-001 -4.308399e-002  1.589106e-001 -1.334164e-001
  1.925502e-001  2.361126e-001  1.759339e-001 -1.801526e-001
  1.696012e-002  7.542740e-002  1.171893e-001 -2.053584e-001
 -3.387288e-001  2.928501e-002  4.211863e-001  6.331384e-002
 -2.399448e-001

  0.000000e+000 -3.398755e-004 -1.502267e-002  4.298922e-003
  2.864615e-002  9.599229e-004  3.633019e-002 -4.018157e-002
 -1.543096e-002  2.879808e-002  3.267593e-002  2.904404e-002
 -1.412108e-002 -5.073723e-002  5.079587e-002  2.492160e-002
 -2.862281e-002  8.826085e-003 -7.600059e-002  1.892970e-002
  6.782774e-002 -1.798080e-002  1.040317e-001 -1.360668e-002
  1.528529e-001 -1.613327e-001  1.641873e-001 -2.424633e-002
 -2.043132e-002 -9.914303e-002  6.098373e-002  8.679425e-002
 -4.487116e-002  1.180314e-001 -1.775459e-001  8.782648e-002
 -9.623728e-002  2.823692e-002 -8.959855e-003 -7.731242e-003
 -1.750818e-001  2.476879e-001  1.503357e-001 -1.602942e-001
  5.163840e-002  2.336425e-001 -7.014567e-002 -5.022343e-001
  8.071572e-002 -1.341072e-001  7.252018e-002  5.781304e-002
  4.753618e-001 -1.919375e-001 -1.903936e-001 -9.106091e-002
 -7.142372e-002

  0.000000e+000 -1.845167e-002 -1.664717e-003 -9.424120e-004
  2.163349e-002 -8.862780e-003 -3.147738e-003  3.999554e-002
  1.916940e-002  4.735098e-003  2.731559e-002 -2.662409e-002
  1.867017e-002  1.158537e-001 -1.977005e-002 -8.803611e-002
 -1.868018e-001 -2.603784e-002  3.585916e-002  1.624467e-002
 -7.988256e-002  3.874584e-002 -3.796673e-003 -4.517160e-002
 -9.362519e-002 -7.696527e-002 -5.969834e-002 -6.057982e-002
  3.155986e-001  6.025190e-002 -1.213351e-001  5.734998e-002
 -4.004781e-002  1.375825e-001 -3.043295e-001  1.141880e-001
  1.149228e-001  3.316613e-001  1.244645e-001 -1.393350e-001
 -2.806050e-001 -1.317517e-001 -2.372044e-001 -9.055622e-002
 -3.625573e-002  6.231121e-002  8.850427e-002  3.133775e-001
 -8.816452e-002 -3.741960e-001 -2.779926e-002 -2.442935e-002
  1.502580e-001  1.324794e-001 -1.852689e-001  3.984123e-002
  4.701770e-002

  0.000000e+000  2.504771e-003 -2.168336e-002  3.537191e-003
  3.844890e-002 -2.901384e-002 -1.728032e-002 -4.233524e-002
  1.522601e-002  2.253289e-002 -2.824864e-002 -4.527726e-003
  1.227400e-003 -3.993276e-002  6.340687e-002 -2.930729e-002
  5.385655e-002  2.123011e-002  2.603457e-002 -2.040790e-001
  7.071158e-003  4.522877e-002  1.770224e-002 -8.082428e-002
 -2.470312e-002 -5.474117e-002 -8.886239e-003 -4.516860e-002
 -5.936156e-002 -3.739736e-002  1.300267e-001 -4.938803e-002
 -7.749050e-002 -6.296693e-002 -2.021581e-001 -6.196950e-002
 -1.246488e-001 -8.167086e-002 -8.082778e-002 -2.315985e-002
  1.583616e-002  3.630791e-002 -1.335684e-001 -4.511896e-003
 -4.684095e-004 -4.765459e-001  7.426208e-002 -7.399109e-002
  2.441568e-001 -3.314570e-001  2.628758e-001 -2.190912e-004
 -8.116339e-003 -1.290864e-001  1.401000e-001  5.161795e-001
 -1.400152e-001

  0.000000e+000  1.939035e-003  6.978953e-003 -9.584765e-003
  3.520909e-002 -8.145433e-003 -2.521688e-002 -1.589434e-002
  5.007577e-003  3.924850e-002 -3.365671e-002  1.467386e-002
 -1.023891e-001  1.954126e-002 -4.178004e-002 -9.978450e-002
 -1.485135e-001  1.095099e-001  1.826571e-002  6.604551e-002
 -1.288952e-001  1.785261e-002  9.768920e-003 -5.143608e-002
  3.220767e-002 -1.195941e-001  2.325233e-001 -9.203388e-002
  2.514675e-001 -2.317830e-002  2.107242e-002  3.530446e-002
 -2.006496e-001  5.584298e-002  6.583599e-002  1.873350e-001
  1.406240e-001 -2.916766e-001 -1.724637e-001 -2.023535e-001
  2.857231e-002  1.593194e-001 -9.215243e-002  2.240547e-001
 -1.825963e-001 -1.210892e-001 -2.836505e-001  1.734139e-001
 -9.276478e-003  1.760296e-001  2.501134e-001 -3.080016e-001
  1.242362e-001 -1.683316e-001  2.676197e-002 -8.434871e-002
  1.689710e-001

  0.000000e+000  2.855350e-003  1.923976e-002  7.798535e-003
  5.409693e-002 -1.119186e-002 -1.285075e-002 -1.049938e-001
 -5.914660e-003 -4.622398e-002 -1.123918e-001  4.495476e-002
 -2.390638e-002  1.309810e-002  5.807297e-002 -4.836284e-002
 -1.423551e-003 -2.789618e-002 -1.443430e-001 -3.061161e-001
  3.886022e-002  3.689287e-001  7.978072e-002 -2.718537e-002
  8.576125e-002  2.145930e-001  2.683134e-002 -3.099174e-001
 -1.184957e-002 -6.688521e-002  2.862186e-001 -1.068722e-001
  5.088354e-002  2.340323e-001  1.123332e-002 -8.010843e-002
  5.806189e-002 -9.510591e-002  2.580051e-002 -9.169596e-002
 -3.813470e-002 -6.161896e-002  1.303854e-001 -2.158236e-001
  9.955916e-002  1.038003e-001 -1.120270e-001  2.488890e-001
 -9.666823e-003  2.330217e-002  7.492467e-002 -8.716420e-002
 -8.817124e-002 -1.208397e-002 -8.885120e-002 -1.552714e-001
 -3.881839e-001

  0.000000e+000 -5.476900e-003 -4.967723e-003 -1.502084e-002
 -4.189943e-002 -1.215885e-002  6.919340e-002 -2.831774e-002
 -1.015547e-002 -7.843043e-002  6.734873e-002 -9.746024e-002
 -5.362535e-002  5.034475e-002  1.461546e-001  1.369435e-001
 -4.539945e-002 -1.210494e-001  1.612815e-002  1.308039e-001
 -1.336157e-002  1.683279e-001 -5.832948e-002  1.348974e-001
  2.696805e-002  1.906775e-001 -5.022027e-002 -1.214134e-001
  2.734748e-001  3.590024e-002 -3.099473e-002 -2.341081e-001
 -6.068422e-002  1.355209e-001 -2.175884e-002  1.913675e-001
 -2.330988e-001  3.811912e-001 -2.793030e-001 -1.767080e-001
  2.063886e-001  1.899307e-001  3.506711e-002  1.486600e-001
  1.641338e-001 -1.654767e-001  2.919268e-003 -5.273332e-002
  1.131618e-001  9.652901e-002 -2.490389e-001  1.022131e-001
 -1.658543e-002 -1.649304e-001  6.841585e-002 -2.884262e-002
 -3.619609e-002

  0.000000e+000  1.235156e-002  1.281334e-002 -1.413250e-003
 -2.782475e-002  3.807429e-002 -8.399861e-002  5.472971e-002
  1.974892e-003 -2.052963e-002  3.951189e-002  7.348584e-002
  5.155404e-002 -5.372209e-002 -4.766910e-002 -1.347524e-001
  4.430429e-002 -1.210930e-001 -8.818341e-003  1.361529e-002
 -6.203667e-002  1.728715e-002  1.871305e-001  2.113721e-001
  4.656937e-002  1.307301e-001 -6.807425e-002  5.433330e-002
 -6.198090e-002  6.938841e-002  2.566599e-001  1.199229e-001
 -3.516149e-002 -1.568181e-001 -1.660912e-001  1.925583e-001
  2.301290e-001  8.411988e-002 -1.885320e-001  1.483944e-001
 -1.728543e-001 -4.502033e-002  4.276291e-002 -7.160948e-002
 -8.987308e-002 -2.348267e-002  3.594910e-001  1.190695e-001
 -2.540161e-001  2.153532e-001 -8.478547e-003  2.388582e-002
  1.178464e-001 -4.215454e-001  1.812019e-001  4.872056e-002
 -1.480470e-002

 -2.819720e-001 -7.543268e-002  1.404511e-001  1.116423e-001
 -1.600874e-001  7.547159e-002  1.240304e-001  1.363686e-001
 -2.091452e-001 -2.204349e-001  1.037653e-001  1.308054e-002
  2.653349e-001  1.228181e-001  7.218309e-002  4.902900e-002
 -5.789826e-002  5.765516e-002  2.467990e-002 -1.588549e-001
 -1.745431e-002  9.014705e-002 -1.343839e-001  8.900971e-002
  2.378400e-001 -1.135875e-001 -7.668348e-002  1.917826e-001
 -5.700537e-002  3.042394e-001  4.036791e-002 -8.427722e-003
 -1.851702e-001 -7.673326e-002 -1.226399e-001 -3.332840e-002
 -9.684690e-002  4.327022e-003 -2.108872e-001  7.179761e-002
 -1.608060e-002  5.375122e-002  1.638331e-001  9.400731e-002
 -3.970864e-002  1.636734e-001  4.047639e-002  9.927631e-002
  1.450477e-001 -2.286987e-002  1.880967e-001 -1.399499e-001
 -1.400682e-001  5.852270e-002 -2.234287e-001 -9.841971e-003
  2.700490e-002

  0.000000e+000  6.063801e-003 -7.391751e-003 -5.568190e-003
 -2.020284e-002 -2.344915e-002 -3.779972e-002 -1.033675e-001
 -1.893494e-002 -1.352736e-002 -3.104430e-002 -1.141862e-001
  6.633296e-003  1.106480e-002  2.034149e-001  1.186576e-002
 -1.116971e-001 -9.535191e-002  2.797153e-002 -4.104126e-002
 -9.796241e-002 -1.131492e-001  3.030367e-001  7.862853e-003
 -1.062024e-001  3.248621e-002  1.618535e-002  1.498523e-001
  1.407580e-001 -6.712753e-002 -5.255303e-002  5.319021e-001
  4.900831e-002 -1.492489e-001 -9.153045e-002  4.238988e-002
 -6.281149e-002  1.192414e-001  5.087291e-002  8.295930e-002
  4.165338e-001  2.123781e-001  4.555213e-003 -4.943126e-002
 -2.507586e-003  1.241480e-001 -1.004215e-001  1.466712e-001
  3.788778e-002 -4.740030e-003  1.649140e-001  3.888818e-002
 -8.491630e-002  4.916942e-002  4.013587e-002 -2.957447e-002
 -2.726640e-001

  0.000000e+000 -2.313518e-002 -2.667774e-002 -6.671787e-003
  8.919542e-002 -8.471805e-003 -9.515017e-002 -1.616945e-001
 -5.368744e-004  3.301200e-002 -6.669975e-002 -5.064182e-002
  1.050362e-003 -4.154126e-002  1.527477e-001  8.322809e-002
  1.032878e-001  3.428745e-002  1.090960e-001 -1.445605e-001
 -2.121366e-001 -3.128040e-001 -1.050564e-001  6.392871e-002
  2.440655e-001  1.217217e-001 -1.249866e-001  3.236221e-002
  9.141630e-002  9.549451e-002 -2.293321e-001 -1.548525e-001
  8.985502e-002  5.507820e-002  8.945317e-002 -2.197013e-001
  1.028922e-001  1.316751e-001  2.064813e-001 -9.910824e-002
 -1.609320e-001  9.346148e-002  2.201686e-001 -3.450118e-002
 -1.684740e-001  1.400076e-001 -1.035704e-001  1.632944e-001
  1.839361e-001 -5.367494e-002  1.001125e-001  3.460118e-002
  3.683987e-002 -3.230231e-001  2.356343e-001  2.227705e-002
  2.419235e-002

  0.000000e+000 -9.656632e-003 -3.395358e-003  8.135831e-003
 -7.451469e-002 -5.200788e-002  1.084438e-001  5.023641e-002
 -2.683828e-002  8.893365e-002 -2.432119e-002 -1.894131e-002
 -3.139195e-001  6.388279e-002 -8.458113e-002 -7.514611e-002
  3.724156e-002 -6.507382e-002  1.368166e-001 -1.782251e-001
  5.604437e-002 -2.856365e-001  2.057200e-001  6.843586e-002
 -9.325227e-002  1.070493e-001 -1.337414e-001  2.193715e-001
 -4.318567e-002  3.634108e-001  1.441328e-001 -4.867642e-002
 -3.623512e-001  9.128844e-002 -6.525146e-002  2.939560e-002
  8.007048e-002  1.331016e-002  1.831006e-001 -6.981546e-002
 -1.038383e-001  1.237392e-002 -6.786372e-002 -4.320602e-002
  1.304137e-001 -1.619894e-001 -2.027405e-001 -1.240215e-001
  8.155545e-002  1.371250e-001 -1.677456e-001 -1.229695e-001
 -3.389117e-003  7.510472e-002 -5.269336e-002 -8.061800e-002
 -1.751423e-001

  0.000000e+000  6.009099e-002  4.156861e-002  9.559815e-003
  1.151963e-001  7.083314e-002  1.178377e-001 -4.783899e-002
  8.896740e-002  1.847927e-001 -3.025690e-001 -1.193941e-001
 -1.613346e-001 -1.559988e-001 -1.679735e-001 -8.490544e-002
  2.403238e-002 -1.021743e-001 -1.100220e-001  7.555091e-002
 -1.178084e-001  6.813802e-002  2.802339e-002  2.505975e-001
  3.546438e-002 -1.145813e-001 -3.413672e-001 -9.988688e-002
  1.181183e-001  4.284185e-002 -7.729126e-002 -1.487799e-001
  4.304064e-002 -1.658989e-001  2.054230e-001  3.534267e-002
 -2.556101e-002 -1.027166e-002 -9.603293e-002  2.604189e-001
 -1.055123e-001  3.812556e-001 -3.356452e-002 -5.393882e-002
  4.773583e-003  2.106911e-002  6.962194e-002  3.275968e-002
 -2.051634e-002 -3.420843e-002  1.254336e-001 -7.724403e-002
 -2.396982e-002  1.443215e-001 -2.385327e-001  8.988712e-002
 -5.931948e-002

  0.000000e+000  3.244353e-002 -4.257757e-003 -2.695173e-002
  1.035869e-001  6.588647e-002  8.476438e-002 -1.913182e-001
 -1.331792e-001  2.299934e-001  1.256409e-002  1.861129e-001
  2.270449e-001  1.318565e-001  5.582404e-002 -2.672887e-001
 -5.011730e-001 -2.045983e-001 -1.009919e-003 -2.060699e-001
  4.411671e-002 -1.664496e-002 -2.138897e-002 -4.469641e-002
 -1.882722e-001 -3.376119e-003 -5.491333e-002  6.737541e-002
 -5.990911e-002 -9.447775e-002 -1.196219e-001 -2.665232e-001
 -2.065053e-001  2.546259e-002  1.701415e-001  5.574227e-002
  6.221194e-002  8.174595e-002 -4.374552e-002  1.687042e-001
  1.157673e-001 -1.106250e-001  1.626873e-002 -1.892856e-002
 -4.360837e-002  7.903888e-002 -2.310991e-002 -9.970497e-002
  2.226686e-002  5.349561e-002  9.881216e-002  1.389303e-001
  6.817225e-002 -2.340448e-002  1.018467e-001  1.390180e-002
  4.622128e-003

  0.000000e+000 -8.816829e-002 -3.760624e-002  1.517392e-002
  1.077367e-001  7.836128e-002 -8.006619e-002  3.361774e-004
 -3.968198e-002 -2.403670e-002 -3.423535e-001 -1.111631e-001
  1.745773e-002  5.598335e-001 -6.537566e-002 -1.920966e-001
  1.895530e-001  1.613446e-001  1.688273e-001 -1.692500e-001
 -1.412538e-001  5.544017e-002  2.645914e-001  1.335038e-001
 -6.729133e-002 -5.605074e-002  6.717855e-002 -5.458513e-003
 -9.113622e-002 -8.170194e-002  6.090789e-002 -5.457525e-002
  1.876252e-001  5.480060e-002 -3.243904e-002  1.260507e-001
 -1.780789e-002  7.755282e-002  1.037940e-002  7.508977e-003
  1.202316e-002 -2.304241e-003  1.364085e-001  2.540566e-001
  7.070009e-002  4.356472e-002 -2.335297e-002 -1.181198e-001
 -3.370738e-002 -9.064499e-002 -1.846151e-002  3.979298e-002
 -6.440280e-002  3.465995e-003 -2.644440e-003  6.071939e-003
  1.847819e-001

  0.000000e+000  2.061229e-002  4.515284e-002  9.662061e-002
  5.032611e-002  2.714504e-002 -8.469727e-002 -1.174980e-001
 -1.260266e-001 -3.420291e-002  1.791675e-002 -1.791810e-001
 -3.067802e-002  1.333742e-001  1.017807e-001 -2.518505e-001
  3.403195e-001 -1.903027e-001 -2.532341e-001 -4.674178e-002
  2.009654e-001  1.182059e-001 -1.278418e-001  7.446620e-002
 -1.551521e-002 -7.116474e-002  2.707054e-001  1.080725e-001
 -1.430330e-002  5.995268e-002 -1.726298e-001 -1.112709e-001
 -2.437983e-001 -1.555770e-001 -5.115846e-003 -5.886401e-002
 -1.000494e-001 -5.364549e-002  1.162482e-001  2.468771e-002
  8.534081e-002  1.710769e-001 -1.473306e-001 -1.062199e-001
 -1.996519e-001 -3.921838e-002  4.729583e-002  7.731201e-002
 -1.583997e-001 -2.069457e-001 -1.501229e-001 -2.246925e-002
 -5.789603e-004 -9.448252e-002  1.002389e-001 -2.173895e-001
 -2.501497e-002

  0.000000e+000 -1.010623e-001 -3.117123e-002  4.012881e-001
  2.430108e-001  5.076033e-002  2.336975e-001 -3.048445e-002
  3.438935e-002 -1.387344e-001 -7.546235e-002  1.400816e-001
  9.820631e-002 -2.215300e-001  2.214049e-001 -2.585169e-002
  1.968537e-002 -9.600624e-002  3.207022e-001  5.559152e-002
 -1.863068e-001 -5.806850e-002 -2.028265e-001  1.497419e-001
 -1.332005e-001 -2.210257e-001 -7.933173e-002 -4.299509e-002
 -1.697519e-001 -1.230572e-001  1.797968e-001  1.248949e-003
 -5.042931e-002  1.192528e-001 -1.260325e-001  5.627624e-002
 -9.137933e-002 -8.331816e-002  1.484420e-001 -9.638328e-003
  5.400060e-002  8.862952e-002 -4.790765e-002  5.055436e-003
  9.966812e-002 -1.299005e-002 -1.186744e-001  9.142540e-002
 -2.113536e-001 -3.267034e-002 -1.120127e-001  1.132975e-002
 -3.842101e-002 -7.494590e-002  2.249987e-002 -5.385753e-002
  2.132267e-002
