# Supplementary material for: New Data Indicate Larger Decline in Morphological Diversity in Split-Footed Lacewing Larvae than Previously Estimated
Source: Insects. 2025 Jan 27;16(2):125. doi: 10.3390/insects16020125 (PMC11855922; doi:10.3390/insects16020125)
Supplement: Supplementary file 1 [file insects-16-00125-s001.zip › insects-3012998-supplementary/Suppl Files Analysis Nymphidae/04/04.pcs]

DATA_NAME	PC1	PC2	PC3	PC4	PC5	PC6	PC7
0201_1	1.085415e-02	-8.903652e-03	-1.311527e-03	1.300966e-02	2.391125e-02	-5.387202e-03	5.755390e-03
0202_1	1.274214e-01	-2.434237e-02	-2.578710e-03	2.596284e-02	-2.283185e-02	-1.658860e-02	-1.200625e-02
0203_1	8.892429e-02	-4.194782e-02	-1.917703e-02	-4.448861e-02	-1.647826e-02	1.158489e-03	1.409722e-02
0204_1	9.489283e-02	1.335025e-02	7.636769e-03	2.356576e-02	5.190660e-04	-1.449636e-02	1.131579e-02
0206_1	2.364602e-02	5.568564e-02	3.271921e-03	-2.324384e-02	2.196957e-02	3.577955e-03	-1.883282e-02
0207_1	8.486154e-02	-8.363565e-02	2.118604e-02	-3.336921e-02	-2.576104e-03	-2.389449e-02	-2.252294e-02
0208_1	-8.380540e-02	8.455256e-03	-1.340654e-02	-1.009837e-02	8.219293e-03	-3.140643e-03	1.800102e-03
0209_1	-4.293796e-02	-2.206413e-02	-1.587852e-02	4.718451e-03	8.847356e-03	2.135436e-02	-1.153730e-02
0210_1	1.007605e-01	4.954409e-02	1.207432e-03	1.310535e-02	2.257866e-03	4.783760e-03	-9.612372e-03
0211_1	8.023311e-02	3.473847e-02	-4.368938e-03	-4.937488e-03	-2.087964e-03	8.058523e-03	-1.930423e-03
0212_1	7.808557e-02	4.103838e-02	-6.521119e-03	-2.195632e-03	-9.241498e-03	1.553677e-02	4.208304e-03
0213_1	-5.187045e-02	-2.873832e-02	-1.383843e-02	1.686688e-02	4.543881e-04	7.171248e-03	-1.388631e-02
0214_1	-5.888492e-02	-6.683325e-02	-9.076181e-03	1.492149e-02	-5.997544e-03	9.117474e-04	-2.621089e-02
0215_1	-1.119530e-02	1.152269e-02	-7.354056e-03	2.174291e-02	4.326497e-03	1.422957e-02	-7.791692e-03
0218_1	-3.439119e-02	-9.115583e-02	-3.041710e-02	1.530456e-02	1.303317e-03	4.832995e-03	2.056714e-02
0219_1	9.829178e-02	4.568098e-02	2.980633e-03	1.490427e-02	-6.184380e-03	7.479249e-03	-4.107130e-03
0222_1	9.275133e-02	9.618080e-03	1.985256e-02	-2.148388e-02	6.419030e-03	-1.420557e-02	1.886833e-02
0225_1	5.206217e-02	-1.775631e-03	-2.841864e-02	7.734159e-03	6.464834e-03	4.890408e-03	2.513487e-02
0226_1	-1.450781e-01	6.781564e-02	-2.040422e-02	-1.001198e-02	-5.261829e-02	-9.843014e-03	1.034804e-04
0227_1	-1.267883e-01	3.344379e-03	1.123281e-02	-7.868229e-03	-8.146225e-04	-2.922309e-03	-7.944271e-04
0228_1	-3.688249e-02	1.908953e-02	-1.221754e-03	-3.006088e-02	1.802540e-02	2.054108e-02	-1.176357e-02
0231_1	-4.823122e-02	-3.504327e-02	8.178890e-02	7.103122e-03	-1.742534e-02	3.224569e-02	1.477860e-02
0234_1	-6.953309e-02	1.569573e-02	8.935768e-03	1.401577e-02	1.814428e-02	-2.137196e-02	1.473165e-02
0243_1	-1.086946e-01	2.934104e-02	2.563969e-02	1.153442e-02	7.984617e-03	-3.296438e-02	-5.328177e-03
0252_1	-1.144918e-01	-4.801361e-04	-9.759833e-03	-1.673156e-02	7.409202e-03	-1.957316e-03	1.496346e-02
