# Supplementary material for: New Data Indicate Larger Decline in Morphological Diversity in Split-Footed Lacewing Larvae than Previously Estimated
Source: Insects. 2025 Jan 27;16(2):125. doi: 10.3390/insects16020125 (PMC11855922; doi:10.3390/insects16020125)
Supplement: Supplementary file 1 [file insects-16-00125-s001.zip › insects-3012998-supplementary/Suppl Files Analysis Nymphidae/05/05.nef]

#CONST 1 1 1 0
#HARMO 20
0201_1
  1.0000000e+00  3.0368190e-17 -8.4252333e-17  3.3039753e-01
 -3.5665005e-02  1.1325800e-01  6.1688789e-02 -7.8071114e-02
  6.7689959e-02  2.9979857e-02 -6.9532568e-02  1.6513244e-02
  8.5696113e-03  6.2244827e-02 -4.2459779e-02  9.8967810e-03
  2.2429915e-02 -1.0029733e-03 -2.6353181e-02  4.3449926e-02
  3.7447632e-03  1.5500177e-02 -9.9113787e-03  1.6992598e-02
 -3.0995310e-03 -6.6064492e-03  2.3415796e-03  2.0833330e-02
  1.3433798e-03  4.6907498e-03  1.7467452e-03 -4.4827140e-04
 -7.1487204e-03 -5.0767856e-03  2.7508525e-03 -8.0299941e-04
  2.4092079e-03  9.8550337e-04 -3.6999270e-03 -5.8834295e-03
 -3.3508061e-03 -2.9345126e-03 -1.1210332e-03 -4.9590028e-03
  3.7502764e-03 -2.7997634e-03 -6.9714461e-03 -3.3150057e-03
 -1.3835377e-03 -1.5712697e-03 -2.4943809e-03 -5.6281032e-04
  3.4305639e-03 -3.5187825e-03 -2.7800631e-03  1.7652080e-03
 -6.6598052e-04 -6.6926048e-04  5.4483407e-04  3.9555125e-04
  6.6291480e-04 -1.3825404e-03  7.6044064e-04  2.9031144e-03
  1.2340262e-03  2.5871236e-03  3.5243254e-03 -1.2338924e-03
  8.3780746e-04 -2.4535310e-04  1.3689024e-04 -7.5411159e-04
  2.7544496e-03  2.7490417e-03  5.4815822e-04 -3.8331687e-04
  6.0550630e-04 -1.1992768e-03  1.1183218e-04 -5.3756315e-04
0202_1
  1.0000000e+00 -3.0036804e-17  7.9500685e-17  4.0960311e-01
 -6.3283142e-02  1.4065725e-01  1.4978238e-01 -6.2955310e-02
 -4.6941226e-03  1.6405374e-02 -6.1869778e-02 -5.3793748e-02
 -1.3210261e-02  9.1542724e-02 -2.3181604e-02 -1.1338418e-02
 -1.4754906e-02 -1.3169151e-02 -2.4154464e-02 -2.7124344e-02
 -4.4791344e-03  3.2909481e-02 -2.1606320e-02 -1.4263603e-02
 -1.4043872e-02 -1.6281230e-02 -1.7210181e-02 -1.7938567e-02
  1.8111911e-03  1.0390490e-02 -1.5359141e-02  3.8019668e-04
 -9.1497471e-03 -1.2157834e-02 -6.6151204e-03 -4.4994946e-03
  3.1043776e-04  4.0265360e-03 -5.9852226e-03  9.8535690e-03
 -4.0741152e-03  4.4935659e-04  1.4760121e-03  1.0587109e-03
  3.9338070e-03  3.5271630e-03 -2.5855971e-03  7.6914926e-03
  2.0485734e-03  4.8196801e-03 -7.5962054e-04  2.6308361e-03
  4.9237079e-03 -2.8189240e-04 -1.7375883e-03  6.2062832e-03
  2.6490337e-03  3.3834464e-03 -1.8104665e-03  2.3036688e-03
  1.3248757e-03 -1.8726692e-03 -6.2472511e-04  3.8671858e-03
  1.1838566e-03  4.1162644e-03 -9.9719150e-05  1.6318868e-03
  4.0285998e-04  5.3461989e-04  1.7339197e-03 -2.3476764e-04
  2.8616892e-03  4.0490879e-03  2.4468741e-04 -4.3411765e-04
  1.4592340e-03  7.9227080e-04  1.7346344e-03 -2.0157026e-03
0203_1
  1.0000000e+00 -4.2900307e-17  1.0083728e-16  5.2093644e-01
 -5.5575942e-02  1.0764422e-01  8.4995074e-02 -1.7202365e-01
  2.8296332e-03  4.1569688e-02 -4.4247898e-02 -7.0445511e-03
 -9.0426823e-03  5.5654615e-02 -5.7931978e-02 -3.7504191e-02
 -1.8342478e-02  1.6374926e-02 -2.1733616e-02 -4.9121369e-03
 -7.3795590e-03  1.3554700e-02 -3.5615512e-02 -6.3571954e-03
 -1.0301838e-02  7.5369163e-03 -1.5149757e-02 -7.0170830e-03
 -5.3582813e-03 -5.3744454e-04 -1.2652903e-02  8.4413861e-03
 -2.6909173e-03  2.4940752e-03 -4.6632971e-03 -4.3554474e-04
 -2.8761276e-03  1.6244939e-03  2.5522368e-03  8.2855664e-03
  3.4381602e-03  1.3221948e-03  1.6093211e-03  5.6859460e-03
  1.4601554e-03  3.7321034e-03  7.5924795e-03  4.3124482e-03
  4.2238395e-03  1.1766489e-03  4.1474101e-03  6.4697081e-03
  5.5363198e-03  2.6485526e-03  4.6398081e-03  9.2639674e-04
  2.3122160e-03 -9.3305240e-05  3.3532902e-03  4.4924322e-03
  5.7502850e-03 -4.8370268e-04  1.7273509e-03  2.8145217e-04
  6.0239931e-04 -8.3309440e-04  2.1770927e-03 -2.2137216e-04
  2.6599351e-03 -2.6221128e-03 -7.1767845e-04 -3.7655576e-04
  8.3221614e-04  7.1393921e-04  9.9286917e-05 -2.5347514e-03
  8.5251903e-04 -3.1233511e-03 -1.1776103e-03 -1.0043146e-03
0204_1
  1.0000000e+00 -1.2771410e-17 -7.4547723e-18  3.9151354e-01
 -2.3077828e-03  1.1484069e-01  1.2736852e-01 -7.5925642e-02
  2.2920601e-02  2.1615585e-02 -6.2924124e-02 -2.2812458e-02
  2.6262490e-02  7.2413354e-02 -3.0869083e-02 -3.5010278e-03
 -1.2471205e-02 -3.4288083e-03 -3.4582027e-02  8.2345797e-03
  1.1760290e-02  2.8323280e-02 -2.0673474e-02  6.6547279e-03
 -2.1286299e-02 -1.3577891e-03 -1.8375902e-02  4.6594714e-03
  7.4775586e-03  1.1839181e-02 -1.2691324e-02  8.2303014e-03
 -1.3936434e-02 -1.6263945e-04 -7.8279261e-03  5.6971673e-03
  4.2825051e-03  7.9486858e-04  3.9833830e-04  8.4466863e-03
 -7.2683068e-03  1.6819838e-03  1.9851042e-03  8.7907353e-04
  3.6098207e-03 -3.0383064e-03  5.8223419e-03  2.0424829e-03
 -1.4974534e-03  2.1042800e-03  1.5785372e-03 -2.2405678e-03
  5.1820122e-03 -2.7233859e-03  5.6944717e-03  8.6076628e-04
  3.7500224e-03 -1.9657582e-03  3.2253606e-04 -2.2522525e-03
  3.2964742e-03 -3.8435834e-03  3.5371124e-03  2.1727236e-03
  2.7597449e-03 -5.5537962e-03  2.0103787e-03 -6.6275714e-04
 -2.0352930e-03 -1.2456125e-03  2.0119953e-03 -3.8320000e-04
  1.3456468e-03 -2.5887736e-03  5.6091971e-04 -1.0105617e-03
 -1.6096478e-03  2.4347553e-03 -1.5700328e-03 -2.0026685e-03
0206_1
  1.0000000e+00 -7.0465812e-18 -1.6558392e-17  2.0227150e-01
 -2.2513019e-02  5.7885278e-02  5.1771412e-02 -3.5740378e-02
  8.3092069e-02  1.4016902e-02 -4.3224324e-02  4.7875083e-03
 -4.7387668e-03  3.9950205e-02 -1.8348996e-02  9.1094383e-03
  2.5202182e-02  4.4085668e-03 -1.9823258e-02  2.1126573e-02
 -3.6190668e-03  2.3299261e-02 -5.5925596e-03  1.1845711e-02
  9.9312233e-03  2.7127857e-03 -4.0436826e-03  1.2520793e-02
  5.2767629e-04  1.3431895e-02 -3.8763848e-05  2.7512015e-03
  4.6537441e-03 -1.6677879e-03 -1.2350114e-03  4.1173927e-03
  1.3077376e-03  5.7894736e-03  1.3883498e-03 -1.1141445e-03
  6.0676795e-04 -4.7709805e-03  8.1053749e-04 -1.4659994e-03
 -4.3863543e-04  1.7346608e-03  1.0692603e-03 -4.7145640e-03
 -2.6153055e-03 -4.4305738e-03 -2.5305023e-04 -4.9127309e-03
 -1.5442113e-03  1.1995426e-03 -1.4332620e-03 -5.3672472e-03
 -3.6496272e-03 -2.2802640e-03 -2.3317434e-03 -4.0559453e-03
 -1.1824564e-03  2.0843857e-03 -2.4921528e-03 -2.3566448e-03
 -2.5118889e-03  5.7397340e-05 -1.6674387e-03 -1.1521069e-03
  6.5847460e-04  2.1401107e-03 -8.4147699e-04  2.6233377e-04
 -1.1186324e-03  5.8828028e-04  4.7550933e-04  6.1035852e-04
  1.7993935e-03  1.4997314e-03  2.2507610e-03  8.2526130e-04
0207_1
  1.0000000e+00  4.4521714e-17 -3.6837905e-17  4.4636765e-01
 -9.5999454e-02  1.6631765e-01  6.6664967e-02 -1.3652041e-01
  2.9771074e-04  5.8110212e-02 -4.4171497e-02  1.4658157e-02
 -9.0234517e-03  6.3114426e-02 -1.9377894e-02 -4.0559990e-02
 -1.5958873e-02  4.9667724e-03 -5.3364171e-03 -2.2223480e-02
 -1.2760657e-02 -3.4596684e-03 -2.4944034e-02 -3.4326486e-02
 -1.8306804e-02  1.4099176e-03 -5.0393585e-03 -2.0526611e-02
 -7.9108409e-03 -4.8391750e-03 -1.3299517e-02 -1.8300032e-02
  5.4430287e-03  1.5772306e-03 -6.8270325e-03 -1.4302319e-02
 -1.3089546e-03 -1.0712811e-02 -1.1668743e-02 -2.8749740e-03
  3.3300601e-03 -7.1908339e-03 -7.7692696e-03  3.1964531e-03
 -1.0691389e-02 -7.3002505e-04 -1.0122286e-03  9.0475453e-03
 -2.4204616e-03  1.5464236e-03  2.4639095e-03  3.8284706e-03
 -3.6695995e-03  1.2809455e-02  1.1750223e-03 -2.5146202e-03
  4.4884771e-03  2.4653839e-03 -5.8033789e-03 -3.1136697e-03
  6.4304202e-03  3.9282435e-03 -8.2364514e-03 -8.3554940e-04
 -1.1941113e-03 -7.3651338e-03 -6.2821032e-03  5.0999072e-03
 -1.4631493e-03 -1.8132758e-03  6.1780844e-04  4.9077967e-03
 -7.0838730e-03  4.0704285e-04  4.3092532e-03  7.6726984e-04
 -6.9528269e-04 -1.3613989e-05  2.9869732e-03 -2.1229619e-03
0208_1
  1.0000000e+00 -6.5765121e-18 -8.8520436e-17  1.7151338e-01
 -2.3201474e-02  7.4774440e-02  8.9665873e-05 -3.2772126e-03
  9.5748606e-02  1.4790441e-02 -5.2901190e-02  4.6105692e-02
  2.0544976e-04  3.4255294e-02 -7.8573464e-03  4.5930970e-02
  2.6576802e-02 -3.6592244e-03  1.7143773e-03  2.9386271e-02
 -5.2656807e-03  1.8598972e-02  3.7086210e-03  1.5753682e-02
  1.1120544e-02 -3.5560363e-03  6.8244985e-03  5.9650135e-03
 -2.4605001e-03  5.8009665e-03 -3.8262616e-03 -8.1333528e-04
  9.0968755e-04 -7.3387146e-03  2.0646744e-03  1.5201277e-03
 -6.0962877e-03  2.4143786e-03 -6.4362968e-03 -7.2368432e-03
 -2.6383044e-03 -9.1337638e-04 -7.0527069e-03  2.6750075e-03
  7.8207651e-04  2.2265722e-03 -4.1884231e-03  2.3008872e-03
 -1.5988029e-03 -3.1472068e-03  9.0806789e-04  4.3674903e-03
  1.2816845e-03  9.5230507e-04  3.3059134e-03 -9.7605445e-04
 -5.2570914e-04 -2.0135020e-03  8.1368565e-04 -4.0994260e-03
  2.9916054e-03 -4.3816099e-04 -3.3391538e-03 -1.1533048e-03
 -4.7937194e-04 -2.7215435e-03 -2.1533438e-04  1.4486526e-03
  1.3899119e-03 -1.1878961e-03  1.0876552e-03  1.2715789e-03
 -1.9308027e-03 -3.3841913e-04  2.0211798e-03 -1.7566251e-03
  1.7637557e-03  1.5137579e-03 -1.8035884e-03 -3.2900699e-04
0209_1
  1.0000000e+00 -1.7164540e-17  2.3371232e-17  2.4901670e-01
 -4.2315616e-02  9.3949345e-02  3.1942853e-02  5.6303619e-04
  7.8782502e-02  2.5163153e-02 -5.4822840e-02  2.4001340e-02
 -2.5109667e-03  5.3802429e-02 -2.6256043e-02  3.1498982e-02
  2.6148684e-02 -3.1314601e-03 -1.9112599e-02  3.1674757e-02
 -6.4615513e-03  2.1966984e-02  2.6946135e-03  2.6866388e-02
  6.4704893e-03 -7.3960807e-03  1.6597387e-02  2.8996598e-03
 -6.9632966e-03  1.0578101e-02  1.9467433e-03 -1.0122497e-02
  1.0863054e-03 -5.7325676e-03  2.7231808e-03 -8.5827832e-03
 -4.2587128e-03  2.7160844e-03 -5.5570795e-03 -8.8199954e-03
 -5.2060710e-03 -4.6983800e-03  4.7865372e-04 -2.3505973e-03
 -4.3769316e-03  4.0206718e-03 -2.4112170e-03 -4.7949917e-03
 -5.6405474e-03  1.0344929e-03 -7.7156004e-04  1.6947080e-03
  1.5820427e-03  6.6359988e-03  3.6044126e-03  2.4176556e-03
 -4.2596169e-04 -1.3278215e-03  4.0117799e-03 -2.3501144e-03
  8.1444962e-04  1.3478080e-03  1.6852177e-04  2.2217137e-03
 -2.9357261e-03 -1.9136019e-03  5.7268132e-03 -3.3951955e-04
 -1.9079421e-03  1.4772594e-03  5.9072305e-04 -1.9550455e-03
 -2.3684789e-03  1.1837953e-03  5.3718112e-04 -2.0405953e-03
  1.7787646e-04  3.4891779e-04 -2.7710647e-03  3.2759724e-04
0210_1
  1.0000000e+00 -5.3396670e-17  1.0785302e-16  3.6721896e-01
 -1.8552588e-02  9.3710443e-02  1.1684583e-01 -9.8720773e-02
  2.9156931e-02  2.0973258e-02 -5.9814786e-02 -9.3514426e-03
  1.1335298e-02  6.2671811e-02 -1.2460304e-02 -1.3623978e-02
 -1.1648959e-02 -3.2389573e-04 -2.9367491e-02 -1.2687756e-03
  7.1787234e-03  2.8413397e-02 -1.7248926e-02 -3.3063155e-03
 -1.7656366e-02 -4.8343534e-03 -1.6615162e-02 -1.3060419e-03
  3.9034781e-03  8.2813396e-03 -1.0409653e-02  5.7762835e-04
 -1.9156702e-02 -5.3043837e-03 -5.8007562e-03 -4.2420443e-03
 -2.0342365e-04  3.1178358e-03 -4.2569501e-03 -3.6864408e-03
 -1.2929105e-02 -3.7536207e-04 -5.8630942e-03 -7.5565337e-03
  7.1466308e-04  1.4969296e-03 -3.8011060e-03 -2.1612465e-03
 -4.9576484e-03  2.0713399e-03 -6.1622660e-03 -5.1971249e-03
  2.2638160e-03 -2.4433132e-04 -4.0388108e-03  1.6593550e-03
 -1.0718216e-04  1.1209379e-03 -4.5500959e-03  1.4796045e-03
  2.3707600e-04 -1.1845797e-03  4.0376046e-04  5.0693060e-03
  7.1931951e-04  2.4201867e-03  1.0222740e-04  3.2206648e-03
  3.1568486e-04  9.1284890e-04  2.5034091e-03  2.7359020e-03
  2.2864077e-03  1.7926998e-03  2.2755457e-04  3.0805203e-03
 -5.5381546e-05  9.6790893e-04  2.9017873e-03  2.5009240e-03
0211_1
  1.0000000e+00 -2.3181296e-17  9.4752155e-17  3.8327676e-01
 -2.0104686e-02  8.0659752e-02  1.0028392e-01 -1.0129680e-01
  3.7752050e-02  2.2284011e-02 -5.8318791e-02  3.5833313e-03
  5.8367784e-03  5.2919072e-02 -2.5169207e-02 -1.6054281e-02
 -8.5048263e-03  8.3237117e-03 -3.1256444e-02  1.6193422e-02
  4.9837917e-03  2.5813702e-02 -1.8183733e-02 -2.2537453e-04
 -1.3662721e-02  7.2428941e-03 -1.5691408e-02  8.9622936e-03
  7.8444710e-03  9.2137536e-03 -1.1569696e-02  5.3016761e-03
 -1.1594351e-02  3.4969826e-03 -2.9928378e-03  7.5782359e-03
  6.0665094e-03  1.4580876e-03  5.3218752e-04  3.3748814e-03
 -5.7396899e-03  3.7986197e-03  2.5603859e-03  3.7482061e-04
  6.9028376e-03 -3.0252803e-03  3.5677771e-03  7.9511728e-04
 -3.9054004e-04  9.6143949e-04  3.4008219e-03 -1.6711515e-03
  4.5478132e-03 -6.0905265e-03  4.3784960e-03 -4.0906616e-04
  1.7141476e-03 -7.8225044e-04  2.4861076e-03 -1.9338767e-03
  1.3192377e-03 -7.2843130e-03  2.6247962e-03 -1.1289141e-03
  6.4094301e-05 -1.1283399e-03  6.4758143e-04  6.6485153e-04
 -1.3172085e-03 -4.2817788e-03  3.4036080e-03 -1.5268000e-03
 -3.3490748e-04  4.9916758e-05 -1.6421568e-03 -1.3275604e-03
 -1.1799834e-03 -1.0405061e-03 -1.2382005e-03 -8.1649393e-04
0212_1
  1.0000000e+00 -5.7291791e-18 -3.7370499e-17  3.9300146e-01
 -9.7945212e-03  8.5706531e-02  9.7388480e-02 -1.0798673e-01
  3.8496357e-02  2.4997662e-02 -5.7864611e-02  4.6075411e-03
  1.5603761e-02  4.8071522e-02 -2.7181126e-02 -1.8340804e-02
 -7.1489672e-03  9.3509161e-03 -3.0367677e-02  1.4019995e-02
  9.8193723e-03  1.6874932e-02 -1.9980698e-02 -2.7881900e-03
 -1.2044425e-02  6.7437500e-03 -1.7195533e-02  5.2238194e-03
  4.3735520e-03  2.8327938e-04 -1.4062006e-02  4.7398828e-03
 -9.4552384e-03  6.9909461e-03 -3.3897397e-03  3.6738463e-03
  5.4990247e-04 -4.6169081e-03 -4.6774122e-03  9.6889074e-04
 -2.4350275e-03  8.6895207e-03  1.8158099e-05  1.3231436e-03
  1.4622453e-03 -5.5760845e-03  8.1938767e-04 -1.4609311e-04
  3.7684746e-03  6.1536613e-03  1.4434012e-03  4.6150738e-04
  2.0587138e-03 -5.3625725e-03  2.9307329e-03 -4.1431717e-04
  6.2199800e-03  1.3462991e-03  1.8110096e-03  9.6894693e-04
  1.8368495e-05 -3.9801397e-03  3.9887366e-03  2.6701188e-04
  5.5063951e-03 -1.1914908e-03  3.3477124e-03 -4.3755549e-04
 -1.8023604e-03 -1.3994028e-03  1.9478830e-03 -1.4854568e-03
  4.6279807e-03 -1.2713248e-03  2.5024735e-03 -1.6635417e-03
 -1.4697247e-03 -4.1707923e-04 -1.7044557e-03 -2.8873218e-03
0213_1
  1.0000000e+00  2.9638683e-17 -1.0556502e-16  3.4901761e-01
 -4.1765598e-02  9.6611004e-02  4.1197240e-02 -3.2405005e-02
  5.4538482e-02  2.8960565e-02 -6.6845293e-02  4.3619021e-02
  6.1989553e-03  5.7287046e-02 -2.3617143e-02  2.8534185e-02
  1.0572554e-02 -6.1969378e-03 -1.6416679e-02  3.4567914e-02
  1.6488181e-03  1.7032878e-02 -5.0577899e-04  1.6940017e-02
 -9.9134816e-03 -1.5257306e-02  6.3800800e-03  5.6301696e-03
 -6.3231613e-03  6.8965628e-03  4.2015236e-03 -3.1369653e-03
 -1.3639854e-02 -7.5168105e-03  2.3294005e-03 -1.3084056e-02
 -3.1345974e-03  6.8800398e-03 -7.0581333e-03 -3.4631906e-03
 -6.1788988e-03 -3.1766195e-03 -1.4464832e-03 -4.9171764e-03
 -6.1384848e-04  1.3611848e-03 -3.6504528e-03  5.9029230e-03
 -5.5379904e-03 -3.0901145e-04  5.2932684e-03  2.1493519e-03
  4.3448655e-04  1.7563352e-03  6.4164561e-03  4.7263200e-03
 -3.0332160e-03  1.8422959e-03  6.2050282e-03 -3.5537164e-03
  2.5472331e-03  1.1324219e-03  4.1132304e-03  6.5278336e-04
 -1.7119860e-03 -1.1803735e-03  4.9292726e-04 -4.2019864e-03
 -7.9054800e-04 -2.5254436e-04  1.5637141e-03  2.7089320e-03
 -3.3038439e-03 -8.1608921e-04  1.0906061e-03 -3.7994596e-03
 -2.6909723e-03  2.5785721e-03 -6.5822265e-04 -6.4568192e-04
0214_1
  1.0000000e+00 -2.2542148e-17  1.0449107e-16  3.0837434e-01
 -7.5523395e-02  1.2919890e-01  4.3828839e-03 -6.6764210e-02
  5.9414822e-02  4.9456974e-02 -8.8534068e-02  5.5727885e-02
  5.2357859e-04  6.2287836e-02 -3.1797924e-02  2.8016681e-02
  1.1455948e-02  3.2084546e-04 -1.4479656e-02  4.4474163e-02
 -1.1695189e-03  1.7347080e-02  5.9391218e-03  6.3662424e-03
 -6.1249201e-03 -8.4703369e-03  6.5331910e-03  4.8548215e-04
  1.5548287e-03  2.8400605e-03 -5.6483653e-04 -1.4407197e-02
 -9.0683441e-03 -1.1694116e-02 -2.3849237e-03 -7.4913679e-03
 -2.1202738e-03 -2.2864253e-03 -3.0778674e-03 -6.7138280e-03
 -1.0908630e-02 -3.2465338e-03 -1.8137343e-03 -5.5855316e-03
  3.5825192e-04  2.7064304e-03 -6.0467162e-03  1.0833820e-03
 -3.9541430e-03  2.5037011e-03 -2.8920759e-04  6.3773585e-03
  4.0800976e-03  8.8096253e-04  5.4231661e-03  7.7984768e-03
 -2.1394771e-03  1.4422511e-03  6.4868895e-03  8.6067501e-04
  2.5354492e-03 -9.0062335e-05  4.1562808e-03  6.9814526e-04
 -9.1807561e-04  3.4461634e-04 -2.1693675e-04 -1.8730238e-03
  2.3874380e-04 -2.3200490e-03 -3.4824742e-04  2.5035130e-03
 -2.2690559e-03 -9.4809556e-04 -7.8637766e-04  1.4599849e-03
 -2.7042854e-03 -1.6800660e-03  2.5353372e-03  2.9118891e-03
0215_1
  1.0000000e+00  1.3520118e-17 -8.9195816e-17  3.2686690e-01
 -4.5708947e-03  7.8751016e-02  6.7108426e-02 -3.0339362e-02
  6.2048137e-02  9.5556619e-03 -5.3698247e-02  2.7475086e-02
  1.4722755e-02  5.0432163e-02 -1.4106838e-02  2.1297664e-02
  1.0480610e-02 -9.5156279e-03 -1.8575348e-02  2.6883747e-02
  7.3610412e-03  2.2531268e-02 -1.0280031e-03  1.7060140e-02
 -6.4346457e-03 -1.3795813e-02 -1.4791744e-03  5.4480448e-03
 -1.1695715e-03  1.1597742e-02 -1.0001665e-03  5.8542750e-03
 -1.0863441e-02 -7.7893252e-03  3.5436823e-03 -7.3125694e-03
 -1.4952381e-03  8.8255255e-03 -8.1466840e-03 -4.0740665e-03
 -5.9040324e-03 -3.6741640e-03 -4.3085179e-03 -4.5470705e-03
  6.2623393e-05  3.2419055e-03 -7.6443640e-03  4.0560355e-03
 -3.3140946e-03 -2.6953623e-03  2.0372544e-03  1.3926607e-03
 -1.4885899e-03 -2.6154891e-04 -2.0501230e-04  3.7020430e-03
 -2.5304152e-03  6.2664996e-04  5.6023035e-03  1.2282395e-03
 -8.2539056e-04 -8.8931150e-04  4.9902131e-03  2.6017651e-04
 -1.5284032e-03  1.8583837e-03  4.0545193e-03 -3.4374821e-03
 -2.0323348e-04 -6.8365497e-04  1.5518648e-03 -1.0987235e-03
 -3.7101895e-04  7.3490144e-04  1.1948841e-03 -1.3964863e-03
 -2.1897129e-03 -1.2388519e-03  1.0010366e-03  6.0384110e-05
0216_1
  1.0000000e+00 -3.7893703e-17  7.0092883e-17  3.1406782e-01
 -2.1616672e-02  8.0848072e-02  3.8434552e-02 -5.6590683e-02
  6.7415062e-02  2.1228787e-02 -6.1827943e-02  4.9918762e-02
  8.5828409e-03  4.7686684e-02 -1.2894028e-02  1.9721966e-02
  1.4442358e-02  4.8409487e-04 -1.5943117e-02  3.5157619e-02
  6.9939388e-03  1.7519609e-02 -3.6521764e-05  1.4779376e-02
 -5.0563430e-03 -8.6071504e-03  2.5380071e-03  1.0720493e-02
 -2.2190776e-03  6.4306857e-03  8.4398345e-04  7.7815733e-05
 -1.2318887e-02 -2.2809623e-03  1.6969733e-03 -4.6827173e-03
 -9.9845777e-04  6.5515521e-03 -6.8802304e-03 -5.6296834e-03
 -6.7654415e-03  2.5114861e-03 -5.5344416e-03 -1.7375269e-03
  4.5914984e-03  2.0914664e-03 -3.5313196e-03  3.3684363e-03
 -3.7494825e-03  3.7212945e-04  1.8143213e-03  1.0315462e-03
  4.1078415e-03 -7.3431258e-04  5.2402098e-03  1.6555378e-03
 -2.8920436e-03  4.3235377e-04  4.6651288e-03 -5.3619441e-03
  2.8652315e-03 -6.3323827e-04  3.3296211e-03 -3.3292696e-03
 -1.7829453e-03  1.3253454e-03 -3.1581954e-04 -5.8125437e-03
  2.1484367e-03 -2.4834136e-05  4.4679158e-04 -1.8749662e-03
 -1.0374634e-03  1.5193877e-03 -3.2621244e-03 -2.8793814e-03
  1.4095644e-03  6.0299174e-04 -4.3545921e-04  1.7324362e-03
0217_1
  1.0000000e+00 -4.4300980e-17  9.0642137e-17  3.6606677e-01
 -2.3933078e-02  8.8426078e-02  4.6066462e-02 -6.2994109e-02
  6.3936835e-02  2.4816488e-02 -6.2088637e-02  5.0395971e-02
  1.1201103e-02  4.4163139e-02 -2.2301998e-02  1.6555117e-02
  6.6182977e-03 -8.6629977e-04 -1.4249859e-02  4.2679374e-02
  3.7790278e-03  1.4373016e-02  2.7589123e-03  1.1367014e-02
 -1.2626528e-02 -2.6513984e-03  5.8764729e-03  7.4983512e-03
  7.3355438e-04  7.5206976e-03  9.3787590e-05 -7.4545575e-03
 -1.1843979e-02  1.4086675e-03 -2.7498061e-03 -6.1875129e-03
  3.8212279e-03  2.6291774e-03 -5.2759875e-03 -3.3598496e-03
 -8.0169536e-03  1.0943397e-03 -2.2201625e-03 -3.8081432e-03
  3.2659615e-03  3.5243501e-04 -1.7250412e-03  9.7506469e-04
 -3.8032749e-03  2.7817998e-03  2.6376838e-03 -1.1823772e-03
  3.7542022e-03 -8.4809364e-04  4.9992745e-03 -1.4946939e-03
 -9.1978931e-04  2.5901110e-03  1.6652762e-03 -5.3366530e-03
  3.0415030e-03 -1.9865738e-03  2.2566067e-03 -3.1280932e-03
 -1.4609046e-03  9.3337509e-04 -2.4342525e-03 -3.7206356e-03
 -8.8187801e-04 -1.8518561e-05  2.0591345e-04 -9.2686971e-04
 -1.1235101e-03  3.4487522e-03 -3.6514766e-03 -1.7824464e-03
  3.4918690e-05  2.5642762e-03 -2.5717351e-03  8.4121165e-04
0218_1
  1.0000000e+00  5.3449334e-18  2.8845672e-17  3.6410667e-01
 -8.2302401e-02  1.4342261e-01  9.9114657e-03 -1.3770558e-01
  2.1701165e-02  5.9009708e-02 -1.0785147e-01  3.5681727e-02
  1.4599261e-03  6.8039611e-02 -5.3956706e-02  3.8963362e-03
 -5.4037965e-03  1.5226650e-02 -2.8479841e-02  3.3635511e-02
  1.0348621e-02  1.2607488e-02 -1.3989827e-02  9.5670884e-03
 -6.8835035e-03  9.2725833e-04  1.0842999e-02  1.0649089e-02
  9.6635021e-03 -7.2265575e-03  7.1468880e-03 -5.0808908e-03
 -1.3441377e-04 -1.5590100e-03  1.3769564e-02 -6.6593176e-03
  5.5567742e-03 -1.4447008e-02  6.0873362e-03 -8.2662091e-03
  4.4003491e-04 -1.8308240e-03  4.7291578e-03 -8.3550893e-03
 -3.6012105e-03 -1.0135752e-02 -1.7105692e-03 -2.8547603e-03
  2.9396998e-04  4.9049837e-03 -1.4935338e-03 -1.7649896e-04
 -2.1217755e-03 -1.1665620e-03 -3.3003570e-03  5.7574433e-04
  6.0896603e-03  2.7740622e-03 -5.3566959e-03  5.2731760e-03
 -7.2006070e-04 -2.1834688e-03  1.3099862e-03  5.0345002e-03
  2.9935428e-03 -2.1706275e-03  1.4075600e-03  6.7211533e-04
 -2.2738352e-03  1.7836023e-03  2.3226950e-04 -2.7315626e-03
  3.6468315e-03 -6.8480609e-04 -2.3143594e-03 -2.6434681e-03
  2.5441383e-03  2.5498263e-03 -4.2137605e-03 -1.5418687e-03
0219_1
  1.0000000e+00 -7.5379793e-18  2.8281538e-17  4.0379498e-01
 -1.9675025e-02  9.1263597e-02  1.3725682e-01 -6.2359103e-02
  2.9505839e-02  1.8677944e-02 -4.6177541e-02 -1.5934434e-02
  4.6841577e-03  6.4954852e-02 -1.4464413e-02 -1.6238613e-02
 -8.0485863e-03  4.5726638e-03 -3.5162418e-02  4.6174103e-05
  4.6728782e-03  2.8729052e-02 -1.8707009e-02 -2.1455462e-03
 -1.6736421e-02  1.7659133e-03 -2.1195075e-02  1.7386306e-04
  5.8442383e-03  1.2479890e-02 -1.4421982e-02 -1.3500536e-04
 -1.3206431e-02 -4.0691479e-04 -1.3555931e-02  6.9183851e-04
  4.2822982e-03  1.9748312e-03 -8.0930078e-03  2.5014846e-03
 -9.8313089e-03  8.0666800e-04 -6.3369473e-03  2.3096007e-03
  3.4818259e-03 -9.8688697e-04 -2.4359250e-04  3.2985371e-03
 -5.0845897e-03  2.6570994e-03 -1.1984326e-03  5.6824070e-04
  3.5965032e-03 -7.7492364e-04  2.3440830e-03  2.4383839e-03
  2.2884857e-05  3.2484786e-03  5.4325131e-04  7.6201326e-04
  3.8275558e-03 -1.0385868e-03  3.3271838e-03  2.1733272e-03
  2.4400614e-03  1.7724930e-03  1.2221752e-03  1.1949198e-03
  2.6458436e-03 -1.0848135e-03  3.2849878e-03  1.5628927e-03
  2.5574464e-03 -1.3572829e-04  1.1851951e-03  1.1902277e-03
  4.7137669e-04 -1.0044406e-03  2.7575187e-03  6.4789930e-04
0220_1
  1.0000000e+00  1.5822124e-17 -2.7778089e-17  4.8354824e-01
  1.6152076e-02  6.9031088e-02  7.9195147e-02 -8.2755151e-02
  4.8441860e-02  1.9193014e-02 -3.6401064e-02  4.1642031e-02
  2.5247552e-02  3.3413262e-02 -2.4754767e-02  3.4595209e-03
  2.0326692e-03  6.2910278e-03 -5.9575359e-03  2.5881727e-02
  7.4654665e-03  7.2592206e-03 -1.1689285e-02  9.9426398e-03
 -3.6139973e-03  4.6330093e-03  1.8230329e-03  4.4613470e-03
 -4.9732355e-03 -2.5215968e-03 -5.1777925e-03  6.6239341e-03
 -4.1875413e-03  2.9447332e-03  3.8237449e-03 -2.4347049e-03
 -1.1717483e-02  9.7735180e-04  1.7081742e-03 -6.0980587e-04
 -3.5281257e-04  3.6210658e-03  5.3959835e-04 -6.9529878e-03
 -7.8617678e-03  5.2821975e-03 -6.4506933e-05 -2.9092280e-03
  2.7734813e-03 -1.0737015e-04 -1.1618377e-03 -2.9931215e-03
 -3.3485517e-03  4.9784162e-03 -5.9675187e-04 -9.1185611e-04
  8.3660849e-04 -3.0868107e-03  1.8832146e-03  1.7232239e-03
 -1.2468438e-03  3.3991460e-03  2.2134492e-03 -6.9649052e-04
 -3.0006598e-03 -1.8950600e-03  4.5399984e-03  1.4033812e-04
  1.6983033e-04  3.0819099e-03  1.7070741e-03 -2.7920614e-03
 -3.5437563e-03  9.9249191e-04  2.3151526e-03 -1.8780952e-03
  1.0794002e-03  2.1887985e-03  5.0845832e-04 -1.7701130e-03
0222_1
  1.0000000e+00  5.3116911e-17 -1.0696107e-16  4.9447407e-01
  6.5385104e-04  1.1598609e-01  1.0643282e-01 -9.7877294e-02
  2.7248959e-03  3.8136129e-02 -3.1481386e-02  6.5022551e-04
  2.0795060e-02  5.7344339e-02 -3.4804460e-02 -1.7021972e-02
 -2.1558032e-02  2.2657384e-02 -1.4695273e-02 -3.1616342e-03
  4.6307097e-03  1.5595536e-02 -3.2647188e-02 -4.0362763e-03
 -9.7490331e-03  1.8248480e-02 -1.2637503e-02 -1.0895136e-03
 -2.2777821e-03 -1.5917576e-03 -1.5801178e-02  2.8560300e-03
  1.8638950e-03  7.1955256e-03 -6.9905279e-03  1.3354983e-03
 -6.6322555e-03 -4.0023739e-03 -3.6070528e-03  3.6603901e-03
  6.7563624e-03 -1.4637313e-03 -1.4750078e-03  4.4009549e-03
 -6.3349678e-03 -6.6521477e-04  2.5614658e-03  3.8229012e-03
  5.5102971e-03 -4.5994518e-03  3.8608340e-03  5.6755857e-03
 -2.0975179e-03  2.3332582e-03  5.4953771e-03  2.7946307e-03
  1.4886271e-03 -3.0257290e-03  5.7830273e-03  9.9136424e-04
  4.1332780e-03  3.2263095e-03  1.1770157e-03 -2.3391183e-04
 -2.3124316e-04 -1.2332593e-03 -1.8192036e-03  6.0663510e-04
  8.7549258e-03 -7.7280563e-04  1.1016724e-03  6.8230727e-03
 -3.1523197e-03 -3.8647879e-03  7.5783803e-04 -1.7072453e-03
  3.9652120e-03 -2.5090785e-03  7.6514262e-04  3.5501068e-03
0224_1
  1.0000000e+00  5.0500175e-17 -9.3368999e-17  4.7751116e-01
  9.8540659e-03  7.0837878e-02  1.0260054e-01 -8.7591509e-02
  3.7159011e-02  2.8243083e-02 -1.8162423e-02  2.6532764e-02
  2.4122549e-02  4.4903162e-02 -1.6231250e-02 -1.7191905e-02
 -4.7322298e-04  2.0153953e-02 -8.6469135e-03  1.2199671e-02
  1.4506543e-02  1.5208572e-02 -1.6876465e-02 -4.7739473e-04
 -1.9307497e-03  1.6313337e-02 -6.0440915e-03  8.3880151e-04
  6.7603724e-03  2.0166709e-04 -1.3147137e-02  2.6365448e-03
  1.1937846e-03  8.1660650e-03 -7.4130304e-03 -1.6297199e-04
 -1.1724612e-03 -5.0185636e-03 -6.5491219e-03  4.8793754e-03
  2.2642633e-03  1.4892693e-03 -3.4751518e-03  1.9869155e-03
 -5.3412396e-03 -4.1645544e-03  3.9758030e-04  1.8891474e-03
  3.5398703e-04 -2.6570526e-03 -6.1110298e-04  1.8288545e-03
 -5.6803593e-03  2.4810471e-04  3.7574606e-03 -2.6177202e-04
 -1.5629839e-03 -3.4249237e-03  2.5238608e-03 -5.5887686e-04
 -2.5391874e-03  4.2441063e-03  2.3699564e-03 -2.8298189e-03
 -1.7508042e-03 -2.6983066e-03  1.5629567e-03 -1.5297907e-03
  1.8382495e-03  4.8435332e-03  5.9634200e-04 -1.1816663e-03
 -1.2481400e-03 -3.2617027e-03  6.7808917e-04 -2.1656481e-03
  2.8242313e-03  2.7421891e-03 -1.5855980e-03  1.7779095e-03
0225_1
  1.0000000e+00  2.8567789e-17 -3.9687618e-17  3.9555167e-01
 -1.1049345e-02  9.3502531e-02  8.8367573e-02 -1.1309671e-01
  4.5575167e-02  1.9100874e-02 -7.7137710e-02  1.2101458e-02
  1.2047835e-02  5.3222513e-02 -3.3296115e-02  1.0098823e-03
 -5.4384030e-03  2.1956718e-03 -2.6250393e-02  2.6579964e-02
  3.0951498e-03  2.5697692e-02 -1.7381855e-02  7.5915950e-03
 -1.1499728e-02  6.9016344e-03 -6.7621758e-03  1.4866977e-02
  6.4500492e-03  1.0319960e-02 -5.0944531e-03  5.1470464e-03
 -6.7108751e-03  4.2893019e-03  1.7105652e-03  4.3395494e-03
  6.4146818e-03 -6.6847668e-04  1.4141678e-03  2.7144326e-03
 -2.4078407e-03  1.7393543e-04  6.1132807e-03 -1.2132151e-03
  1.7810953e-03 -6.6597919e-03  4.8256193e-03 -8.4727897e-04
 -5.6581682e-04  3.8641867e-04  6.0602161e-03 -4.7635224e-03
 -4.3470721e-04 -7.5944570e-03  2.7406703e-03 -4.2223202e-03
  2.1411975e-04  4.9993889e-04  1.5705081e-03 -2.8521771e-03
 -1.1339940e-03 -5.8300300e-03  1.5800226e-03 -4.0851363e-03
  2.2980414e-04 -3.8600146e-04 -3.5436076e-03 -1.2596658e-03
 -1.6837734e-03 -2.6912770e-03 -6.6666877e-04  8.4727958e-04
  5.8398277e-04 -1.1915162e-03 -2.0596667e-03  1.1939521e-03
 -2.3176574e-03 -3.3217278e-05 -1.3746943e-03  1.9200319e-03
0226_1
  1.0000000e+00 -1.7890257e-18  6.5556745e-18  2.6099264e-01
 -1.8826388e-02  6.6094924e-02  9.8594817e-03 -6.9816551e-03
  8.9823638e-02  5.5376113e-03 -5.0117267e-02  7.5536881e-02
  1.8100283e-03  1.7774764e-02  1.6970272e-02  3.6053228e-02
  1.1708578e-02 -1.5742232e-02  4.4569405e-03  1.9797885e-02
 -7.8056722e-03  9.3861579e-03  4.2286379e-03 -5.5413137e-03
 -1.5092436e-03 -8.9904617e-03 -1.3770604e-02  3.8306463e-03
 -5.4972785e-04  4.3303739e-03 -4.7204954e-03  6.3433764e-03
 -2.3696955e-03 -8.4561945e-03 -5.6684642e-04  8.0312727e-03
  4.2479809e-03  8.2273882e-04  5.1963494e-03  3.5660110e-05
 -1.2077263e-03 -9.1220814e-03 -2.2281792e-04 -2.3403478e-03
  3.4200701e-03 -2.0776504e-03 -4.0405689e-04 -2.2930372e-04
 -3.2057639e-03 -5.0201219e-03 -5.0142098e-04 -2.1815359e-04
  4.5903493e-03  6.1033325e-04 -8.0072983e-04  9.6962553e-04
 -4.0384853e-04 -3.2668511e-03 -6.4925129e-04  1.8956451e-03
  3.7445770e-03 -1.7372148e-03  2.1208554e-03  2.1895343e-03
 -2.9170130e-03 -1.8914803e-03  5.4595759e-04 -2.1285504e-03
  1.9070941e-03  4.6063072e-04 -2.3447121e-03  1.5232459e-04
 -1.3743963e-03  2.9122645e-04 -2.0840786e-03  1.8522922e-03
  2.1585784e-03 -4.1469110e-04  1.5106950e-03  2.9043627e-03
0227_1
  1.0000000e+00 -9.9285158e-18  8.4514870e-17  1.5945453e-01
 -3.2148225e-02  8.0432702e-02 -2.3921400e-02 -1.9095646e-02
  8.0563829e-02  8.6488240e-03 -6.3322932e-02  6.0643291e-02
 -4.1646048e-03  3.1364752e-02 -3.3683262e-03  4.1571716e-02
  1.4584111e-02 -1.3411910e-02  7.9474632e-04  3.0678438e-02
 -3.6569667e-03  1.3412637e-02  1.4753407e-02  6.9267834e-03
  3.9185883e-03 -1.8904686e-02  3.7211486e-04 -4.3146168e-03
 -5.8643938e-03  7.7924521e-04 -2.9046058e-03  1.0060402e-03
 -4.9733491e-03 -1.1975350e-02 -1.6920609e-03  4.5070682e-04
 -1.4105986e-03  4.9859977e-03 -2.7767929e-03  6.7825736e-03
  2.0754542e-05 -6.4383616e-03  5.1401680e-03  4.5626663e-03
  3.2818826e-03  2.7007043e-03  1.5605441e-03  4.1759267e-03
  1.0544325e-03 -5.6534659e-03  5.8091221e-03  2.6272314e-03
  1.7438225e-03 -1.2326378e-04  2.1238428e-03 -3.1908754e-04
 -2.1065281e-03 -2.6641649e-03 -7.6735860e-04 -1.8278523e-03
  8.5857238e-04  8.6948079e-04 -3.8888640e-03  2.9997250e-03
 -2.4049499e-03 -7.6297222e-04  6.9753754e-06  2.4696514e-03
  8.6028984e-04  7.6742608e-04  4.4516314e-04  1.9362618e-03
 -1.1479824e-03 -2.8981057e-04  6.5162219e-04 -2.2657308e-03
  1.8412966e-03 -1.1538707e-03 -2.3818447e-03 -6.1772477e-04
0228_1
  1.0000000e+00 -9.2611151e-18  6.2864775e-17  1.6376575e-01
 -2.8185538e-02  5.2456757e-02 -1.3933993e-02  1.4968632e-02
  8.5512993e-02  6.1151168e-03 -4.3160497e-02  4.6012977e-02
 -1.3811792e-02  2.6660360e-02 -1.4350345e-02  3.5677030e-02
  2.1115842e-02 -3.6348740e-03 -1.6120289e-03  2.6401272e-02
 -1.2018881e-02  1.1837460e-02 -3.0985484e-04  4.5340151e-03
  2.9016301e-03 -6.3021339e-03 -2.9480783e-03  3.4317234e-03
 -1.1032176e-02  7.4118802e-03 -5.1939078e-03 -2.9852458e-03
 -2.3920664e-03 -3.8947380e-03 -4.7154357e-03  2.5750970e-03
 -7.5118867e-03  7.5665702e-03 -5.6845281e-04  1.4903222e-03
 -8.3389321e-04 -6.8668404e-04  2.9369365e-03  1.0338402e-03
 -1.4179761e-03  5.9843590e-03  3.4806279e-03  1.1637319e-04
  7.3534688e-04 -3.0854139e-03  6.5102186e-03 -1.3611507e-03
 -2.4358702e-03  2.4869978e-03  4.8984540e-03 -1.9225471e-03
 -2.4008880e-03 -1.3941050e-03  6.7613964e-03 -5.8089382e-03
 -2.6105785e-03  3.8995368e-03 -2.2181812e-03 -5.0838674e-03
 -1.9209168e-03  3.4005508e-04  4.7764801e-04  1.3360434e-04
 -1.6822752e-03  2.8062837e-03  7.0797868e-05 -2.0975877e-04
 -2.5886501e-03  4.3518496e-05  1.7849545e-03 -1.1737946e-03
 -1.8517067e-03  2.1611223e-03 -1.2721702e-03 -1.0236137e-03
0231_1
  1.0000000e+00  6.8755966e-18 -6.1548394e-17  2.7383191e-01
 -7.1332685e-03  1.5639170e-01 -4.4876226e-02  1.6561006e-02
  6.9447568e-02 -1.4509357e-02 -3.1215165e-02  1.2132380e-01
 -1.3613156e-02  4.1889332e-02  4.4714015e-02  4.2754401e-03
 -1.9717569e-02 -1.1281830e-02 -2.2646190e-02 -1.6549045e-02
 -1.3921168e-02  2.5005260e-02 -1.9166929e-02  6.1608337e-03
 -2.4433766e-02  2.4663095e-03 -1.7422145e-03  7.5952811e-03
  2.4435750e-03  1.5526461e-02  9.4885023e-03  1.5919160e-03
 -1.3960843e-02 -3.8541799e-03  1.3985380e-02 -1.1429854e-02
 -4.4227079e-03  3.9538162e-03  5.1593769e-03 -1.3429742e-02
 -1.2451848e-02  8.6651067e-03  1.2482559e-03 -9.6270648e-03
  3.3985383e-03  5.1001903e-03  3.4087157e-03 -3.2279864e-03
 -4.4500405e-03  6.4143717e-03  2.9517016e-03 -7.0933697e-03
  2.2765471e-03  1.8239593e-03 -2.2375206e-03 -5.0044020e-03
 -1.2662745e-03  4.4631857e-03 -6.3250886e-03  2.1821480e-03
 -9.2334737e-04  6.3537685e-04  3.7341173e-03  4.5780461e-03
  2.2889590e-03  6.3343915e-03 -8.5116803e-04 -2.4753864e-03
  4.1004782e-03 -2.9874854e-03 -6.3360836e-04  2.9028043e-03
 -2.5708408e-04 -1.8212960e-03  3.0378981e-03  5.6615694e-04
 -1.3198671e-03  1.4795175e-03  1.2138299e-03 -3.4230390e-03
0234_1
  1.0000000e+00  2.4690432e-17 -1.5786352e-17  1.7617431e-01
  8.2116766e-03  9.3343975e-02  3.7062643e-02 -1.2152852e-02
  7.1898042e-02 -1.2603622e-02 -4.8794461e-02  1.2540531e-02
 -8.4685816e-04  5.2568698e-02 -1.3337986e-02  2.8227214e-02
  1.4913846e-02 -9.7778585e-03 -1.6355939e-02  2.1267353e-02
  9.2536345e-04  2.6453208e-02  1.1616249e-03  2.1437494e-02
  1.0582755e-03 -1.2547843e-02 -4.5382240e-04  5.0833905e-03
 -3.2174431e-03  1.2098675e-02 -1.5502437e-03  8.0513846e-03
 -1.7285641e-03 -6.9961226e-03  2.8722000e-03 -4.6132989e-04
 -1.1589643e-03  8.1868936e-04 -5.3731825e-03 -2.2448619e-03
 -6.9564963e-03 -2.5167215e-03 -2.5798266e-03  2.8794780e-03
  3.3235580e-03  8.8334216e-04 -3.0222960e-04 -1.8368426e-03
 -4.8326544e-03 -1.6736959e-03 -4.6819209e-03 -4.4833066e-04
  5.1883833e-03  1.4941155e-03 -8.1561260e-04  2.4264736e-03
 -1.2357622e-05 -1.1242408e-03 -8.6073389e-04  3.7853566e-04
  5.6248264e-03 -5.4789202e-04  1.7026634e-03  2.3992523e-03
  1.8541736e-03 -1.5082664e-03  2.2476593e-03 -3.2333100e-03
  3.2740651e-03 -1.4692288e-03 -2.7245154e-03 -5.0229233e-04
  2.8265818e-03 -2.0768040e-04  2.4822924e-03  9.2038859e-04
  8.5496847e-04 -2.9492556e-03 -2.7596529e-04 -5.3127545e-03
0243_1
  1.0000000e+00  1.2289327e-18  6.6506944e-18  1.8463519e-01
 -1.2748883e-02  1.0603264e-01 -2.1493629e-03 -2.9495145e-02
  9.2692792e-02  1.3819823e-02 -7.6897678e-02  4.9265938e-02
  1.2671609e-02  4.6624333e-02 -8.3094793e-03  5.1108928e-02
  2.4323489e-02 -1.0921565e-02 -4.1320148e-03  2.7458266e-02
  6.3600691e-04  1.9430402e-02  2.3693411e-03  1.7212710e-02
 -3.4575652e-04 -1.0080210e-02  4.8028615e-03  9.7560843e-04
 -3.1433324e-03  1.5161429e-02 -9.5961274e-03 -5.8126220e-03
  4.0312632e-04 -4.3840942e-03 -1.1103853e-02  1.8423270e-03
  1.5821561e-03  3.9445952e-03 -8.2448773e-03  6.4354201e-03
 -3.9624645e-03 -5.8219323e-03  1.3088280e-03  4.3825187e-03
  2.5762350e-04  2.2628361e-03  9.5394521e-04  4.5079177e-04
 -2.2090885e-03 -2.1911862e-03  3.6737895e-03 -3.6149034e-03
  2.7528120e-03 -4.5478652e-04 -2.8151458e-03 -4.8732739e-03
 -1.1392479e-03 -2.2697135e-03 -2.3130060e-03 -2.2656622e-04
  1.4110054e-03 -2.8736374e-03 -3.0035408e-04  1.6527626e-03
 -3.0178890e-03  4.4504102e-04  2.4250471e-03  6.9753562e-04
  1.9076664e-03 -7.8989595e-05  1.8341072e-03 -7.3160645e-04
  2.0054404e-04  1.8259523e-03  6.9956094e-04  3.5891221e-05
  2.8142266e-03 -2.0086972e-03  2.0295264e-03 -2.4261797e-04
0252_1
  1.0000000e+00  3.1712707e-18 -1.8974227e-17  1.1678411e-01
 -3.5537483e-02  6.6738345e-02  2.3363521e-03  3.4524564e-03
  8.9708363e-02  1.5593811e-02 -4.0985734e-02  9.0701259e-03
 -9.1751600e-03  3.3588578e-02 -3.2779824e-02  2.2429163e-02
  2.7896124e-02 -6.2874051e-04 -1.8417943e-02  2.7080894e-02
 -5.9122822e-03  1.4122413e-02 -5.0942302e-03  1.8396254e-02
  1.1091715e-02 -6.0725452e-03  2.6284479e-03  8.4199590e-03
 -2.6915233e-03  5.4626467e-03 -3.1908582e-03 -3.4514753e-03
  6.1262617e-03 -8.8614092e-03 -5.2653109e-03  2.6187422e-03
 -1.4315641e-03 -2.0540750e-04 -2.3434988e-03 -1.5314832e-03
  9.9707089e-04 -8.8564615e-03 -4.4642275e-03  1.7232406e-03
 -2.8498265e-03  1.3738872e-03 -1.4244806e-03  1.5131752e-03
  2.0724287e-04 -2.6125130e-03 -6.2227426e-04  3.7371843e-03
  1.5591812e-03  4.5482247e-03  2.7287116e-03  5.7070453e-04
  4.1727799e-03 -8.9284339e-04 -1.5406497e-03  6.1314061e-04
  5.2014532e-03  1.2366892e-03  8.0955473e-04  3.5528200e-03
  2.5337904e-03 -4.3374058e-03  1.7172897e-03  1.5576620e-03
  1.1613175e-03 -4.2784184e-04  1.7291375e-03  1.3530014e-03
 -9.9281208e-04 -2.1321473e-03  1.6149718e-03 -1.2235902e-03
 -1.5263198e-04  1.3337811e-03 -2.0809818e-03 -1.3818045e-03
