# Supplementary material for: New Data Indicate Larger Decline in Morphological Diversity in Split-Footed Lacewing Larvae than Previously Estimated
Source: Insects. 2025 Jan 27;16(2):125. doi: 10.3390/insects16020125 (PMC11855922; doi:10.3390/insects16020125)
Supplement: Supplementary file 1 [file insects-16-00125-s001.zip › insects-3012998-supplementary/Suppl Files Analysis Nymphidae/05/05.ods]

## Sheet: Tabelle1
DATA_NAME	PC1	PC2	PC3	PC4	PC5	PC6	PC7
0227_1	-9,60E-002	-7,71E-003	-8,43E-005	-7,29E-004	-7,91E-003	-4,31E-003	1,76E-002	1
0228_1	-9,13E-002	1,90E-002	-1,20E-002	-2,37E-002	-1,96E-002	-1,89E-002	6,30E-004	1
0231_1	-8,64E-002	-3,51E-002	1,18E-001	-2,77E-003	1,31E-002	-1,20E-002	-1,23E-002	1
0234_1	-3,47E-002	3,13E-002	2,08E-002	1,94E-002	7,39E-004	7,46E-003	-2,10E-002	1
0243_1	-7,29E-002	-3,82E-003	4,44E-003	2,08E-002	1,48E-002	1,94E-002	1,97E-003	1
0252_1	-7,20E-002	8,01E-003	-2,81E-002	-1,71E-002	-1,43E-002	-8,76E-003	-2,07E-002	1
0226_1	-7,69E-002	3,01E-002	1,18E-002	-6,23E-003	-1,79E-002	-6,11E-003	2,98E-002	2
0201_1	3,84E-003	-1,67E-002	-2,34E-002	2,27E-002	9,08E-003	1,18E-002	-1,74E-002	4
0202_1	1,19E-001	-3,70E-002	1,68E-002	3,50E-002	-4,67E-002	1,83E-003	-5,03E-003	4
0203_1	6,79E-002	-3,51E-002	-1,35E-002	-3,90E-002	-9,21E-003	-2,54E-002	-1,17E-002	4
0204_1	9,07E-002	1,87E-002	1,36E-002	2,58E-002	1,84E-002	2,76E-003	1,05E-004	4
0206_1	-3,09E-002	3,85E-002	-2,30E-002	-4,49E-003	-1,80E-002	-8,68E-003	-1,47E-002	4
0207_1	5,51E-002	-1,03E-001	1,51E-002	-4,19E-002	-3,12E-002	2,23E-002	1,13E-002	4
0208_1	-8,24E-002	1,38E-002	-1,09E-002	-5,66E-003	-6,54E-003	8,72E-003	-1,03E-003	4
0209_1	-3,93E-002	-1,10E-002	-2,27E-002	8,15E-003	-1,17E-002	1,33E-002	-1,98E-002	4
0210_1	6,86E-002	2,09E-002	1,05E-002	2,16E-002	-6,99E-003	-3,78E-003	1,23E-002	4
0211_1	5,15E-002	2,41E-002	-4,75E-003	5,77E-003	3,35E-003	-2,40E-002	5,20E-003	4
0212_1	5,10E-002	2,69E-002	-3,72E-003	-3,43E-003	1,68E-002	-1,32E-002	6,77E-003	4
0213_1	-1,46E-002	-1,85E-002	-1,32E-002	1,41E-002	-2,49E-003	6,70E-003	6,44E-003	4
0214_1	-3,61E-002	-7,93E-002	-2,26E-002	1,60E-002	6,95E-003	6,31E-003	8,05E-003	4
0215_1	-3,61E-003	3,60E-002	2,13E-004	2,00E-002	-8,00E-004	1,03E-002	2,47E-003	4
0216_1	-2,75E-002	1,18E-002	-8,47E-003	1,05E-002	4,70E-003	2,57E-003	7,89E-003	4
0217_1	-1,57E-002	5,29E-003	-9,30E-003	7,21E-003	9,64E-003	2,50E-003	1,06E-002	4
0218_1	2,09E-003	-1,12E-001	-3,01E-002	6,97E-004	4,32E-002	-1,45E-002	1,16E-003	4
0219_1	8,64E-002	3,20E-002	8,45E-003	1,62E-002	-1,90E-002	-6,40E-003	1,67E-003	4
0220_1	1,47E-002	5,65E-002	-3,17E-003	-2,86E-002	1,78E-002	1,51E-002	3,93E-003	4
0222_1	8,52E-002	1,06E-002	1,66E-002	-4,62E-002	2,15E-002	1,33E-002	-7,08E-003	4
0224_1	4,70E-002	6,04E-002	-1,77E-004	-3,99E-002	1,01E-002	1,65E-002	2,23E-003	4
0225_1	3,78E-002	1,52E-002	-6,47E-003	1,56E-002	2,21E-002	-1,47E-002	7,06E-004	4
