# Supplementary material for: New Data Indicate Larger Decline in Morphological Diversity in Split-Footed Lacewing Larvae than Previously Estimated
Source: Insects. 2025 Jan 27;16(2):125. doi: 10.3390/insects16020125 (PMC11855922; doi:10.3390/insects16020125)
Supplement: Supplementary file 1 [file insects-16-00125-s001.zip › insects-3012998-supplementary/Suppl Files Analysis Nymphidae/05/05.pcc]

7 20
Prin1
-2StD
  1.000000e+000 -8.513758e-019  2.048061e-018  3.270392e-001
 -2.459216e-002  7.842031e-002 -4.374408e-002 -5.983369e-002
  1.074779e-001  6.942367e-003 -5.759037e-002  2.494685e-002
 -4.307392e-003  2.808534e-002 -1.489542e-003  8.513623e-003
  2.800337e-002 -1.011693e-002 -3.326165e-003  1.805642e-002
 -6.610062e-003  1.435830e-002  1.063277e-002  5.963021e-003
  5.787200e-003 -1.105271e-002  9.614338e-003  3.413144e-003
 -5.021790e-003  8.151207e-003  4.461798e-003 -5.301581e-005
 -1.663900e-003 -8.656711e-003  3.585663e-003 -1.665510e-003
 -2.788811e-003  4.384358e-003 -1.574559e-003 -6.727343e-004
 -4.193875e-003 -4.361194e-003 -2.511020e-004 -9.291006e-004
  7.567186e-004  3.157108e-003 -1.702386e-003  1.027771e-003
 -3.370996e-003 -2.750751e-003  2.214151e-003  2.898249e-004
  1.335574e-003  1.932049e-003  1.232182e-003  4.414602e-004
 -2.287626e-003 -1.228276e-003  7.658504e-004 -6.132291e-004
  9.951962e-004  8.211747e-004  1.138265e-004  6.245717e-004
 -1.936523e-003 -1.894192e-004  1.118946e-003 -4.890053e-004
  7.131051e-004  3.248715e-004 -5.633921e-004  3.862844e-004
 -1.812613e-003  7.525102e-005  5.611880e-004 -7.720474e-004
  3.256522e-004  5.670134e-004 -9.104265e-004 -2.646634e-004
MEAN
  1.000000e+000 -8.513758e-019  2.048061e-018  3.270392e-001
 -2.653303e-002  9.685426e-002  5.428115e-002 -5.983369e-002
  5.255796e-002  2.168578e-002 -5.566869e-002  2.494685e-002
  4.542884e-003  5.071882e-002 -2.013037e-002  8.513623e-003
  4.173524e-003  2.977171e-004 -1.714284e-002  1.805642e-002
  6.586333e-004  1.846014e-002 -9.433631e-003  5.963021e-003
 -6.233362e-003 -2.579642e-003 -3.751485e-003  3.413144e-003
 -1.869971e-004  6.098317e-003 -5.200168e-003 -5.301581e-005
 -5.477606e-003 -2.708497e-003 -1.535146e-003 -1.665510e-003
 -5.902957e-004  1.065523e-003 -2.960000e-003 -6.727343e-004
 -3.502286e-003 -1.152207e-003 -8.527250e-004 -9.291006e-004
  2.176213e-004  3.524045e-004 -4.019863e-004  1.027771e-003
 -1.387641e-003  4.647400e-006  1.158274e-003  2.898249e-004
  1.450680e-003  5.250732e-004  1.763300e-003  4.414602e-004
  2.819664e-004 -1.395224e-004  8.525745e-004 -6.132291e-004
  1.636363e-003 -4.233173e-004  1.079365e-003  6.245717e-004
 -1.847145e-004 -5.598648e-004  7.169401e-004 -4.890053e-004
  6.631075e-004 -2.344569e-004  7.078214e-004  3.862844e-004
 -3.697569e-004  2.889160e-005  4.558286e-004 -7.720474e-004
  2.903222e-004  2.404283e-004 -1.657880e-004 -2.646634e-004
+2StD
  1.000000e+000 -8.513758e-019  2.048061e-018  3.270392e-001
 -2.847390e-002  1.152882e-001  1.523064e-001 -5.983369e-002
 -2.362000e-003  3.642919e-002 -5.374701e-002  2.494685e-002
  1.339316e-002  7.335230e-002 -3.877120e-002  8.513623e-003
 -1.965632e-002  1.071237e-002 -3.095952e-002  1.805642e-002
  7.927328e-003  2.256198e-002 -2.950003e-002  5.963021e-003
 -1.825392e-002  5.893426e-003 -1.711731e-002  3.413144e-003
  4.647796e-003  4.045427e-003 -1.486213e-002 -5.301581e-005
 -9.291312e-003  3.239717e-003 -6.655955e-003 -1.665510e-003
  1.608219e-003 -2.253312e-003 -4.345441e-003 -6.727343e-004
 -2.810697e-003  2.056780e-003 -1.454348e-003 -9.291006e-004
 -3.214760e-004 -2.452299e-003  8.984131e-004  1.027771e-003
  5.957143e-004  2.760045e-003  1.023973e-004  2.898249e-004
  1.565786e-003 -8.819026e-004  2.294418e-003  4.414602e-004
  2.851558e-003  9.492316e-004  9.392986e-004 -6.132291e-004
  2.277530e-003 -1.667809e-003  2.044903e-003  6.245717e-004
  1.567094e-003 -9.303104e-004  3.149346e-004 -4.890053e-004
  6.131099e-004 -7.937853e-004  1.979035e-003  3.862844e-004
  1.073100e-003 -1.746782e-005  3.504692e-004 -7.720474e-004
  2.549922e-004 -8.615681e-005  5.788505e-004 -2.646634e-004
Prin2
-2StD
  1.000000e+000 -8.513758e-019  2.048061e-018  3.270392e-001
 -7.467020e-002  1.435120e-001  2.629735e-002 -5.983369e-002
  3.344790e-002  4.180394e-002 -7.479407e-002  2.494685e-002
 -6.777515e-003  6.438261e-002 -2.936808e-002  8.513623e-003
 -2.866528e-003  8.496045e-004 -1.834900e-002  1.805642e-002
 -4.636159e-003  1.389160e-002 -1.234279e-002  5.963021e-003
 -1.091304e-002 -5.590728e-003  2.309870e-003  3.413144e-003
 -7.897544e-004  1.622607e-003 -1.667526e-003 -5.301581e-005
 -3.959528e-003 -5.584651e-003  1.673533e-003 -1.665510e-003
  2.246848e-004 -3.915546e-003 -2.563279e-003 -6.727343e-004
 -3.167457e-003 -2.829994e-003 -1.013239e-004 -9.291006e-004
 -1.380877e-003 -4.864094e-004 -1.455463e-003  1.027771e-003
 -1.618648e-003  2.897691e-003  1.678019e-003  2.898249e-004
  1.737561e-003  2.935308e-003  1.095748e-003  4.414602e-004
  2.094045e-003  2.359251e-003 -1.413109e-003 -6.132291e-004
  2.916504e-003 -2.975669e-004 -5.563520e-004  6.245717e-004
  5.361109e-004 -9.067162e-004 -8.978236e-004 -4.890053e-004
 -1.806879e-004 -1.301193e-003  2.999027e-004  3.862844e-004
 -8.429174e-004  4.202702e-004  3.858700e-004 -7.720474e-004
 -7.593579e-005  3.290919e-005 -1.512096e-004 -2.646634e-004
MEAN
  1.000000e+000 -8.513758e-019  2.048061e-018  3.270392e-001
 -2.653303e-002  9.685426e-002  5.428115e-002 -5.983369e-002
  5.255796e-002  2.168578e-002 -5.566869e-002  2.494685e-002
  4.542884e-003  5.071882e-002 -2.013037e-002  8.513623e-003
  4.173524e-003  2.977171e-004 -1.714284e-002  1.805642e-002
  6.586333e-004  1.846014e-002 -9.433631e-003  5.963021e-003
 -6.233362e-003 -2.579642e-003 -3.751485e-003  3.413144e-003
 -1.869971e-004  6.098317e-003 -5.200168e-003 -5.301581e-005
 -5.477606e-003 -2.708497e-003 -1.535146e-003 -1.665510e-003
 -5.902957e-004  1.065523e-003 -2.960000e-003 -6.727343e-004
 -3.502286e-003 -1.152207e-003 -8.527250e-004 -9.291006e-004
  2.176213e-004  3.524045e-004 -4.019863e-004  1.027771e-003
 -1.387641e-003  4.647400e-006  1.158274e-003  2.898249e-004
  1.450680e-003  5.250732e-004  1.763300e-003  4.414602e-004
  2.819664e-004 -1.395224e-004  8.525745e-004 -6.132291e-004
  1.636363e-003 -4.233173e-004  1.079365e-003  6.245717e-004
 -1.847145e-004 -5.598648e-004  7.169401e-004 -4.890053e-004
  6.631075e-004 -2.344569e-004  7.078214e-004  3.862844e-004
 -3.697569e-004  2.889160e-005  4.558286e-004 -7.720474e-004
  2.903222e-004  2.404283e-004 -1.657880e-004 -2.646634e-004
+2StD
  1.000000e+000 -8.513758e-019  2.048061e-018  3.270392e-001
  2.160414e-002  5.019656e-002  8.226495e-002 -5.983369e-002
  7.166802e-002  1.567615e-003 -3.654331e-002  2.494685e-002
  1.586328e-002  3.705503e-002 -1.089266e-002  8.513623e-003
  1.121358e-002 -2.541703e-004 -1.593668e-002  1.805642e-002
  5.953426e-003  2.302868e-002 -6.524469e-003  5.963021e-003
 -1.553689e-003  4.314444e-004 -9.812840e-003  3.413144e-003
  4.157602e-004  1.057403e-002 -8.732810e-003 -5.301581e-005
 -6.995684e-003  1.676574e-004 -4.743825e-003 -1.665510e-003
 -1.405276e-003  6.046592e-003 -3.356721e-003 -6.727343e-004
 -3.837115e-003  5.255803e-004 -1.604126e-003 -9.291006e-004
  1.816120e-003  1.191218e-003  6.514908e-004  1.027771e-003
 -1.156634e-003 -2.888397e-003  6.385290e-004  2.898249e-004
  1.163799e-003 -1.885162e-003  2.430852e-003  4.414602e-004
 -1.530113e-003 -2.638296e-003  3.118258e-003 -6.132291e-004
  3.562216e-004 -5.490677e-004  2.715082e-003  6.245717e-004
 -9.055399e-004 -2.130134e-004  2.331704e-003 -4.890053e-004
  1.506903e-003  8.322791e-004  1.115740e-003  3.862844e-004
  1.034036e-004 -3.624870e-004  5.257872e-004 -7.720474e-004
  6.565802e-004  4.479474e-004 -1.803664e-004 -2.646634e-004
Prin3
-2StD
  1.000000e+000 -8.513758e-019  2.048061e-018  3.270392e-001
 -4.275349e-002  7.229341e-002  6.168909e-002 -5.983369e-002
  5.947438e-002  3.839575e-002 -6.983549e-002  2.494685e-002
  7.441868e-003  5.028399e-002 -4.849771e-002  8.513623e-003
  2.030080e-002  6.049962e-003 -1.625223e-002  1.805642e-002
  4.697316e-003  1.475928e-002 -2.525210e-003  5.963021e-003
  4.289159e-003 -4.328176e-003  2.185361e-003  3.413144e-003
 -1.187318e-003  2.110099e-003 -5.298577e-003 -5.301581e-005
 -1.283765e-003 -3.039147e-003 -3.689814e-003 -1.665510e-003
  5.081827e-004  4.032271e-005 -4.162751e-003 -6.727343e-004
 -2.633463e-004 -4.723176e-003 -7.594135e-004 -9.291006e-004
 -1.113414e-003 -1.303895e-003 -2.471458e-003  1.027771e-003
 -5.152431e-004 -1.955499e-003  7.987662e-004  2.898249e-004
  7.726887e-004 -6.054520e-005  3.445431e-003  4.414602e-004
  4.784655e-004 -1.497685e-003  3.879333e-003 -6.132291e-004
  1.697661e-003 -6.190084e-004  4.537832e-004  6.245717e-004
 -1.081537e-003 -2.708368e-003  1.792525e-003 -4.890053e-004
 -1.303001e-003  9.352392e-004  1.003920e-003  3.862844e-004
 -4.921737e-004  6.882491e-004 -8.777002e-004 -7.720474e-004
  4.843722e-004  3.720196e-004 -1.565926e-003 -2.646634e-004
MEAN
  1.000000e+000 -8.513758e-019  2.048061e-018  3.270392e-001
 -2.653303e-002  9.685426e-002  5.428115e-002 -5.983369e-002
  5.255796e-002  2.168578e-002 -5.566869e-002  2.494685e-002
  4.542884e-003  5.071882e-002 -2.013037e-002  8.513623e-003
  4.173524e-003  2.977171e-004 -1.714284e-002  1.805642e-002
  6.586333e-004  1.846014e-002 -9.433631e-003  5.963021e-003
 -6.233362e-003 -2.579642e-003 -3.751485e-003  3.413144e-003
 -1.869971e-004  6.098317e-003 -5.200168e-003 -5.301581e-005
 -5.477606e-003 -2.708497e-003 -1.535146e-003 -1.665510e-003
 -5.902957e-004  1.065523e-003 -2.960000e-003 -6.727343e-004
 -3.502286e-003 -1.152207e-003 -8.527250e-004 -9.291006e-004
  2.176213e-004  3.524045e-004 -4.019863e-004  1.027771e-003
 -1.387641e-003  4.647400e-006  1.158274e-003  2.898249e-004
  1.450680e-003  5.250732e-004  1.763300e-003  4.414602e-004
  2.819664e-004 -1.395224e-004  8.525745e-004 -6.132291e-004
  1.636363e-003 -4.233173e-004  1.079365e-003  6.245717e-004
 -1.847145e-004 -5.598648e-004  7.169401e-004 -4.890053e-004
  6.631075e-004 -2.344569e-004  7.078214e-004  3.862844e-004
 -3.697569e-004  2.889160e-005  4.558286e-004 -7.720474e-004
  2.903222e-004  2.404283e-004 -1.657880e-004 -2.646634e-004
+2StD
  1.000000e+000 -8.513758e-019  2.048061e-018  3.270392e-001
 -1.031257e-002  1.214151e-001  4.687321e-002 -5.983369e-002
  4.564154e-002  4.975805e-003 -4.150189e-002  2.494685e-002
  1.643900e-003  5.115365e-002  8.236966e-003  8.513623e-003
 -1.195376e-002 -5.454528e-003 -1.803345e-002  1.805642e-002
 -3.380049e-003  2.216100e-002 -1.634205e-002  5.963021e-003
 -1.675588e-002 -8.311080e-004 -9.688331e-003  3.413144e-003
  8.133242e-004  1.008654e-002 -5.101759e-003 -5.301581e-005
 -9.671447e-003 -2.377847e-003  6.195218e-004 -1.665510e-003
 -1.688774e-003  2.090723e-003 -1.757249e-003 -6.727343e-004
 -6.741226e-003  2.418762e-003 -9.460365e-004 -9.291006e-004
  1.548657e-003  2.008704e-003  1.667485e-003  1.027771e-003
 -2.260039e-003  1.964794e-003  1.517782e-003  2.898249e-004
  2.128671e-003  1.110692e-003  8.116893e-005  4.414602e-004
  8.546730e-005  1.218641e-003 -2.174184e-003 -6.132291e-004
  1.575065e-003 -2.276262e-004  1.704947e-003  6.245717e-004
  7.121078e-004  1.588638e-003 -3.586449e-004 -4.890053e-004
  2.629216e-003 -1.404153e-003  4.117230e-004  3.862844e-004
 -2.473401e-004 -6.304659e-004  1.789357e-003 -7.720474e-004
  9.627216e-005  1.088370e-004  1.234350e-003 -2.646634e-004
Prin4
-2StD
  1.000000e+000 -8.513758e-019  2.048061e-018  3.270392e-001
 -2.690877e-002  9.150619e-002  4.558807e-002 -5.983369e-002
  4.113907e-002  3.142511e-002 -3.370103e-002  2.494685e-002
  3.557310e-003  3.818353e-002 -2.357694e-002  8.513623e-003
 -2.186821e-003  1.240020e-002 -7.657627e-003  1.805642e-002
 -2.788973e-003  7.690582e-003 -1.814748e-002  5.963021e-003
 -3.294231e-003  8.910660e-003 -4.624889e-003  3.413144e-003
 -3.851980e-003 -1.632234e-003 -8.721901e-003 -5.301581e-005
  2.642171e-003  3.281627e-003 -2.692507e-003 -1.665510e-003
 -4.844193e-003 -2.882764e-003 -1.696021e-003 -6.727343e-004
  3.772285e-003 -1.256039e-003 -1.567385e-003 -9.291006e-004
 -5.260327e-003  7.367364e-004  2.406491e-003  1.027771e-003
  1.961716e-003 -1.869086e-003  2.751095e-003  2.898249e-004
 -2.166563e-003  4.591942e-003  3.460272e-003  4.414602e-004
  1.300908e-003 -1.666193e-003  1.442989e-003 -6.132291e-004
  2.107242e-003  3.131762e-003 -8.113420e-004  6.245717e-004
 -9.991675e-004 -3.035395e-003 -3.327495e-004 -4.890053e-004
  2.083833e-003  6.412712e-004  2.918094e-004  3.862844e-004
 -3.164273e-003 -1.579382e-003  1.574120e-003 -7.720474e-004
  1.415868e-003  3.856812e-004 -5.979933e-004 -2.646634e-004
MEAN
  1.000000e+000 -8.513758e-019  2.048061e-018  3.270392e-001
 -2.653303e-002  9.685426e-002  5.428115e-002 -5.983369e-002
  5.255796e-002  2.168578e-002 -5.566869e-002  2.494685e-002
  4.542884e-003  5.071882e-002 -2.013037e-002  8.513623e-003
  4.173524e-003  2.977171e-004 -1.714284e-002  1.805642e-002
  6.586333e-004  1.846014e-002 -9.433631e-003  5.963021e-003
 -6.233362e-003 -2.579642e-003 -3.751485e-003  3.413144e-003
 -1.869971e-004  6.098317e-003 -5.200168e-003 -5.301581e-005
 -5.477606e-003 -2.708497e-003 -1.535146e-003 -1.665510e-003
 -5.902957e-004  1.065523e-003 -2.960000e-003 -6.727343e-004
 -3.502286e-003 -1.152207e-003 -8.527250e-004 -9.291006e-004
  2.176213e-004  3.524045e-004 -4.019863e-004  1.027771e-003
 -1.387641e-003  4.647400e-006  1.158274e-003  2.898249e-004
  1.450680e-003  5.250732e-004  1.763300e-003  4.414602e-004
  2.819664e-004 -1.395224e-004  8.525745e-004 -6.132291e-004
  1.636363e-003 -4.233173e-004  1.079365e-003  6.245717e-004
 -1.847145e-004 -5.598648e-004  7.169401e-004 -4.890053e-004
  6.631075e-004 -2.344569e-004  7.078214e-004  3.862844e-004
 -3.697569e-004  2.889160e-005  4.558286e-004 -7.720474e-004
  2.903222e-004  2.404283e-004 -1.657880e-004 -2.646634e-004
+2StD
  1.000000e+000 -8.513758e-019  2.048061e-018  3.270392e-001
 -2.615729e-002  1.022023e-001  6.297423e-002 -5.983369e-002
  6.397685e-002  1.194645e-002 -7.763635e-002  2.494685e-002
  5.528458e-003  6.325411e-002 -1.668380e-002  8.513623e-003
  1.053387e-002 -1.180477e-002 -2.662805e-002  1.805642e-002
  4.106240e-003  2.922970e-002 -7.197792e-004  5.963021e-003
 -9.172493e-003 -1.406994e-002 -2.878081e-003  3.413144e-003
  3.477986e-003  1.382887e-002 -1.678435e-003 -5.301581e-005
 -1.359738e-002 -8.698621e-003 -3.777850e-004 -1.665510e-003
  3.663601e-003  5.013810e-003 -4.223979e-003 -6.727343e-004
 -1.077686e-002 -1.048375e-003 -1.380649e-004 -9.291006e-004
  5.695569e-003 -3.192740e-005 -3.210464e-003  1.027771e-003
 -4.736998e-003  1.878381e-003 -4.345467e-004  2.898249e-004
  5.067923e-003 -3.541795e-003  6.632823e-005  4.414602e-004
 -7.369753e-004  1.387149e-003  2.621595e-004 -6.132291e-004
  1.165484e-003 -3.978396e-003  2.970072e-003  6.245717e-004
  6.297385e-004  1.915665e-003  1.766630e-003 -4.890053e-004
 -7.576184e-004 -1.110185e-003  1.123833e-003  3.862844e-004
  2.424759e-003  1.637165e-003 -6.624627e-004 -7.720474e-004
 -8.352238e-004  9.517542e-005  2.664173e-004 -2.646634e-004
Prin5
-2StD
  1.000000e+000 -8.513758e-019  2.048061e-018  3.270392e-001
 -4.440665e-002  9.105379e-002  6.367620e-002 -5.983369e-002
  5.362923e-002  1.561616e-002 -4.355263e-002  2.494685e-002
 -9.990943e-003  5.114847e-002 -1.187857e-002  8.513623e-003
  8.609493e-003 -7.392484e-003 -1.217597e-002  1.805642e-002
 -8.599552e-003  1.894744e-002 -7.282004e-003  5.963021e-003
 -3.231186e-003 -9.938344e-003 -8.469839e-003  3.413144e-003
 -4.881494e-003  8.669310e-003 -8.916446e-003 -5.301581e-005
 -3.705284e-003 -7.934934e-003 -6.537697e-003 -1.665510e-003
 -1.675054e-003  4.763364e-003 -6.036044e-003 -6.727343e-004
 -3.250112e-003 -4.428694e-003 -3.217787e-003 -9.291006e-004
  5.654446e-004  4.154583e-003 -1.386673e-003  1.027771e-003
 -2.391753e-003 -1.129415e-003  7.242200e-004  2.898249e-004
  2.410031e-003  3.928291e-003  1.610747e-003  4.414602e-004
 -5.325915e-004  2.620659e-004  3.351475e-004 -6.132291e-004
  3.063858e-003  1.144902e-003 -1.688953e-003  6.245717e-004
 -1.171130e-003 -3.440261e-004 -2.066789e-004 -4.890053e-004
  5.629639e-004 -1.854695e-005  7.435256e-004  3.862844e-004
 -1.546932e-003  1.467061e-003  1.464358e-003 -7.720474e-004
  1.480800e-004  6.720336e-007  1.420356e-003 -2.646634e-004
MEAN
  1.000000e+000 -8.513758e-019  2.048061e-018  3.270392e-001
 -2.653303e-002  9.685426e-002  5.428115e-002 -5.983369e-002
  5.255796e-002  2.168578e-002 -5.566869e-002  2.494685e-002
  4.542884e-003  5.071882e-002 -2.013037e-002  8.513623e-003
  4.173524e-003  2.977171e-004 -1.714284e-002  1.805642e-002
  6.586333e-004  1.846014e-002 -9.433631e-003  5.963021e-003
 -6.233362e-003 -2.579642e-003 -3.751485e-003  3.413144e-003
 -1.869971e-004  6.098317e-003 -5.200168e-003 -5.301581e-005
 -5.477606e-003 -2.708497e-003 -1.535146e-003 -1.665510e-003
 -5.902957e-004  1.065523e-003 -2.960000e-003 -6.727343e-004
 -3.502286e-003 -1.152207e-003 -8.527250e-004 -9.291006e-004
  2.176213e-004  3.524045e-004 -4.019863e-004  1.027771e-003
 -1.387641e-003  4.647400e-006  1.158274e-003  2.898249e-004
  1.450680e-003  5.250732e-004  1.763300e-003  4.414602e-004
  2.819664e-004 -1.395224e-004  8.525745e-004 -6.132291e-004
  1.636363e-003 -4.233173e-004  1.079365e-003  6.245717e-004
 -1.847145e-004 -5.598648e-004  7.169401e-004 -4.890053e-004
  6.631075e-004 -2.344569e-004  7.078214e-004  3.862844e-004
 -3.697569e-004  2.889160e-005  4.558286e-004 -7.720474e-004
  2.903222e-004  2.404283e-004 -1.657880e-004 -2.646634e-004
+2StD
  1.000000e+000 -8.513758e-019  2.048061e-018  3.270392e-001
 -8.659407e-003  1.026547e-001  4.488610e-002 -5.983369e-002
  5.148669e-002  2.775540e-002 -6.778475e-002  2.494685e-002
  1.907671e-002  5.028917e-002 -2.838217e-002  8.513623e-003
 -2.624446e-004  7.987918e-003 -2.210971e-002  1.805642e-002
  9.916818e-003  1.797284e-002 -1.158526e-002  5.963021e-003
 -9.235538e-003  4.779060e-003  9.668694e-004  3.413144e-003
  4.507500e-003  3.527324e-003 -1.483890e-003 -5.301581e-005
 -7.249928e-003  2.517940e-003  3.467405e-003 -1.665510e-003
  4.944624e-004 -2.632318e-003  1.160437e-004 -6.727343e-004
 -3.754460e-003  2.124280e-003  1.512337e-003 -9.291006e-004
 -1.302020e-004 -3.449774e-003  5.827006e-004  1.027771e-003
 -3.835293e-004  1.138710e-003  1.592328e-003  2.898249e-004
  4.913291e-004 -2.878144e-003  1.915853e-003  4.414602e-004
  1.096524e-003 -5.411107e-004  1.370002e-003 -6.132291e-004
  2.088680e-004 -1.991537e-003  3.847683e-003  6.245717e-004
  8.017011e-004 -7.757035e-004  1.640559e-003 -4.890053e-004
  7.632511e-004 -4.503669e-004  6.721172e-004  3.862844e-004
  8.074183e-004 -1.409278e-003 -5.527006e-004 -7.720474e-004
  4.325644e-004  4.801846e-004 -1.751932e-003 -2.646634e-004
Prin6
-2StD
  1.000000e+000 -8.513758e-019  2.048061e-018  3.270392e-001
 -3.099620e-002  8.691675e-002  5.006816e-002 -5.983369e-002
  4.960926e-002  1.714227e-002 -5.969169e-002  2.494685e-002
 -4.311564e-003  4.678232e-002 -2.286079e-002  8.513623e-003
 -2.963097e-003  2.463034e-003 -2.552531e-002  1.805642e-002
 -1.618305e-003  2.188570e-002 -1.478879e-002  5.963021e-003
 -8.756701e-003  4.161610e-004 -1.113254e-002  3.413144e-003
  2.807840e-003  6.933109e-003 -4.702636e-003 -5.301581e-005
 -8.440192e-003 -1.625369e-003  1.493525e-004 -1.665510e-003
  2.185668e-003  1.822465e-003  2.901955e-003 -6.727343e-004
 -3.951401e-003  1.630996e-003  2.631899e-003 -9.291006e-004
  4.102740e-003 -9.418162e-004  3.350274e-003  1.027771e-003
 -2.769295e-005  1.583062e-003  2.594173e-003  2.898249e-004
  3.200590e-003 -2.845590e-003  2.231853e-003  4.414602e-004
  1.340782e-003  8.711616e-004  4.369435e-004 -6.132291e-004
  9.518795e-004 -2.780226e-003  2.103922e-003  6.245717e-004
  1.598267e-003  6.023062e-004  4.038001e-004 -4.890053e-004
 -1.368010e-004 -1.382271e-003  5.427922e-004  3.862844e-004
  1.696073e-003 -2.981953e-004 -6.100561e-004 -7.720474e-004
 -6.169144e-004  2.551097e-004 -1.266107e-003 -2.646634e-004
MEAN
  1.000000e+000 -8.513758e-019  2.048061e-018  3.270392e-001
 -2.653303e-002  9.685426e-002  5.428115e-002 -5.983369e-002
  5.255796e-002  2.168578e-002 -5.566869e-002  2.494685e-002
  4.542884e-003  5.071882e-002 -2.013037e-002  8.513623e-003
  4.173524e-003  2.977171e-004 -1.714284e-002  1.805642e-002
  6.586333e-004  1.846014e-002 -9.433631e-003  5.963021e-003
 -6.233362e-003 -2.579642e-003 -3.751485e-003  3.413144e-003
 -1.869971e-004  6.098317e-003 -5.200168e-003 -5.301581e-005
 -5.477606e-003 -2.708497e-003 -1.535146e-003 -1.665510e-003
 -5.902957e-004  1.065523e-003 -2.960000e-003 -6.727343e-004
 -3.502286e-003 -1.152207e-003 -8.527250e-004 -9.291006e-004
  2.176213e-004  3.524045e-004 -4.019863e-004  1.027771e-003
 -1.387641e-003  4.647400e-006  1.158274e-003  2.898249e-004
  1.450680e-003  5.250732e-004  1.763300e-003  4.414602e-004
  2.819664e-004 -1.395224e-004  8.525745e-004 -6.132291e-004
  1.636363e-003 -4.233173e-004  1.079365e-003  6.245717e-004
 -1.847145e-004 -5.598648e-004  7.169401e-004 -4.890053e-004
  6.631075e-004 -2.344569e-004  7.078214e-004  3.862844e-004
 -3.697569e-004  2.889160e-005  4.558286e-004 -7.720474e-004
  2.903222e-004  2.404283e-004 -1.657880e-004 -2.646634e-004
+2StD
  1.000000e+000 -8.513758e-019  2.048061e-018  3.270392e-001
 -2.206986e-002  1.067918e-001  5.849414e-002 -5.983369e-002
  5.550666e-002  2.622929e-002 -5.164569e-002  2.494685e-002
  1.339733e-002  5.465532e-002 -1.739995e-002  8.513623e-003
  1.131015e-002 -1.867600e-003 -8.760372e-003  1.805642e-002
  2.935571e-003  1.503458e-002 -4.078476e-003  5.963021e-003
 -3.710023e-003 -5.575445e-003  3.629573e-003  3.413144e-003
 -3.181834e-003  5.263525e-003 -5.697700e-003 -5.301581e-005
 -2.515020e-003 -3.791625e-003 -3.219645e-003 -1.665510e-003
 -3.366260e-003  3.085806e-004 -8.821955e-003 -6.727343e-004
 -3.053171e-003 -3.935410e-003 -4.337349e-003 -9.291006e-004
 -3.667497e-003  1.646625e-003 -4.154246e-003  1.027771e-003
 -2.747589e-003 -1.573767e-003 -2.776248e-004  2.898249e-004
 -2.992301e-004  3.895736e-003  1.294747e-003  4.414602e-004
 -7.768488e-004 -1.150206e-003  1.268206e-003 -6.132291e-004
  2.320847e-003  1.933591e-003  5.480791e-005  6.245717e-004
 -1.967696e-003 -1.722036e-003  1.030080e-003 -4.890053e-004
  1.463016e-003  9.133576e-004  8.728506e-004  3.862844e-004
 -2.435587e-003  3.559785e-004  1.521713e-003 -7.720474e-004
  1.197559e-003  2.257469e-004  9.345305e-004 -2.646634e-004
Prin7
-2StD
  1.000000e+000 -8.513758e-019  2.048061e-018  3.270392e-001
 -2.303180e-002  1.022254e-001  5.371729e-002 -5.983369e-002
  5.605422e-002  1.644202e-002 -4.799629e-002  2.494685e-002
 -1.310781e-003  5.685872e-002 -3.025630e-002  8.513623e-003
  9.606371e-003  2.990236e-003 -2.464764e-002  1.805642e-002
 -1.751371e-003  2.320878e-002 -1.458682e-002  5.963021e-003
 -1.207361e-003 -3.786414e-004  4.551739e-004  3.413144e-003
 -1.080159e-003  9.530594e-003 -2.605737e-003 -5.301581e-005
 -1.117861e-003 -2.724682e-003  5.457215e-004 -1.665510e-003
 -2.359902e-003  1.703520e-003 -2.642260e-003 -6.727343e-004
 -2.660810e-003 -7.117473e-004 -5.806613e-004 -9.291006e-004
 -4.120405e-004  1.681726e-003  1.479703e-004  1.027771e-003
 -1.032038e-003  2.251660e-004 -1.322445e-004  2.898249e-004
  1.667807e-003  1.582852e-003  1.147981e-003  4.414602e-004
  6.861690e-004 -1.903385e-004  6.083469e-004 -6.132291e-004
  1.855045e-003  4.403702e-004  1.138422e-003  6.245717e-004
  1.126453e-003 -8.800400e-007  2.214025e-003 -4.890053e-004
  1.703771e-003 -4.807029e-004  3.563398e-004  3.862844e-004
  6.644290e-004 -2.535059e-004  1.652121e-003 -7.720474e-004
  4.725886e-004 -1.981713e-004 -7.508504e-004 -2.646634e-004
MEAN
  1.000000e+000 -8.513758e-019  2.048061e-018  3.270392e-001
 -2.653303e-002  9.685426e-002  5.428115e-002 -5.983369e-002
  5.255796e-002  2.168578e-002 -5.566869e-002  2.494685e-002
  4.542884e-003  5.071882e-002 -2.013037e-002  8.513623e-003
  4.173524e-003  2.977171e-004 -1.714284e-002  1.805642e-002
  6.586333e-004  1.846014e-002 -9.433631e-003  5.963021e-003
 -6.233362e-003 -2.579642e-003 -3.751485e-003  3.413144e-003
 -1.869971e-004  6.098317e-003 -5.200168e-003 -5.301581e-005
 -5.477606e-003 -2.708497e-003 -1.535146e-003 -1.665510e-003
 -5.902957e-004  1.065523e-003 -2.960000e-003 -6.727343e-004
 -3.502286e-003 -1.152207e-003 -8.527250e-004 -9.291006e-004
  2.176213e-004  3.524045e-004 -4.019863e-004  1.027771e-003
 -1.387641e-003  4.647400e-006  1.158274e-003  2.898249e-004
  1.450680e-003  5.250732e-004  1.763300e-003  4.414602e-004
  2.819664e-004 -1.395224e-004  8.525745e-004 -6.132291e-004
  1.636363e-003 -4.233173e-004  1.079365e-003  6.245717e-004
 -1.847145e-004 -5.598648e-004  7.169401e-004 -4.890053e-004
  6.631075e-004 -2.344569e-004  7.078214e-004  3.862844e-004
 -3.697569e-004  2.889160e-005  4.558286e-004 -7.720474e-004
  2.903222e-004  2.404283e-004 -1.657880e-004 -2.646634e-004
+2StD
  1.000000e+000 -8.513758e-019  2.048061e-018  3.270392e-001
 -3.003426e-002  9.148309e-002  5.484501e-002 -5.983369e-002
  4.906170e-002  2.692954e-002 -6.334109e-002  2.494685e-002
  1.039655e-002  4.457892e-002 -1.000444e-002  8.513623e-003
 -1.259323e-003 -2.394802e-003 -9.638042e-003  1.805642e-002
  3.068638e-003  1.371150e-002 -4.280442e-003  5.963021e-003
 -1.125936e-002 -4.780643e-003 -7.958144e-003  3.413144e-003
  7.061649e-004  2.666040e-003 -7.794599e-003 -5.301581e-005
 -9.837351e-003 -2.692312e-003 -3.616013e-003 -1.665510e-003
  1.179310e-003  4.275259e-004 -3.277740e-003 -6.727343e-004
 -4.343762e-003 -1.592667e-003 -1.124789e-003 -9.291006e-004
  8.472831e-004 -9.769169e-004 -9.519429e-004  1.027771e-003
 -1.743244e-003 -2.158712e-004  2.448792e-003  2.898249e-004
  1.233553e-003 -5.327054e-004  2.378619e-003  4.414602e-004
 -1.222362e-004 -8.870630e-005  1.096802e-003 -6.132291e-004
  1.417681e-003 -1.287005e-003  1.020308e-003  6.245717e-004
 -1.495882e-003 -1.118850e-003 -7.801450e-004 -4.890053e-004
 -3.775564e-004  1.178912e-005  1.059303e-003  3.862844e-004
 -1.403943e-003  3.112891e-004 -7.404640e-004 -7.720474e-004
  1.080558e-004  6.790279e-004  4.192744e-004 -2.646634e-004
