# Supplementary material for: New Data Indicate Larger Decline in Morphological Diversity in Split-Footed Lacewing Larvae than Previously Estimated
Source: Insects. 2025 Jan 27;16(2):125. doi: 10.3390/insects16020125 (PMC11855922; doi:10.3390/insects16020125)
Supplement: Supplementary file 1 [file insects-16-00125-s001.zip › insects-3012998-supplementary/Suppl Files Analysis Nymphidae/05/05.pcr]

[DATA INFORMATION]
DataFile
C:\Users\User\Documents\Simon\Uni\LMU\Master\Masterarbeit\Nymphidae\Analyse\05\05.nef
DataAnalyzedTime
Tue Apr 11 13:57:38 2023
FileHeaderSize
2
Method
Covariance
DataNum
29
NumHarm
20
NumAnalHarm
20
Size
77
AnalSize
57
Const_a1
1
Const_b1
1
Const_c1
1
Const_d1
0

[ANALYZED COEFFICIENTS]
 -1 -1 -1 0
 1 1 1 0
 1 1 1 0
 1 1 1 0
 1 1 1 0
 1 1 1 0
 1 1 1 0
 1 1 1 0
 1 1 1 0
 1 1 1 0
 1 1 1 0
 1 1 1 0
 1 1 1 0
 1 1 1 0
 1 1 1 0
 1 1 1 0
 1 1 1 0
 1 1 1 0
 1 1 1 0
 1 1 1 0

[COEFFICIENTS MEAN]
  1.000000e+000 -8.513758e-019  2.048061e-018  3.270392e-001
 -2.653303e-002  9.685426e-002  5.428115e-002 -5.983369e-002
  5.255796e-002  2.168578e-002 -5.566869e-002  2.494685e-002
  4.542884e-003  5.071882e-002 -2.013037e-002  8.513623e-003
  4.173524e-003  2.977171e-004 -1.714284e-002  1.805642e-002
  6.586333e-004  1.846014e-002 -9.433631e-003  5.963021e-003
 -6.233362e-003 -2.579642e-003 -3.751485e-003  3.413144e-003
 -1.869971e-004  6.098317e-003 -5.200168e-003 -5.301581e-005
 -5.477606e-003 -2.708497e-003 -1.535146e-003 -1.665510e-003
 -5.902957e-004  1.065523e-003 -2.960000e-003 -6.727343e-004
 -3.502286e-003 -1.152207e-003 -8.527250e-004 -9.291006e-004
  2.176213e-004  3.524045e-004 -4.019863e-004  1.027771e-003
 -1.387641e-003  4.647400e-006  1.158274e-003  2.898249e-004
  1.450680e-003  5.250732e-004  1.763300e-003  4.414602e-004
  2.819664e-004 -1.395224e-004  8.525745e-004 -6.132291e-004
  1.636363e-003 -4.233173e-004  1.079365e-003  6.245717e-004
 -1.847145e-004 -5.598648e-004  7.169401e-004 -4.890053e-004
  6.631075e-004 -2.344569e-004  7.078214e-004  3.862844e-004
 -3.697569e-004  2.889160e-005  4.558286e-004 -7.720474e-004
  2.903222e-004  2.404283e-004 -1.657880e-004 -2.646634e-004

[COVARIANCE MATRIX]
77 77

  1.273669e-002 -7.950439e-005  1.130576e-003  4.285004e-003
 -4.555827e-003 -2.933868e-003  1.041513e-003  2.411141e-004
 -1.504945e-003  6.046959e-004  8.644279e-004 -8.717070e-004
 -2.276028e-003 -1.421584e-003  7.189649e-004 -4.686112e-004
 -9.353018e-004  3.741900e-004 -7.161091e-005 -1.081154e-003
 -7.774692e-004 -7.138967e-004  6.286242e-004 -5.226115e-004
 -2.741162e-004  1.994612e-004 -2.889759e-004 -3.852126e-004
  1.195394e-004 -1.941830e-004  4.310498e-004 -1.177782e-004
 -1.052734e-004  2.632283e-005 -2.304713e-004  6.256889e-007
  1.804146e-004  9.364107e-005  2.273663e-004 -1.221017e-005
 -2.564678e-005 -1.103573e-004 -1.354839e-004  8.079537e-005
  1.160178e-004  1.298954e-004  1.527592e-004  4.042119e-006
  5.778202e-005 -5.774167e-005 -2.668299e-005  6.020747e-005
  7.010688e-005  1.072578e-004  5.502784e-005  5.565068e-005
  1.044340e-004  8.774442e-006 -1.465910e-005  8.696895e-005
 -3.933436e-005  4.142046e-005 -1.737112e-005 -2.807249e-005
  1.539232e-005  1.361731e-005 -1.690900e-005  4.307552e-005
  1.287140e-005  5.899894e-006 -1.447337e-005 -2.095583e-005
 -2.312840e-005  1.818443e-006 -4.118334e-006  2.597316e-005
  3.856139e-005

 -7.950439e-005  7.402585e-004 -4.280007e-004  2.190729e-004
  3.758352e-004  2.235891e-004 -2.969096e-004  2.366125e-004
  8.092285e-005  1.892813e-004 -1.637670e-004  1.844295e-004
  8.644291e-005  2.218582e-005 -6.705741e-006  4.238495e-006
  4.122760e-005  8.418828e-005  6.701212e-005  1.035221e-005
  1.186214e-004  1.490751e-005  6.322816e-005 -6.048479e-005
  9.255217e-005  2.099255e-005  6.124866e-005 -2.314729e-005
  1.247534e-004 -3.334032e-005  5.184073e-005 -7.768189e-006
  7.520892e-005 -1.697483e-005  5.111394e-005  8.413555e-006
  2.589652e-005 -1.501162e-005  4.283303e-005  8.511960e-007
  5.216905e-006  1.959490e-005  5.801789e-006  2.357610e-005
 -3.156163e-005  4.298057e-006 -2.708144e-005 -3.284041e-006
 -4.308848e-005 -4.979973e-006 -3.681514e-005  6.035398e-007
 -2.247318e-005 -2.065676e-005 -2.949767e-005  1.881624e-005
 -7.396944e-006 -1.966456e-005 -4.248403e-006  3.218812e-005
 -1.559122e-005 -2.525088e-006  1.107745e-005  2.142804e-005
 -2.212910e-005  2.181722e-005  7.895998e-006  2.248986e-006
 -1.047823e-005  1.005003e-005 -1.340131e-005  4.296945e-006
  7.605344e-007  6.114035e-006  6.850999e-007 -1.373254e-006
  1.471969e-006

  1.130576e-003 -4.280007e-004  8.331544e-004  8.976553e-005
 -5.267595e-004 -4.856499e-004  1.999169e-004 -1.566066e-004
 -3.454556e-005 -7.176438e-005  2.970522e-004 -3.505083e-005
 -2.730922e-004 -2.619319e-004  1.028316e-005 -9.028359e-005
 -2.646822e-004 -3.595590e-005 -2.277243e-006 -1.566999e-004
 -1.471292e-004 -1.689436e-004  8.711835e-006 -1.228029e-006
 -9.783794e-005  2.583697e-005 -2.744891e-005  4.469729e-006
 -7.664665e-005 -2.147045e-005 -5.617044e-006  3.003953e-005
 -9.805883e-005  1.467326e-005 -7.049784e-005 -4.415745e-006
 -2.805596e-005 -1.784504e-005  1.389015e-005  3.227726e-006
 -2.074798e-005 -1.465252e-005 -1.600494e-005 -2.133949e-006
  2.490155e-005 -3.079594e-006  5.782768e-005 -2.638645e-006
  1.107740e-005  9.724500e-006  2.261843e-005 -2.045157e-005
  1.274502e-005  3.106185e-005  3.992292e-005 -4.569300e-005
  3.148876e-005  1.835756e-005 -5.473102e-006 -8.184866e-006
  3.623598e-005  2.238279e-005  7.168158e-006 -2.252180e-005
  1.553308e-005  4.039120e-006 -2.282185e-005 -9.176018e-007
  2.305491e-005  4.232141e-006  9.589205e-007  8.148836e-006
  7.516820e-006 -3.848475e-006 -6.937028e-006  1.305378e-005
 -1.470577e-005

  4.285004e-003  2.190729e-004  8.976553e-005  2.661899e-003
 -1.537629e-003 -1.162460e-003  2.234800e-004  1.381905e-004
 -1.466536e-003  2.792757e-004  4.860423e-004 -4.090545e-004
 -9.223885e-004 -4.722980e-004  2.156097e-004 -3.289079e-004
 -4.530140e-004  2.091217e-004  1.440266e-004 -4.300724e-004
 -2.743108e-004 -2.395484e-004  1.850494e-004 -3.595092e-004
 -1.095554e-004  1.176155e-004 -4.835693e-006 -2.609203e-004
  1.141032e-004 -1.049561e-004  1.416197e-004 -1.592795e-004
  5.509354e-005  5.681625e-005 -3.462066e-005 -5.280868e-005
  1.524391e-004  6.244720e-006  7.370634e-005 -2.714730e-005
  3.990099e-005  3.764323e-006 -5.925039e-005  2.236372e-005
  4.876544e-005  3.980792e-005  4.442818e-005 -3.721329e-005
  6.086181e-006  7.081191e-006 -5.040136e-005  1.430077e-005
  4.586173e-005  4.590211e-005  1.020749e-005  1.900147e-005
  2.317019e-005  8.890940e-006 -3.451616e-005  2.956540e-005
 -8.030366e-006  3.336411e-005 -6.139798e-006  2.735305e-006
  2.098573e-005 -2.852560e-006 -4.364056e-006  3.513344e-005
 -2.716169e-006  3.916175e-005  5.450564e-006 -4.143538e-006
  7.596635e-006  2.543224e-007 -6.382724e-006  2.176442e-005
  1.258954e-005

 -4.555827e-003  3.758352e-004 -5.267595e-004 -1.537629e-003
  2.445378e-003  1.208426e-003 -6.116612e-004  1.881568e-004
  8.010750e-004 -1.827451e-004 -3.877686e-004  6.204336e-004
  9.605485e-004  5.186632e-004 -3.519270e-004  2.288480e-004
  2.619602e-004 -1.591818e-004  6.629815e-005  4.358107e-004
  3.315256e-004  2.346165e-004 -2.528751e-004  1.887337e-004
  8.892385e-005 -1.010361e-004  1.672307e-004  1.589736e-004
 -1.673512e-005  2.432334e-005 -1.761799e-004  5.161629e-005
  5.791283e-006 -6.158584e-005  1.514143e-004 -1.492774e-005
 -8.463248e-005 -7.015526e-005 -6.000615e-005 -1.379516e-005
 -1.484795e-005  3.891039e-005  9.978250e-005 -4.148251e-005
 -3.704513e-005 -6.760689e-005 -6.174405e-005  2.340828e-006
 -2.903710e-005  1.513269e-005  3.047557e-005 -7.663590e-006
 -8.425416e-006 -7.114379e-005 -2.183856e-005  1.163040e-005
 -4.718218e-005 -1.424734e-005  3.270439e-005 -3.964727e-006
  1.148480e-005 -3.154582e-005  3.023916e-005  2.396589e-005
 -3.016187e-005  1.434325e-005  1.776231e-005 -1.331514e-005
  1.066845e-006 -2.264577e-005  1.201547e-006  1.846878e-005
  4.797575e-006 -4.825791e-006  1.440286e-005  7.732274e-007
 -1.064951e-005

 -2.933868e-003  2.235891e-004 -4.856499e-004 -1.162460e-003
  1.208426e-003  9.181965e-004 -2.890980e-004 -6.777694e-006
  6.324035e-004 -5.946684e-005 -3.389036e-004  2.655571e-004
  6.519237e-004  4.236802e-004 -1.667325e-004  1.626842e-004
  3.818511e-004 -6.468130e-005 -1.084093e-005  3.190527e-004
  2.621360e-004  2.006295e-004 -1.252684e-004  1.703004e-004
  1.348996e-004 -5.171080e-005  7.207171e-005  1.238863e-004
 -1.225732e-005  3.786810e-005 -8.095531e-005  4.844542e-005
  3.328581e-005 -1.659565e-005  7.507509e-005  6.575525e-006
 -6.567730e-005 -2.753584e-005 -4.420285e-005  2.255256e-007
 -1.466600e-005  2.612491e-005  3.665030e-005 -2.725898e-005
 -4.793556e-005 -3.816391e-005 -4.883680e-005  3.176528e-006
 -2.556121e-005  6.785767e-006 -2.499721e-006 -7.624472e-006
 -2.703287e-005 -4.589963e-005 -2.500207e-005  9.321910e-006
 -3.407941e-005 -1.442325e-005  5.804192e-006 -3.411912e-006
 -9.164034e-006 -2.594911e-005  8.812613e-006  1.726893e-005
 -2.364275e-005 -2.522968e-006  1.042765e-005 -1.343105e-005
 -1.479701e-005 -1.114916e-005  4.812961e-006 -1.683841e-006
  1.554593e-006 -9.657757e-007  4.932624e-006 -8.535740e-006
  1.915117e-006

  1.041513e-003 -2.969096e-004  1.999169e-004  2.234800e-004
 -6.116612e-004 -2.890980e-004  2.827508e-004 -1.121914e-004
 -1.544878e-004  2.788177e-005  1.155440e-004 -2.296394e-004
 -1.856843e-004 -7.494311e-005  1.077896e-004 -2.779472e-005
  6.589510e-006  2.836095e-005 -5.784477e-005 -7.386184e-005
 -7.783683e-005 -2.923024e-005  5.040956e-005  1.425400e-005
 -3.388615e-005  1.042629e-005 -7.063690e-005 -2.269910e-005
 -5.519151e-005  2.095186e-005  2.999387e-005 -1.401505e-005
 -2.886840e-005  8.501818e-006 -5.700836e-005 -8.691988e-006
  1.534957e-007  2.872805e-005 -8.972250e-006 -5.322026e-006
 -5.528470e-007 -3.260539e-005 -2.605672e-005 -8.096638e-006
  1.643894e-005  1.300124e-005  1.324337e-005  9.645196e-007
  2.943354e-005 -1.297632e-005  1.191351e-005  1.258542e-005
  1.377046e-005  1.889880e-005  6.635886e-006  6.046864e-006
  6.724086e-006  8.274980e-006  3.348823e-006 -6.773644e-006
 -3.033345e-006  1.623638e-006 -1.916735e-005 -8.376603e-006
  1.131877e-005 -9.124709e-006 -1.125854e-007  4.705161e-006
  4.617286e-006 -7.937501e-006 -1.550615e-006 -6.117455e-006
 -6.277240e-006  1.333452e-006  2.652818e-007 -2.586158e-006
  9.823228e-006

  2.411141e-004  2.366125e-004 -1.566066e-004  1.381905e-004
  1.881568e-004 -6.777694e-006 -1.121914e-004  3.293092e-004
 -3.565064e-006 -1.551190e-006 -1.038820e-004  1.280156e-004
 -1.233239e-004 -3.850594e-005  3.157497e-005  4.832563e-005
 -1.597364e-004 -3.089744e-005 -1.616852e-005 -6.342906e-005
 -4.958420e-005  1.110653e-005  6.706072e-005 -5.639770e-005
 -3.307992e-005 -2.781025e-005  5.236706e-006 -4.076448e-005
  3.572527e-005  2.928902e-005  3.364699e-005 -2.713775e-005
  1.223944e-005 -3.925184e-005  1.718386e-005 -7.497454e-006
  1.470661e-005  2.454339e-005  1.232150e-005 -2.260908e-005
  2.319419e-005 -2.078065e-005  2.653896e-005  1.912206e-005
  5.784860e-006  1.006896e-005 -1.806267e-005  4.801834e-007
  1.970103e-006 -1.653161e-005  2.877729e-005  8.246438e-006
 -1.244382e-005 -6.743849e-006 -1.290290e-005  4.336735e-006
 -4.377761e-006  2.158810e-006  2.920359e-005 -5.291264e-006
 -1.190169e-005 -5.495091e-006 -3.391376e-006 -5.485080e-007
  2.290578e-006  2.035636e-005  6.869378e-006 -5.021930e-007
  9.397083e-006 -1.643235e-005 -9.538583e-006  1.705372e-005
 -3.280329e-007  5.934539e-006  1.391368e-006  6.789153e-006
 -2.198052e-006

 -1.504945e-003  8.092285e-005 -3.454556e-005 -1.466536e-003
  8.010750e-004  6.324035e-004 -1.544878e-004 -3.565064e-006
  1.162252e-003 -5.486173e-005 -3.352952e-004  3.995518e-004
  4.658263e-004  1.678562e-004 -1.094440e-004  2.092014e-004
  2.487354e-004 -8.145464e-005 -9.987424e-005  2.286969e-004
  1.267611e-004  5.371711e-005 -5.263655e-005  1.896058e-004
  8.393002e-005 -4.562681e-005 -3.409688e-006  1.621449e-004
 -4.562281e-005  2.842092e-006 -4.058069e-005  1.171280e-004
 -5.344420e-005 -3.795447e-005  2.217592e-005  3.841813e-005
 -1.102906e-004 -2.740814e-005 -3.495177e-006  9.935060e-006
 -5.741741e-005 -5.983008e-007  2.993781e-005 -1.323832e-005
 -3.177405e-005 -3.178637e-005 -1.498373e-005  2.825736e-005
 -2.256706e-005 -1.332577e-005  1.851369e-005 -4.639546e-006
 -3.312870e-005 -4.101349e-005 -2.008413e-006 -2.262353e-006
 -1.295251e-005 -1.829194e-005  2.053371e-005  7.137395e-006
 -6.518599e-006 -2.823943e-005  1.702220e-005 -5.317211e-006
 -3.004457e-005  8.569072e-006  2.963387e-006 -2.032349e-005
  1.870520e-006 -3.202509e-005 -6.774329e-006 -2.895943e-006
 -4.037955e-006 -2.691637e-006  9.547666e-006 -6.017281e-006
  3.443781e-006

  6.046959e-004  1.892813e-004 -7.176438e-005  2.792757e-004
 -1.827451e-004 -5.946684e-005  2.788177e-005 -1.551190e-006
 -5.486173e-005  1.376772e-004  1.152356e-005 -4.488393e-005
 -3.720062e-005 -2.756912e-005  4.033660e-005 -1.997630e-005
  5.190153e-005  7.638124e-005  4.969159e-006 -1.933537e-005
  2.136580e-005 -2.123882e-005  3.968049e-005 -1.683687e-005
  2.830322e-005  2.407960e-005 -7.878610e-006 -2.238878e-005
  2.590493e-005 -1.947605e-005  3.545705e-005 -1.216599e-005
  1.602859e-005  4.868192e-006 -7.610370e-006 -6.686625e-006
  1.325982e-005 -5.584023e-007  1.340797e-005 -2.934428e-006
 -4.280963e-006 -5.243363e-006 -1.722860e-005 -1.326010e-006
 -4.013620e-006  4.720195e-006 -2.891548e-006 -3.433686e-006
 -6.518613e-006 -7.009044e-006 -1.721668e-005  5.351274e-006
  1.616532e-006  8.109494e-007 -9.364328e-006  1.231342e-005
 -7.294383e-008 -5.668615e-006 -6.004850e-006  1.547232e-005
 -6.361891e-006 -7.766685e-007 -5.878114e-006  7.456333e-006
 -6.160866e-006  6.506945e-007  4.022667e-006  5.641362e-006
 -4.861816e-006  2.666720e-006 -5.041177e-006 -4.013001e-006
 -2.792446e-006  2.107304e-006  1.717695e-006 -1.563273e-006
  7.413224e-006

  8.644279e-004 -1.637670e-004  2.970522e-004  4.860423e-004
 -3.877686e-004 -3.389036e-004  1.155440e-004 -1.038820e-004
 -3.352952e-004  1.152356e-005  2.337508e-004 -1.341366e-004
 -1.909212e-004 -1.252539e-004  2.652134e-005 -1.135616e-004
 -1.133006e-004  3.419977e-005  5.056423e-005 -9.658390e-005
 -5.277701e-005 -8.242368e-005 -4.312643e-008 -3.888522e-005
 -4.110458e-005  3.208588e-005  3.331805e-006 -2.941102e-005
 -1.567746e-005 -3.412818e-005  2.060178e-006 -1.545359e-005
 -2.980048e-005  2.074224e-005 -2.083627e-005 -1.803537e-005
  1.354315e-005 -1.718835e-005  1.193767e-005 -1.817301e-006
 -3.257876e-006  4.228894e-006 -1.474890e-005 -7.505980e-006
  1.581516e-005 -1.097342e-006  2.944753e-005 -1.147208e-005
  7.734405e-006  1.056561e-005 -7.474932e-006 -3.627229e-006
  2.290687e-005  1.497792e-005  1.837737e-005 -6.531814e-006
  1.232826e-005  6.432200e-006 -1.204942e-005  5.128797e-006
  1.444275e-005  1.474905e-005  5.180777e-006 -2.200825e-006
  5.854880e-006 -4.099663e-006 -7.479688e-006  7.221800e-006
  3.141925e-006  1.463566e-005  4.733938e-006 -1.333536e-006
  2.020115e-006 -3.377895e-006 -3.016016e-006  5.603806e-006
 -3.362966e-006

 -8.717070e-004  1.844295e-004 -3.505083e-005 -4.090545e-004
  6.204336e-004  2.655571e-004 -2.296394e-004  1.280156e-004
  3.995518e-004 -4.488393e-005 -1.341366e-004  3.736698e-004
  1.606953e-004  2.247093e-005 -1.152930e-004  7.940156e-005
 -7.739508e-005 -5.527661e-005  1.772945e-005  7.854754e-005
 -2.415737e-006 -1.236408e-005 -4.166521e-005 -5.221294e-006
 -6.813407e-006 -1.113996e-005  5.257677e-005  3.031778e-005
  8.170116e-006 -2.505838e-005 -3.134987e-005  1.964940e-005
 -8.768302e-006 -1.188549e-005  3.821451e-005  1.497829e-006
 -2.864517e-005 -3.656848e-005  6.126117e-006 -1.032226e-005
 -1.358842e-005  1.803819e-005  2.696650e-005 -7.920066e-007
 -5.956205e-006 -2.561616e-005 -5.853840e-006  2.469598e-006
 -2.829058e-005  3.232681e-006  7.706305e-006 -1.587408e-005
 -1.908258e-005 -2.260378e-005  1.684907e-006 -2.126604e-005
 -8.272510e-006 -7.421076e-006  6.967318e-006 -1.670761e-006
  5.523178e-006 -9.253346e-006  1.891817e-005 -7.772686e-006
 -6.416966e-006  1.184258e-005 -3.865274e-007 -4.863268e-006
  8.721468e-006 -8.638903e-006 -9.266650e-007  8.237780e-006
  1.109295e-005 -1.891834e-007  3.995547e-006  1.317108e-005
 -2.283166e-006

 -2.276028e-003  8.644291e-005 -2.730922e-004 -9.223885e-004
  9.605485e-004  6.519237e-004 -1.856843e-004 -1.233239e-004
  4.658263e-004 -3.720062e-005 -1.909212e-004  1.606953e-004
  6.063247e-004  3.268511e-004 -1.612385e-004  1.463657e-004
  3.265508e-004 -3.988888e-005  9.504156e-007  2.827880e-004
  2.182920e-004  1.516089e-004 -1.509949e-004  1.592271e-004
  7.495445e-005 -4.820334e-005  4.933826e-005  9.992529e-005
 -2.357325e-005  1.971514e-005 -9.291028e-005  3.976977e-005
  8.312702e-006 -1.633198e-005  5.876509e-005 -3.006897e-006
 -3.993538e-005 -2.499129e-005 -4.692040e-005  9.345056e-006
 -1.142669e-005  2.002194e-005  3.095011e-005 -3.104860e-005
 -2.225586e-005 -2.900693e-005 -3.763007e-005  6.828034e-006
 -6.159095e-006  9.707786e-006 -2.099760e-006 -2.647741e-006
 -2.671099e-007 -3.578305e-005 -1.762834e-005  1.683408e-005
 -2.304287e-005 -7.710874e-006  2.296778e-006 -1.477809e-006
  5.905596e-007 -2.386169e-005  6.833760e-006  1.486383e-005
 -1.897765e-005 -2.915491e-006  9.809437e-006 -9.589154e-006
 -9.618686e-006 -8.509656e-006  6.195780e-006 -5.906591e-006
 -3.178267e-006  1.188935e-006  2.951149e-006 -8.814553e-006
  2.990303e-006

 -1.421584e-003  2.218582e-005 -2.619319e-004 -4.722980e-004
  5.186632e-004  4.236802e-004 -7.494311e-005 -3.850594e-005
  1.678562e-004 -2.756912e-005 -1.252539e-004  2.247093e-005
  3.268511e-004  2.579040e-004 -6.581260e-005  8.122338e-005
  2.317411e-004 -2.099929e-005 -1.482955e-005  1.686151e-004
  1.408798e-004  1.321504e-004 -7.750826e-005  1.050418e-004
  5.809520e-005 -3.499868e-005  2.289066e-005  5.385939e-005
 -2.265334e-005  3.887732e-005 -4.649503e-005  1.059984e-005
  1.245366e-005 -9.118563e-006  3.230269e-005 -1.303457e-005
 -2.527196e-005 -3.436746e-007 -3.779505e-005 -5.451047e-006
  8.956746e-007  2.668001e-006  1.660966e-005 -2.579770e-005
 -1.778532e-005 -1.653466e-005 -2.988628e-005 -4.017088e-006
  1.308668e-006 -1.989254e-007  5.283224e-006 -9.406929e-007
 -2.684216e-006 -2.112063e-005 -1.541599e-005  1.275537e-005
 -1.975314e-005 -4.094406e-006  7.408237e-006 -7.896571e-006
 -6.842290e-006 -1.579788e-005 -3.131482e-006  1.243679e-005
 -9.111213e-006 -6.034277e-006  1.074216e-005 -5.058020e-006
 -1.096610e-005 -6.622806e-006  6.595173e-006 -1.533507e-006
 -3.047808e-006  1.969663e-006  2.097939e-006 -5.796558e-006
  2.239897e-006

  7.189649e-004 -6.705741e-006  1.028316e-005  2.156097e-004
 -3.519270e-004 -1.667325e-004  1.077896e-004  3.157497e-005
 -1.094440e-004  4.033660e-005  2.652134e-005 -1.152930e-004
 -1.612385e-004 -6.581260e-005  1.002176e-004 -3.074531e-005
 -2.263472e-005  3.176361e-005 -1.917553e-005 -7.851195e-005
 -3.390379e-005 -1.141908e-005  7.886296e-005 -1.829594e-005
  2.247930e-006  1.498612e-005 -3.528250e-005 -2.479200e-005
  2.678332e-006  1.684622e-005  4.604561e-005 -9.022079e-006
  5.684717e-006 -1.733400e-006 -3.013751e-005  4.299636e-006
  7.012060e-006  2.384982e-005  1.340385e-005 -1.791673e-006
  6.020341e-006 -1.845331e-005 -1.655895e-005  1.000250e-005
 -3.122159e-007  1.588681e-005  3.658596e-006 -9.517932e-008
  9.034145e-006 -1.317323e-005 -2.608685e-007  9.351974e-006
 -1.372346e-006  1.000778e-005 -2.056404e-006  6.620796e-006
  4.967638e-006 -6.786326e-007  4.497781e-006  2.105175e-006
 -8.349658e-006  4.520517e-006 -8.528695e-006 -1.811510e-006
  3.755683e-006  3.248445e-006  1.866529e-006  2.684453e-006
  7.810147e-007 -7.360490e-007 -7.420115e-006 -1.402991e-006
 -4.712526e-006  4.345304e-006  1.185214e-007 -3.937386e-006
  4.718912e-006

 -4.686112e-004  4.238495e-006 -9.028359e-005 -3.289079e-004
  2.288480e-004  1.626842e-004 -2.779472e-005  4.832563e-005
  2.092014e-004 -1.997630e-005 -1.135616e-004  7.940156e-005
  1.463657e-004  8.122338e-005 -3.074531e-005  1.242517e-004
  4.619935e-005 -3.650906e-005 -5.258458e-005  7.512087e-005
  5.869538e-007  5.763857e-005 -2.469099e-005  4.368385e-005
 -2.192355e-005 -3.904237e-005 -1.659170e-005  8.103688e-006
 -1.653719e-005  3.826304e-005 -1.656421e-005 -5.519841e-007
 -1.286887e-006 -2.349723e-005  6.843753e-006 -6.358593e-006
 -9.210993e-007  2.074824e-005 -2.279135e-005 -4.382819e-006
  1.105591e-005 -1.531867e-005  1.697050e-005 -4.198080e-006
  6.584063e-006  1.757234e-006 -2.341938e-005  8.788971e-006
  9.576361e-006 -1.070296e-005  2.042967e-005  2.016351e-006
 -6.317733e-006 -1.139136e-005 -1.252038e-005  4.611032e-006
 -9.118481e-006  1.284561e-006  1.659096e-005 -1.526324e-005
 -9.249535e-006 -1.750650e-005 -7.422489e-006 -4.318421e-006
  1.103804e-006  4.601616e-006  7.921435e-006 -6.037750e-006
  3.313118e-006 -1.841462e-005  6.282978e-007  2.974568e-006
 -1.907704e-006  6.641140e-006  4.812034e-007  6.677187e-007
  3.452585e-006

 -9.353018e-004  4.122760e-005 -2.646822e-004 -4.530140e-004
  2.619602e-004  3.818511e-004  6.589510e-006 -1.597364e-004
  2.487354e-004  5.190153e-005 -1.133006e-004 -7.739508e-005
  3.265508e-004  2.317411e-004 -2.263472e-005  4.619935e-005
  3.711225e-004  3.746222e-005 -2.451364e-005  1.775618e-004
  1.801578e-004  1.043569e-004 -5.449075e-005  1.295271e-004
  1.106657e-004 -8.837726e-006 -2.291297e-006  7.760708e-005
 -1.718424e-005  5.954365e-006 -2.392988e-005  3.537009e-005
  1.138021e-005  5.196050e-006  1.640475e-005  2.790233e-006
 -3.590858e-005 -8.970500e-006 -2.189558e-005  8.752569e-006
 -2.073430e-005  9.256084e-006 -6.500174e-006 -2.742744e-005
 -2.620092e-005 -1.391331e-005 -2.109177e-005  2.202762e-006
  2.513964e-007  2.592035e-007 -1.963672e-005  1.157526e-005
  3.787919e-006 -1.977750e-005 -1.304861e-005  3.033658e-005
 -1.846377e-005 -9.757881e-006 -6.059116e-006  1.201491e-005
 -1.313883e-005 -1.324070e-005 -3.779352e-006  1.494885e-005
 -2.116780e-005 -1.330899e-005  7.730477e-006 -4.692115e-006
 -1.785501e-005 -1.954092e-006  3.244486e-006 -1.534243e-005
 -9.264453e-006 -3.400478e-006  3.618680e-006 -1.671397e-005
  8.834634e-006

  3.741900e-004  8.418828e-005 -3.595590e-005  2.091217e-004
 -1.591818e-004 -6.468130e-005  2.836095e-005 -3.089744e-005
 -8.145464e-005  7.638124e-005  3.419977e-005 -5.527661e-005
 -3.988888e-005 -2.099929e-005  3.176361e-005 -3.650906e-005
  3.746222e-005  5.817269e-005  1.399345e-005 -1.455849e-005
  1.708320e-005 -1.452349e-005  1.924005e-005 -1.188785e-005
  2.131590e-005  2.479789e-005 -6.220706e-006 -1.037142e-005
  1.707017e-005 -1.789966e-005  1.900595e-005 -3.875777e-006
  8.476249e-006  1.015872e-005 -8.047930e-006 -3.644468e-006
  7.621532e-006 -3.882852e-006  1.121160e-005 -7.459803e-007
 -4.865500e-006  1.915253e-006 -1.599151e-005 -3.766565e-006
 -2.675296e-006  2.664961e-006  3.160479e-006 -6.205836e-006
 -3.272139e-006 -2.330367e-006 -1.626414e-005  1.380545e-006
  5.039962e-006  2.819848e-006 -1.926833e-006  5.586860e-006
  2.713664e-006 -4.817309e-006 -6.907044e-006  1.176439e-005
 -1.060238e-006  3.823756e-006 -1.326154e-006  5.961968e-006
 -4.240180e-006 -1.871595e-006  2.992566e-006  4.336709e-006
 -6.216396e-006  8.138868e-006 -2.137490e-006 -4.664689e-006
 -2.740379e-006  1.359050e-006  1.690307e-006 -3.083166e-006
  2.897327e-006

 -7.161091e-005  6.701212e-005 -2.277243e-006  1.440266e-004
  6.629815e-005 -1.084093e-005 -5.784477e-005 -1.616852e-005
 -9.987424e-005  4.969159e-006  5.056423e-005  1.772945e-005
  9.504156e-007 -1.482955e-005 -1.917553e-005 -5.258458e-005
 -2.451364e-005  1.399345e-005  5.938147e-005 -8.452781e-006
  2.524291e-005 -1.610383e-005 -9.473391e-006 -2.459239e-005
  1.125279e-005  2.005693e-005  3.521811e-005 -3.723018e-006
  1.976000e-005 -2.708628e-005 -7.719313e-006 -3.220133e-006
  9.108467e-006  1.073275e-005  1.642436e-005  1.046204e-007
  5.943044e-006 -2.249229e-005  1.100803e-005  3.510802e-006
 -2.361358e-006  1.951076e-005  5.587161e-007  1.226512e-006
 -4.827097e-006 -6.415408e-006  6.669569e-006 -5.418274e-006
 -9.605900e-006  1.114503e-005 -1.647222e-005 -3.099421e-006
  4.407167e-006 -3.105677e-006  3.637922e-006 -7.749255e-007
  1.554881e-006 -3.301270e-006 -1.104810e-005  8.914022e-006
  5.493816e-006  5.769515e-006  1.093938e-005  3.600522e-006
 -3.051777e-006  1.127106e-006 -3.608775e-006  2.604993e-006
 -1.818508e-006  1.181003e-005  1.064214e-006 -2.033450e-006
  3.422013e-006 -2.173763e-006 -1.071732e-006  1.779948e-006
 -5.901079e-007

 -1.081154e-003  1.035221e-005 -1.566999e-004 -4.300724e-004
  4.358107e-004  3.190527e-004 -7.386184e-005 -6.342906e-005
  2.286969e-004 -1.933537e-005 -9.658390e-005  7.854754e-005
  2.827880e-004  1.686151e-004 -7.851195e-005  7.512087e-005
  1.775618e-004 -1.455849e-005 -8.452781e-006  1.570439e-004
  9.533222e-005  7.482149e-005 -8.184736e-005  8.083915e-005
  3.000450e-005 -2.323031e-005  1.755843e-005  4.999597e-005
 -2.127479e-005  5.244075e-006 -4.694931e-005  1.646853e-005
 -2.857426e-006 -3.775934e-006  2.697784e-005 -8.695476e-006
 -2.273559e-005 -1.586689e-005 -2.564642e-005 -9.221690e-007
 -7.517677e-006  9.837613e-006  1.414667e-005 -2.164196e-005
 -8.575405e-006 -1.887061e-005 -1.769021e-005  8.910720e-008
 -7.465768e-007  4.090840e-006  1.177458e-006  2.177898e-007
  2.317640e-006 -1.948966e-005 -6.940371e-006  8.362406e-006
 -1.494297e-005 -3.409191e-006  2.397965e-006 -2.543793e-006
 -2.088511e-006 -1.398666e-005  1.543732e-006  5.330463e-006
 -9.522872e-006 -5.841197e-006  6.261464e-006 -4.719192e-006
 -6.213816e-006 -6.087438e-006  5.573541e-006 -4.347571e-006
 -1.088060e-006 -8.847119e-007  2.089969e-006 -3.801143e-006
  2.539752e-006

 -7.774692e-004  1.186214e-004 -1.471292e-004 -2.743108e-004
  3.315256e-004  2.621360e-004 -7.783683e-005 -4.958420e-005
  1.267611e-004  2.136580e-005 -5.277701e-005 -2.415737e-006
  2.182920e-004  1.408798e-004 -3.390379e-005  5.869538e-007
  1.801578e-004  1.708320e-005  2.524291e-005  9.533222e-005
  1.542814e-004  6.466306e-005 -3.921589e-005  8.098812e-005
  7.491137e-005 -5.825537e-006  2.993467e-005  5.697938e-005
  8.904107e-006 -5.461550e-007 -2.182666e-005  3.181260e-005
  3.173412e-006 -5.192205e-006  2.678203e-005  2.723456e-006
 -2.683729e-005 -1.659209e-005 -5.484855e-006  5.418812e-006
 -1.372893e-005  1.051036e-005  7.551546e-006 -1.267217e-005
 -2.325997e-005 -1.302292e-005 -1.014309e-005 -3.470002e-006
 -8.422767e-006  4.550648e-006 -1.025861e-005  6.050311e-007
  4.606073e-007 -1.409432e-005 -7.130180e-006  1.275050e-005
 -6.905786e-006 -6.903794e-006 -3.005644e-006  1.249821e-005
  9.268272e-007 -3.923394e-006  5.375447e-006  1.672683e-005
 -1.562982e-005 -1.236786e-006  3.679388e-006 -2.142457e-006
 -1.145564e-005  4.581056e-006  6.583726e-007 -3.999573e-006
 -5.909536e-006 -9.341652e-007  2.114201e-006 -1.001414e-005
 -1.266506e-006

 -7.138967e-004  1.490751e-005 -1.689436e-004 -2.395484e-004
  2.346165e-004  2.006295e-004 -2.923024e-005  1.110653e-005
  5.371711e-005 -2.123882e-005 -8.242368e-005 -1.236408e-005
  1.516089e-004  1.321504e-004 -1.141908e-005  5.763857e-005
  1.043569e-004 -1.452349e-005 -1.610383e-005  7.482149e-005
  6.466306e-005  9.154128e-005 -2.270642e-005  5.151396e-005
  2.155179e-005 -2.190264e-005 -2.134130e-006  1.864110e-005
 -3.999433e-006  4.320137e-005 -1.862948e-005  4.364269e-006
  1.600854e-005 -1.184427e-005  9.315783e-006 -1.568374e-006
 -5.168073e-006  1.794265e-005 -2.290357e-005 -3.439784e-007
  9.630438e-006 -6.939049e-006  8.096938e-006 -8.122861e-006
 -9.103677e-006  1.248024e-006 -2.206547e-005 -2.387540e-006
  7.463138e-006 -5.763300e-006  7.048915e-006  8.808408e-009
 -2.318852e-006 -7.923915e-006 -1.352931e-005  6.920912e-006
 -6.630272e-006 -2.038543e-006  8.881470e-006 -8.872251e-006
 -4.645588e-006 -8.901130e-006 -6.117060e-006  6.805855e-006
 -6.174293e-007  6.565299e-007  8.462659e-006 -3.883110e-006
 -5.086965e-006 -4.803171e-006  3.721673e-007  4.623453e-007
 -3.435060e-006  6.208269e-006 -1.613409e-008 -5.378994e-006
  1.794374e-006

  6.286242e-004  6.322816e-005  8.711835e-006  1.850494e-004
 -2.528751e-004 -1.252684e-004  5.040956e-005  6.706072e-005
 -5.263655e-005  3.968049e-005 -4.312643e-008 -4.166521e-005
 -1.509949e-004 -7.750826e-005  7.886296e-005 -2.469099e-005
 -5.449075e-005  1.924005e-005 -9.473391e-006 -8.184736e-005
 -3.921589e-005 -2.270642e-005  8.573287e-005 -3.255988e-005
  6.742340e-006  1.860387e-005 -1.857342e-005 -2.576367e-005
  1.293133e-005  1.256785e-005  4.850498e-005 -7.118509e-006
  1.408832e-005 -3.392005e-007 -2.388967e-005  1.092542e-005
  6.987756e-006  1.785029e-005  1.883199e-005  1.041843e-006
  4.878224e-006 -1.306956e-005 -1.431626e-005  1.736903e-005
 -4.744386e-006  1.345904e-005  3.960448e-006  2.316687e-006
 -1.678886e-006 -1.128504e-005 -2.958629e-006  6.010981e-006
 -1.032814e-005  8.290614e-006 -2.790088e-006  5.723835e-007
  3.570375e-006 -2.651382e-006  1.756302e-006  2.558998e-006
 -8.724845e-006  4.499524e-006 -5.522457e-006 -4.138497e-006
  3.201102e-006  5.146711e-006 -6.903322e-007  1.429089e-006
  2.293189e-006 -1.298444e-006 -8.577174e-006  4.953447e-007
 -7.128816e-007  3.189284e-006  7.638567e-007 -1.430087e-006
  3.538455e-006

 -5.226115e-004 -6.048479e-005 -1.228029e-006 -3.595092e-004
  1.887337e-004  1.703004e-004  1.425400e-005 -5.639770e-005
  1.896058e-004 -1.683687e-005 -3.888522e-005 -5.221294e-006
  1.592271e-004  1.050418e-004 -1.829594e-005  4.368385e-005
  1.295271e-004 -1.188785e-005 -2.459239e-005  8.083915e-005
  8.098812e-005  5.151396e-005 -3.255988e-005  1.004574e-004
  2.712865e-005 -2.010940e-005 -4.807409e-006  5.431488e-005
 -3.479393e-005  2.206465e-005 -1.996554e-005  3.370302e-005
 -2.787674e-005 -1.257739e-005  8.074497e-007 -4.369716e-006
 -3.590460e-005 -8.270468e-007 -1.455661e-005  1.396798e-007
 -1.410263e-005 -1.192038e-005  7.600698e-006 -1.688902e-005
 -1.020842e-005 -1.006460e-005 -4.996226e-006  7.305659e-007
  2.973612e-006 -7.301397e-006  1.202097e-005 -4.300783e-007
 -1.214932e-006 -8.482727e-006 -1.093077e-006  3.567189e-006
 -7.162124e-006 -3.387431e-006  8.143541e-006 -3.615752e-006
 -1.205177e-006 -8.898540e-006 -1.806181e-006  3.716493e-006
 -6.323375e-006 -4.210042e-006  5.037822e-006 -3.961385e-006
 -4.343173e-006 -8.699066e-006  2.448019e-006 -1.345825e-006
 -5.816663e-006  4.344280e-007  4.055575e-006 -7.066107e-006
 -8.439491e-007

 -2.741162e-004  9.255217e-005 -9.783794e-005 -1.095554e-004
  8.892385e-005  1.348996e-004 -3.388615e-005 -3.307992e-005
  8.393002e-005  2.830322e-005 -4.110458e-005 -6.813407e-006
  7.495445e-005  5.809520e-005  2.247930e-006 -2.192355e-005
  1.106657e-004  2.131590e-005  1.125279e-005  3.000450e-005
  7.491137e-005  2.155179e-005  6.742340e-006  2.712865e-005
  7.177924e-005  1.416816e-005  1.248480e-005  3.433126e-005
  1.595804e-005 -7.320757e-006  5.014063e-006  2.513250e-005
  1.500992e-005  8.649613e-006  6.975855e-006  1.432509e-005
 -1.998140e-005 -8.023483e-006  5.473591e-006  6.144331e-006
 -1.531213e-005  1.096429e-005 -9.645324e-006 -3.215712e-006
 -2.011154e-005 -5.127928e-006 -3.643035e-006 -1.530038e-006
 -1.317987e-005  9.095103e-007 -1.774974e-005 -8.532560e-007
 -6.311209e-006 -5.699395e-006 -3.228863e-006  4.986266e-006
 -4.230940e-006 -7.675861e-006 -7.430828e-006  1.075888e-005
 -3.567511e-006  1.854357e-006  4.091670e-006  5.698752e-006
 -1.093133e-005 -1.855466e-006  1.617209e-008 -1.821776e-006
 -7.193666e-006  5.807491e-006 -1.785031e-006 -5.598886e-006
 -1.404108e-006 -1.921750e-006  2.744563e-006 -6.031125e-006
  1.659144e-006

  1.994612e-004  2.099255e-005  2.583697e-005  1.176155e-004
 -1.010361e-004 -5.171080e-005  1.042629e-005 -2.781025e-005
 -4.562681e-005  2.407960e-005  3.208588e-005 -1.113996e-005
 -4.820334e-005 -3.499868e-005  1.498612e-005 -3.904237e-005
 -8.837726e-006  2.479789e-005  2.005693e-005 -2.323031e-005
 -5.825537e-006 -2.190264e-005  1.860387e-005 -2.010940e-005
  1.416816e-005  2.806586e-005  3.089215e-006 -4.716491e-006
  9.825629e-006 -1.379375e-005  9.690150e-006  1.349031e-006
  8.691245e-006  1.579954e-005 -9.715310e-006  6.814246e-006
  1.821516e-006 -7.518418e-006  9.701560e-006  2.859938e-006
 -5.967552e-006  7.812946e-006 -1.433207e-005  1.477642e-006
 -4.194887e-006 -7.611008e-008  7.792738e-006 -4.911230e-006
 -6.098181e-006  2.424900e-006 -1.422142e-005 -2.978755e-006
 -8.344630e-010  4.403554e-006  2.987931e-006 -5.316054e-006
  4.784057e-006 -3.280750e-006 -9.140786e-006  6.980975e-006
  2.909991e-006  6.388999e-006  2.191251e-006 -1.796353e-007
 -6.229037e-007 -1.497262e-006 -1.759763e-006  1.811046e-006
 -2.423455e-006  8.345449e-006 -1.946749e-006 -3.860688e-006
  1.970984e-006 -1.148815e-007  1.378080e-006 -7.066636e-007
  1.319096e-006

 -2.889759e-004  6.124866e-005 -2.744891e-005 -4.835693e-006
  1.672307e-004  7.207171e-005 -7.063690e-005  5.236706e-006
 -3.409688e-006 -7.878610e-006  3.331805e-006  5.257677e-005
  4.933826e-005  2.289066e-005 -3.528250e-005 -1.659170e-005
 -2.291297e-006 -6.220706e-006  3.521811e-005  1.755843e-005
  2.993467e-005 -2.134130e-006 -1.857342e-005 -4.807409e-006
  1.248480e-005  3.089215e-006  3.670608e-005  5.998208e-006
  7.546592e-006 -1.457083e-005 -1.063569e-005 -3.150369e-006
  4.855494e-006  5.743064e-006  2.145049e-005 -2.788951e-006
 -4.349669e-007 -1.839531e-005  1.821767e-006  4.415423e-007
 -1.295053e-006  1.401465e-005  7.409406e-006  6.169245e-007
 -4.651408e-006 -1.039140e-005  2.943809e-007 -2.690101e-007
 -1.107645e-005  7.906622e-006 -6.635689e-006 -2.583351e-006
 -2.771529e-006 -7.413488e-006  1.477936e-006 -8.496678e-007
 -4.734939e-006 -1.736181e-006 -5.613009e-006  3.948705e-006
  8.282438e-007 -3.246231e-007  8.041087e-006  1.507428e-006
 -4.343446e-006  4.368084e-007 -2.647471e-006  4.457314e-007
 -1.076086e-006  3.647105e-006  2.383053e-006 -1.109954e-007
  3.557373e-006 -2.978787e-006 -4.086776e-007  3.150327e-006
 -1.017476e-006

 -3.852126e-004 -2.314729e-005  4.469729e-006 -2.609203e-004
  1.589736e-004  1.238863e-004 -2.269910e-005 -4.076448e-005
  1.621449e-004 -2.238878e-005 -2.941102e-005  3.031778e-005
  9.992529e-005  5.385939e-005 -2.479200e-005  8.103688e-006
  7.760708e-005 -1.037142e-005 -3.723018e-006  4.999597e-005
  5.697938e-005  1.864110e-005 -2.576367e-005  5.431488e-005
  3.433126e-005 -4.716491e-006  5.998208e-006  5.062956e-005
 -9.548381e-006 -2.223359e-006 -1.751718e-005  3.678360e-005
 -1.779525e-005 -2.266925e-006  6.720854e-006  9.506388e-006
 -3.173551e-005 -1.043653e-005 -3.813289e-006  3.807457e-006
 -2.006806e-005  2.865472e-006  3.585162e-006 -9.646712e-006
 -1.184668e-005 -1.078487e-005  3.297422e-007 -6.841938e-007
 -6.082156e-006 -4.112502e-007  1.327537e-006 -4.259272e-006
 -1.622491e-006 -7.548178e-006  3.146441e-006 -1.536228e-006
 -2.150660e-006 -4.350427e-006  1.698786e-006  3.214419e-006
  2.643737e-006 -2.470959e-006  5.299824e-006  1.790321e-006
 -8.620954e-006 -2.376170e-006  1.029318e-006 -4.515104e-006
 -2.954991e-006 -1.258186e-006  1.395593e-006 -2.446713e-006
 -1.780165e-006 -2.325959e-006  3.574190e-006 -3.710806e-006
 -1.610251e-006

  1.195394e-004  1.247534e-004 -7.664665e-005  1.141032e-004
 -1.673512e-005 -1.225732e-005 -5.519151e-005  3.572527e-005
 -4.562281e-005  2.590493e-005 -1.567746e-005  8.170116e-006
 -2.357325e-005 -2.265334e-005  2.678332e-006 -1.653719e-005
 -1.718424e-005  1.707017e-005  1.976000e-005 -2.127479e-005
  8.904107e-006 -3.999433e-006  1.293133e-005 -3.479393e-005
  1.595804e-005  9.825629e-006  7.546592e-006 -9.548381e-006
  4.348362e-005 -1.031063e-005  9.261550e-006  2.818280e-006
  2.323071e-005  1.939767e-006  9.532231e-006  1.243916e-005
  1.514882e-005  2.119950e-006  1.104756e-005  6.761122e-006
  3.131590e-006  1.106655e-005 -2.665093e-006  1.008204e-005
 -3.815307e-006  6.785850e-006 -3.882512e-006 -5.405747e-007
 -6.486464e-006  3.697016e-006 -1.295420e-005 -1.620749e-006
 -1.675960e-006  1.345142e-007 -5.220726e-006  2.299114e-006
  4.893939e-006 -2.627401e-006 -5.549059e-006  7.951592e-006
 -1.248101e-007  3.299544e-006  2.786204e-006  5.428256e-006
 -4.026985e-006  3.992821e-006 -6.045704e-007 -5.398952e-007
 -4.071780e-006  7.534794e-006 -2.298555e-006 -5.678387e-007
 -6.018802e-007  1.475782e-006 -1.629810e-006 -1.517052e-006
 -1.805559e-006

 -1.941830e-004 -3.334032e-005 -2.147045e-005 -1.049561e-004
  2.432334e-005  3.786810e-005  2.095186e-005  2.928902e-005
  2.842092e-006 -1.947605e-005 -3.412818e-005 -2.505838e-005
  1.971514e-005  3.887732e-005  1.684622e-005  3.826304e-005
  5.954365e-006 -1.789966e-005 -2.708628e-005  5.244075e-006
 -5.461550e-007  4.320137e-005  1.256785e-005  2.206465e-005
 -7.320757e-006 -1.379375e-005 -1.457083e-005 -2.223359e-006
 -1.031063e-005  4.650551e-005  3.097336e-006 -2.379760e-006
  6.350247e-006 -7.066703e-006 -1.315833e-005  2.320428e-007
  2.290794e-006  2.609111e-005 -1.629654e-005  1.279040e-007
  1.297111e-005 -1.712123e-005 -6.462474e-007  2.944719e-006
 -1.139846e-006  6.829807e-006 -1.143227e-005  5.527134e-007
  7.818522e-006 -9.738819e-006  1.354793e-005 -1.160641e-006
 -6.287628e-006  3.082664e-006 -7.613010e-006 -3.055034e-006
 -3.303430e-007  2.515029e-006  9.173984e-006 -1.152504e-005
 -3.039093e-006 -3.980131e-006 -1.033222e-005 -1.195032e-006
  5.183816e-006  2.389241e-006  4.143924e-006 -3.339606e-006
  8.501579e-007 -6.587982e-006 -2.643113e-006  3.281954e-006
 -1.355143e-006  6.191907e-006 -1.008167e-006 -2.013121e-006
 -5.549704e-007

  4.310498e-004  5.184073e-005 -5.617044e-006  1.416197e-004
 -1.761799e-004 -8.095531e-005  2.999387e-005  3.364699e-005
 -4.058069e-005  3.545705e-005  2.060178e-006 -3.134987e-005
 -9.291028e-005 -4.649503e-005  4.604561e-005 -1.656421e-005
 -2.392988e-005  1.900595e-005 -7.719313e-006 -4.694931e-005
 -2.182666e-005 -1.862948e-005  4.850498e-005 -1.996554e-005
  5.014063e-006  9.690150e-006 -1.063569e-005 -1.751718e-005
  9.261550e-006  3.097336e-006  3.389963e-005 -6.276272e-006
  7.736253e-006  1.960932e-006 -1.269601e-005  2.422927e-006
  7.622348e-006  1.027652e-005  1.340004e-005  1.255759e-006
  4.269115e-006 -6.939378e-006 -1.018371e-005  1.105901e-005
 -1.403229e-006  7.749503e-006  3.270372e-006  3.403149e-006
 -2.949499e-006 -6.777225e-006 -3.637597e-006  4.826133e-006
 -7.387053e-006  5.129497e-006 -1.413539e-006  2.018492e-006
 -6.207706e-007 -1.878421e-006 -5.685959e-007  2.210780e-006
 -7.706568e-006  2.193682e-006 -4.093039e-006 -1.917026e-006
  2.809771e-007  8.375844e-007 -1.073969e-008  1.431471e-006
 -8.804703e-007 -2.275104e-007 -3.714216e-006 -3.092542e-007
 -1.772191e-006  1.201891e-006  7.102344e-007 -1.890844e-006
  9.664025e-007

 -1.177782e-004 -7.768189e-006  3.003953e-005 -1.592795e-004
  5.161629e-005  4.844542e-005 -1.401505e-005 -2.713775e-005
  1.171280e-004 -1.216599e-005 -1.545359e-005  1.964940e-005
  3.976977e-005  1.059984e-005 -9.022079e-006 -5.519841e-007
  3.537009e-005 -3.875777e-006 -3.220133e-006  1.646853e-005
  3.181260e-005  4.364269e-006 -7.118509e-006  3.370302e-005
  2.513250e-005  1.349031e-006 -3.150369e-006  3.678360e-005
  2.818280e-006 -2.379760e-006 -6.276272e-006  3.889423e-005
 -1.359949e-005 -3.478239e-006 -1.773377e-006  1.347327e-005
 -2.557874e-005 -4.274322e-006  4.653170e-006  6.065338e-006
 -1.788121e-005  6.294243e-007 -1.160212e-006 -4.736149e-006
 -1.012753e-005 -3.379514e-006  3.851098e-006 -1.169478e-006
 -5.453238e-006 -2.247661e-006 -8.221169e-007 -5.740024e-006
 -1.788387e-006 -1.353087e-006  2.976461e-006 -3.370101e-006
  2.916264e-006 -5.083535e-006 -4.083513e-007  3.386223e-006
  3.046682e-006  7.103444e-007  3.838928e-006  2.001596e-006
 -5.796721e-006 -1.738849e-006 -2.961187e-007 -3.801363e-006
 -3.383288e-006  8.426927e-007 -6.409636e-008 -1.024910e-006
 -2.081498e-006 -1.362195e-006  2.580152e-006 -4.138709e-006
 -3.435551e-006

 -1.052734e-004  7.520892e-005 -9.805883e-005  5.509354e-005
  5.791283e-006  3.328581e-005 -2.886840e-005  1.223944e-005
 -5.344420e-005  1.602859e-005 -2.980048e-005 -8.768302e-006
  8.312702e-006  1.245366e-005  5.684717e-006 -1.286887e-006
  1.138021e-005  8.476249e-006  9.108467e-006 -2.857426e-006
  3.173412e-006  1.600854e-005  1.408832e-005 -2.787674e-005
  1.500992e-005  8.691245e-006  4.855494e-006 -1.779525e-005
  2.323071e-005  6.350247e-006  7.736253e-006 -1.359949e-005
  3.515488e-005  7.891559e-006  2.412266e-006  9.166084e-006
  1.909506e-005  7.580879e-006  1.825598e-007  6.606791e-006
  1.149718e-005  8.607945e-006 -6.384106e-006  1.016194e-005
 -4.517654e-006  7.230685e-006 -8.015270e-006  8.250098e-007
 -3.306247e-006  3.731755e-006 -1.209900e-005  1.366920e-006
 -4.734675e-006  1.768013e-006 -8.222971e-006  1.900136e-006
 -5.616339e-007 -7.327422e-007 -6.369036e-006  7.315321e-007
 -3.172701e-006  1.484422e-006 -2.730357e-006  2.168836e-006
  1.394695e-006  1.307269e-006 -1.276806e-007  1.824025e-007
 -2.947401e-006  4.778439e-006 -2.244509e-006 -2.167385e-006
  1.357604e-006  2.675017e-006 -1.977765e-006 -1.717083e-006
  1.692752e-006

  2.632283e-005 -1.697483e-005  1.467326e-005  5.681625e-005
 -6.158584e-005 -1.659565e-005  8.501818e-006 -3.925184e-005
 -3.795447e-005  4.868192e-006  2.074224e-005 -1.188549e-005
 -1.633198e-005 -9.118563e-006 -1.733400e-006 -2.349723e-005
  5.196050e-006  1.015872e-005  1.073275e-005 -3.775934e-006
 -5.192205e-006 -1.184427e-005 -3.392005e-007 -1.257739e-005
  8.649613e-006  1.579954e-005  5.743064e-006 -2.266925e-006
  1.939767e-006 -7.066703e-006  1.960932e-006 -3.478239e-006
  7.891559e-006  1.876354e-005 -4.722995e-006  2.349466e-006
  4.732766e-006 -4.413950e-006 -1.397013e-006  3.192196e-006
 -5.485497e-008  9.175468e-006 -1.155636e-005  1.253778e-006
 -6.441147e-007 -2.972980e-006  3.170923e-006 -1.123463e-006
 -4.042140e-006  5.066313e-006 -1.010787e-005 -2.094947e-006
 -1.135503e-006  2.623693e-006  2.445423e-006 -4.963664e-006
  5.147745e-007  8.027227e-007 -9.050398e-006  2.064234e-006
  1.591184e-006  3.039092e-006  1.132264e-007 -1.989983e-006
 -5.236828e-007 -3.146203e-006 -2.493549e-006  2.148719e-007
 -1.995182e-006  5.729522e-006  1.007719e-006 -4.493666e-006
  2.046674e-006 -4.809112e-007 -5.432417e-007 -5.678738e-007
  9.981227e-007

 -2.304713e-004  5.111394e-005 -7.049784e-005 -3.462066e-005
  1.514143e-004  7.507509e-005 -5.700836e-005  1.718386e-005
  2.217592e-005 -7.610370e-006 -2.083627e-005  3.821451e-005
  5.876509e-005  3.230269e-005 -3.013751e-005  6.843753e-006
  1.640475e-005 -8.047930e-006  1.642436e-005  2.697784e-005
  2.678203e-005  9.315783e-006 -2.388967e-005  8.074497e-007
  6.975855e-006 -9.715310e-006  2.145049e-005  6.720854e-006
  9.532231e-006 -1.315833e-005 -1.269601e-005 -1.773377e-006
  2.412266e-006 -4.722995e-006  2.615670e-005 -2.803212e-006
  1.973761e-006 -9.919255e-006  1.884101e-007  9.063229e-008
 -5.276057e-007  1.029160e-005  1.339314e-005 -1.593501e-006
 -1.443728e-007 -4.871770e-006 -5.077145e-006  3.349637e-006
 -4.210815e-006  5.008914e-006 -2.632741e-006  1.330651e-006
  4.355365e-007 -9.806201e-006 -1.361008e-006  6.542123e-006
 -5.555028e-006 -2.084359e-006 -2.446505e-007  2.374382e-006
 -2.112588e-006 -4.299318e-006  7.270154e-006  2.708892e-006
 -4.589234e-006  1.003370e-006  1.835345e-007  4.187969e-007
 -1.150366e-006 -5.589538e-007  3.388600e-006 -3.177828e-007
 -2.616374e-007 -2.033122e-006 -1.873169e-007  1.699777e-006
  6.169447e-007

  6.256889e-007  8.413555e-006 -4.415745e-006 -5.280868e-005
 -1.492774e-005  6.575525e-006 -8.691988e-006 -7.497454e-006
  3.841813e-005 -6.686625e-006 -1.803537e-005  1.497829e-006
 -3.006897e-006 -1.303457e-005  4.299636e-006 -6.358593e-006
  2.790233e-006 -3.644468e-006  1.046204e-007 -8.695476e-006
  2.723456e-006 -1.568374e-006  1.092542e-005 -4.369716e-006
  1.432509e-005  6.814246e-006 -2.788951e-006  9.506388e-006
  1.243916e-005  2.320428e-007  2.422927e-006  1.347327e-005
  9.166084e-006  2.349466e-006 -2.803212e-006  2.074915e-005
 -1.223376e-006  2.288244e-006  3.820841e-006  1.103722e-005
 -6.855956e-006  3.145208e-006 -3.102600e-006  8.182581e-006
 -8.334499e-006  3.677796e-006  1.213452e-006  7.845310e-007
 -5.745876e-006  1.003638e-006 -4.373549e-006 -2.557124e-006
 -3.922423e-006  1.924900e-006 -1.163457e-006 -3.206817e-006
  4.687493e-006 -3.115066e-006 -2.487200e-006  2.764340e-006
  1.791076e-006  1.532323e-006  1.088578e-006  6.870616e-007
 -9.606615e-007 -2.708345e-007 -2.119118e-007 -2.388649e-006
 -2.043835e-006  2.236620e-006 -1.817441e-006 -2.394209e-006
  4.470308e-007  2.091074e-007  1.275868e-006 -2.268205e-006
 -3.755363e-007

  1.804146e-004  2.589652e-005 -2.805596e-005  1.524391e-004
 -8.463248e-005 -6.567730e-005  1.534957e-007  1.470661e-005
 -1.102906e-004  1.325982e-005  1.354315e-005 -2.864517e-005
 -3.993538e-005 -2.527196e-005  7.012060e-006 -9.210993e-007
 -3.590858e-005  7.621532e-006  5.943044e-006 -2.273559e-005
 -2.683729e-005 -5.168073e-006  6.987756e-006 -3.590460e-005
 -1.998140e-005  1.821516e-006 -4.349669e-007 -3.173551e-005
  1.514882e-005  2.290794e-006  7.622348e-006 -2.557874e-005
  1.909506e-005  4.732766e-006  1.973761e-006 -1.223376e-006
  3.349058e-005  1.066574e-005 -4.045461e-007  6.748940e-006
  1.708060e-005  3.016797e-006 -1.850889e-006  1.167675e-005
  8.868529e-006  9.866113e-006 -4.083238e-006  5.176799e-006
  2.793474e-006  2.114807e-006 -5.225602e-006  3.634015e-006
  4.245956e-008  3.031360e-006 -4.520680e-006  2.597765e-006
  9.270553e-007  1.579733e-006 -2.745807e-006 -1.580877e-006
 -2.273367e-006 -7.849676e-008 -3.003581e-006 -1.200989e-007
  3.927349e-006  9.205261e-007  5.602094e-007  1.998807e-006
 -3.531946e-007  2.244201e-006 -4.866037e-007 -4.104818e-007
 -6.149386e-007  2.292905e-006 -2.399245e-006  2.730075e-007
  2.796886e-007

  9.364107e-005 -1.501162e-005 -1.784504e-005  6.244720e-006
 -7.015526e-005 -2.753584e-005  2.872805e-005  2.454339e-005
 -2.740814e-005 -5.584023e-007 -1.718835e-005 -3.656848e-005
 -2.499129e-005 -3.436746e-007  2.384982e-005  2.074824e-005
 -8.970500e-006 -3.882852e-006 -2.249229e-005 -1.586689e-005
 -1.659209e-005  1.794265e-005  1.785029e-005 -8.270468e-007
 -8.023483e-006 -7.518418e-006 -1.839531e-005 -1.043653e-005
  2.119950e-006  2.609111e-005  1.027652e-005 -4.274322e-006
  7.580879e-006 -4.413950e-006 -9.919255e-006  2.288244e-006
  1.066574e-005  2.379400e-005 -6.623418e-006  3.063262e-006
  1.065296e-005 -1.133613e-005 -3.539660e-006  5.575067e-006
  3.701454e-006  1.087276e-005 -7.747887e-006  4.313227e-006
  6.997979e-006 -7.952298e-006  5.567728e-006  1.839905e-006
 -3.347299e-006  4.021653e-006 -5.503869e-006  1.098632e-006
  8.489893e-007  9.648572e-007  5.398903e-006 -6.518695e-006
 -3.821632e-006 -1.924197e-006 -7.202154e-006 -1.437705e-006
  3.726407e-006  1.846146e-006  2.856815e-006 -1.135070e-006
  8.758775e-007 -3.928646e-006 -2.424588e-006  1.273849e-006
 -3.027690e-006  4.381308e-006 -6.787922e-007 -2.392712e-006
  4.670758e-007

  2.273663e-004  4.283303e-005  1.389015e-005  7.370634e-005
 -6.000615e-005 -4.420285e-005 -8.972250e-006  1.232150e-005
 -3.495177e-006  1.340797e-005  1.193767e-005  6.126117e-006
 -4.692040e-005 -3.779505e-005  1.340385e-005 -2.279135e-005
 -2.189558e-005  1.121160e-005  1.100803e-005 -2.564642e-005
 -5.484855e-006 -2.290357e-005  1.883199e-005 -1.455661e-005
  5.473591e-006  9.701560e-006  1.821767e-006 -3.813289e-006
  1.104756e-005 -1.629654e-005  1.340004e-005  4.653170e-006
  1.825598e-007 -1.397013e-006  1.884101e-007  3.820841e-006
 -4.045461e-007 -6.623418e-006  1.944198e-005  2.198836e-006
 -3.879113e-006  4.828997e-006 -1.352016e-006  5.095565e-006
 -2.156530e-006  3.072106e-006  9.241368e-006  1.007125e-006
 -4.761675e-006  1.285335e-006 -7.143172e-006  1.943173e-006
 -1.720057e-006  1.886340e-006  3.297351e-006  1.311053e-006
  1.070944e-006 -3.672722e-006 -3.267327e-006  5.922335e-006
 -1.885397e-006  4.423595e-006  4.520637e-006  1.073333e-006
 -2.295750e-006  6.567977e-008 -1.699346e-006  1.585912e-006
 -2.259512e-006  4.009082e-006 -8.266338e-007  1.258105e-007
 -1.226345e-006 -1.734963e-006  1.430042e-006 -1.173265e-006
 -2.285472e-006

 -1.221017e-005  8.511960e-007  3.227726e-006 -2.714730e-005
 -1.379516e-005  2.255256e-007 -5.322026e-006 -2.260908e-005
  9.935060e-006 -2.934428e-006 -1.817301e-006 -1.032226e-005
  9.345056e-006 -5.451047e-006 -1.791673e-006 -4.382819e-006
  8.752569e-006 -7.459803e-007  3.510802e-006 -9.221690e-007
  5.418812e-006 -3.439784e-007  1.041843e-006  1.396798e-007
  6.144331e-006  2.859938e-006  4.415423e-007  3.807457e-006
  6.761122e-006  1.279040e-007  1.255759e-006  6.065338e-006
  6.606791e-006  3.192196e-006  9.063229e-008  1.103722e-005
  6.748940e-006  3.063262e-006  2.198836e-006  1.356048e-005
 -8.529704e-007  3.162184e-006 -2.526651e-006  7.417162e-006
 -4.006905e-006  4.279244e-006  7.377386e-007  4.745832e-006
 -4.038844e-006  5.579545e-007 -5.808408e-006 -6.646867e-007
 -2.864806e-006  8.931958e-007 -1.112680e-006  2.403116e-008
  1.477196e-006 -4.041566e-006 -3.375575e-006  7.713234e-007
  2.346117e-007  6.106804e-008  1.237057e-006  1.079943e-006
 -2.931137e-007 -2.146642e-006  1.291953e-007 -1.068861e-006
 -2.438799e-006  2.240573e-006 -3.642415e-007 -1.876901e-006
 -9.840801e-007 -2.564617e-007  4.678153e-008 -2.857560e-006
 -1.118316e-006

 -2.564678e-005  5.216905e-006 -2.074798e-005  3.990099e-005
 -1.484795e-005 -1.466600e-005 -5.528470e-007  2.319419e-005
 -5.741741e-005 -4.280963e-006 -3.257876e-006 -1.358842e-005
 -1.142669e-005  8.956746e-007  6.020341e-006  1.105591e-005
 -2.073430e-005 -4.865500e-006 -2.361358e-006 -7.517677e-006
 -1.372893e-005  9.630438e-006  4.878224e-006 -1.410263e-005
 -1.531213e-005 -5.967552e-006 -1.295053e-006 -2.006806e-005
  3.131590e-006  1.297111e-005  4.269115e-006 -1.788121e-005
  1.149718e-005 -5.485497e-008 -5.276057e-007 -6.855956e-006
  1.708060e-005  1.065296e-005 -3.879113e-006 -8.529704e-007
  1.822075e-005 -2.889874e-007  2.713236e-007  6.763417e-006
  7.449367e-006  5.426417e-006 -5.516106e-006  4.173675e-006
  6.837876e-006  1.181889e-006  1.471089e-006  4.918107e-006
 -1.201563e-006  1.991732e-006 -3.796471e-006  2.088230e-006
 -2.215530e-006  4.862208e-006  6.042703e-007 -4.941686e-006
 -2.887445e-006 -8.759614e-008 -4.813080e-006 -1.261680e-006
  3.422334e-006  2.645115e-006 -1.058246e-006  3.822925e-007
  1.660045e-006 -7.775173e-007 -1.402891e-006  1.744708e-006
 -9.401190e-007  2.494805e-006 -3.349826e-006 -5.665225e-007
 -6.881341e-007

 -1.103573e-004  1.959490e-005 -1.465252e-005  3.764323e-006
  3.891039e-005  2.612491e-005 -3.260539e-005 -2.078065e-005
 -5.983008e-007 -5.243363e-006  4.228894e-006  1.803819e-005
  2.002194e-005  2.668001e-006 -1.845331e-005 -1.531867e-005
  9.256084e-006  1.915253e-006  1.951076e-005  9.837613e-006
  1.051036e-005 -6.939049e-006 -1.306956e-005 -1.192038e-005
  1.096429e-005  7.812946e-006  1.401465e-005  2.865472e-006
  1.106655e-005 -1.712123e-005 -6.939378e-006  6.294243e-007
  8.607945e-006  9.175468e-006  1.029160e-005  3.145208e-006
  3.016797e-006 -1.133613e-005  4.828997e-006  3.162184e-006
 -2.889874e-007  1.693379e-005 -4.897584e-007  9.488004e-007
 -9.701476e-007 -3.035768e-006  2.064937e-006  3.609832e-007
 -3.681884e-006  1.027029e-005 -1.133448e-005 -1.062394e-007
  1.218999e-006 -2.390011e-006  1.784234e-006  2.928220e-007
 -6.440197e-007  4.071018e-007 -8.187655e-006  4.522003e-006
  1.533769e-006  2.415785e-006  5.906627e-006  8.282027e-007
 -3.578383e-006 -2.044837e-008 -3.584774e-006 -1.969123e-007
 -2.186919e-006  6.137083e-006  2.126225e-006 -3.258300e-006
  1.063456e-006 -1.396990e-006 -1.564476e-006 -3.044234e-007
 -5.411323e-007

 -1.354839e-004  5.801789e-006 -1.600494e-005 -5.925039e-005
  9.978250e-005  3.665030e-005 -2.605672e-005  2.653896e-005
  2.993781e-005 -1.722860e-005 -1.474890e-005  2.696650e-005
  3.095011e-005  1.660966e-005 -1.655895e-005  1.697050e-005
 -6.500174e-006 -1.599151e-005  5.587161e-007  1.414667e-005
  7.551546e-006  8.096938e-006 -1.431626e-005  7.600698e-006
 -9.645324e-006 -1.433207e-005  7.409406e-006  3.585162e-006
 -2.665093e-006 -6.462474e-007 -1.018371e-005 -1.160212e-006
 -6.384106e-006 -1.155636e-005  1.339314e-005 -3.102600e-006
 -1.850889e-006 -3.539660e-006 -1.352016e-006 -2.526651e-006
  2.713236e-007 -4.897584e-007  1.450523e-005 -1.481899e-006
  1.305152e-006 -1.831674e-006 -2.465213e-006  1.210313e-006
  1.098063e-006  1.261357e-006  7.472784e-006  5.136625e-007
  1.005274e-006 -5.257820e-006 -5.695371e-007  2.906413e-006
 -1.845802e-006  4.833953e-007  5.102400e-006 -1.670408e-006
 -3.197050e-007 -3.870392e-006  3.407602e-006  1.213955e-006
 -4.064894e-007  2.168689e-006  6.667798e-007 -1.987102e-007
  1.176616e-006 -3.980397e-006  2.188561e-006  2.404158e-006
 -7.352297e-008 -5.905625e-007 -4.948412e-007  2.423160e-006
 -6.752570e-007

  8.079537e-005  2.357610e-005 -2.133949e-006  2.236372e-005
 -4.148251e-005 -2.725898e-005 -8.096638e-006  1.912206e-005
 -1.323832e-005 -1.326010e-006 -7.505980e-006 -7.920066e-007
 -3.104860e-005 -2.579770e-005  1.000250e-005 -4.198080e-006
 -2.742744e-005 -3.766565e-006  1.226512e-006 -2.164196e-005
 -1.267217e-005 -8.122861e-006  1.736903e-005 -1.688902e-005
 -3.215712e-006  1.477642e-006  6.169245e-007 -9.646712e-006
  1.008204e-005  2.944719e-006  1.105901e-005 -4.736149e-006
  1.016194e-005  1.253778e-006 -1.593501e-006  8.182581e-006
  1.167675e-005  5.575067e-006  5.095565e-006  7.417162e-006
  6.763417e-006  9.488004e-007 -1.481899e-006  1.363031e-005
 -3.079544e-007  5.098020e-006  4.164633e-007  5.395392e-006
 -2.862468e-006  3.937144e-007 -1.734159e-006  2.849782e-006
 -5.923384e-006  2.605337e-006 -1.728852e-006 -1.226746e-006
  1.145846e-007  2.165870e-007 -1.303447e-006 -5.883276e-007
 -2.068758e-006  1.233342e-006 -2.003313e-006 -1.569649e-006
  1.454973e-006  9.230838e-007 -1.359922e-006 -4.724078e-007
  3.473434e-007  2.993620e-007 -2.630658e-006  2.816482e-007
 -2.532176e-007  3.298266e-007 -4.215977e-007 -1.483769e-006
 -1.436585e-006

  1.160178e-004 -3.156163e-005  2.490155e-005  4.876544e-005
 -3.704513e-005 -4.793556e-005  1.643894e-005  5.784860e-006
 -3.177405e-005 -4.013620e-006  1.581516e-005 -5.956205e-006
 -2.225586e-005 -1.778532e-005 -3.122159e-007  6.584063e-006
 -2.620092e-005 -2.675296e-006 -4.827097e-006 -8.575405e-006
 -2.325997e-005 -9.103677e-006 -4.744386e-006 -1.020842e-005
 -2.011154e-005 -4.194887e-006 -4.651408e-006 -1.184668e-005
 -3.815307e-006 -1.139846e-006 -1.403229e-006 -1.012753e-005
 -4.517654e-006 -6.441147e-007 -1.443728e-007 -8.334499e-006
  8.868529e-006  3.701454e-006 -2.156530e-006 -4.006905e-006
  7.449367e-006 -9.701476e-007  1.305152e-006 -3.079544e-007
  1.231903e-005  2.074045e-006 -3.479643e-007  4.252011e-006
  7.599832e-006  2.134885e-007  2.983553e-006  4.491163e-006
  3.793912e-006  1.205737e-006  1.662643e-006  2.281019e-006
 -1.036410e-006  4.247183e-006  1.056685e-006 -1.987692e-006
 -1.167093e-006 -2.979621e-007 -2.052696e-006 -3.346160e-006
  1.593604e-006  8.204719e-007 -1.584905e-006  1.424966e-006
  3.138006e-006 -2.597443e-006 -1.192410e-007  7.892292e-007
 -1.347581e-006 -3.506595e-007 -8.924534e-007  1.134728e-006
  1.130672e-007

  1.298954e-004  4.298057e-006 -3.079594e-006  3.980792e-005
 -6.760689e-005 -3.816391e-005  1.300124e-005  1.006896e-005
 -3.178637e-005  4.720195e-006 -1.097342e-006 -2.561616e-005
 -2.900693e-005 -1.653466e-005  1.588681e-005  1.757234e-006
 -1.391331e-005  2.664961e-006 -6.415408e-006 -1.887061e-005
 -1.302292e-005  1.248024e-006  1.345904e-005 -1.006460e-005
 -5.127928e-006 -7.611008e-008 -1.039140e-005 -1.078487e-005
  6.785850e-006  6.829807e-006  7.749503e-006 -3.379514e-006
  7.230685e-006 -2.972980e-006 -4.871770e-006  3.677796e-006
  9.866113e-006  1.087276e-005  3.072106e-006  4.279244e-006
  5.426417e-006 -3.035768e-006 -1.831674e-006  5.098020e-006
  2.074045e-006  9.522053e-006 -8.840962e-007  2.785373e-006
  3.247844e-006 -2.299574e-006 -1.228344e-006  1.307438e-006
 -7.577118e-007  4.034420e-006 -2.125966e-006  1.494536e-006
  2.700765e-006 -6.758426e-007  5.713076e-007 -1.120587e-006
 -1.286712e-006  1.344081e-006 -1.618569e-006  3.718261e-007
  2.457471e-006  1.223721e-006  5.523640e-007  5.443758e-007
 -1.692399e-007  5.825896e-007 -1.353632e-006  5.411911e-007
 -1.881574e-006  1.796061e-006 -7.318465e-007 -1.635594e-006
 -4.830178e-007

  1.527592e-004 -2.708144e-005  5.782768e-005  4.442818e-005
 -6.174405e-005 -4.883680e-005  1.324337e-005 -1.806267e-005
 -1.498373e-005 -2.891548e-006  2.944753e-005 -5.853840e-006
 -3.763007e-005 -2.988628e-005  3.658596e-006 -2.341938e-005
 -2.109177e-005  3.160479e-006  6.669569e-006 -1.769021e-005
 -1.014309e-005 -2.206547e-005  3.960448e-006 -4.996226e-006
 -3.643035e-006  7.792738e-006  2.943809e-007  3.297422e-007
 -3.882512e-006 -1.143227e-005  3.270372e-006  3.851098e-006
 -8.015270e-006  3.170923e-006 -5.077145e-006  1.213452e-006
 -4.083238e-006 -7.747887e-006  9.241368e-006  7.377386e-007
 -5.516106e-006  2.064937e-006 -2.465213e-006  4.164633e-007
 -3.479643e-007 -8.840962e-007  1.110159e-005 -1.611247e-006
 -2.027127e-006  2.737019e-006 -1.933827e-006 -8.775514e-007
  1.142451e-006  4.258836e-006  6.069359e-006 -3.337779e-006
  2.840435e-006 -3.186918e-007 -3.432196e-006  3.106246e-006
  2.631325e-006  4.434035e-006  2.402111e-006 -1.032977e-007
  6.306134e-008 -2.489126e-006 -2.145010e-006  1.168693e-006
 -1.109543e-006  3.461794e-006  9.044407e-007 -2.137347e-007
  3.443995e-007 -2.310154e-006  1.118082e-006 -8.380650e-008
 -2.345379e-006

  4.042119e-006 -3.284041e-006 -2.638645e-006 -3.721329e-005
  2.340828e-006  3.176528e-006  9.645196e-007  4.801834e-007
  2.825736e-005 -3.433686e-006 -1.147208e-005  2.469598e-006
  6.828034e-006 -4.017088e-006 -9.517932e-008  8.788971e-006
  2.202762e-006 -6.205836e-006 -5.418274e-006  8.910720e-008
 -3.470002e-006 -2.387540e-006  2.316687e-006  7.305659e-007
 -1.530038e-006 -4.911230e-006 -2.690101e-007 -6.841938e-007
 -5.405747e-007  5.527134e-007  3.403149e-006 -1.169478e-006
  8.250098e-007 -1.123463e-006  3.349637e-006  7.845310e-007
  5.176799e-006  4.313227e-006  1.007125e-006  4.745832e-006
  4.173675e-006  3.609832e-007  1.210313e-006  5.395392e-006
  4.252011e-006  2.785373e-006 -1.611247e-006  9.542291e-006
  1.124454e-006 -1.415435e-006 -1.006772e-006  5.270106e-006
 -3.063984e-006 -1.267764e-006 -2.329318e-007  4.187400e-006
 -3.575444e-006 -5.508814e-007 -2.556076e-007 -9.045282e-007
 -4.280665e-006 -1.735763e-006 -4.867196e-007 -2.519175e-006
 -6.354830e-007 -4.056788e-007 -1.536120e-006  1.156291e-007
  1.349543e-006 -3.102174e-006 -1.208370e-006 -3.358039e-007
 -2.113669e-006 -1.397626e-006 -1.397259e-007 -1.488005e-006
  2.922297e-007

  5.778202e-005 -4.308848e-005  1.107740e-005  6.086181e-006
 -2.903710e-005 -2.556121e-005  2.943354e-005  1.970103e-006
 -2.256706e-005 -6.518613e-006  7.734405e-006 -2.829058e-005
 -6.159095e-006  1.308668e-006  9.034145e-006  9.576361e-006
  2.513964e-007 -3.272139e-006 -9.605900e-006 -7.465768e-007
 -8.422767e-006  7.463138e-006 -1.678886e-006  2.973612e-006
 -1.317987e-005 -6.098181e-006 -1.107645e-005 -6.082156e-006
 -6.486464e-006  7.818522e-006 -2.949499e-006 -5.453238e-006
 -3.306247e-006 -4.042140e-006 -4.210815e-006 -5.745876e-006
  2.793474e-006  6.997979e-006 -4.761675e-006 -4.038844e-006
  6.837876e-006 -3.681884e-006  1.098063e-006 -2.862468e-006
  7.599832e-006  3.247844e-006 -2.027127e-006  1.124454e-006
  1.235860e-005  2.726165e-007  4.742568e-006  5.661981e-006
  6.710374e-006  1.647616e-006 -5.190605e-007  5.584232e-006
  1.079967e-006  4.788729e-006  2.872870e-006 -1.262128e-006
 -2.514039e-007 -2.221065e-007 -3.513147e-006  7.944591e-009
  1.090724e-006  1.671610e-006 -6.985310e-007  6.149297e-008
  2.025728e-006 -2.437299e-006 -1.013864e-006  4.477913e-007
 -2.230326e-006  8.577993e-007 -2.049327e-006 -8.977295e-007
  1.033872e-006

 -5.774167e-005 -4.979973e-006  9.724500e-006  7.081191e-006
  1.513269e-005  6.785767e-006 -1.297632e-005 -1.653161e-005
 -1.332577e-005 -7.009044e-006  1.056561e-005  3.232681e-006
  9.707786e-006 -1.989254e-007 -1.317323e-005 -1.070296e-005
  2.592035e-007 -2.330367e-006  1.114503e-005  4.090840e-006
  4.550648e-006 -5.763300e-006 -1.128504e-005 -7.301397e-006
  9.095103e-007  2.424900e-006  7.906622e-006 -4.112502e-007
  3.697016e-006 -9.738819e-006 -6.777225e-006 -2.247661e-006
  3.731755e-006  5.066313e-006  5.008914e-006  1.003638e-006
  2.114807e-006 -7.952298e-006  1.285335e-006  5.579545e-007
  1.181889e-006  1.027029e-005  1.261357e-006  3.937144e-007
  2.134885e-007 -2.299574e-006  2.737019e-006 -1.415435e-006
  2.726165e-007  9.650340e-006 -4.235509e-006  4.187647e-007
  2.986613e-006  3.020970e-007  1.445905e-006 -2.848359e-007
  1.074572e-006  3.732323e-006 -5.342443e-006  2.781784e-006
  3.104753e-006  2.038418e-006  2.511443e-006  1.227264e-006
 -1.506034e-006  5.411308e-007 -3.413932e-006 -2.156942e-007
 -8.722121e-007  3.735346e-006  1.973696e-006 -1.815360e-006
  1.039439e-006 -7.106072e-007 -2.184916e-006  3.347769e-007
 -8.019097e-007

 -2.668299e-005 -3.681514e-005  2.261843e-005 -5.040136e-005
  3.047557e-005 -2.499721e-006  1.191351e-005  2.877729e-005
  1.851369e-005 -1.721668e-005 -7.474932e-006  7.706305e-006
 -2.099760e-006  5.283224e-006 -2.608685e-007  2.042967e-005
 -1.963672e-005 -1.626414e-005 -1.647222e-005  1.177458e-006
 -1.025861e-005  7.048915e-006 -2.958629e-006  1.202097e-005
 -1.774974e-005 -1.422142e-005 -6.635689e-006  1.327537e-006
 -1.295420e-005  1.354793e-005 -3.637597e-006 -8.221169e-007
 -1.209900e-005 -1.010787e-005 -2.632741e-006 -4.373549e-006
 -5.225602e-006  5.567728e-006 -7.143172e-006 -5.808408e-006
  1.471089e-006 -1.133448e-005  7.472784e-006 -1.734159e-006
  2.983553e-006 -1.228344e-006 -1.933827e-006 -1.006772e-006
  4.742568e-006 -4.235509e-006  1.512192e-005 -3.412330e-008
  2.512268e-007  1.893673e-007 -3.100092e-007 -1.943739e-006
 -3.569886e-007  3.449949e-006  8.628393e-006 -5.682980e-006
  6.978934e-007 -3.087599e-006 -3.909671e-006 -1.235028e-006
  2.791501e-006  1.234759e-006  1.834963e-006 -8.416847e-007
  2.926532e-006 -6.759292e-006  6.937483e-008  3.722639e-006
 -2.139098e-007  9.374295e-007  5.079038e-007  1.769662e-006
 -1.078929e-006

  6.020747e-005  6.035398e-007 -2.045157e-005  1.430077e-005
 -7.663590e-006 -7.624472e-006  1.258542e-005  8.246438e-006
 -4.639546e-006  5.351274e-006 -3.627229e-006 -1.587408e-005
 -2.647741e-006 -9.406929e-007  9.351974e-006  2.016351e-006
  1.157526e-005  1.380545e-006 -3.099421e-006  2.177898e-007
  6.050311e-007  8.808408e-009  6.010981e-006 -4.300783e-007
 -8.532560e-007 -2.978755e-006 -2.583351e-006 -4.259272e-006
 -1.620749e-006 -1.160641e-006  4.826133e-006 -5.740024e-006
  1.366920e-006 -2.094947e-006  1.330651e-006 -2.557124e-006
  3.634015e-006  1.839905e-006  1.943173e-006 -6.646867e-007
  4.918107e-006 -1.062394e-007  5.136625e-007  2.849782e-006
  4.491163e-006  1.307438e-006 -8.775514e-007  5.270106e-006
  5.661981e-006  4.187647e-007 -3.412330e-008  1.027861e-005
  2.332138e-006 -6.468386e-007 -9.242515e-007  8.673489e-006
 -4.578974e-006  2.177031e-006  6.377420e-007  1.711886e-006
 -4.925709e-006 -6.885492e-007 -3.161275e-006 -1.025434e-006
 -1.862359e-006 -2.971496e-007 -1.210173e-006  5.943334e-007
  1.012781e-006 -3.172078e-006 -2.272648e-006 -9.544671e-007
 -2.563230e-006 -1.758168e-006  2.970504e-007 -2.311028e-006
  1.465478e-006

  7.010688e-005 -2.247318e-005  1.274502e-005  4.586173e-005
 -8.425416e-006 -2.703287e-005  1.377046e-005 -1.244382e-005
 -3.312870e-005  1.616532e-006  2.290687e-005 -1.908258e-005
 -2.671099e-007 -2.684216e-006 -1.372346e-006 -6.317733e-006
  3.787919e-006  5.039962e-006  4.407167e-006  2.317640e-006
  4.606073e-007 -2.318852e-006 -1.032814e-005 -1.214932e-006
 -6.311209e-006 -8.344630e-010 -2.771529e-006 -1.622491e-006
 -1.675960e-006 -6.287628e-006 -7.387053e-006 -1.788387e-006
 -4.734675e-006 -1.135503e-006  4.355365e-007 -3.922423e-006
  4.245956e-008 -3.347299e-006 -1.720057e-006 -2.864806e-006
 -1.201563e-006  1.218999e-006  1.005274e-006 -5.923384e-006
  3.793912e-006 -7.577118e-007  1.142451e-006 -3.063984e-006
  6.710374e-006  2.986613e-006  2.512268e-007  2.332138e-006
  9.892721e-006  1.126245e-007  1.209776e-006  5.240923e-006
  2.597112e-006  2.301061e-006  9.060107e-008  3.365510e-006
  2.711437e-006  7.845791e-007  6.847044e-007  2.280677e-006
 -1.140390e-006  5.041746e-007 -2.841164e-007  6.259156e-007
  4.750104e-007  9.922495e-007  4.146008e-007 -7.344953e-007
 -5.528467e-007 -7.257078e-007 -1.236481e-006  5.239459e-007
  1.062051e-006

  1.072578e-004 -2.065676e-005  3.106185e-005  4.590211e-005
 -7.114379e-005 -4.589963e-005  1.889880e-005 -6.743849e-006
 -4.101349e-005  8.109494e-007  1.497792e-005 -2.260378e-005
 -3.578305e-005 -2.112063e-005  1.000778e-005 -1.139136e-005
 -1.977750e-005  2.819848e-006 -3.105677e-006 -1.948966e-005
 -1.409432e-005 -7.923915e-006  8.290614e-006 -8.482727e-006
 -5.699395e-006  4.403554e-006 -7.413488e-006 -7.548178e-006
  1.345142e-007  3.082664e-006  5.129497e-006 -1.353087e-006
  1.768013e-006  2.623693e-006 -9.806201e-006  1.924900e-006
  3.031360e-006  4.021653e-006  1.886340e-006  8.931958e-007
  1.991732e-006 -2.390011e-006 -5.257820e-006  2.605337e-006
  1.205737e-006  4.034420e-006  4.258836e-006 -1.267764e-006
  1.647616e-006  3.020970e-007  1.893673e-007 -6.468386e-007
  1.126245e-007  7.238732e-006  1.279884e-006 -3.746022e-006
  3.498807e-006  1.981785e-006 -2.046083e-006 -5.868114e-007
  2.482578e-006  4.030222e-006 -3.346054e-006  1.430044e-007
  3.137825e-006 -1.311982e-006 -1.217891e-006  9.707038e-007
 -3.069390e-007  2.130678e-006 -9.112147e-007  7.435461e-007
 -2.803403e-007  1.952277e-007 -2.075302e-008 -1.346460e-006
 -2.194072e-006

  5.502784e-005 -2.949767e-005  3.992292e-005  1.020749e-005
 -2.183856e-005 -2.500207e-005  6.635886e-006 -1.290290e-005
 -2.008413e-006 -9.364328e-006  1.837737e-005  1.684907e-006
 -1.762834e-005 -1.541599e-005 -2.056404e-006 -1.252038e-005
 -1.304861e-005 -1.926833e-006  3.637922e-006 -6.940371e-006
 -7.130180e-006 -1.352931e-005 -2.790088e-006 -1.093077e-006
 -3.228863e-006  2.987931e-006  1.477936e-006  3.146441e-006
 -5.220726e-006 -7.613010e-006 -1.413539e-006  2.976461e-006
 -8.222971e-006  2.445423e-006 -1.361008e-006 -1.163457e-006
 -4.520680e-006 -5.503869e-006  3.297351e-006 -1.112680e-006
 -3.796471e-006  1.784234e-006 -5.695371e-007 -1.728852e-006
  1.662643e-006 -2.125966e-006  6.069359e-006 -2.329318e-007
 -5.190605e-007  1.445905e-006 -3.100092e-007 -9.242515e-007
  1.209776e-006  1.279884e-006  5.160723e-006 -2.288743e-006
  1.111828e-006  4.296993e-007 -1.458941e-006  1.150588e-006
  1.646473e-006  2.371956e-006  2.645007e-006 -1.628132e-006
 -2.118363e-007 -1.091456e-006 -1.759998e-006  4.750926e-007
  6.826707e-007  1.520553e-006  1.060641e-006 -1.223129e-007
  5.317642e-007 -1.839731e-006  4.545886e-007  7.250448e-007
 -1.120483e-006

  5.565068e-005  1.881624e-005 -4.569300e-005  1.900147e-005
  1.163040e-005  9.321910e-006  6.046864e-006  4.336735e-006
 -2.262353e-006  1.231342e-005 -6.531814e-006 -2.126604e-005
  1.683408e-005  1.275537e-005  6.620796e-006  4.611032e-006
  3.033658e-005  5.586860e-006 -7.749255e-007  8.362406e-006
  1.275050e-005  6.920912e-006  5.723835e-007  3.567189e-006
  4.986266e-006 -5.316054e-006 -8.496678e-007 -1.536228e-006
  2.299114e-006 -3.055034e-006  2.018492e-006 -3.370101e-006
  1.900136e-006 -4.963664e-006  6.542123e-006 -3.206817e-006
  2.597765e-006  1.098632e-006  1.311053e-006  2.403116e-008
  2.088230e-006  2.928220e-007  2.906413e-006 -1.226746e-006
  2.281019e-006  1.494536e-006 -3.337779e-006  4.187400e-006
  5.584232e-006 -2.848359e-007 -1.943739e-006  8.673489e-006
  5.240923e-006 -3.746022e-006 -2.288743e-006  1.379994e-005
 -3.262967e-006 -5.154636e-007  1.024039e-006  4.293052e-006
 -5.622026e-006 -2.514614e-006 -5.398626e-008  2.468274e-006
 -4.084795e-006  2.301906e-007  2.266089e-007  3.629453e-007
 -8.017957e-007 -2.367295e-006 -8.839848e-007 -1.393510e-006
 -2.695582e-006 -1.760568e-006 -9.712056e-007 -1.418104e-006
  2.760236e-006

  1.044340e-004 -7.396944e-006  3.148876e-005  2.317019e-005
 -4.718218e-005 -3.407941e-005  6.724086e-006 -4.377761e-006
 -1.295251e-005 -7.294383e-008  1.232826e-005 -8.272510e-006
 -2.304287e-005 -1.975314e-005  4.967638e-006 -9.118481e-006
 -1.846377e-005  2.713664e-006  1.554881e-006 -1.494297e-005
 -6.905786e-006 -6.630272e-006  3.570375e-006 -7.162124e-006
 -4.230940e-006  4.784057e-006 -4.734939e-006 -2.150660e-006
  4.893939e-006 -3.303430e-007 -6.207706e-007  2.916264e-006
 -5.616339e-007  5.147745e-007 -5.555028e-006  4.687493e-006
  9.270553e-007  8.489893e-007  1.070944e-006  1.477196e-006
 -2.215530e-006 -6.440197e-007 -1.845802e-006  1.145846e-007
 -1.036410e-006  2.700765e-006  2.840435e-006 -3.575444e-006
  1.079967e-006  1.074572e-006 -3.569886e-007 -4.578974e-006
  2.597112e-006  3.498807e-006  1.111828e-006 -3.262967e-006
  8.359292e-006  3.270552e-007 -8.793020e-007  2.622869e-006
  5.471289e-006  2.741675e-006  1.475509e-006  2.647647e-006
  1.303365e-006  1.876112e-006 -4.691358e-007 -7.221733e-008
 -2.832431e-007  3.452136e-006 -4.600503e-007  5.296774e-007
  7.781475e-007  1.207426e-006 -1.724370e-006  8.357118e-007
 -8.383491e-007

  8.774442e-006 -1.966456e-005  1.835756e-005  8.890940e-006
 -1.424734e-005 -1.442325e-005  8.274980e-006  2.158810e-006
 -1.829194e-005 -5.668615e-006  6.432200e-006 -7.421076e-006
 -7.710874e-006 -4.094406e-006 -6.786326e-007  1.284561e-006
 -9.757881e-006 -4.817309e-006 -3.301270e-006 -3.409191e-006
 -6.903794e-006 -2.038543e-006 -2.651382e-006 -3.387431e-006
 -7.675861e-006 -3.280750e-006 -1.736181e-006 -4.350427e-006
 -2.627401e-006  2.515029e-006 -1.878421e-006 -5.083535e-006
 -7.327422e-007  8.027227e-007 -2.084359e-006 -3.115066e-006
  1.579733e-006  9.648572e-007 -3.672722e-006 -4.041566e-006
  4.862208e-006  4.071018e-007  4.833953e-007  2.165870e-007
  4.247183e-006 -6.758426e-007 -3.186918e-007 -5.508814e-007
  4.788729e-006  3.732323e-006  3.449949e-006  2.177031e-006
  2.301061e-006  1.981785e-006  4.296993e-007 -5.154636e-007
  3.270552e-007  6.369409e-006 -1.896106e-007 -9.461304e-007
  1.299450e-006  8.562746e-007 -2.730255e-006 -1.427351e-006
  6.812169e-007  1.849151e-006 -2.503762e-006 -3.148303e-007
  2.157589e-006 -9.527287e-007 -4.982281e-008  2.889348e-007
  2.833641e-007  4.212873e-007 -1.934738e-006  6.809566e-007
 -4.632686e-007

 -1.465910e-005 -4.248403e-006 -5.473102e-006 -3.451616e-005
  3.270439e-005  5.804192e-006  3.348823e-006  2.920359e-005
  2.053371e-005 -6.004850e-006 -1.204942e-005  6.967318e-006
  2.296778e-006  7.408237e-006  4.497781e-006  1.659096e-005
 -6.059116e-006 -6.907044e-006 -1.104810e-005  2.397965e-006
 -3.005644e-006  8.881470e-006  1.756302e-006  8.143541e-006
 -7.430828e-006 -9.140786e-006 -5.613009e-006  1.698786e-006
 -5.549059e-006  9.173984e-006 -5.685959e-007 -4.083513e-007
 -6.369036e-006 -9.050398e-006 -2.446505e-007 -2.487200e-006
 -2.745807e-006  5.398903e-006 -3.267327e-006 -3.375575e-006
  6.042703e-007 -8.187655e-006  5.102400e-006 -1.303447e-006
  1.056685e-006  5.713076e-007 -3.432196e-006 -2.556076e-007
  2.872870e-006 -5.342443e-006  8.628393e-006  6.377420e-007
  9.060107e-008 -2.046083e-006 -1.458941e-006  1.024039e-006
 -8.793020e-007 -1.896106e-007  7.965369e-006 -3.060705e-006
 -1.114083e-006 -2.554284e-006 -1.314063e-006 -5.122810e-007
  7.688367e-007  2.055624e-006  3.196546e-006 -7.989878e-007
  2.091398e-006 -4.448254e-006 -9.806694e-007  2.569846e-006
 -7.478144e-007  1.282518e-006  1.061525e-006  9.004385e-007
  3.111618e-007

  8.696895e-005  3.218812e-005 -8.184866e-006  2.956540e-005
 -3.964727e-006 -3.411912e-006 -6.773644e-006 -5.291264e-006
  7.137395e-006  1.547232e-005  5.128797e-006 -1.670761e-006
 -1.477809e-006 -7.896571e-006  2.105175e-006 -1.526324e-005
  1.201491e-005  1.176439e-005  8.914022e-006 -2.543793e-006
  1.249821e-005 -8.872251e-006  2.558998e-006 -3.615752e-006
  1.075888e-005  6.980975e-006  3.948705e-006  3.214419e-006
  7.951592e-006 -1.152504e-005  2.210780e-006  3.386223e-006
  7.315321e-007  2.064234e-006  2.374382e-006  2.764340e-006
 -1.580877e-006 -6.518695e-006  5.922335e-006  7.713234e-007
 -4.941686e-006  4.522003e-006 -1.670408e-006 -5.883276e-007
 -1.987692e-006 -1.120587e-006  3.106246e-006 -9.045282e-007
 -1.262128e-006  2.781784e-006 -5.682980e-006  1.711886e-006
  3.365510e-006 -5.868114e-007  1.150588e-006  4.293052e-006
  2.622869e-006 -9.461304e-007 -3.060705e-006  8.409169e-006
  7.480784e-007  1.861322e-006  2.742829e-006  3.284561e-006
 -4.640173e-006  6.331563e-007 -1.046996e-006  4.380524e-007
 -1.953757e-006  2.959982e-006 -1.030543e-006 -1.796723e-006
 -5.725878e-007 -1.562501e-006 -1.346094e-007 -5.196199e-007
  6.166548e-007

 -3.933436e-005 -1.559122e-005  3.623598e-005 -8.030366e-006
  1.148480e-005 -9.164034e-006 -3.033345e-006 -1.190169e-005
 -6.518599e-006 -6.361891e-006  1.444275e-005  5.523178e-006
  5.905596e-007 -6.842290e-006 -8.349658e-006 -9.249535e-006
 -1.313883e-005 -1.060238e-006  5.493816e-006 -2.088511e-006
  9.268272e-007 -4.645588e-006 -8.724845e-006 -1.205177e-006
 -3.567511e-006  2.909991e-006  8.282438e-007  2.643737e-006
 -1.248101e-007 -3.039093e-006 -7.706568e-006  3.046682e-006
 -3.172701e-006  1.591184e-006 -2.112588e-006  1.791076e-006
 -2.273367e-006 -3.821632e-006 -1.885397e-006  2.346117e-007
 -2.887445e-006  1.533769e-006 -3.197050e-007 -2.068758e-006
 -1.167093e-006 -1.286712e-006  2.631325e-006 -4.280665e-006
 -2.514039e-007  3.104753e-006  6.978934e-007 -4.925709e-006
  2.711437e-006  2.482578e-006  1.646473e-006 -5.622026e-006
  5.471289e-006  1.299450e-006 -1.114083e-006  7.480784e-007
  7.689113e-006  2.630504e-006  1.368293e-006  2.214859e-006
  1.874931e-006  8.204562e-007 -6.184904e-007  4.239827e-007
  6.704499e-007  3.148572e-006  2.696216e-007  9.573267e-007
  1.059980e-006  6.657134e-007 -7.454926e-007  6.785420e-007
 -1.608830e-006

  4.142046e-005 -2.525088e-006  2.238279e-005  3.336411e-005
 -3.154582e-005 -2.594911e-005  1.623638e-006 -5.495091e-006
 -2.823943e-005 -7.766685e-007  1.474905e-005 -9.253346e-006
 -2.386169e-005 -1.579788e-005  4.520517e-006 -1.750650e-005
 -1.324070e-005  3.823756e-006  5.769515e-006 -1.398666e-005
 -3.923394e-006 -8.901130e-006  4.499524e-006 -8.898540e-006
  1.854357e-006  6.388999e-006 -3.246231e-007 -2.470959e-006
  3.299544e-006 -3.980131e-006  2.193682e-006  7.103444e-007
  1.484422e-006  3.039092e-006 -4.299318e-006  1.532323e-006
 -7.849676e-008 -1.924197e-006  4.423595e-006  6.106804e-008
 -8.759614e-008  2.415785e-006 -3.870392e-006  1.233342e-006
 -2.979621e-007  1.344081e-006  4.434035e-006 -1.735763e-006
 -2.221065e-007  2.038418e-006 -3.087599e-006 -6.885492e-007
  7.845791e-007  4.030222e-006  2.371956e-006 -2.514614e-006
  2.741675e-006  8.562746e-007 -2.554284e-006  1.861322e-006
  2.630504e-006  4.930036e-006  3.413843e-007  4.609381e-007
  7.070915e-007 -1.089869e-007 -1.822466e-006  6.173402e-007
  9.532844e-008  3.970945e-006 -1.096174e-006  7.124423e-007
  3.619146e-007 -8.443797e-007 -2.073314e-007 -7.152877e-007
 -2.062934e-006

 -1.737112e-005  1.107745e-005  7.168158e-006 -6.139798e-006
  3.023916e-005  8.812613e-006 -1.916735e-005 -3.391376e-006
  1.702220e-005 -5.878114e-006  5.180777e-006  1.891817e-005
  6.833760e-006 -3.131482e-006 -8.528695e-006 -7.422489e-006
 -3.779352e-006 -1.326154e-006  1.093938e-005  1.543732e-006
  5.375447e-006 -6.117060e-006 -5.522457e-006 -1.806181e-006
  4.091670e-006  2.191251e-006  8.041087e-006  5.299824e-006
  2.786204e-006 -1.033222e-005 -4.093039e-006  3.838928e-006
 -2.730357e-006  1.132264e-007  7.270154e-006  1.088578e-006
 -3.003581e-006 -7.202154e-006  4.520637e-006  1.237057e-006
 -4.813080e-006  5.906627e-006  3.407602e-006 -2.003313e-006
 -2.052696e-006 -1.618569e-006  2.402111e-006 -4.867196e-007
 -3.513147e-006  2.511443e-006 -3.909671e-006 -3.161275e-006
  6.847044e-007 -3.346054e-006  2.645007e-006 -5.398626e-008
  1.475509e-006 -2.730255e-006 -1.314063e-006  2.742829e-006
  1.368293e-006  3.413843e-007  7.629555e-006  5.985433e-007
 -2.069889e-006  1.701079e-006 -3.739566e-007 -6.347472e-008
 -2.898494e-007  2.803418e-006  2.095327e-006 -9.154792e-007
  9.846630e-007 -3.063347e-007 -5.854391e-007  1.687908e-006
  5.027682e-007

 -2.807249e-005  2.142804e-005 -2.252180e-005  2.735305e-006
  2.396589e-005  1.726893e-005 -8.376603e-006 -5.485080e-007
 -5.317211e-006  7.456333e-006 -2.200825e-006 -7.772686e-006
  1.486383e-005  1.243679e-005 -1.811510e-006 -4.318421e-006
  1.494885e-005  5.961968e-006  3.600522e-006  5.330463e-006
  1.672683e-005  6.805855e-006 -4.138497e-006  3.716493e-006
  5.698752e-006 -1.796353e-007  1.507428e-006  1.790321e-006
  5.428256e-006 -1.195032e-006 -1.917026e-006  2.001596e-006
  2.168836e-006 -1.989983e-006  2.708892e-006  6.870616e-007
 -1.200989e-007 -1.437705e-006  1.073333e-006  1.079943e-006
 -1.261680e-006  8.282027e-007  1.213955e-006 -1.569649e-006
 -3.346160e-006  3.718261e-007 -1.032977e-007 -2.519175e-006
  7.944591e-009  1.227264e-006 -1.235028e-006 -1.025434e-006
  2.280677e-006  1.430044e-007 -1.628132e-006  2.468274e-006
  2.647647e-006 -1.427351e-006 -5.122810e-007  3.284561e-006
  2.214859e-006  4.609381e-007  5.985433e-007  6.189792e-006
 -1.136032e-006 -5.181818e-007  1.292105e-006  6.498203e-007
 -3.443471e-006  2.429320e-006  3.491023e-007  5.080170e-007
 -1.212995e-006  1.830732e-007 -4.338556e-007 -1.286997e-006
 -1.161774e-006

  1.539232e-005 -2.212910e-005  1.553308e-005  2.098573e-005
 -3.016187e-005 -2.364275e-005  1.131877e-005  2.290578e-006
 -3.004457e-005 -6.160866e-006  5.854880e-006 -6.416966e-006
 -1.897765e-005 -9.111213e-006  3.755683e-006  1.103804e-006
 -2.116780e-005 -4.240180e-006 -3.051777e-006 -9.522872e-006
 -1.562982e-005 -6.174293e-007  3.201102e-006 -6.323375e-006
 -1.093133e-005 -6.229037e-007 -4.343446e-006 -8.620954e-006
 -4.026985e-006  5.183816e-006  2.809771e-007 -5.796721e-006
  1.394695e-006 -5.236828e-007 -4.589234e-006 -9.606615e-007
  3.927349e-006  3.726407e-006 -2.295750e-006 -2.931137e-007
  3.422334e-006 -3.578383e-006 -4.064894e-007  1.454973e-006
  1.593604e-006  2.457471e-006  6.306134e-008 -6.354830e-007
  1.090724e-006 -1.506034e-006  2.791501e-006 -1.862359e-006
 -1.140390e-006  3.137825e-006 -2.118363e-007 -4.084795e-006
  1.303365e-006  6.812169e-007  7.688367e-007 -4.640173e-006
  1.874931e-006  7.070915e-007 -2.069889e-006 -1.136032e-006
  5.544368e-006 -4.983906e-007  9.131662e-008  1.330112e-006
  1.752793e-006 -4.656685e-007 -5.237831e-008  1.778135e-006
  9.561696e-007  8.615870e-007 -2.968955e-007  7.323090e-007
 -4.492330e-007

  1.361731e-005  2.181722e-005  4.039120e-006 -2.852560e-006
  1.434325e-005 -2.522968e-006 -9.124709e-006  2.035636e-005
  8.569072e-006  6.506945e-007 -4.099663e-006  1.184258e-005
 -2.915491e-006 -6.034277e-006  3.248445e-006  4.601616e-006
 -1.330899e-005 -1.871595e-006  1.127106e-006 -5.841197e-006
 -1.236786e-006  6.565299e-007  5.146711e-006 -4.210042e-006
 -1.855466e-006 -1.497262e-006  4.368084e-007 -2.376170e-006
  3.992821e-006  2.389241e-006  8.375844e-007 -1.738849e-006
  1.307269e-006 -3.146203e-006  1.003370e-006 -2.708345e-007
  9.205261e-007  1.846146e-006  6.567977e-008 -2.146642e-006
  2.645115e-006 -2.044837e-008  2.168689e-006  9.230838e-007
  8.204719e-007  1.223721e-006 -2.489126e-006 -4.056788e-007
  1.671610e-006  5.411308e-007  1.234759e-006 -2.971496e-007
  5.041746e-007 -1.311982e-006 -1.091456e-006  2.301906e-007
  1.876112e-006  1.849151e-006  2.055624e-006  6.331563e-007
  8.204562e-007 -1.089869e-007  1.701079e-006 -5.181818e-007
 -4.983906e-007  5.480992e-006 -4.554899e-007 -6.370627e-007
  2.495915e-006 -3.424715e-007 -1.159768e-006  6.024511e-007
  3.778766e-007  2.333188e-006 -1.896348e-006  1.549020e-006
  1.011032e-006

 -1.690900e-005  7.895998e-006 -2.282185e-005 -4.364056e-006
  1.776231e-005  1.042765e-005 -1.125854e-007  6.869378e-006
  2.963387e-006  4.022667e-006 -7.479688e-006 -3.865274e-007
  9.809437e-006  1.074216e-005  1.866529e-006  7.921435e-006
  7.730477e-006  2.992566e-006 -3.608775e-006  6.261464e-006
  3.679388e-006  8.462659e-006 -6.903322e-007  5.037822e-006
  1.617209e-008 -1.759763e-006 -2.647471e-006  1.029318e-006
 -6.045704e-007  4.143924e-006 -1.073969e-008 -2.961187e-007
 -1.276806e-007 -2.493549e-006  1.835345e-007 -2.119118e-007
  5.602094e-007  2.856815e-006 -1.699346e-006  1.291953e-007
 -1.058246e-006 -3.584774e-006  6.667798e-007 -1.359922e-006
 -1.584905e-006  5.523640e-007 -2.145010e-006 -1.536120e-006
 -6.985310e-007 -3.413932e-006  1.834963e-006 -1.210173e-006
 -2.841164e-007 -1.217891e-006 -1.759998e-006  2.266089e-007
 -4.691358e-007 -2.503762e-006  3.196546e-006 -1.046996e-006
 -6.184904e-007 -1.822466e-006 -3.739566e-007  1.292105e-006
  9.131662e-008 -4.554899e-007  3.956640e-006 -1.257620e-007
 -1.395939e-006 -6.055615e-007  3.443719e-007 -2.163028e-008
 -7.113997e-007  1.609796e-006  1.842766e-006 -5.158828e-007
  7.294963e-007

  4.307552e-005  2.248986e-006 -9.176018e-007  3.513344e-005
 -1.331514e-005 -1.343105e-005  4.705161e-006 -5.021930e-007
 -2.032349e-005  5.641362e-006  7.221800e-006 -4.863268e-006
 -9.589154e-006 -5.058020e-006  2.684453e-006 -6.037750e-006
 -4.692115e-006  4.336709e-006  2.604993e-006 -4.719192e-006
 -2.142457e-006 -3.883110e-006  1.429089e-006 -3.961385e-006
 -1.821776e-006  1.811046e-006  4.457314e-007 -4.515104e-006
 -5.398952e-007 -3.339606e-006  1.431471e-006 -3.801363e-006
  1.824025e-007  2.148719e-007  4.187969e-007 -2.388649e-006
  1.998807e-006 -1.135070e-006  1.585912e-006 -1.068861e-006
  3.822925e-007 -1.969123e-007 -1.987102e-007 -4.724078e-007
  1.424966e-006  5.443758e-007  1.168693e-006  1.156291e-007
  6.149297e-008 -2.156942e-007 -8.416847e-007  5.943334e-007
  6.259156e-007  9.707038e-007  4.750926e-007  3.629453e-007
 -7.221733e-008 -3.148303e-007 -7.989878e-007  4.380524e-007
  4.239827e-007  6.173402e-007 -6.347472e-008  6.498203e-007
  1.330112e-006 -6.370627e-007 -1.257620e-007  2.078413e-006
  1.736501e-008  2.960795e-007  4.249025e-008  3.238523e-007
 -4.597924e-007 -3.410866e-007  4.218604e-007  1.531463e-007
  8.398736e-008

  1.287140e-005 -1.047823e-005  2.305491e-005 -2.716169e-006
  1.066845e-006 -1.479701e-005  4.617286e-006  9.397083e-006
  1.870520e-006 -4.861816e-006  3.141925e-006  8.721468e-006
 -9.618686e-006 -1.096610e-005  7.810147e-007  3.313118e-006
 -1.785501e-005 -6.216396e-006 -1.818508e-006 -6.213816e-006
 -1.145564e-005 -5.086965e-006  2.293189e-006 -4.343173e-006
 -7.193666e-006 -2.423455e-006 -1.076086e-006 -2.954991e-006
 -4.071780e-006  8.501579e-007 -8.804703e-007 -3.383288e-006
 -2.947401e-006 -1.995182e-006 -1.150366e-006 -2.043835e-006
 -3.531946e-007  8.758775e-007 -2.259512e-006 -2.438799e-006
  1.660045e-006 -2.186919e-006  1.176616e-006  3.473434e-007
  3.138006e-006 -1.692399e-007 -1.109543e-006  1.349543e-006
  2.025728e-006 -8.722121e-007  2.926532e-006  1.012781e-006
  4.750104e-007 -3.069390e-007  6.826707e-007 -8.017957e-007
 -2.832431e-007  2.157589e-006  2.091398e-006 -1.953757e-006
  6.704499e-007  9.532844e-008 -2.898494e-007 -3.443471e-006
  1.752793e-006  2.495915e-006 -1.395939e-006  1.736501e-008
  4.950681e-006 -2.314952e-006 -1.517993e-006  1.417837e-006
  1.172291e-006 -1.790425e-007 -8.359949e-007  1.978112e-006
  1.141725e-006

  5.899894e-006  1.005003e-005  4.232141e-006  3.916175e-005
 -2.264577e-005 -1.114916e-005 -7.937501e-006 -1.643235e-005
 -3.202509e-005  2.666720e-006  1.463566e-005 -8.638903e-006
 -8.509656e-006 -6.622806e-006 -7.360490e-007 -1.841462e-005
 -1.954092e-006  8.138868e-006  1.181003e-005 -6.087438e-006
  4.581056e-006 -4.803171e-006 -1.298444e-006 -8.699066e-006
  5.807491e-006  8.345449e-006  3.647105e-006 -1.258186e-006
  7.534794e-006 -6.587982e-006 -2.275104e-007  8.426927e-007
  4.778439e-006  5.729522e-006 -5.589538e-007  2.236620e-006
  2.244201e-006 -3.928646e-006  4.009082e-006  2.240573e-006
 -7.775173e-007  6.137083e-006 -3.980397e-006  2.993620e-007
 -2.597443e-006  5.825896e-007  3.461794e-006 -3.102174e-006
 -2.437299e-006  3.735346e-006 -6.759292e-006 -3.172078e-006
  9.922495e-007  2.130678e-006  1.520553e-006 -2.367295e-006
  3.452136e-006 -9.527287e-007 -4.448254e-006  2.959982e-006
  3.148572e-006  3.970945e-006  2.803418e-006  2.429320e-006
 -4.656685e-007 -3.424715e-007 -6.055615e-007  2.960795e-007
 -2.314952e-006  6.557390e-006  6.996696e-007 -9.358835e-007
  6.503866e-007  2.448317e-007 -7.477425e-007 -7.391899e-007
 -1.345750e-006

 -1.447337e-005 -1.340131e-005  9.589205e-007  5.450564e-006
  1.201547e-006  4.812961e-006 -1.550615e-006 -9.538583e-006
 -6.774329e-006 -5.041177e-006  4.733938e-006 -9.266650e-007
  6.195780e-006  6.595173e-006 -7.420115e-006  6.282978e-007
  3.244486e-006 -2.137490e-006  1.064214e-006  5.573541e-006
  6.583726e-007  3.721673e-007 -8.577174e-006  2.448019e-006
 -1.785031e-006 -1.946749e-006  2.383053e-006  1.395593e-006
 -2.298555e-006 -2.643113e-006 -3.714216e-006 -6.409636e-008
 -2.244509e-006  1.007719e-006  3.388600e-006 -1.817441e-006
 -4.866037e-007 -2.424588e-006 -8.266338e-007 -3.642415e-007
 -1.402891e-006  2.126225e-006  2.188561e-006 -2.630658e-006
 -1.192410e-007 -1.353632e-006  9.044407e-007 -1.208370e-006
 -1.013864e-006  1.973696e-006  6.937483e-008 -2.272648e-006
  4.146008e-007 -9.112147e-007  1.060641e-006 -8.839848e-007
 -4.600503e-007 -4.982281e-008 -9.806694e-007 -1.030543e-006
  2.696216e-007 -1.096174e-006  2.095327e-006  3.491023e-007
 -5.237831e-008 -1.159768e-006  3.443719e-007  4.249025e-008
 -1.517993e-006  6.996696e-007  3.363775e-006 -8.874393e-007
  3.518655e-007  1.718875e-007 -1.580550e-007  7.550633e-007
 -1.838347e-007

 -2.095583e-005  4.296945e-006  8.148836e-006 -4.143538e-006
  1.846878e-005 -1.683841e-006 -6.117455e-006  1.705372e-005
 -2.895943e-006 -4.013001e-006 -1.333536e-006  8.237780e-006
 -5.906591e-006 -1.533507e-006 -1.402991e-006  2.974568e-006
 -1.534243e-005 -4.664689e-006 -2.033450e-006 -4.347571e-006
 -3.999573e-006  4.623453e-007  4.953447e-007 -1.345825e-006
 -5.598886e-006 -3.860688e-006 -1.109954e-007 -2.446713e-006
 -5.678387e-007  3.281954e-006 -3.092542e-007 -1.024910e-006
 -2.167385e-006 -4.493666e-006 -3.177828e-007 -2.394209e-006
 -4.104818e-007  1.273849e-006  1.258105e-007 -1.876901e-006
  1.744708e-006 -3.258300e-006  2.404158e-006  2.816482e-007
  7.892292e-007  5.411911e-007 -2.137347e-007 -3.358039e-007
  4.477913e-007 -1.815360e-006  3.722639e-006 -9.544671e-007
 -7.344953e-007  7.435461e-007 -1.223129e-007 -1.393510e-006
  5.296774e-007  2.889348e-007  2.569846e-006 -1.796723e-006
  9.573267e-007  7.124423e-007 -9.154792e-007  5.080170e-007
  1.778135e-006  6.024511e-007 -2.163028e-008  3.238523e-007
  1.417837e-006 -9.358835e-007 -8.874393e-007  3.496045e-006
  2.950257e-007 -4.377209e-007 -2.350831e-007  1.029839e-006
 -2.100311e-006

 -2.312840e-005  7.605344e-007  7.516820e-006  7.596635e-006
  4.797575e-006  1.554593e-006 -6.277240e-006 -3.280329e-007
 -4.037955e-006 -2.792446e-006  2.020115e-006  1.109295e-005
 -3.178267e-006 -3.047808e-006 -4.712526e-006 -1.907704e-006
 -9.264453e-006 -2.740379e-006  3.422013e-006 -1.088060e-006
 -5.909536e-006 -3.435060e-006 -7.128816e-007 -5.816663e-006
 -1.404108e-006  1.970984e-006  3.557373e-006 -1.780165e-006
 -6.018802e-007 -1.355143e-006 -1.772191e-006 -2.081498e-006
  1.357604e-006  2.046674e-006 -2.616374e-007  4.470308e-007
 -6.149386e-007 -3.027690e-006 -1.226345e-006 -9.840801e-007
 -9.401190e-007  1.063456e-006 -7.352297e-008 -2.532176e-007
 -1.347581e-006 -1.881574e-006  3.443995e-007 -2.113669e-006
 -2.230326e-006  1.039439e-006 -2.139098e-007 -2.563230e-006
 -5.528467e-007 -2.803403e-007  5.317642e-007 -2.695582e-006
  7.781475e-007  2.833641e-007 -7.478144e-007 -5.725878e-007
  1.059980e-006  3.619146e-007  9.846630e-007 -1.212995e-006
  9.561696e-007  3.778766e-007 -7.113997e-007 -4.597924e-007
  1.172291e-006  6.503866e-007  3.518655e-007  2.950257e-007
  2.724371e-006 -3.664103e-007 -7.604919e-007  2.260914e-006
  5.578845e-007

  1.818443e-006  6.114035e-006 -3.848475e-006  2.543224e-007
 -4.825791e-006 -9.657757e-007  1.333452e-006  5.934539e-006
 -2.691637e-006  2.107304e-006 -3.377895e-006 -1.891834e-007
  1.188935e-006  1.969663e-006  4.345304e-006  6.641140e-006
 -3.400478e-006  1.359050e-006 -2.173763e-006 -8.847119e-007
 -9.341652e-007  6.208269e-006  3.189284e-006  4.344280e-007
 -1.921750e-006 -1.148815e-007 -2.978787e-006 -2.325959e-006
  1.475782e-006  6.191907e-006  1.201891e-006 -1.362195e-006
  2.675017e-006 -4.809112e-007 -2.033122e-006  2.091074e-007
  2.292905e-006  4.381308e-006 -1.734963e-006 -2.564617e-007
  2.494805e-006 -1.396990e-006 -5.905625e-007  3.298266e-007
 -3.506595e-007  1.796061e-006 -2.310154e-006 -1.397626e-006
  8.577993e-007 -7.106072e-007  9.374295e-007 -1.758168e-006
 -7.257078e-007  1.952277e-007 -1.839731e-006 -1.760568e-006
  1.207426e-006  4.212873e-007  1.282518e-006 -1.562501e-006
  6.657134e-007 -8.443797e-007 -3.063347e-007  1.830732e-007
  8.615870e-007  2.333188e-006  1.609796e-006 -3.410866e-007
 -1.790425e-007  2.448317e-007  1.718875e-007 -4.377209e-007
 -3.664103e-007  3.355414e-006 -3.855621e-007 -7.377235e-008
  7.389195e-007

 -4.118334e-006  6.850999e-007 -6.937028e-006 -6.382724e-006
  1.440286e-005  4.932624e-006  2.652818e-007  1.391368e-006
  9.547666e-006  1.717695e-006 -3.016016e-006  3.995547e-006
  2.951149e-006  2.097939e-006  1.185214e-007  4.812034e-007
  3.618680e-006  1.690307e-006 -1.071732e-006  2.089969e-006
  2.114201e-006 -1.613409e-008  7.638567e-007  4.055575e-006
  2.744563e-006  1.378080e-006 -4.086776e-007  3.574190e-006
 -1.629810e-006 -1.008167e-006  7.102344e-007  2.580152e-006
 -1.977765e-006 -5.432417e-007 -1.873169e-007  1.275868e-006
 -2.399245e-006 -6.787922e-007  1.430042e-006  4.678153e-008
 -3.349826e-006 -1.564476e-006 -4.948412e-007 -4.215977e-007
 -8.924534e-007 -7.318465e-007  1.118082e-006 -1.397259e-007
 -2.049327e-006 -2.184916e-006  5.079038e-007  2.970504e-007
 -1.236481e-006 -2.075302e-008  4.545886e-007 -9.712056e-007
 -1.724370e-006 -1.934738e-006  1.061525e-006 -1.346094e-007
 -7.454926e-007 -2.073314e-007 -5.854391e-007 -4.338556e-007
 -2.968955e-007 -1.896348e-006  1.842766e-006  4.218604e-007
 -8.359949e-007 -7.477425e-007 -1.580550e-007 -2.350831e-007
 -7.604919e-007 -3.855621e-007  3.209528e-006 -1.101792e-006
 -1.759584e-007

  2.597316e-005 -1.373254e-006  1.305378e-005  2.176442e-005
  7.732274e-007 -8.535740e-006 -2.586158e-006  6.789153e-006
 -6.017281e-006 -1.563273e-006  5.603806e-006  1.317108e-005
 -8.814553e-006 -5.796558e-006 -3.937386e-006  6.677187e-007
 -1.671397e-005 -3.083166e-006  1.779948e-006 -3.801143e-006
 -1.001414e-005 -5.378994e-006 -1.430087e-006 -7.066107e-006
 -6.031125e-006 -7.066636e-007  3.150327e-006 -3.710806e-006
 -1.517052e-006 -2.013121e-006 -1.890844e-006 -4.138709e-006
 -1.717083e-006 -5.678738e-007  1.699777e-006 -2.268205e-006
  2.730075e-007 -2.392712e-006 -1.173265e-006 -2.857560e-006
 -5.665225e-007 -3.044234e-007  2.423160e-006 -1.483769e-006
  1.134728e-006 -1.635594e-006 -8.380650e-008 -1.488005e-006
 -8.977295e-007  3.347769e-007  1.769662e-006 -2.311028e-006
  5.239459e-007 -1.346460e-006  7.250448e-007 -1.418104e-006
  8.357118e-007  6.809566e-007  9.004385e-007 -5.196199e-007
  6.785420e-007 -7.152877e-007  1.687908e-006 -1.286997e-006
  7.323090e-007  1.549020e-006 -5.158828e-007  1.531463e-007
  1.978112e-006 -7.391899e-007  7.550633e-007  1.029839e-006
  2.260914e-006 -7.377235e-008 -1.101792e-006  3.882199e-006
  8.691534e-007

  3.856139e-005  1.471969e-006 -1.470577e-005  1.258954e-005
 -1.064951e-005  1.915117e-006  9.823228e-006 -2.198052e-006
  3.443781e-006  7.413224e-006 -3.362966e-006 -2.283166e-006
  2.990303e-006  2.239897e-006  4.718912e-006  3.452585e-006
  8.834634e-006  2.897327e-006 -5.901079e-007  2.539752e-006
 -1.266506e-006  1.794374e-006  3.538455e-006 -8.439491e-007
  1.659144e-006  1.319096e-006 -1.017476e-006 -1.610251e-006
 -1.805559e-006 -5.549704e-007  9.664025e-007 -3.435551e-006
  1.692752e-006  9.981227e-007  6.169447e-007 -3.755363e-007
  2.796886e-007  4.670758e-007 -2.285472e-006 -1.118316e-006
 -6.881341e-007 -5.411323e-007 -6.752570e-007 -1.436585e-006
  1.130672e-007 -4.830178e-007 -2.345379e-006  2.922297e-007
  1.033872e-006 -8.019097e-007 -1.078929e-006  1.465478e-006
  1.062051e-006 -2.194072e-006 -1.120483e-006  2.760236e-006
 -8.383491e-007 -4.632686e-007  3.111618e-007  6.166548e-007
 -1.608830e-006 -2.062934e-006  5.027682e-007 -1.161774e-006
 -4.492330e-007  1.011032e-006  7.294963e-007  8.398736e-008
  1.141725e-006 -1.345750e-006 -1.838347e-007 -2.100311e-006
  5.578845e-007  7.389195e-007 -1.759584e-007  8.691534e-007
  4.205957e-006


[EIGEN VALUE]
  4.032963e-003  1.779151e-003  7.234997e-004  5.034131e-004
  3.441548e-004  1.713690e-004  1.432844e-004  9.070385e-005
  7.928241e-005  5.325506e-005  3.526528e-005  3.179555e-005
  2.050083e-005  1.925299e-005  1.771993e-005  1.351046e-005
  1.308938e-005  1.039727e-005  6.854181e-006  6.310145e-006
  5.454281e-006  5.125174e-006  3.356002e-006  2.458442e-006
  1.458423e-006  1.133855e-006  7.577374e-007  3.783502e-007
  7.191417e-019  3.044424e-019  1.598849e-019  3.461455e-020
  2.879525e-020  2.060952e-020  1.542852e-020  9.547763e-021
  7.075831e-021  4.970527e-021  3.293143e-021  2.164867e-021
  1.771146e-021  1.092299e-021  4.236879e-022 -5.753010e-022
 -1.375374e-021 -1.763474e-021 -3.346592e-021 -4.131375e-021
 -4.336623e-021 -6.930229e-021 -7.878559e-021 -1.048151e-020
 -1.477929e-020 -2.209126e-020 -4.196966e-020 -8.772243e-020
 -1.214592e-019


[EIGEN VECTOR]
57 57

 -1.528112e-002  1.451364e-001  7.717840e-001 -4.324024e-001
  1.160796e-001  1.512997e-002  6.968105e-002  1.782006e-001
 -1.467652e-001 -1.876200e-001  8.199786e-002 -1.087831e-001
  5.722876e-002  3.229506e-002 -1.579892e-001 -9.464173e-002
  6.671117e-002 -1.052334e-001  3.806587e-002 -1.616306e-002
 -7.607175e-002 -3.002653e-002  4.683219e-002 -4.031777e-002
  1.730961e-002 -2.613025e-002 -1.090802e-002  5.445102e-003
  2.526538e-002 -4.736770e-003 -4.244485e-003 -2.208233e-002
  1.023846e-002  1.561559e-002  2.169413e-002 -8.313255e-003
  9.062688e-004 -1.107757e-002  4.181664e-003  2.023122e-002
  8.572108e-003  6.828067e-004  5.048111e-003 -9.798283e-003
  7.601993e-003  1.379255e-002 -2.916637e-003 -3.165118e-003
 -3.936470e-004 -4.403771e-003  1.000867e-002  1.136007e-002
 -3.650025e-004 -8.295286e-004 -2.781646e-004 -2.571309e-003
  5.862777e-003

  5.706163e-001 -5.530787e-001  3.317189e-001  2.265300e-001
 -2.384800e-001  2.267116e-001  1.341916e-001 -1.619701e-001
  1.095035e-001  8.345252e-002 -6.542053e-003  1.429783e-002
  6.276428e-002  5.415532e-002  3.448510e-002  5.547268e-002
  3.569331e-002 -7.185108e-002  7.145063e-003  5.305490e-002
 -4.187581e-002 -1.799524e-002  3.409383e-002 -3.803557e-002
 -9.660749e-003  5.904541e-002 -4.702715e-003 -3.969046e-003
  1.988843e-002 -8.907082e-003  1.894854e-002  9.943270e-003
  1.248788e-002  2.738345e-003 -3.429404e-002 -6.161039e-003
 -3.400677e-003 -2.857084e-002  7.913135e-003 -2.148032e-002
 -2.962037e-002  2.685733e-002 -1.517475e-002 -1.490641e-003
  1.938973e-002 -8.544638e-003  4.111564e-003  1.914135e-002
  1.000232e-002  1.264505e-002  4.835454e-003  5.608827e-003
 -4.639388e-003  8.292867e-004  4.341609e-003  2.459924e-003
 -1.728124e-004

  3.015185e-001  4.565561e-001 -1.377046e-001 -1.285677e-001
 -3.106180e-001  2.633435e-001 -5.388857e-002  8.082890e-003
  5.273141e-001 -2.997864e-001 -1.069272e-001 -1.655540e-002
 -7.507417e-002  6.879438e-002 -1.284191e-001 -1.956008e-001
  3.250311e-002 -1.103587e-001  1.859475e-002  7.413610e-002
  1.829308e-003 -7.795837e-002  6.146375e-003  4.005264e-002
 -2.041937e-002  1.905722e-002  2.235767e-002 -6.020793e-002
  6.637994e-002 -1.734547e-003  2.474232e-002  3.078858e-002
  3.846894e-002 -1.621681e-002  3.643672e-002  6.682810e-003
  1.260303e-002  1.088593e-002 -3.126876e-002 -3.652678e-003
  2.524659e-002 -5.626374e-002 -1.139460e-003  3.637659e-003
  1.162880e-002  1.667083e-002  3.993804e-002 -1.999381e-002
  3.654755e-002 -2.174322e-002 -5.504107e-003  2.275579e-003
 -1.225665e-002  2.478867e-002 -3.607153e-003 -2.446121e-003
  2.602686e-002

  8.373238e-003  1.191803e-001  1.937232e-001  2.544672e-001
 -2.170385e-001 -4.895439e-001  2.196327e-002  2.793457e-001
  7.680593e-002  1.417387e-001 -2.697009e-001 -2.113756e-001
  7.682904e-002  2.399969e-001  1.941860e-001 -6.549780e-002
 -2.560585e-001  1.946358e-002  8.167322e-002  1.722734e-001
  7.848093e-002 -1.809472e-001 -1.334884e-001  2.579150e-002
  9.479703e-002  8.798659e-002 -2.816746e-002 -1.621120e-001
  2.313871e-003  1.592602e-002  1.220747e-001 -8.564740e-003
 -6.258622e-002 -7.463958e-002  4.175568e-002 -3.549561e-002
  8.060936e-002 -9.062914e-002 -3.781659e-002 -2.270686e-002
  3.402148e-002 -1.315725e-002 -1.049342e-002 -7.922404e-002
  4.213393e-002  1.814988e-002  5.516656e-002  2.339207e-002
 -3.166052e-002 -1.951538e-002  9.270722e-003  6.227509e-002
  3.583997e-002 -2.492084e-002 -2.508251e-002 -3.236924e-003
  9.631587e-003

  4.817322e-001  1.563351e-001 -2.532165e-001 -2.887312e-002
  1.635891e-001 -3.265537e-001  3.917176e-001 -1.157998e-002
 -2.224035e-001 -1.195588e-001  2.072673e-001 -1.338678e-001
  2.495278e-001 -1.313382e-002 -5.799093e-002 -8.091503e-002
  1.983327e-001  1.271697e-001  1.265267e-001 -6.929373e-002
  1.001616e-001 -4.776785e-002  1.408636e-001  1.348294e-001
  2.923654e-002 -9.966470e-002  8.290593e-002 -6.796620e-003
  8.830829e-002  6.374346e-002 -9.374579e-003 -1.024768e-001
  2.653941e-002  2.706295e-002  3.056540e-002  1.169868e-002
 -2.585655e-002 -9.172396e-002  4.111634e-003  2.195407e-002
 -1.082366e-002  1.394576e-002 -3.847403e-002 -4.226686e-002
  7.461206e-002  2.658600e-002 -5.817313e-003  2.489350e-002
  2.699084e-003 -5.819233e-003 -9.623035e-004  3.172738e-002
 -3.876173e-002 -2.718201e-002  3.833729e-003  6.461942e-003
 -4.274997e-002

  1.704697e-001  3.795608e-001  1.609141e-001  1.126249e-001
  1.735384e-001  1.536577e-001  3.381936e-001  1.503537e-001
  1.042878e-001  2.725816e-001 -8.270378e-002  3.201664e-001
  8.696712e-002 -1.308383e-001  2.045389e-001  9.637834e-002
 -1.144240e-001  2.819178e-001 -1.143871e-001 -3.188468e-002
 -1.900312e-002  1.131553e-001 -4.136981e-002 -6.433903e-002
 -1.060273e-001 -2.891124e-002 -2.238960e-001  1.715384e-002
 -1.063038e-001 -1.330944e-001 -1.483912e-001  4.943246e-002
 -1.433167e-001 -5.194290e-002 -6.028718e-002 -5.484382e-002
 -6.683741e-002  1.287417e-001 -1.789627e-002 -4.044120e-002
 -3.860284e-002  1.587493e-002  2.614369e-002  9.002157e-002
 -3.913272e-002 -6.810055e-002 -4.438885e-002  1.196031e-002
  3.055232e-002  4.384051e-002  6.303251e-003 -7.890389e-002
  1.249301e-002  4.071122e-002  3.465169e-002 -5.607528e-004
  4.202641e-002

 -1.462484e-001 -2.243570e-001  2.355257e-002 -1.460409e-001
  2.190349e-001 -3.204808e-001  2.445110e-001 -2.564673e-001
  4.229661e-001 -2.269332e-001 -1.124681e-001  3.134798e-001
  1.006673e-001 -1.983534e-001  2.152517e-001 -2.099390e-001
 -9.193708e-002 -1.757146e-001  3.730790e-002 -1.433682e-001
 -1.083709e-001 -1.821091e-001  6.760441e-004 -8.691905e-002
  7.391747e-002 -2.664951e-002 -1.327218e-002 -3.514896e-002
 -1.839826e-002 -1.136426e-002  2.630134e-002 -5.552653e-002
 -2.297201e-002 -1.485375e-002 -9.211192e-003  5.390571e-002
 -9.069529e-003 -4.418403e-002  2.570222e-002 -1.688378e-002
  2.122618e-003  1.020153e-002 -9.134457e-003 -3.607673e-002
 -2.466863e-003 -5.476824e-002 -2.334912e-002 -6.253412e-002
 -4.346914e-002  1.028584e-002  1.468159e-002 -4.319855e-002
  1.179591e-002 -4.996984e-002 -7.613374e-003  1.832056e-002
  2.443840e-002

  2.460020e-001 -1.479610e-002 -1.294792e-001 -3.906760e-001
 -2.991282e-001 -1.667950e-001 -2.288890e-002  4.672561e-002
 -3.577137e-001 -1.083574e-001 -2.380823e-001  2.970292e-001
 -4.375015e-002 -1.717521e-002  6.675868e-002  7.706732e-002
 -3.226836e-001 -4.502413e-002 -2.232361e-001 -7.846971e-002
 -1.037030e-001  2.371658e-002 -1.403985e-001 -9.017069e-003
 -1.387571e-001  1.114466e-001  4.006994e-002  1.327245e-001
 -4.640032e-002  1.600155e-001  1.650973e-002  1.105128e-001
  9.321384e-002  1.451277e-001 -8.280672e-002  9.333313e-002
  3.780785e-002  5.799757e-003  1.542127e-002  1.485852e-002
 -5.857718e-002  8.398059e-002  3.047281e-002  8.634335e-003
 -1.730923e-002 -2.158460e-002 -6.320053e-003  4.451352e-002
  3.371949e-002  5.824721e-003 -2.185753e-002  1.283702e-002
  1.256999e-002  1.435280e-002  2.046044e-002 -5.331886e-002
 -3.612398e-002

  5.755813e-002  2.143019e-001  6.243098e-002  2.140185e-001
 -8.009582e-002 -2.249876e-001 -4.630523e-003 -8.072599e-002
  1.910462e-002  8.842975e-002 -5.890462e-002  1.373731e-001
 -8.001999e-002  1.376920e-003 -1.260269e-001  1.767643e-001
  1.396372e-001 -2.924312e-001  1.328907e-001  3.372995e-002
 -3.057878e-001  3.561565e-001  4.702131e-002 -2.395775e-001
  2.162444e-001 -1.948779e-001  5.219040e-002  1.885300e-001
 -1.634136e-001  8.371866e-002  2.871478e-002 -1.764894e-001
  1.279069e-001  8.217581e-002 -9.059018e-002 -1.233126e-002
  3.865973e-002 -8.079498e-002 -1.127833e-001  1.034292e-001
 -8.638175e-002 -1.860265e-001  5.041187e-002 -9.854240e-002
 -1.208715e-001  3.447282e-002 -8.894932e-002 -4.721577e-002
  2.831886e-002 -2.947528e-002 -2.165758e-002  6.198430e-002
 -2.223877e-002  6.544480e-003  8.148532e-002 -6.337739e-002
  2.479155e-002

 -5.100197e-002 -9.206305e-002  1.046533e-001 -1.851117e-001
 -1.867186e-001 -6.182894e-002 -1.006814e-001 -3.192292e-002
  1.935777e-001 -8.347399e-003 -2.309323e-002  4.468962e-002
  1.384930e-001 -2.257052e-002  6.025671e-002  2.382670e-001
 -6.665186e-002  1.571988e-001  1.571027e-001 -2.039704e-001
  2.588883e-001  1.800208e-001 -8.457298e-002  4.427573e-001
  2.300297e-002 -1.873058e-001  1.783722e-001  1.190110e-001
 -4.172005e-002  5.695640e-002 -1.075550e-001 -1.326580e-001
 -1.195315e-001  1.813598e-002  1.201010e-003 -2.023073e-001
 -1.488020e-001  2.353452e-002 -2.581473e-001  5.515931e-002
 -2.165192e-004 -2.203192e-001 -1.251811e-001  4.659425e-002
 -5.317821e-002  9.449786e-003  5.327033e-003  3.130524e-002
 -4.289678e-002  1.300693e-001 -4.518025e-002  7.015019e-002
  2.624323e-002 -5.360978e-003  8.540912e-002  8.186131e-002
 -3.509133e-002

 -2.094056e-002  1.513784e-001  1.791696e-001  2.600990e-001
 -4.748065e-002  3.386538e-002  1.011623e-001 -3.549118e-001
 -2.194300e-001  2.399634e-002 -3.225411e-001 -9.584791e-002
 -2.051116e-001 -4.281512e-001 -1.802842e-001 -2.596282e-001
 -8.705346e-002  6.884619e-003 -1.634663e-001 -5.950375e-002
  1.737374e-001 -7.242563e-002  7.989790e-002  2.238145e-001
  3.448322e-002  9.430295e-003  1.472881e-001  2.732161e-002
 -2.011843e-002  3.615263e-002 -2.389357e-002 -1.581932e-002
  8.302079e-003 -1.035032e-002  6.280284e-002  7.955701e-003
  5.522759e-002  6.730461e-002 -7.540682e-002  1.065560e-001
  2.050900e-002 -7.067991e-002  5.903769e-002 -6.894228e-002
  8.684072e-003  1.684497e-002 -7.274518e-002  4.231620e-002
 -1.298904e-001 -6.557096e-002 -3.111374e-002 -3.667608e-002
  8.662758e-002  3.429813e-002 -1.082809e-001  1.473665e-002
 -2.058307e-003

 -2.626725e-002  2.273547e-002  1.540060e-001  6.713882e-002
  2.256134e-002 -2.041257e-001 -6.102158e-002 -1.408090e-003
  1.124791e-001 -1.770541e-002  4.793617e-003  2.622775e-001
 -2.536403e-001  1.371768e-001 -3.486305e-002  5.172655e-003
  2.697292e-001  2.813876e-001 -7.453955e-002  2.437222e-001
  1.094263e-001  9.580627e-002  2.038809e-001  1.396363e-001
 -2.221723e-002  1.872699e-001  1.062146e-001  9.045973e-002
  7.941926e-002  2.849145e-001 -5.308681e-002  7.131679e-002
  1.571155e-001  8.860329e-003 -2.442018e-002  2.564622e-001
 -1.417066e-001 -5.647262e-002  4.764157e-002 -1.647549e-001
 -1.936810e-002  1.072428e-001 -1.889522e-001 -2.109443e-002
 -1.027531e-001 -1.991336e-001  8.641392e-002 -1.340071e-001
 -7.310901e-002  2.400894e-002 -2.982262e-002 -1.450810e-001
  6.633328e-002 -7.716410e-002 -1.204578e-002  5.588660e-002
  3.223339e-003

  1.372561e-002  9.668969e-002  5.249685e-002  1.512044e-001
  2.071761e-001 -6.273724e-002  4.192977e-002 -7.745166e-002
  9.428724e-003  2.327474e-002  9.894012e-002  1.657016e-001
 -1.025616e-001  5.532723e-002 -2.186749e-001  1.524426e-001
  7.890770e-002 -2.333054e-001  1.384898e-002 -1.114780e-001
  3.442006e-002 -1.427988e-001 -2.323915e-001  1.191544e-001
 -2.028652e-001  1.822246e-001  2.543653e-001 -2.678863e-002
  1.842624e-002 -4.766222e-002  1.318665e-001  1.985995e-001
 -2.020028e-001  1.082840e-001 -9.999003e-002 -1.750858e-001
  1.414991e-001 -8.569624e-002 -2.021100e-001 -1.407477e-001
 -7.543853e-002  8.659848e-002 -3.106247e-002  1.716252e-002
  9.438236e-002 -6.116907e-002  2.762035e-001  9.270576e-002
  2.311688e-001 -1.014732e-002 -3.634758e-002  5.421430e-002
  8.719188e-002 -5.372790e-002  1.114280e-001 -1.306933e-001
  1.856307e-001

 -9.195062e-003 -1.438199e-002  1.051901e-002  6.519234e-002
 -1.066489e-001 -1.993682e-001 -1.023668e-001 -1.105926e-002
  4.606761e-002  9.141161e-002  6.399355e-002  5.381665e-002
  2.406826e-002 -9.374381e-002 -1.598568e-001  1.385610e-002
  3.521921e-002  6.214284e-002 -1.157606e-001 -1.138742e-001
 -2.998003e-001 -7.112052e-002  1.555324e-001 -9.424016e-002
 -2.836390e-001 -4.242250e-002 -2.393661e-001 -7.761399e-002
  4.223403e-001 -4.094948e-002 -1.022022e-001  1.209652e-001
 -6.460319e-002  1.732891e-001  2.781817e-001 -4.147362e-002
 -8.943287e-002 -2.402361e-002 -1.684405e-001  1.401293e-001
  9.648451e-002 -1.107816e-001 -1.904695e-001 -7.606130e-003
 -1.289227e-001  1.031827e-001  1.141228e-001  1.081038e-001
 -1.307368e-001  6.728758e-002  1.169570e-001  1.270490e-001
  1.232377e-001  1.479939e-001 -1.382730e-002  4.852843e-002
  9.798461e-004

 -1.529170e-002  1.299949e-001  1.104673e-001  5.227680e-002
 -1.414926e-001  8.235729e-002 -1.827296e-001 -6.254140e-002
 -5.547069e-002  1.218208e-002  7.944289e-002  2.707806e-001
 -4.729449e-003 -7.027833e-002  2.371926e-001  8.386974e-002
  9.541380e-002  1.157613e-001  8.079970e-002 -1.916230e-001
  2.021375e-002 -2.398713e-002  1.236960e-001  2.045430e-001
  1.038067e-001 -1.195240e-001 -1.517698e-001  2.379468e-002
  2.725278e-001 -9.702790e-002  3.449158e-001 -1.362392e-001
 -7.748952e-002  6.682808e-002  7.835399e-002  2.663266e-002
  2.504054e-001 -2.041103e-001  2.262102e-001  1.852576e-002
  4.993273e-002  1.797889e-001  1.726207e-001 -1.489943e-001
  5.755508e-002  6.516040e-002  3.242464e-002 -7.089266e-002
  8.108330e-002 -1.426486e-001 -1.028999e-001  6.406828e-002
  5.787299e-002 -1.049779e-001  4.746234e-002 -9.086612e-002
 -1.371826e-001

  1.041113e-001 -6.509834e-002 -4.321300e-002 -1.201360e-001
 -9.495552e-002 -1.612797e-001 -1.695222e-001 -3.397560e-002
 -4.126575e-002  3.957756e-002  1.872248e-001 -1.003905e-002
  5.683706e-002 -1.691822e-001 -1.515776e-001 -1.361431e-001
 -6.760344e-002  2.650644e-002 -1.861930e-001  9.857299e-002
  1.538622e-001 -9.738602e-003  1.908244e-001 -1.502097e-002
  1.993022e-001  1.348624e-001 -3.301765e-001  7.082790e-002
 -1.686135e-001 -2.607214e-001  5.150088e-002 -5.441072e-002
 -1.190742e-001 -1.298151e-001 -1.626359e-001  3.950016e-002
 -8.103610e-002 -2.205737e-002 -2.396134e-001 -1.565057e-001
  1.243774e-001 -1.613957e-001  9.517030e-002  7.481451e-003
 -1.308601e-001 -4.648194e-002  1.856262e-001 -2.309877e-001
  1.738290e-001 -4.384602e-002 -4.254735e-002  4.344600e-002
  1.449110e-001 -5.560565e-002  9.403609e-002 -1.322582e-001
  1.260724e-001

 -9.886288e-002  6.217947e-002 -4.173732e-002  2.560219e-002
  8.628584e-003  2.144470e-001  1.015095e-001  1.370601e-001
  7.083843e-002  2.334991e-001 -6.713499e-002 -9.297098e-002
  2.211204e-001 -1.729339e-001 -1.422118e-001 -2.307426e-002
 -1.573407e-001 -1.917845e-001  9.349020e-002 -7.618842e-002
  5.829055e-002 -7.729927e-002  2.359227e-002  8.524516e-003
  1.241329e-001  1.665863e-001 -9.687618e-002  3.231553e-001
  5.938722e-002  1.999785e-001  1.287164e-001 -1.632518e-001
 -6.832635e-002  2.171268e-001 -1.211948e-001  2.988279e-001
 -1.751021e-001 -2.698922e-001  2.362656e-002 -7.893481e-002
 -9.317899e-003  1.407890e-001 -2.562256e-001  5.260300e-002
  3.301775e-002  3.347011e-002  1.359483e-001  5.747770e-002
 -3.508816e-002  9.832753e-002  4.556285e-002  6.720347e-002
 -4.444992e-002  3.696746e-002 -1.616853e-002  5.940223e-002
 -6.106768e-002

  2.787646e-002 -4.663595e-002  1.914143e-002  3.345049e-002
  2.841567e-002 -1.983197e-001  5.406270e-003 -2.198964e-002
  1.226408e-001 -6.101937e-002 -4.799769e-002 -9.435457e-002
 -1.507808e-001  1.408985e-001 -1.905362e-001  1.371003e-001
  1.728848e-002 -1.179827e-001 -1.038533e-001 -3.944271e-002
 -3.023143e-002  7.906680e-002 -1.171521e-001  3.247316e-001
 -2.103926e-001 -6.017201e-002 -2.200817e-001  1.035729e-001
 -7.809920e-002 -2.270379e-001 -1.609421e-001 -1.334714e-001
 -2.143443e-001  1.893979e-002 -1.065345e-001  1.653900e-001
 -1.812206e-001 -4.496066e-002  1.587465e-001  8.733675e-002
  3.525490e-002  2.552815e-001  5.798598e-002 -7.637226e-002
  1.447256e-002  1.257867e-001 -1.396157e-001 -8.069043e-002
  1.449955e-002 -2.383459e-001  5.513556e-002 -1.034798e-001
 -2.237438e-001  1.709948e-001 -1.876666e-001 -9.471779e-002
  3.667685e-002

  7.560771e-002  7.953481e-002  3.436877e-002  3.730034e-002
 -1.331280e-001 -3.626247e-002 -1.865379e-001  3.831422e-002
 -1.233449e-001  4.980199e-002  9.527056e-002  3.824046e-003
 -1.110840e-001 -1.717772e-001  3.402928e-001 -1.524524e-001
  1.302097e-001 -2.420556e-001 -2.123872e-002 -8.862932e-002
  4.545899e-002 -5.762948e-003  3.283577e-002 -1.072815e-001
 -4.064672e-002 -2.724209e-001  5.681129e-002 -1.545253e-001
 -5.422671e-002  1.610769e-001 -1.541339e-001 -9.473003e-002
 -6.992790e-002 -7.943288e-002 -1.362550e-002 -1.295764e-001
 -2.051564e-001 -3.887441e-002 -3.512045e-002 -1.704408e-001
  5.625636e-002  2.757950e-001 -1.951797e-001  2.103647e-001
  6.981360e-002  3.516037e-002  1.331689e-001 -7.875597e-002
 -3.072514e-002  6.514118e-002 -1.968680e-001  2.460752e-002
 -8.229693e-002  1.086920e-001 -2.079501e-001 -1.328380e-001
  2.038987e-001

 -7.309078e-003 -1.796122e-002 -3.985345e-002  5.899177e-002
 -1.004548e-001  7.875577e-002  3.135823e-002  1.058527e-001
 -2.602809e-001 -5.421877e-003 -1.185274e-001  3.480188e-001
  1.036397e-003  6.640939e-002 -1.755038e-001 -1.271734e-001
  1.067653e-001 -2.500890e-002  3.028278e-001  1.136797e-002
  5.258203e-002 -1.938145e-001 -1.910936e-001 -5.851726e-002
 -4.373672e-002 -5.595681e-003  8.602264e-002 -1.199669e-001
  4.398031e-002 -2.505155e-001  2.829842e-002 -3.826098e-002
 -9.098015e-002  1.617513e-002 -7.797798e-002 -3.816624e-002
 -1.515162e-001 -1.284708e-001  4.630505e-002 -4.325864e-002
  4.081265e-002 -1.867711e-001 -4.245751e-002  6.221331e-002
 -1.880037e-001  1.020894e-001 -6.580295e-002 -3.840113e-001
 -8.446679e-002  2.526894e-002 -6.822211e-003 -7.031331e-002
 -5.587926e-002  1.093477e-002 -1.233601e-001  3.247895e-001
 -2.958639e-002

  5.208914e-002 -1.050573e-002 -1.012493e-002 -3.394088e-002
  6.116099e-002 -9.995711e-002 -1.649630e-002  2.409983e-001
  1.505625e-001  2.786862e-001  1.304443e-001 -2.328863e-002
  1.683494e-002 -9.748208e-002 -3.918542e-002  4.616353e-002
 -4.174628e-002 -3.043252e-001 -2.595315e-001 -1.014033e-001
  1.160398e-001 -1.016203e-001  1.651515e-001  1.679503e-001
 -1.434097e-001  2.909204e-002  1.388252e-001 -1.781450e-002
  2.080795e-001 -8.591843e-003  1.472325e-001 -5.987628e-002
  2.720947e-001 -1.497264e-001 -8.941335e-002 -9.221762e-002
  1.198283e-001  8.534685e-002  1.350886e-001 -7.887074e-002
 -1.936940e-001 -7.559258e-002  1.082658e-001  1.262668e-001
 -2.862286e-001  1.363568e-002 -2.662653e-001 -9.574323e-002
 -3.979019e-002  5.113694e-002 -1.055347e-001 -3.123539e-002
 -6.018610e-002  9.786108e-002  5.370218e-002  8.296194e-002
  1.305450e-002

  3.524017e-002  1.208654e-001  6.828078e-002  1.020318e-001
  6.817326e-002  6.465453e-002 -9.525216e-003 -1.884602e-001
 -4.808300e-002 -1.900125e-001  5.476184e-002 -3.206823e-001
 -6.780170e-002  7.412329e-002  3.701495e-001  1.373729e-001
  3.095094e-002  5.715758e-002 -2.553073e-002 -2.662551e-001
  3.811086e-003 -1.792077e-001 -1.058361e-001 -5.141407e-002
 -8.556223e-002  7.489067e-002 -9.082639e-002  4.108723e-002
 -5.166977e-002  1.657578e-001  4.932550e-002  1.031389e-001
  5.279386e-003  1.787911e-001 -1.554394e-001  9.103954e-002
 -3.362257e-002 -7.288044e-002 -7.143062e-003 -2.875296e-002
 -5.845228e-002 -2.630966e-001 -4.198104e-002  2.869537e-002
 -4.209452e-001  1.299543e-002  4.304608e-002 -2.165009e-001
  3.153757e-002 -1.036297e-001  1.289152e-001 -8.860175e-002
 -3.488702e-003  8.681244e-002  1.527157e-002 -8.740422e-002
 -4.346445e-002

 -4.220984e-002 -9.837883e-003 -6.727859e-002 -4.391320e-002
  2.126877e-002  1.584682e-001  2.006129e-002  2.833784e-002
 -1.112716e-001 -3.418346e-002  2.890766e-002  1.398514e-001
  8.990859e-002  7.024908e-002  1.211881e-002 -3.911998e-002
  1.131543e-002 -3.190763e-002  9.991456e-002  9.553361e-002
 -2.143875e-001 -5.823124e-002  3.102744e-002  2.593901e-001
  1.294914e-001  2.807072e-002 -1.274122e-001 -1.874575e-001
 -1.622754e-002  1.426753e-002  1.331575e-001  3.319082e-002
  1.057820e-002 -1.824797e-001 -1.819562e-001 -7.443829e-002
 -4.784845e-002 -6.618616e-002 -2.333643e-001 -1.390241e-001
 -1.997426e-001 -3.135952e-002 -1.812828e-001 -2.182736e-001
 -1.614821e-001 -1.599133e-001 -1.501571e-001  2.792778e-001
 -2.954334e-001 -1.877530e-001 -5.826538e-003 -6.109439e-003
  5.911515e-002  1.709976e-001 -1.875747e-001 -2.709705e-001
 -1.138592e-002

  4.770936e-002 -4.670126e-002  8.028120e-003  1.001237e-001
  7.678690e-002  5.322364e-003 -4.499207e-002  7.969337e-002
  1.946640e-002 -1.058758e-001 -3.498663e-002  7.509108e-002
 -2.699795e-001  1.362555e-001 -2.167678e-001 -5.662256e-002
  4.139534e-003  1.880336e-001 -2.073243e-001 -2.135314e-001
 -4.800251e-002 -2.890265e-001 -2.999764e-002 -7.493091e-002
  2.362882e-002 -1.502522e-001 -1.108147e-001 -5.847117e-002
 -2.341823e-001  9.867102e-002 -3.614643e-002 -3.586736e-001
  9.289530e-003 -1.762827e-001 -1.016261e-001 -9.909145e-002
  3.791154e-002 -9.260992e-002  2.887646e-002 -1.506050e-002
 -7.728509e-002  6.972804e-002 -7.449412e-002  4.624388e-002
 -1.218918e-001  3.907941e-002  9.415955e-002  2.060731e-001
  5.079211e-002  2.043701e-001 -1.195403e-002  1.869322e-001
 -2.749492e-002 -5.851187e-002  1.208848e-001  4.299474e-002
 -3.356846e-001

  5.001175e-002 -4.382112e-002 -9.488506e-003 -4.916794e-002
 -1.553504e-001 -5.672255e-002 -1.764858e-001  1.753047e-001
  9.513550e-002  1.933765e-001  1.287362e-001 -8.393858e-002
  3.550498e-002 -2.527366e-001 -8.540897e-002 -1.966516e-001
  4.952687e-002  1.756263e-001  5.371481e-002 -8.931093e-002
 -1.678365e-001 -7.921293e-002 -6.618223e-002 -4.106609e-002
 -2.569322e-002 -1.496429e-001  1.972474e-001 -7.241995e-002
 -9.673168e-002  8.563043e-002  1.769755e-002 -1.541912e-003
 -1.537518e-001  1.037354e-001 -1.937505e-001 -5.223140e-002
  8.933746e-003  9.627107e-003  1.873296e-002  1.662333e-001
 -1.566393e-001  1.652393e-001  2.951882e-002 -1.582166e-001
 -5.347390e-002 -1.508397e-001 -2.817692e-002 -8.571062e-003
  6.712770e-002 -1.007361e-001  3.719396e-001 -3.904374e-001
  7.309063e-002 -1.770186e-001  5.448812e-002  2.020973e-002
  3.545770e-002

  2.747183e-002 -1.160639e-002 -8.848757e-002 -5.639175e-002
  7.682690e-002  6.041418e-002  1.274337e-001  6.788900e-002
 -3.245633e-002 -3.370781e-002 -9.724290e-002 -1.272675e-001
 -1.091104e-001  8.434722e-002  1.788635e-001 -6.305480e-002
  5.262529e-002 -2.359000e-001 -1.150822e-001  1.955266e-001
 -9.205158e-002  1.198389e-001  1.611043e-001  1.399334e-001
  6.988551e-002  2.717830e-002  3.694794e-002  5.107004e-002
 -2.724882e-002 -1.686843e-001 -9.965526e-003  8.588843e-002
 -3.121994e-001  1.512064e-001 -2.250622e-002 -1.632873e-001
  5.277227e-003  7.959654e-002  1.768259e-002  2.426221e-001
 -8.392692e-002  2.182945e-001 -1.482046e-001 -3.608038e-002
 -2.740642e-001  3.804749e-002  8.198789e-002 -1.200570e-001
 -1.445562e-001  1.506147e-001 -1.316249e-001  6.127803e-002
  2.317329e-001 -3.066792e-001  6.223939e-002  6.679301e-002
 -2.022087e-001

 -3.474844e-002  8.406222e-004 -1.566435e-002  3.750655e-002
 -1.369285e-002  5.192879e-002  3.198256e-002 -3.094044e-002
  4.820967e-002 -1.667168e-002 -1.905771e-002 -9.286865e-002
  1.516537e-001  6.476596e-002 -2.641337e-001  1.531371e-001
 -2.143975e-001  1.096148e-001 -1.203908e-001 -1.603589e-001
 -1.220120e-001 -3.925788e-002  4.630932e-002 -2.812016e-002
  1.309958e-002 -6.600243e-002 -1.218338e-001 -5.244796e-002
 -3.274829e-002  1.259036e-001 -1.094689e-001  2.877860e-002
  5.217953e-002  7.474515e-002  1.350842e-001 -2.007454e-001
  1.305760e-001 -1.192016e-001  6.394750e-002 -7.215005e-002
 -1.773017e-001 -4.545766e-002 -1.531754e-001 -8.424010e-002
  1.356021e-001 -1.587393e-001 -9.097875e-003 -3.884866e-001
 -8.928975e-002 -1.714503e-002 -3.268374e-001 -1.246274e-001
 -6.606838e-002 -3.319125e-001 -2.408526e-001 -1.054077e-001
  1.026029e-001

  2.384797e-002 -8.725232e-002 -4.506378e-002  4.125833e-003
  1.610493e-001  1.279607e-001  1.613318e-002  1.713275e-001
 -1.344090e-003 -3.497288e-002  1.016968e-001  1.412629e-001
 -6.807989e-002  1.573962e-001  1.147772e-001 -1.256869e-001
 -4.066171e-002 -6.990535e-002 -2.500778e-001  1.469333e-001
  1.111921e-001 -5.538000e-003  8.088051e-002 -1.839197e-003
 -4.970678e-002 -3.014150e-002 -2.883528e-002  9.044758e-002
 -2.309560e-002  3.645387e-001 -3.406712e-003 -1.868732e-001
 -2.583986e-001  9.863952e-002  6.492349e-002 -1.270771e-001
  1.692518e-001 -1.710266e-001 -2.078328e-001  1.601954e-001
  1.473053e-003 -1.793458e-001  1.401627e-001 -2.012967e-001
  1.933380e-001  5.770684e-002 -3.090834e-002 -1.599532e-001
 -1.314299e-002 -1.018634e-001  7.254204e-002 -4.708150e-002
  7.062209e-002  2.794870e-001 -7.443794e-002  1.915816e-001
  1.049649e-001

  0.000000e+000 -1.601638e-001 -1.059714e-001 -3.801169e-001
  2.487354e-002  4.771601e-002  2.877624e-001  2.168808e-002
  6.649349e-002  3.780789e-001 -3.206210e-001 -1.478638e-001
 -3.548147e-001  7.436850e-002 -5.002224e-002 -6.261355e-002
  1.572546e-001  1.313345e-001  1.305178e-001 -9.081960e-002
  4.744362e-002  7.422484e-002 -1.740863e-002 -7.436866e-002
  2.081122e-002 -1.605003e-001 -2.129425e-002 -6.876220e-002
  9.782252e-002  2.530496e-002  8.460202e-002 -4.870910e-002
 -3.352438e-002  4.342735e-003  1.065582e-001  4.175260e-002
  1.564632e-001 -8.585649e-002 -5.473366e-002 -1.037432e-001
  3.217382e-002 -5.600305e-002 -3.290557e-002 -3.151247e-003
 -1.411145e-001  4.896895e-002  1.060589e-001 -3.324854e-002
  1.018764e-001 -1.390018e-001 -6.563198e-002  4.329073e-003
  2.251277e-002  5.704266e-002  7.482024e-003 -1.755389e-001
  1.489125e-001

  0.000000e+000 -2.321092e-001 -1.739669e-002  2.558241e-001
  7.014633e-002  4.930840e-003  3.298487e-002  5.381683e-001
  4.113600e-002 -4.067679e-001 -7.153394e-002 -6.631846e-003
 -8.062999e-002 -3.265756e-001 -3.632990e-002 -1.334937e-001
  2.436052e-002  1.424222e-001  1.045622e-001  9.332571e-003
 -3.067363e-002  1.458277e-001 -1.160217e-001  6.588447e-002
  4.103294e-003 -5.699060e-002 -5.188865e-002  1.498262e-001
  6.129886e-002  1.805876e-002  4.837643e-002  1.041274e-001
  4.543972e-002  1.477943e-001  3.453782e-002  1.338630e-002
  5.732624e-002  6.437757e-002 -3.817808e-002 -2.878569e-002
 -7.840290e-002 -4.773479e-002  6.012286e-002  9.212753e-002
 -1.040841e-001  6.484601e-002  2.175535e-002  6.764143e-003
  6.405134e-002 -5.310024e-002 -1.892396e-001  7.027959e-002
 -5.276234e-002  2.753498e-002  1.531926e-002 -1.862104e-001
  7.299282e-002

 -4.386274e-001 -1.831823e-002  4.226144e-003  8.328130e-002
 -5.278358e-001  4.011714e-002  5.037622e-001 -1.854670e-002
 -5.198552e-002 -9.735027e-002  1.223462e-001  1.387540e-002
  1.490294e-001  9.299542e-002 -2.821180e-003 -6.307520e-002
  1.588667e-001  1.625379e-002 -1.600962e-001  4.059776e-002
  1.827161e-003 -2.113375e-002  1.387036e-001  1.009837e-002
 -1.520075e-001 -3.906994e-002  1.113614e-002 -1.753760e-002
 -1.491433e-002  2.908219e-002 -4.797572e-002 -2.951826e-002
  3.357651e-002  1.559225e-002 -1.444413e-001 -6.087998e-002
 -2.260825e-003 -1.699795e-002 -4.013580e-002  8.885152e-004
 -8.152537e-002  6.178069e-002  7.756657e-002  3.597919e-002
 -2.011919e-002  3.427126e-002  3.177272e-002 -1.093515e-002
  1.951422e-001 -7.383513e-003  2.655290e-003  1.338099e-002
 -3.155925e-002  3.745908e-002  8.736086e-002 -7.168527e-002
  9.686968e-003

  0.000000e+000 -9.560647e-003 -6.800948e-003  1.500935e-002
 -5.191121e-002 -2.043799e-002 -6.419154e-002  5.234804e-002
 -4.455903e-002  1.594028e-001 -3.518417e-002  1.075478e-001
  1.099719e-001  8.904759e-002  4.303807e-002 -3.164441e-001
  3.289308e-001 -2.441798e-001 -3.249103e-003 -2.175238e-001
  2.062435e-001  7.627970e-002 -2.477090e-001  5.398400e-002
 -2.197388e-002  1.985827e-001 -2.884568e-001  1.309879e-001
 -2.252545e-002  1.272292e-001 -2.277302e-001  8.088834e-002
  3.850580e-002 -5.894533e-002  2.097288e-001 -8.436632e-002
 -3.889038e-002  9.515072e-002  1.299617e-001  4.405096e-002
 -1.032318e-001 -1.738592e-001  5.204579e-002 -2.278582e-001
 -1.962098e-002 -7.670764e-002  5.489162e-002  1.051811e-001
  1.391498e-002  2.394308e-002  2.772522e-002 -2.346792e-002
 -1.053282e-001 -2.002043e-001  2.691509e-002 -1.318092e-001
 -1.077956e-001

  0.000000e+000 -2.215665e-003  2.986832e-002  1.637480e-002
  1.046729e-001  3.604523e-002 -3.890585e-002 -1.157846e-001
 -5.672760e-002 -3.447755e-002  2.132764e-002  7.981397e-002
 -3.456838e-003 -9.214602e-002 -2.761949e-002 -9.871118e-002
 -3.092931e-001 -1.042957e-001  1.732171e-001  2.589828e-001
  1.785674e-001  2.476274e-001  1.062629e-001  1.296434e-001
 -1.806921e-001 -8.528728e-002 -1.775204e-001 -3.720080e-001
 -3.617084e-002  7.715388e-002 -1.022877e-001 -2.322302e-002
  1.368688e-001  8.841973e-002  3.705273e-002 -4.805062e-002
  1.438582e-001 -1.845584e-001  8.548466e-002  3.086292e-002
 -1.436842e-001  3.232595e-003 -2.019476e-001  7.147064e-003
 -1.575325e-001  6.934123e-002  1.107026e-001 -1.530050e-002
  2.255013e-001 -2.907626e-002  2.142896e-001  8.229151e-003
 -2.334910e-001 -4.945727e-002  1.878404e-001 -7.460028e-003
 -3.956870e-002

  0.000000e+000 -1.197003e-002  3.359653e-002 -1.557033e-002
  1.122096e-001 -7.938781e-003 -2.395118e-002  6.763108e-004
  7.630257e-002  1.723666e-001  2.936007e-002  1.115221e-001
 -8.748623e-002  1.405536e-001  7.176876e-003 -9.377061e-002
 -4.787024e-002  1.808795e-002  1.931752e-002  4.881561e-002
  1.612392e-001 -1.877050e-001  9.166096e-002 -1.181436e-002
  3.072602e-002 -1.822611e-001 -6.401547e-002 -1.394978e-002
  1.975928e-002  2.172095e-003  1.045083e-001  2.063236e-001
  2.969515e-001  3.129647e-001 -2.361324e-001 -5.904620e-002
 -2.921349e-001  1.166305e-001 -2.089917e-001  2.474826e-001
 -5.423510e-002 -4.373130e-002  7.313390e-002  8.535931e-002
  2.131986e-001  2.253127e-001 -2.252284e-002 -1.885960e-002
  8.866107e-002 -1.175584e-001 -5.788568e-002  3.055616e-002
 -1.457364e-002 -1.404048e-001 -1.754029e-001 -1.938630e-001
 -2.337278e-001

  0.000000e+000 -1.449484e-003 -2.482346e-002  8.654738e-003
  5.487125e-002  2.717928e-002 -2.516104e-002 -2.438772e-002
 -5.396748e-002  1.440325e-002 -1.134074e-001 -1.703197e-001
 -1.049669e-001  1.895207e-002  1.309154e-001 -1.328070e-001
 -4.351125e-002 -5.419030e-002  2.204676e-001  6.320105e-002
 -2.137971e-001 -3.661294e-002  8.052316e-002  1.732808e-001
 -3.963404e-001 -1.627306e-001 -1.566616e-001  2.553577e-001
 -4.335031e-002 -1.118846e-001  2.182092e-002 -2.421465e-002
  2.331459e-001 -3.800301e-002 -5.496456e-003 -9.561479e-002
 -1.465246e-001 -2.174909e-001 -8.844627e-002 -1.876131e-001
 -5.986061e-002 -2.010656e-002  2.421720e-001 -6.742843e-002
  1.565517e-001 -2.965066e-001  1.982288e-002 -2.086028e-002
  8.932718e-002  2.047569e-001 -2.375523e-002 -4.195029e-002
  1.915686e-001 -1.984079e-002  4.598012e-002  1.560560e-001
 -2.070369e-002

  0.000000e+000 -6.667173e-003 -2.520304e-003  4.306564e-003
 -4.369859e-002  6.847346e-003  1.345288e-001  4.036713e-002
  1.973383e-002  8.598186e-002  2.028010e-001  5.309705e-002
 -5.210624e-002 -3.600861e-002 -5.993148e-002  8.489781e-003
 -4.397862e-002 -6.925064e-002 -9.830100e-002  6.492034e-002
 -1.595716e-001 -1.901185e-002 -3.699524e-002  2.165858e-001
 -3.748620e-004 -1.414863e-001  1.694161e-002 -8.265776e-002
 -4.085621e-001  1.608220e-001  3.961322e-001  1.617329e-001
 -5.471894e-002  9.833971e-002  3.971073e-001  1.031371e-002
 -2.052084e-001  5.263648e-002  1.795639e-001 -1.296169e-001
  3.096799e-001 -1.430175e-001  3.255010e-002  1.827670e-002
 -1.095541e-001  5.063645e-003  1.021314e-003  5.611077e-002
  4.877742e-002  3.592002e-002  3.827519e-002 -1.324183e-002
 -5.620592e-002 -6.363914e-002 -9.404511e-002  2.721151e-002
 -4.132743e-002

  0.000000e+000  1.447241e-003 -2.074233e-002 -1.141540e-002
 -3.538187e-002 -1.365943e-002  6.899052e-002  1.349037e-002
 -3.133183e-002  1.545702e-002  5.145511e-002 -2.545490e-002
 -1.708488e-001 -9.711930e-002 -3.099233e-002  1.619019e-001
 -9.269595e-002 -1.062299e-001  1.783308e-001  3.213537e-002
 -1.550923e-001 -1.466155e-001  3.198203e-002  1.389099e-001
  2.342363e-001  1.650709e-002 -1.286708e-001 -1.659175e-001
  1.673542e-001  2.214136e-001 -2.661124e-001 -2.510689e-002
 -1.044447e-001  9.847518e-002 -9.781293e-002  4.194673e-003
 -9.893783e-002  3.827781e-001  1.254650e-001 -3.232007e-001
 -8.821083e-002 -6.238692e-002  1.248910e-001 -2.395433e-001
  9.891193e-002  1.933824e-001  6.593280e-002 -3.455894e-002
  1.713536e-001  4.752352e-002 -9.045940e-002 -8.849247e-002
  1.437416e-001  7.687410e-002  9.944580e-002  1.438237e-001
 -8.724530e-002

  0.000000e+000  6.552835e-003 -3.350961e-003  2.186996e-002
  3.041792e-002  4.990909e-002  7.873789e-002 -3.072851e-002
 -3.130838e-002 -4.598653e-002  5.351808e-002  2.901167e-002
 -2.066087e-002  1.030049e-001  7.292982e-003  2.446759e-002
 -9.064749e-002 -2.749909e-003 -2.162335e-001  1.682942e-002
 -1.907825e-002  2.827154e-002 -2.131184e-001  1.196174e-001
  3.908687e-001 -1.859384e-001  8.266110e-003  6.579704e-002
  1.768895e-001 -1.102297e-001 -5.216165e-002  6.247990e-002
  2.197108e-001 -7.573257e-002  1.824756e-001 -1.547108e-002
 -1.349179e-001 -1.778573e-001 -3.652513e-002 -2.178911e-003
 -2.630773e-001  1.139044e-001  2.426512e-001  7.490675e-002
 -1.209908e-001  1.411877e-001  3.585561e-001  2.567142e-002
 -1.018322e-001  1.073890e-001  2.445355e-001 -1.496493e-001
  4.705666e-003 -8.509663e-003 -7.834685e-002  8.420640e-002
  2.141059e-001

  0.000000e+000 -1.093170e-003 -1.238952e-002 -7.127887e-003
 -4.481343e-002 -9.875456e-003  5.358459e-002  1.084017e-002
 -4.202284e-002 -4.704238e-002  6.782469e-002  3.261005e-002
 -8.603214e-002 -3.910432e-002 -6.299610e-003  1.329736e-001
  1.734593e-002 -5.158545e-002  1.828768e-001 -6.508678e-003
  1.977855e-002 -7.282817e-002 -3.086235e-002  5.054287e-002
 -1.319473e-001  7.801615e-002 -2.162820e-001 -3.619026e-002
 -1.117139e-001  1.057913e-001  1.952420e-001 -1.230440e-001
  5.407036e-002 -3.016924e-001  2.420248e-002  1.600096e-001
 -3.772665e-002  1.077790e-001  1.357190e-001  4.611010e-001
 -2.029599e-001 -1.108646e-001 -1.631511e-001  1.656099e-001
  1.129847e-001  1.415151e-001  1.109207e-001  3.454806e-002
  1.369294e-002  3.699301e-002 -1.207269e-001 -1.857371e-001
  3.434472e-001 -3.793798e-002  2.593243e-003  8.106348e-003
  2.758998e-001

  0.000000e+000  8.874191e-004 -2.342222e-003 -7.050712e-003
 -2.654776e-003  2.501899e-003 -6.100815e-002 -9.481346e-003
 -1.985096e-002  2.990385e-002 -2.847192e-002  3.069684e-002
  1.748615e-002  5.116944e-002  2.863332e-003  7.999805e-003
 -4.035560e-002  2.300859e-002  5.487590e-002  2.719749e-002
  2.817973e-002 -1.712467e-001  1.170364e-001 -2.154221e-002
  1.760491e-001  5.952260e-002  1.137300e-001 -5.661714e-002
 -2.447422e-002 -1.068501e-001 -9.419747e-002 -1.126794e-001
 -8.414213e-002  2.153230e-001  2.590732e-001  1.838915e-002
 -2.059977e-001  3.926520e-002  1.496032e-001  2.399432e-001
 -2.884080e-001 -8.087996e-003  7.101582e-002  7.419945e-002
 -1.259916e-001 -4.951899e-001  5.580233e-003  5.993818e-002
  3.257509e-001 -1.052597e-001 -1.399832e-001  1.860508e-001
 -8.828403e-003  2.685988e-001 -7.636670e-002 -8.282882e-003
  5.259598e-002

  0.000000e+000  4.125374e-003 -1.010667e-002 -4.212204e-003
 -6.686003e-003 -4.795311e-003  2.291189e-002  1.742930e-002
 -1.158955e-002 -1.063075e-002  4.485497e-003 -1.532520e-002
 -7.552958e-002  2.354256e-002  8.892547e-002 -2.728385e-002
  1.201922e-001  3.615293e-002 -7.700264e-003 -1.204368e-001
 -1.013221e-001  5.428781e-002 -4.577851e-002  1.636548e-001
  1.521239e-001  2.944589e-001 -1.863254e-001 -1.151520e-001
 -4.590997e-002 -7.678833e-002  3.348770e-002 -2.421344e-001
  2.754327e-001  3.090970e-001 -7.382097e-002 -1.418781e-001
  2.024664e-001  1.167525e-001 -1.826315e-001  5.048920e-002
  2.204386e-001  1.285448e-001 -1.063049e-001  5.309813e-002
 -4.157362e-002 -3.691704e-002 -1.366938e-001  9.600139e-002
  1.983365e-001  1.780654e-001  7.599406e-002 -5.278672e-002
 -4.957845e-002 -7.558463e-002 -2.831886e-001  2.396584e-001
  2.498302e-001

  0.000000e+000  5.909935e-003  1.357523e-003  1.148989e-002
  2.369916e-002  3.926233e-002 -3.722320e-002 -2.068377e-002
 -2.133659e-003 -6.986171e-003 -1.788871e-002  2.696407e-002
  3.721382e-002  8.630364e-002  4.968262e-003 -7.132381e-002
 -9.564396e-003  4.097515e-002 -4.214073e-002  4.422852e-002
  7.446652e-003  5.431307e-002  1.113859e-003  1.072675e-002
 -1.762414e-001  1.596812e-002  7.017851e-002 -1.302047e-001
  1.317289e-002  2.031665e-002 -1.440689e-002 -3.513842e-001
 -8.318060e-002  2.581857e-001 -5.279173e-002  1.091989e-001
 -1.059481e-001  1.119193e-001  1.667695e-001 -2.069972e-001
 -1.464831e-001 -1.501996e-001  2.036499e-001  1.282639e-001
  2.541165e-002  5.679550e-002 -6.688497e-002  4.243266e-002
 -2.573349e-001 -4.275369e-002  2.209916e-001  3.541681e-001
  1.962613e-001 -3.242687e-001 -3.697703e-002 -1.620706e-001
  2.938929e-001

  0.000000e+000 -2.479936e-003 -7.145178e-003  1.018900e-003
  5.392548e-003  1.159174e-002  3.963082e-002 -1.307249e-003
  1.712272e-002  3.749984e-002  6.945312e-002  3.624919e-002
  5.065713e-002  2.787457e-002 -6.106982e-002  3.044228e-002
 -9.692979e-002 -2.622279e-002  1.306702e-001  7.006658e-002
  4.479499e-002 -6.213680e-002  9.991786e-003 -2.257555e-002
 -1.104131e-001 -9.590697e-003 -4.123470e-003 -1.784017e-002
 -2.301679e-003  4.799646e-002 -6.690801e-002 -1.860519e-001
  1.073049e-001  1.550069e-001 -1.734245e-001 -9.169508e-002
  7.600432e-002  1.250694e-001  9.309161e-002  1.651365e-001
  3.417206e-001  7.368661e-003  2.628097e-001 -4.012174e-002
 -1.909465e-001 -1.976678e-001  4.556972e-001  1.258511e-001
 -3.728280e-001 -7.363246e-002 -2.456129e-001 -1.870045e-001
 -1.442957e-001  6.508098e-002  6.396520e-002 -4.518680e-002
  3.128658e-002

  0.000000e+000 -8.096099e-003  1.216468e-002  8.741321e-003
 -1.450770e-002 -1.299782e-002  4.796425e-002  2.704392e-002
  4.704812e-002  1.090982e-002  7.417454e-002 -1.988912e-003
  5.130943e-002 -2.819696e-002 -1.926434e-002 -6.182263e-003
 -3.001829e-002 -1.933129e-002  3.084574e-003 -6.161997e-002
  8.595858e-002  1.090246e-001 -7.816773e-002 -2.622062e-002
 -9.082875e-002 -2.233521e-001  4.522725e-003  1.080167e-001
 -5.717756e-002 -2.798877e-002  6.014321e-002  1.029032e-001
  1.343583e-001 -1.268615e-001 -1.473087e-001  8.334682e-002
  1.947128e-001  2.963527e-001  9.095841e-002 -2.342221e-002
 -4.287027e-002  4.761881e-002 -1.611473e-001 -2.230453e-001
 -3.361436e-002 -1.374469e-001  3.058236e-001 -1.255286e-001
  4.113608e-002 -1.724061e-001  1.623289e-001  4.028584e-001
  1.421116e-001  7.246376e-002 -3.779099e-001  2.576609e-001
 -6.472986e-002

  0.000000e+000 -7.351196e-003  8.928489e-003  4.237252e-003
  1.761011e-002  1.224598e-003 -5.534814e-002  3.015012e-002
  2.438292e-002 -3.944472e-002 -4.697355e-002 -1.887220e-002
  5.253027e-002  4.127628e-002  4.411789e-002 -6.322274e-002
  2.604344e-002  6.245810e-002 -2.071808e-001 -5.569850e-002
  1.298022e-001  4.426531e-002  3.285459e-002 -9.702647e-002
  3.876205e-003 -1.007986e-001  8.471219e-002 -1.336254e-002
 -1.308228e-001 -2.670293e-001  1.322429e-002  5.578685e-002
  1.480098e-001  2.316215e-001 -1.225405e-001 -8.887319e-002
 -1.282041e-001 -1.633164e-001  3.200559e-001 -9.289924e-002
 -2.882137e-003 -1.390997e-001 -2.735165e-001 -3.845938e-001
  4.450840e-002  1.779283e-001  5.632959e-003  2.482933e-001
  1.709814e-002 -2.845568e-002 -2.129220e-001 -1.084198e-001
  1.758839e-001  1.321928e-001  1.573134e-001  1.166007e-001
  2.372950e-001

  0.000000e+000  5.282066e-003 -7.717798e-003  3.677512e-003
 -1.109235e-002  9.849579e-003  1.297412e-002 -1.425570e-002
 -7.523647e-003  9.774321e-003  1.748507e-002 -2.249997e-002
 -1.479479e-002 -1.108330e-002  1.201811e-002 -5.404357e-003
  7.280807e-003 -2.928432e-002 -1.450813e-002 -6.150807e-003
 -5.659789e-002 -7.708829e-002 -7.386105e-002  2.064929e-002
  5.911208e-002 -1.709685e-002 -1.303834e-001  8.067697e-002
 -1.072687e-003  1.312688e-001 -9.935288e-002  6.324992e-002
  7.049382e-002 -5.247768e-002  3.476149e-002 -1.340031e-001
 -9.568607e-002 -7.174194e-002 -7.667275e-002 -3.576733e-002
  5.973699e-002  1.218050e-001 -3.672122e-002  2.206974e-001
 -5.009621e-002 -2.092915e-002 -1.014840e-001  1.198802e-001
 -3.099824e-002 -6.682360e-001 -1.105361e-001  1.249865e-001
  3.829411e-002 -2.289341e-001  2.712677e-001  4.071342e-001
  1.012532e-001

  0.000000e+000 -4.970227e-003 -9.191175e-003  7.620351e-003
 -2.454003e-002 -1.196767e-002  7.018730e-002  4.752053e-002
  3.680232e-002  1.759387e-002  6.393270e-002 -1.019324e-004
 -3.619579e-002 -2.803085e-002 -3.572009e-002 -1.779239e-002
 -3.161864e-003 -1.173585e-002  3.642915e-002 -9.006548e-002
  1.234678e-002  8.096303e-002 -1.234156e-001  1.826058e-002
  4.141374e-002  2.020516e-001  2.173229e-002 -4.474400e-002
 -1.654746e-001 -1.006765e-001 -1.253777e-002 -1.587963e-001
  2.640746e-001  1.350473e-001  2.085105e-001 -2.276853e-001
 -1.465345e-002  4.193870e-002  3.368268e-002 -7.042199e-002
  5.677669e-003  1.767013e-001 -1.159786e-001  1.007638e-001
  1.668813e-001 -1.642533e-003  3.380259e-002 -3.213773e-001
 -2.081772e-001 -1.540760e-001  1.811112e-001 -2.690619e-002
  3.310278e-001  3.224999e-001  2.197731e-001 -1.975690e-001
 -2.503625e-001

  0.000000e+000  4.264186e-003  1.437082e-003 -8.094129e-003
 -8.537020e-003  9.870166e-003 -4.569895e-003 -4.505563e-002
 -5.876186e-002  3.367499e-002 -5.263279e-002 -3.003293e-002
 -8.488959e-002  8.171806e-003  2.041542e-002 -5.544916e-002
  9.784830e-002  5.988961e-002 -6.833385e-002  4.719171e-003
 -8.746777e-002 -1.244969e-001 -5.299922e-002  1.242281e-001
  8.974741e-002 -1.033575e-001 -1.405956e-001 -8.818878e-003
  2.089563e-003 -2.060451e-003  2.231929e-001  1.014297e-001
  2.981614e-003  5.439025e-002 -9.630646e-002  2.016777e-002
 -3.799851e-002  2.231137e-001 -1.722527e-002  1.197898e-001
 -9.762493e-002  2.854779e-002 -1.319327e-001 -1.065508e-001
  2.101280e-001 -1.556577e-001 -2.274229e-003 -2.447290e-001
 -2.160742e-001  1.629236e-001  6.032256e-002  2.279840e-001
 -4.073219e-001  9.745307e-002  4.433883e-001  4.840174e-002
  2.676471e-001

  0.000000e+000 -1.828289e-003 -4.516949e-003  1.382343e-003
 -1.349345e-002 -4.611560e-003  5.507801e-003 -2.812489e-002
  4.962189e-003  7.071063e-002  8.109868e-002  7.015389e-002
 -2.126833e-002  4.314834e-002 -6.147231e-002 -5.810628e-002
 -2.326577e-002  1.265203e-004  8.248948e-002  1.489436e-001
 -3.525907e-002 -2.269819e-001 -6.475073e-002  1.714874e-001
  1.763657e-001 -1.752963e-001 -5.756121e-002  2.204488e-001
  1.021921e-002  9.016471e-002 -3.158220e-001  2.291798e-001
  1.413400e-002  1.446869e-002 -1.717536e-001 -1.121238e-001
  2.546782e-001 -1.580939e-001  3.218101e-001  9.961144e-002
  2.630382e-001 -6.897413e-002 -7.974441e-002  1.996694e-001
 -4.301773e-002 -5.851975e-002 -1.893440e-001 -1.738319e-002
  2.006988e-002  1.358723e-001  1.297409e-001  1.467544e-001
  2.101874e-001  7.858389e-002  3.196908e-003 -2.079717e-001
  1.566708e-001

  0.000000e+000 -1.197796e-002 -9.669065e-003 -6.742753e-003
  1.614002e-002 -4.642980e-002 -4.503120e-002  1.479540e-002
 -6.620698e-002 -2.045737e-002 -1.715168e-001  8.826126e-003
  2.550853e-002  1.395080e-002  9.264600e-002 -1.454031e-002
  9.776557e-002 -3.990130e-002 -1.402771e-001  1.146622e-001
 -1.899217e-001 -2.318028e-002  1.432045e-001  1.100926e-001
  4.449724e-002 -2.145583e-002  4.320148e-002  1.840914e-001
  9.339275e-002 -1.425208e-001  6.767129e-002 -1.471170e-001
 -8.583848e-002  2.368030e-003 -6.291539e-002 -1.590504e-001
  1.093044e-001  1.365236e-001  1.687066e-001 -1.274942e-001
 -5.895771e-002 -3.658599e-001 -2.466448e-001  3.319672e-001
  2.362477e-001 -4.455340e-002  2.615385e-001  8.825493e-002
  7.144258e-002 -1.859683e-001  1.641147e-001 -2.439401e-001
 -1.875456e-001 -1.405241e-002 -7.657071e-002 -1.550344e-002
 -1.502093e-001

  0.000000e+000 -1.115474e-002 -8.194724e-003  1.244297e-002
  7.165162e-002  3.825615e-002  9.284465e-002  1.344047e-002
 -8.276816e-004 -3.437812e-002 -2.554782e-002 -6.426411e-002
 -8.441603e-002 -5.951552e-002 -1.448536e-002 -3.639236e-002
 -9.371294e-002  3.352097e-002 -1.375489e-001 -5.359539e-002
 -1.248302e-001  2.833744e-001 -1.670429e-001 -1.735924e-003
  5.358729e-002  1.627068e-001  7.533767e-002 -1.649089e-001
  3.395514e-001  1.402645e-001  1.233221e-001 -6.734937e-002
  1.265624e-002 -2.262658e-001 -2.502264e-001 -2.467134e-001
 -3.836291e-001 -1.404827e-001  1.961761e-001  1.818873e-001
  2.537045e-001 -1.078491e-001  9.668756e-003 -8.107144e-002
  6.340087e-002 -1.602090e-001  2.291754e-002 -9.566853e-002
  1.715461e-001 -6.857095e-003  3.316367e-002  1.340873e-001
  3.096539e-002 -4.809280e-002 -2.029616e-002 -6.902922e-002
 -3.643924e-002

  0.000000e+000  2.018892e-002 -2.681127e-003  2.158274e-002
  1.796176e-002  2.846601e-002  2.149410e-002 -8.318715e-002
 -5.482120e-002 -8.418395e-002  9.266231e-003  5.133421e-002
 -2.640145e-002  4.670395e-002 -1.200286e-002  4.860697e-002
 -1.611377e-001  3.654263e-002  9.936667e-002  1.952537e-001
  1.430317e-001 -1.912697e-001 -6.869371e-003 -1.799919e-001
 -8.366571e-002 -4.087354e-002  1.883790e-002  4.054262e-001
  1.699716e-001  2.250252e-002  1.396373e-001 -2.279261e-001
  2.702778e-002 -9.130762e-002  1.903381e-001 -3.095703e-001
 -1.362101e-001  2.695656e-001 -1.870249e-002 -6.778762e-002
  6.794356e-002  1.691920e-001 -1.789487e-001 -2.291483e-001
 -2.095805e-001  7.613433e-002 -1.289942e-001 -2.103586e-003
  1.263866e-001 -2.120206e-002  1.396482e-001 -7.896620e-002
 -6.387938e-002 -9.354295e-002  2.547666e-003 -1.815283e-001
  1.549114e-001

  0.000000e+000 -1.041136e-003 -2.573925e-003  1.186463e-002
 -3.730870e-002 -3.537610e-003  7.922193e-002  1.188315e-002
 -3.498361e-002 -8.611635e-002  5.213902e-002 -3.639256e-002
 -4.399938e-002 -8.451471e-002 -2.359942e-002  1.723138e-001
  8.161199e-002 -1.847485e-001 -2.041785e-001  1.936547e-001
  2.500084e-001 -2.167396e-002 -3.672888e-001 -9.676976e-002
  2.176431e-002 -3.344559e-001 -1.660892e-001 -1.406894e-001
  2.154933e-001 -6.644798e-002  5.695488e-002 -1.364464e-001
 -3.829686e-003  1.504222e-001  1.454486e-002  2.152553e-001
  4.277502e-002  2.390899e-002 -1.181495e-001 -5.006551e-002
  8.168067e-002 -6.575198e-002 -1.281057e-001  3.043587e-002
  6.377754e-002 -3.649303e-001 -1.655042e-001  5.894444e-002
 -1.047864e-002  4.554715e-002 -2.247516e-002 -1.718690e-001
  1.663981e-001 -9.327688e-002  6.235994e-002 -6.183677e-003
 -1.527381e-001

  0.000000e+000 -1.963587e-002 -3.185510e-002 -1.484490e-002
 -7.280639e-002 -8.109894e-002  5.466298e-002  8.158823e-002
  6.124693e-003 -1.679500e-001 -1.639127e-001 -3.469490e-003
 -1.478368e-001 -6.460037e-002 -1.103098e-001  2.720993e-001
  7.802901e-002 -9.922731e-002  1.099740e-001 -1.495154e-001
  3.392731e-001  4.940026e-002  3.183104e-001 -1.866756e-001
  7.710904e-002  1.699630e-002 -2.384992e-001 -4.571885e-002
 -5.240778e-002  6.369230e-002  1.440308e-001  2.269344e-001
 -1.207024e-001  4.837777e-002 -7.454257e-002 -3.073703e-001
 -7.381574e-002 -7.176675e-002  1.347940e-001 -6.592644e-002
 -5.036000e-002  5.840846e-002  1.399958e-001  7.691443e-002
  5.930135e-002 -1.535000e-001 -4.244832e-002  1.261620e-001
 -1.792043e-001  5.385376e-002  2.782521e-001 -3.460635e-002
  3.749340e-003  2.506678e-002 -9.890376e-002  9.394471e-002
  4.404517e-002

  0.000000e+000  2.467945e-002  8.973897e-003 -2.698141e-002
 -1.639063e-001 -2.286536e-002  1.853275e-001  9.165412e-002
  1.851773e-002  3.598499e-002  4.550028e-001  5.814029e-003
 -5.082610e-001 -8.407205e-002  1.468064e-001 -1.374369e-002
 -2.448268e-001 -1.994199e-002  1.126031e-001 -7.569999e-002
  3.227476e-002 -1.648386e-002  1.839535e-002 -6.430100e-002
  2.908479e-002  1.612697e-001  9.607101e-002  1.188551e-001
  2.596188e-002 -2.373129e-001 -1.399971e-001 -1.275473e-002
 -1.460393e-002 -6.000263e-003  4.982739e-002  6.407046e-002
  3.228794e-002 -1.390555e-001 -1.517088e-002  2.919345e-002
 -6.604750e-002 -1.885805e-001 -1.115423e-001 -1.026818e-001
  1.338636e-001 -7.670401e-002 -3.668378e-002  9.184631e-002
 -1.719282e-001 -3.417180e-002  2.446264e-002  6.254696e-002
 -1.828789e-001 -1.523859e-001 -5.905481e-002  2.519188e-003
 -3.036432e-002

  0.000000e+000 -2.964476e-002 -4.230977e-002  4.009036e-002
  5.493394e-002  1.449297e-001  2.184904e-002  2.924047e-001
 -5.554239e-002 -4.695216e-002 -2.321332e-001  6.699745e-002
  3.919776e-002 -9.461532e-002  1.037608e-001  3.223034e-001
  9.760094e-002 -1.716229e-001 -6.913579e-002 -7.835918e-002
 -1.584604e-002 -2.459210e-001  2.459498e-001  9.990201e-002
 -1.703313e-003 -2.480105e-002  1.533960e-001 -1.201911e-001
 -9.214199e-002 -8.754073e-002 -2.400856e-001 -4.322213e-002
  1.966765e-001 -1.261957e-001  1.014066e-001  1.687511e-001
 -6.540113e-002 -6.397175e-002 -1.157808e-001  1.116168e-001
  2.525995e-001 -5.109530e-002 -3.402095e-002 -2.233458e-001
  4.321101e-002 -3.453378e-002  9.216665e-002 -9.667581e-002
  7.353304e-002 -9.413089e-002  2.290698e-001  5.399122e-002
 -1.090673e-002 -1.902229e-001  7.996171e-002 -1.309215e-001
  7.819957e-002

  0.000000e+000  2.125894e-002  1.841658e-003 -1.926382e-001
 -2.880902e-002 -5.236021e-002 -1.479005e-002 -6.604269e-002
  9.496553e-002  6.977393e-002 -1.607389e-002 -7.015402e-002
  2.496605e-002 -4.199485e-001  7.012932e-002  2.697973e-001
  2.943617e-001  1.182441e-001 -6.403126e-002  4.305733e-001
 -2.380867e-002 -1.937009e-001 -2.312437e-001 -3.034050e-002
 -8.222083e-002  1.607897e-001 -4.469790e-002  2.589094e-003
 -1.037529e-001  2.298106e-002 -2.337229e-002 -5.379368e-002
  6.724070e-002  3.487163e-002 -1.045577e-003 -2.047273e-001
  4.045810e-003 -2.061405e-001  6.420323e-002  4.325787e-002
 -1.589457e-001 -2.786719e-002  8.401958e-002 -1.020046e-001
  9.267060e-003  1.421650e-001  6.362635e-002 -6.895064e-003
 -4.918309e-002  1.804318e-002 -5.157871e-002  1.886464e-001
 -1.179818e-001  8.083779e-004 -1.477389e-001  2.578240e-002
 -8.435107e-002
