# Supplementary material for: New Data Indicate Larger Decline in Morphological Diversity in Split-Footed Lacewing Larvae than Previously Estimated
Source: Insects. 2025 Jan 27;16(2):125. doi: 10.3390/insects16020125 (PMC11855922; doi:10.3390/insects16020125)
Supplement: Supplementary file 1 [file insects-16-00125-s001.zip › insects-3012998-supplementary/Suppl Files Analysis Nymphidae/05/05.pcs]

DATA_NAME	PC1	PC2	PC3	PC4	PC5	PC6	PC7
0201_1	3.842029e-03	-1.671673e-02	-2.344058e-02	2.268455e-02	9.078872e-03	1.181582e-02	-1.741926e-02
0202_1	1.185556e-01	-3.699940e-02	1.677536e-02	3.498249e-02	-4.669925e-02	1.830260e-03	-5.030220e-03
0203_1	6.790670e-02	-3.506661e-02	-1.354325e-02	-3.902080e-02	-9.207918e-03	-2.535531e-02	-1.174327e-02
0204_1	9.068990e-02	1.871244e-02	1.355449e-02	2.582942e-02	1.839338e-02	2.755185e-03	1.045236e-04
0206_1	-3.086739e-02	3.853080e-02	-2.304268e-02	-4.485472e-03	-1.799714e-02	-8.677335e-03	-1.473068e-02
0207_1	5.505663e-02	-1.025030e-01	1.511803e-02	-4.191261e-02	-3.115469e-02	2.227874e-02	1.131376e-02
0208_1	-8.238312e-02	1.378342e-02	-1.093132e-02	-5.657948e-03	-6.540435e-03	8.721437e-03	-1.034605e-03
0209_1	-3.933705e-02	-1.103734e-02	-2.274499e-02	8.147719e-03	-1.169330e-02	1.330413e-02	-1.977342e-02
0210_1	6.858927e-02	2.086262e-02	1.046793e-02	2.163452e-02	-6.991378e-03	-3.783058e-03	1.228629e-02
0211_1	5.154377e-02	2.409119e-02	-4.750792e-03	5.772603e-03	3.346345e-03	-2.402280e-02	5.202066e-03
0212_1	5.096187e-02	2.689587e-02	-3.715822e-03	-3.431087e-03	1.677639e-02	-1.321971e-02	6.767106e-03
0213_1	-1.460944e-02	-1.853442e-02	-1.324368e-02	1.412541e-02	-2.486127e-03	6.702672e-03	6.436351e-03
0214_1	-3.614688e-02	-7.928540e-02	-2.255280e-02	1.600139e-02	6.953306e-03	6.313353e-03	8.051519e-03
0215_1	-3.608877e-03	3.597918e-02	2.126557e-04	2.003901e-02	-8.003231e-04	1.026352e-02	2.469049e-03
0216_1	-2.750753e-02	1.176704e-02	-8.468400e-03	1.051953e-02	4.698562e-03	2.565762e-03	7.894191e-03
0217_1	-1.566041e-02	5.289975e-03	-9.299396e-03	7.209816e-03	9.639550e-03	2.500417e-03	1.060777e-02
0218_1	2.087153e-03	-1.123574e-01	-3.006756e-02	6.965321e-04	4.322056e-02	-1.453568e-02	1.155809e-03
0219_1	8.638328e-02	3.204535e-02	8.446369e-03	1.616817e-02	-1.903955e-02	-6.404017e-03	1.666974e-03
0220_1	1.471956e-02	5.650977e-02	-3.173434e-03	-2.863749e-02	1.784266e-02	1.509840e-02	3.925172e-03
0222_1	8.518871e-02	1.062118e-02	1.655663e-02	-4.616071e-02	2.148520e-02	1.333889e-02	-7.080572e-03
0224_1	4.697840e-02	6.040808e-02	-1.772854e-04	-3.989542e-02	1.009071e-02	1.646652e-02	2.232881e-03
0225_1	3.778838e-02	1.522907e-02	-6.474667e-03	1.564971e-02	2.213022e-02	-1.468732e-02	7.056566e-04
0226_1	-7.689384e-02	3.008012e-02	1.178742e-02	-6.232192e-03	-1.785048e-02	-6.109456e-03	2.981084e-02
0227_1	-9.599861e-02	-7.712758e-03	-8.430273e-05	-7.285967e-04	-7.906881e-03	-4.310717e-03	1.756661e-02
0228_1	-9.127909e-02	1.901642e-02	-1.198473e-02	-2.365015e-02	-1.960209e-02	-1.891600e-02	6.303238e-04
0231_1	-8.642663e-02	-3.509900e-02	1.176845e-01	-2.774382e-03	1.311152e-02	-1.201078e-02	-1.226972e-02
0234_1	-3.467885e-02	3.130759e-02	2.076823e-02	1.939493e-02	7.388950e-04	7.458891e-03	-2.101959e-02
0243_1	-7.289789e-02	-3.823538e-03	4.441655e-03	2.084472e-02	1.479608e-02	1.938070e-02	1.967687e-03
0252_1	-7.199566e-02	8.005616e-03	-2.811746e-02	-1.711375e-02	-1.433270e-02	-8.762473e-03	-2.069324e-02
