# Supplementary material for: New Data Indicate Larger Decline in Morphological Diversity in Split-Footed Lacewing Larvae than Previously Estimated
Source: Insects. 2025 Jan 27;16(2):125. doi: 10.3390/insects16020125 (PMC11855922; doi:10.3390/insects16020125)
Supplement: Supplementary file 1 [file insects-16-00125-s001.zip › insects-3012998-supplementary/Suppl Files Analysis Nymphidae/05/05.txt]

[Analysis Information]

Results File : C:\Users\User\Documents\Simon\Uni\LMU\Master\Masterarbeit\Nymphidae\Analyse\05\05.pcr
Analyzed NEF File : C:\Users\User\Documents\Simon\Uni\LMU\Master\Masterarbeit\Nymphidae\Analyse\05\05.nef
Title of NEF File Data : 
Analyzed Date : Tue Apr 11 13:57:38 2023
Method of Analysis : Covariance
Number of Data : 29
Number of Harmonics : 20
Number of Analyzed Harmonics : 20
Constant Coefficient(s) : a1 b1 c1 
Number of Principal Components : 57
( = Number of Analyzed Coefficients (NAC) )
Number of Effective Principal Components : 7
( = Number of Principal Components whose proportion is larger than 1 / NAC )
Analyzed Coefficients : a2 b2 c2 a3 b3 c3 a4 b4 c4 a5 b5 c5 a6 b6 c6 a7 b7 c7 a8 b8 c8 a9 b9 c9 a10 b10 c10 a11 b11 c11 a12 b12 c12 a13 b13 c13 a14 b14 c14 a15 b15 c15 a16 b16 c16 a17 b17 c17 a18 b18 c18 a19 b19 c19 a20 b20 c20 

[Mean of Coefficients]

		a             	b             	c             	d             
	1	 1,000000E+000	-8,513758E-019	 2,048061E-018	 3,270392E-001
	2	-2,653303E-002	 9,685426E-002	 5,428115E-002	-5,983369E-002
	3	 5,255796E-002	 2,168578E-002	-5,566869E-002	 2,494685E-002
	4	 4,542884E-003	 5,071882E-002	-2,013037E-002	 8,513623E-003
	5	 4,173524E-003	 2,977171E-004	-1,714284E-002	 1,805642E-002
	6	 6,586333E-004	 1,846014E-002	-9,433631E-003	 5,963021E-003
	7	-6,233362E-003	-2,579642E-003	-3,751485E-003	 3,413144E-003
	8	-1,869971E-004	 6,098317E-003	-5,200168E-003	-5,301581E-005
	9	-5,477606E-003	-2,708497E-003	-1,535146E-003	-1,665510E-003
	10	-5,902957E-004	 1,065523E-003	-2,960000E-003	-6,727343E-004
	11	-3,502286E-003	-1,152207E-003	-8,527250E-004	-9,291006E-004
	12	 2,176213E-004	 3,524045E-004	-4,019863E-004	 1,027771E-003
	13	-1,387641E-003	 4,647400E-006	 1,158274E-003	 2,898249E-004
	14	 1,450680E-003	 5,250732E-004	 1,763300E-003	 4,414602E-004
	15	 2,819664E-004	-1,395224E-004	 8,525745E-004	-6,132291E-004
	16	 1,636363E-003	-4,233173E-004	 1,079365E-003	 6,245717E-004
	17	-1,847145E-004	-5,598648E-004	 7,169401E-004	-4,890053E-004
	18	 6,631075E-004	-2,344569E-004	 7,078214E-004	 3,862844E-004
	19	-3,697569E-004	 2,889160E-005	 4,558286E-004	-7,720474E-004
	20	 2,903222E-004	 2,404283E-004	-1,657880E-004	-2,646634E-004

[Std of Coefficients]

		a             	b             	c             	d             
	1	Constant      	Constant      	Constant      	 1,128569E-001
	2	 2,720769E-002	 2,886441E-002	 5,159359E-002	 4,945076E-002
	3	 3,030176E-002	 1,681520E-002	 1,814688E-002	 3,409182E-002
	4	 1,173359E-002	 1,528891E-002	 1,933054E-002	 2,462366E-002
	5	 1,605939E-002	 1,001087E-002	 1,114682E-002	 1,926454E-002
	6	 7,627102E-003	 7,705937E-003	 1,253172E-002	 1,242101E-002
	7	 9,567721E-003	 9,259205E-003	 1,002284E-002	 8,472263E-003
	8	 5,297722E-003	 6,058554E-003	 7,115445E-003	 6,594211E-003
	9	 6,819495E-003	 5,822339E-003	 6,236524E-003	 5,929155E-003
	10	 4,331690E-003	 5,114362E-003	 4,555123E-003	 5,787105E-003
	11	 4,877909E-003	 4,409306E-003	 3,682456E-003	 4,268577E-003
	12	 4,115069E-003	 3,808573E-003	 3,691925E-003	 3,509848E-003
	13	 3,085782E-003	 3,331905E-003	 3,089060E-003	 3,515480E-003
	14	 3,106500E-003	 3,888691E-003	 3,206027E-003	 3,145270E-003
	15	 2,690489E-003	 2,271722E-003	 3,714827E-003	 2,891244E-003
	16	 2,523769E-003	 2,822299E-003	 2,899857E-003	 2,772925E-003
	17	 2,220368E-003	 2,762165E-003	 2,487929E-003	 2,354648E-003
	18	 2,341152E-003	 1,989130E-003	 1,441670E-003	 2,225013E-003
	19	 2,560740E-003	 1,834060E-003	 1,869771E-003	 1,650567E-003
	20	 1,831779E-003	 1,791516E-003	 1,970330E-003	 2,050843E-003

[Eigenvalue and Proportion]

		Eigenvalue	Proportion(%)	Cumulative(%)	> 1/57
	Prin1	 4,032963E-003	       49,6922	       49,6922	*
	Prin2	 1,779151E-003	       21,9218	       71,6140	*
	Prin3	 7,234997E-004	        8,9146	       80,5286	*
	Prin4	 5,034131E-004	        6,2028	       86,7314	*
	Prin5	 3,441548E-004	        4,2405	       90,9719	*
	Prin6	 1,713690E-004	        2,1115	       93,0834	*
	Prin7	 1,432844E-004	        1,7655	       94,8489	*
	Prin8	 9,070385E-005	        1,1176	       95,9665	
	Prin9	 7,928241E-005	        0,9769	       96,9434	
	Prin10	 5,325506E-005	        0,6562	       97,5995	
	Prin11	 3,526528E-005	        0,4345	       98,0341	
	Prin12	 3,179555E-005	        0,3918	       98,4258	
	Prin13	 2,050083E-005	        0,2526	       98,6784	
	Prin14	 1,925299E-005	        0,2372	       98,9157	
	Prin15	 1,771993E-005	        0,2183	       99,1340	
	Prin16	 1,351046E-005	        0,1665	       99,3005	
	Prin17	 1,308938E-005	        0,1613	       99,4617	
	Prin18	 1,039727E-005	        0,1281	       99,5899	
	Prin19	 6,854181E-006	        0,0845	       99,6743	
	Prin20	 6,310145E-006	        0,0778	       99,7521	
	Prin21	 5,454281E-006	        0,0672	       99,8193	
	Prin22	 5,125174E-006	        0,0631	       99,8824	
	Prin23	 3,356002E-006	        0,0414	       99,9238	
	Prin24	 2,458442E-006	        0,0303	       99,9541	
	Prin25	 1,458423E-006	        0,0180	       99,9720	
	Prin26	 1,133855E-006	        0,0140	       99,9860	
	Prin27	 7,577374E-007	        0,0093	       99,9953	
	Prin28	 3,783502E-007	        0,0047	      100,0000	
	Prin29	 7,191417E-019	        0,0000	      100,0000	
	Prin30	 3,044424E-019	        0,0000	      100,0000	
	Prin31	 1,598849E-019	        0,0000	      100,0000	
	Prin32	 3,461455E-020	        0,0000	      100,0000	
	Prin33	 2,879525E-020	        0,0000	      100,0000	
	Prin34	 2,060952E-020	        0,0000	      100,0000	
	Prin35	 1,542852E-020	        0,0000	      100,0000	
	Prin36	 9,547763E-021	        0,0000	      100,0000	
	Prin37	 7,075831E-021	        0,0000	      100,0000	
	Prin38	 4,970527E-021	        0,0000	      100,0000	
	Prin39	 3,293143E-021	        0,0000	      100,0000	
	Prin40	 2,164867E-021	        0,0000	      100,0000	
	Prin41	 1,771146E-021	        0,0000	      100,0000	
	Prin42	 1,092299E-021	        0,0000	      100,0000	
	Prin43	 4,236879E-022	        0,0000	      100,0000	
	Prin44	-5,753010E-022	        0,0000	      100,0000	
	Prin45	-1,375374E-021	        0,0000	      100,0000	
	Prin46	-1,763474E-021	        0,0000	      100,0000	
	Prin47	-3,346592E-021	        0,0000	      100,0000	
	Prin48	-4,131375E-021	        0,0000	      100,0000	
	Prin49	-4,336623E-021	        0,0000	      100,0000	
	Prin50	-6,930229E-021	        0,0000	      100,0000	
	Prin51	-7,878559E-021	        0,0000	      100,0000	
	Prin52	-1,048151E-020	        0,0000	      100,0000	
	Prin53	-1,477929E-020	        0,0000	      100,0000	
	Prin54	-2,209126E-020	        0,0000	      100,0000	
	Prin55	-4,196966E-020	        0,0000	      100,0000	
	Prin56	-8,772243E-020	        0,0000	      100,0000	
	Prin57	-1,214592E-019	        0,0000	      100,0000	

	Total Variance :	8,115895E-003
