# Supplementary material for: New Data Indicate Larger Decline in Morphological Diversity in Split-Footed Lacewing Larvae than Previously Estimated
Source: Insects. 2025 Jan 27;16(2):125. doi: 10.3390/insects16020125 (PMC11855922; doi:10.3390/insects16020125)
Supplement: Supplementary file 1 [file insects-16-00125-s001.zip › insects-3012998-supplementary/Suppl Files Analysis Nymphidae/06/06.chc]

0201_1 29 11 0	000000E+00 34560 6 7 0 7 7 7 7 7 0 7 7 7 7 7 7 7 7 0 7 7 7 7 7 7 7 7 7 7 7 7 6 7 7 7 7 7 7 7 7 6 7 7 7 7 6 7 7 7 6 7 7 7 6 7 7 6 7 7 6 7 7 6 7 6 7 6 7 7 6 7 6 7 6 7 6 7 6 7 6 6 7 6 7 6 6 7 6 6 7 6 6 7 6 6 7 6 6 6 7 6 6 6 6 6 7 6 6 6 6 6 6 6 6 6 6 6 6 6 6 6 6 6 6 6 6 6 6 6 6 5 6 6 6 6 6 6 5 6 6 6 6 5 6 6 6 6 5 6 6 6 5 6 6 5 6 6 6 5 6 6 5 6 6 5 4 3 2 2 3 2 3 2 2 3 2 3 2 2 3 2 3 2 3 2 3 2 3 3 2 3 3 …
0202_1 114 12 0	000000E+00 35742 5 4 4 4 4 4 4 4 4 4 4 5 4 4 4 4 4 4 5 4 4 4 4 5 4 4 4 4 5 4 4 5 4 4 5 4 4 5 4 5 4 4 5 4 5 4 5 4 4 5 4 5 4 5 4 6 6 0 0 0 0 0 0 1 0 0 0 0 0 0 1 0 0 0 0 0 0 1 0 0 0 0 0 0 0 0 1 0 0 0 0 0 0 0 0 0 1 0 0 0 0 0 0 0 0 0 0 0 0 0 0 0 0 0 0 0 0 0 0 0 0 0 0 0 0 0 7 0 0 0 0 0 7 0 0 0 7 0 0 0 7 0 7 0 0 7 0 7 0 7 0 7 0 7 7 0 7 7 0 7 7 7 0 7 7 7 7 7 7 7 6 7 7 7 6 7 7 6 7 7 6 7 6 7 6 7 6 6 7 6 6 …
0203_1 64 12 0	000000E+00 43375 6 6 0 0 7 0 0 7 0 0 7 0 0 0 7 0 0 7 0 0 7 0 0 0 7 0 0 7 0 0 7 0 0 7 0 0 7 0 0 7 0 7 0 0 7 0 7 0 0 7 0 7 0 7 0 7 0 0 7 7 0 7 0 7 0 7 0 7 0 7 7 0 7 0 7 7 0 7 7 0 7 7 0 7 7 7 0 7 7 7 7 0 7 7 7 7 7 7 7 7 7 7 7 7 7 7 7 6 7 7 7 6 7 7 6 7 7 6 7 6 7 6 7 6 6 7 6 6 7 6 6 6 7 6 6 6 6 6 6 6 6 6 6 6 6 6 6 6 6 5 6 6 6 5 6 6 6 5 6 6 5 6 5 6 6 5 6 5 4 4 3 4 3 3 3 4 3 3 4 3 3 4 3 3 4 3 3 4 3 3 4 …
0204_1 52 8 0	000000E+00 41880 5 4 4 4 4 4 4 5 4 4 4 4 5 4 4 4 5 4 4 5 4 4 5 4 4 5 4 5 4 6 6 0 0 0 0 0 0 0 0 0 0 0 0 0 0 0 0 0 0 0 0 0 0 0 0 7 0 0 0 0 0 0 0 0 7 0 0 0 0 0 7 0 0 0 7 0 0 0 0 7 0 0 0 7 0 0 7 0 0 7 0 0 7 0 7 0 0 7 0 7 0 0 7 0 7 0 7 0 7 0 7 0 7 7 0 7 7 7 0 7 7 7 7 6 7 7 7 6 7 7 6 7 6 7 6 7 6 7 6 6 7 6 6 6 7 6 6 6 6 7 6 6 6 6 6 6 6 6 6 7 6 6 6 5 6 6 6 6 6 6 6 6 5 6 6 6 6 5 6 6 6 5 4 4 3 4 4 3 4 3 4 …
0206_1 57 16 0	000000E+00 34503 6 6 7 7 7 7 7 7 7 7 7 7 7 6 7 7 6 7 7 6 7 6 7 7 6 7 6 7 6 6 7 6 7 6 6 7 6 6 7 6 6 7 6 6 7 6 6 6 7 6 6 6 6 7 6 6 6 6 7 6 6 6 6 6 6 6 7 6 6 6 6 6 6 6 6 6 6 7 6 6 6 6 6 6 6 6 6 6 6 6 6 6 6 6 6 6 6 6 6 6 6 6 5 6 6 6 6 6 6 6 6 6 6 6 6 6 6 5 6 6 6 6 6 6 6 5 4 3 4 4 3 4 3 4 4 3 4 4 3 4 4 3 4 4 4 4 4 3 4 4 4 4 4 5 4 4 4 6 6 0 7 0 7 0 7 0 7 0 7 7 7 7 7 7 0 7 7 7 7 6 7 7 7 7 7 7 6 7 7 6 7 …
0207_1 50 10 0	000000E+00 36264 5 4 4 4 4 4 5 4 4 4 4 6 6 0 7 7 0 7 0 0 7 0 0 0 7 0 0 0 0 0 0 0 0 7 0 0 0 0 7 0 0 0 0 7 0 0 0 7 0 0 7 0 0 7 0 0 7 0 0 7 0 7 0 7 0 7 0 7 7 0 7 7 7 0 7 7 7 7 7 7 7 6 7 7 7 6 7 7 7 6 7 7 6 7 7 6 7 6 7 7 6 7 6 7 7 6 7 6 7 6 7 6 7 6 7 6 6 7 6 7 6 6 7 6 6 6 7 5 6 5 4 4 4 3 4 3 4 3 4 3 4 4 3 4 3 4 3 4 4 3 4 4 3 4 4 4 4 3 4 4 4 4 4 4 4 4 4 4 4 4 4 4 4 4 4 4 4 4 4 4 4 4 5 4 4 4 5 4 4 6 6 …
0208_1 71 16 0	000000E+00 30539 6 6 6 0 0 7 0 0 0 7 0 0 0 7 0 0 7 0 0 7 0 0 7 0 7 0 7 7 0 7 7 0 7 7 7 0 7 7 7 7 7 7 7 7 7 7 7 7 6 7 7 7 6 7 7 7 6 7 6 7 7 6 7 6 7 6 7 6 7 6 7 6 7 6 6 7 6 6 7 6 6 6 7 6 6 6 6 7 6 6 6 6 6 6 6 7 6 6 6 6 6 6 6 6 6 6 6 6 6 5 6 6 6 6 6 6 6 6 5 6 6 6 6 6 6 5 6 6 6 6 6 5 6 6 6 5 6 6 5 6 5 6 5 5 6 5 4 4 3 3 3 3 3 3 3 3 3 2 3 3 3 3 3 3 3 3 3 3 3 3 3 4 3 3 4 3 4 3 4 4 6 6 7 7 7 7 6 7 7 7 7 …
0209_1 105 18 0	000000E+00 46886 5 4 4 4 4 4 4 5 4 4 4 5 4 4 6 6 0 0 0 0 0 0 7 0 0 0 0 0 0 0 0 0 7 0 0 0 0 0 7 0 0 0 0 7 0 0 0 7 0 0 0 7 0 0 7 0 0 7 0 7 0 7 0 0 7 7 0 7 0 7 0 7 0 7 0 7 7 0 7 0 7 7 0 7 7 0 7 7 7 7 0 7 7 7 7 7 7 6 7 7 7 6 7 7 6 7 6 7 6 7 6 6 7 6 7 6 6 7 6 6 7 6 6 7 6 6 7 6 6 6 7 6 6 6 6 7 6 6 6 6 6 6 6 5 3 3 4 3 3 4 3 4 3 3 4 3 3 4 3 4 3 4 3 4 3 4 3 4 3 4 3 4 4 3 4 4 3 4 4 4 3 4 4 4 3 4 4 4 4 3 4 …
0210_1 71 18 0	000000E+00 38451 5 4 4 4 5 6 6 0 0 0 0 7 0 0 0 0 7 0 0 0 0 7 0 0 0 0 7 0 0 0 7 0 0 0 7 0 0 0 7 0 0 7 0 0 7 0 0 7 0 7 0 0 7 0 7 0 7 0 7 0 7 7 0 7 0 7 7 7 0 7 7 7 7 7 7 7 7 7 7 7 7 6 7 7 7 6 7 7 6 7 6 7 6 7 6 7 6 7 6 6 7 6 6 6 7 6 6 6 6 6 7 6 6 6 6 6 6 6 6 6 6 6 6 6 6 6 5 5 4 4 3 4 4 4 4 4 4 4 3 4 4 4 4 4 4 4 4 3 4 4 4 4 4 4 4 4 4 4 4 4 4 4 4 4 4 4 4 4 4 4 4 5 4 4 6 6 0 0 0 0 7 0 0 0 0 7 0 0 0 0 7 …
0211_1 53 14 0	000000E+00 45101 5 4 4 4 5 4 6 6 7 0 0 7 0 0 7 0 0 0 7 0 0 7 0 0 0 7 0 0 0 7 0 0 0 7 0 0 0 7 0 0 0 7 0 0 0 7 0 0 0 7 0 0 0 7 0 0 7 0 0 0 7 0 0 7 0 7 0 0 7 0 7 0 7 0 7 0 7 0 7 0 7 0 7 7 0 7 7 0 7 7 7 0 7 7 7 7 7 7 7 7 7 7 7 7 6 7 7 6 7 7 6 7 7 6 7 6 7 6 6 7 6 7 6 6 7 6 6 6 7 6 6 6 6 7 6 6 6 6 6 6 6 6 7 6 6 6 6 6 6 6 6 5 6 6 6 6 6 6 6 6 6 5 6 6 6 6 5 6 6 6 6 5 6 6 5 3 4 3 4 3 4 3 4 3 4 4 3 4 3 4 3 …
0212_1 70 14 0	000000E+00 52138 5 4 4 4 5 4 4 4 5 4 5 4 4 5 4 5 5 4 5 5 6 6 6 0 0 0 0 7 0 0 0 0 7 0 0 0 0 0 7 0 0 0 7 0 0 0 0 7 0 0 0 7 0 0 7 0 0 0 7 0 0 7 0 0 7 0 0 7 0 7 0 0 7 0 7 0 7 0 7 0 7 0 7 0 7 0 7 7 0 7 7 0 7 7 7 0 7 7 7 7 7 7 7 7 7 0 7 7 7 7 7 7 7 7 7 7 7 7 7 6 7 7 7 7 6 7 7 6 7 6 7 6 6 7 6 6 6 6 7 6 6 6 6 5 6 6 6 6 6 5 6 6 5 6 5 5 4 5 4 4 3 4 4 3 4 3 4 3 4 3 4 3 4 3 4 3 4 3 4 3 4 3 4 3 4 3 4 3 4 4 3 …
0213_1 96 18 0	000000E+00 49574 5 4 4 4 4 4 4 5 4 4 4 4 6 6 6 0 0 0 7 0 0 0 7 0 0 0 0 7 0 0 0 7 0 0 0 7 0 0 0 7 0 0 0 7 0 0 7 0 0 0 7 0 0 7 0 0 7 0 7 0 0 7 0 7 0 0 7 0 7 0 7 0 7 0 7 0 7 7 0 7 0 7 7 0 7 7 0 7 7 7 0 7 7 7 7 7 7 7 7 7 7 7 7 6 7 7 7 6 7 6 7 7 6 7 6 6 7 6 7 6 6 7 6 6 7 6 6 6 7 6 6 6 6 7 6 6 6 6 6 6 7 6 6 6 6 6 6 6 6 6 6 6 6 6 6 6 5 4 3 4 3 3 4 3 4 3 4 3 4 3 4 3 4 3 4 3 4 3 4 3 4 4 3 4 4 3 4 4 3 4 4 …
0214_1 85 7 0	000000E+00 48597 5 4 6 6 0 7 0 7 0 7 0 7 0 7 0 7 0 7 0 0 7 0 7 0 7 0 7 0 7 0 7 0 7 0 7 0 7 0 7 7 0 7 0 7 0 7 0 7 7 0 7 0 7 7 0 7 7 0 7 7 0 7 7 7 0 7 7 7 0 7 7 7 7 7 0 7 7 7 7 7 7 7 7 7 7 6 7 7 7 7 6 7 7 6 7 6 7 7 6 6 7 6 7 6 7 6 6 7 6 6 6 7 6 6 6 6 6 6 5 4 3 4 4 4 3 4 4 3 4 4 4 3 4 4 3 4 4 3 4 4 4 3 4 4 4 3 4 4 4 4 3 4 4 4 4 4 3 4 4 4 4 4 4 3 4 4 4 4 4 4 4 4 4 4 4 4 4 4 4 4 4 4 4 4 4 4 4 4 4 4 6 …
0215_1 101 12 0	000000E+00 48869 5 4 4 4 4 4 4 5 4 4 4 4 5 4 4 5 4 4 5 4 4 5 4 4 5 4 5 4 5 4 5 4 5 5 4 5 5 4 5 5 5 5 5 5 5 6 6 6 0 0 0 0 1 0 0 0 0 1 0 0 0 0 0 0 1 0 0 0 0 0 0 0 0 1 0 0 0 0 0 0 0 0 0 0 0 0 0 0 0 7 0 0 0 0 0 0 7 0 0 0 0 7 0 0 7 0 0 7 0 7 0 7 0 7 7 0 7 7 7 7 0 7 7 7 7 7 7 7 6 7 7 7 7 6 7 7 6 7 7 6 7 6 7 6 7 6 7 6 7 6 6 7 6 6 7 6 6 7 6 6 6 6 7 6 5 5 4 3 4 4 4 4 3 4 4 4 3 4 4 4 4 3 4 4 4 4 3 4 4 4 4 …
0218_1 129 11 0	000000E+00 53582 5 4 4 4 4 4 4 5 4 4 5 4 4 6 6 0 7 0 0 0 7 0 0 0 0 7 0 0 0 7 0 0 0 0 7 0 0 0 7 0 0 0 0 7 0 0 0 7 0 0 7 0 0 0 7 0 0 0 7 0 0 7 0 0 7 0 0 7 0 0 7 0 0 7 0 7 0 7 0 0 7 0 7 7 0 7 0 7 0 7 7 0 7 7 0 7 7 0 7 7 7 0 7 7 7 7 0 7 7 7 7 7 7 7 7 6 7 7 7 7 7 6 7 7 6 7 7 6 7 6 7 7 6 7 6 6 7 6 7 6 7 6 6 7 6 6 7 6 6 6 7 6 6 6 6 7 6 6 6 6 6 6 6 7 6 6 6 6 6 6 6 5 6 6 6 6 6 6 6 6 5 6 6 6 6 5 6 6 6 5 6 …
0219_1 41 11 0	000000E+00 44143 5 4 4 4 4 5 6 6 0 0 0 0 7 0 0 0 0 7 0 0 0 0 0 7 0 0 0 0 7 0 0 0 0 7 0 0 0 0 7 0 0 0 7 0 0 0 7 0 0 0 7 0 0 0 7 0 0 7 0 0 0 7 0 0 7 0 7 0 0 7 0 0 7 0 7 0 7 0 0 7 0 7 0 7 7 0 7 0 7 7 0 7 7 0 7 7 7 0 7 7 7 7 7 7 7 7 7 7 6 7 7 6 7 7 6 7 6 7 6 6 7 6 7 6 6 6 7 6 6 6 6 7 6 6 6 6 6 6 7 6 6 6 6 6 6 6 6 6 6 6 6 6 6 6 6 5 6 6 6 6 6 6 6 5 6 6 6 6 5 4 4 4 4 3 4 3 4 4 3 4 4 3 4 4 3 4 4 3 4 4 3 …
0222_1 72 13 0	000000E+00 47849 5 4 4 4 4 4 4 4 4 4 4 4 4 5 4 4 4 4 5 4 4 5 4 4 6 6 0 0 0 0 7 0 0 0 0 7 0 0 0 7 0 0 0 7 0 0 0 7 0 0 0 7 0 0 0 7 0 0 7 0 0 7 0 0 7 0 0 7 0 0 7 0 0 7 0 0 7 0 7 0 7 0 0 7 0 7 0 7 0 7 0 7 0 7 0 7 0 7 0 7 7 0 7 7 0 7 7 0 7 7 7 0 7 7 7 7 7 7 7 7 7 7 7 7 7 7 6 7 7 6 7 7 6 7 6 7 6 7 6 7 6 6 7 6 6 7 6 7 6 6 6 7 6 6 6 6 6 6 7 6 6 6 6 6 6 6 6 6 6 6 6 6 6 6 6 5 6 6 6 6 6 6 5 6 6 6 6 5 6 6 5 …
0225_1 92 14 0	000000E+00 48679 5 4 4 6 6 0 0 0 0 0 7 0 0 0 0 0 0 7 0 0 0 0 7 0 0 0 0 7 0 0 0 7 0 0 0 7 0 0 0 7 0 0 7 0 0 7 0 0 7 0 0 7 0 7 0 7 0 0 7 0 7 0 7 0 7 0 7 0 7 7 0 7 7 0 7 7 0 7 7 7 7 7 7 7 0 7 7 7 7 6 7 7 7 7 7 6 7 7 6 7 7 6 7 6 7 6 7 6 7 6 7 6 6 7 6 6 7 6 6 6 7 6 6 6 6 7 6 6 6 6 6 6 6 6 6 6 6 6 6 6 6 6 6 6 6 5 6 6 6 6 5 6 6 5 6 6 5 6 6 5 5 4 4 3 4 3 4 3 4 3 4 3 4 3 3 4 3 4 3 4 3 4 3 4 3 4 3 4 3 4 3 …
0226_1 62 14 0	000000E+00 36055 6 6 0 0 0 7 0 0 0 0 7 0 0 0 7 0 7 0 0 7 0 7 0 7 0 7 0 7 0 7 0 7 7 0 7 0 7 7 0 7 7 7 0 7 7 7 7 7 0 7 7 7 7 7 7 7 7 6 7 7 7 7 7 6 7 7 6 7 7 6 7 6 7 7 6 7 6 7 6 6 7 6 7 6 6 7 6 7 6 6 6 7 6 6 6 7 6 6 6 6 6 7 6 6 6 6 6 6 6 6 6 6 6 6 6 6 6 6 6 6 6 6 6 6 6 6 6 6 6 5 6 6 6 6 5 6 6 5 5 4 4 4 3 4 3 4 3 4 3 4 3 3 4 3 4 3 4 3 4 3 4 3 4 3 4 3 4 4 3 4 4 3 4 4 3 4 4 3 4 4 3 4 4 6 6 0 7 0 7 0 7 …
0227_1 51 13 0	000000E+00 26044 6 6 0 0 0 0 7 0 0 0 0 7 0 0 0 0 7 0 0 0 7 0 0 7 0 0 0 7 0 0 7 0 0 7 0 0 7 0 7 0 7 0 7 0 7 0 7 0 7 7 0 7 7 0 7 7 7 7 0 7 7 7 7 7 7 7 7 7 6 7 7 7 7 7 7 6 7 7 7 6 7 7 6 7 7 6 7 7 6 7 6 7 7 6 7 6 7 6 7 7 6 7 6 7 6 7 6 7 6 7 6 7 6 7 6 6 7 6 7 6 6 7 6 6 7 6 6 7 6 6 6 6 7 6 6 6 6 6 6 7 6 6 6 6 6 6 6 6 6 6 6 6 6 6 6 6 6 6 6 6 6 6 5 6 6 6 6 6 6 6 5 6 6 6 6 6 5 6 6 6 6 5 6 6 6 6 5 6 6 6 5 …
0228_1 46 9 0	000000E+00 40265 6 6 0 7 0 7 0 7 0 7 0 7 0 7 0 7 0 7 0 7 7 0 7 0 7 0 7 7 0 7 7 0 7 7 7 0 7 7 7 7 7 0 7 7 7 7 7 7 7 7 7 7 7 7 7 7 6 7 7 7 7 6 7 7 7 6 7 7 6 7 6 7 6 7 6 7 6 7 6 7 6 7 6 6 7 6 6 7 6 6 6 7 6 6 6 7 6 6 6 6 6 7 6 6 6 6 6 6 6 6 6 6 6 6 6 6 6 6 6 6 6 6 6 6 6 6 6 5 6 6 6 6 6 5 6 6 6 6 5 6 6 6 6 6 5 6 6 5 6 6 6 5 4 3 3 4 3 3 3 3 3 3 3 3 4 3 3 3 4 3 3 3 4 3 4 3 4 3 4 3 4 4 3 4 4 4 4 6 6 0 7 …
0231_1 53 16 0	000000E+00 37736 5 4 4 4 4 4 4 5 4 4 4 4 6 6 0 0 0 0 0 0 0 0 0 0 0 0 0 0 0 7 0 0 0 0 0 0 0 0 7 0 0 0 0 0 0 7 0 0 0 0 7 0 0 0 0 7 0 0 0 7 0 0 7 0 0 0 7 0 0 7 0 0 7 0 0 0 7 0 7 0 7 0 7 0 7 7 7 0 7 7 7 0 7 0 7 7 7 7 6 7 7 7 7 7 0 7 7 7 7 6 7 7 6 7 7 7 7 7 7 6 7 7 6 7 6 7 6 6 7 7 6 7 6 7 6 7 6 6 7 6 7 6 6 6 7 6 6 6 7 6 6 6 6 6 6 6 6 6 6 6 6 6 6 6 6 5 6 6 6 6 5 6 6 5 6 6 5 6 6 5 5 4 4 3 4 3 3 4 3 4 3 …
0234_1 65 13 0	000000E+00 26062 6 6 6 0 7 0 0 7 0 7 0 7 0 7 0 7 7 0 7 0 0 7 7 0 7 7 7 6 7 7 0 7 7 7 7 7 7 7 6 7 6 7 7 6 7 7 7 7 6 7 6 7 7 6 7 6 7 7 6 6 7 6 7 6 7 6 6 7 7 6 7 6 6 7 6 7 6 6 7 6 7 6 6 6 6 7 6 6 6 6 7 6 6 6 7 6 6 6 7 6 6 6 6 7 6 6 6 6 6 6 7 6 6 6 6 6 6 6 6 7 6 6 6 6 6 6 6 6 6 6 6 6 6 6 6 6 6 6 6 6 6 6 6 6 6 6 6 6 6 6 6 6 6 6 6 5 6 6 6 6 6 6 6 6 6 6 6 5 6 6 6 6 6 6 6 5 6 6 6 6 6 6 5 6 6 6 6 6 6 5 6 …
0243_1 44 12 0	000000E+00 25261 6 6 6 7 6 7 7 6 7 7 7 6 7 7 6 7 7 7 6 7 7 7 6 7 7 7 6 7 7 6 7 6 7 6 7 6 7 6 6 7 6 7 6 7 6 6 7 6 7 6 7 6 6 7 6 6 7 6 7 6 6 7 6 6 7 6 6 7 6 6 7 6 6 7 6 6 7 6 6 7 6 6 6 7 6 6 6 7 6 6 6 7 6 6 6 6 7 6 6 6 6 7 6 6 6 6 7 6 6 6 6 6 7 6 6 6 6 6 6 7 6 6 6 6 6 6 6 7 6 6 6 6 6 6 6 6 6 6 6 7 6 6 6 6 6 6 6 6 6 6 6 6 6 6 6 6 6 6 6 6 6 6 6 6 6 6 6 6 6 6 6 6 6 6 6 6 6 6 6 6 6 5 6 6 6 6 6 6 6 6 6 …
0252_1 75 15 0	000000E+00 25372 5 4 4 4 4 5 4 4 5 4 5 4 4 5 4 5 4 5 6 6 0 0 0 0 1 0 0 0 0 1 0 0 0 0 0 0 0 0 0 0 7 0 0 0 0 0 0 0 7 0 0 0 0 7 0 0 0 7 0 0 7 0 0 7 0 7 0 7 0 7 0 7 0 7 0 7 7 0 7 7 7 0 7 7 7 7 7 7 7 7 7 7 7 6 7 7 7 6 7 7 6 7 6 7 6 7 6 7 7 6 7 6 7 7 6 7 6 6 7 6 7 6 6 7 6 6 7 6 6 6 7 6 6 6 6 6 7 6 6 6 6 6 6 6 7 6 6 6 6 6 6 6 6 6 6 6 6 6 6 6 6 6 6 6 6 6 6 6 6 5 6 6 6 6 6 6 6 6 6 5 6 6 6 6 6 6 6 5 6 6 6 …
