# Supplementary material for: New Data Indicate Larger Decline in Morphological Diversity in Split-Footed Lacewing Larvae than Previously Estimated
Source: Insects. 2025 Jan 27;16(2):125. doi: 10.3390/insects16020125 (PMC11855922; doi:10.3390/insects16020125)
Supplement: Supplementary file 1 [file insects-16-00125-s001.zip › insects-3012998-supplementary/Suppl Files Analysis Nymphidae/06/06.nef]

#CONST 1 1 1 0
#HARMO 20
0201_1
  1.0000000e+00 -1.8663685e-19  3.7094074e-17  1.7925265e-01
 -7.5822951e-02 -4.5202624e-02  4.9199921e-02 -1.0381424e-01
  1.1975251e-01 -6.4285816e-02  5.3148122e-02  1.2380559e-02
 -1.5431481e-02 -2.7663697e-02  6.6579324e-02 -5.8763723e-04
  3.0143858e-02 -3.1801328e-02  2.4290049e-02 -4.4931030e-02
  1.0381838e-02  1.1003645e-02  3.0885173e-03 -4.1173175e-02
  3.2819829e-02  9.3483377e-03  2.6676075e-02  1.4096110e-02
 -2.1842557e-02  1.1371852e-02  1.5718913e-02 -1.5039483e-03
 -7.8612940e-03 -2.1741700e-03 -1.3896036e-03  1.9067678e-03
 -5.0690823e-03 -5.7081190e-03 -2.3674042e-03 -1.7650242e-02
  2.6536154e-03 -9.6921762e-03 -7.0751136e-03  1.1485431e-03
 -2.3465384e-03 -7.6439838e-03  9.3170413e-03 -6.5756921e-03
  6.0750189e-03 -6.0068084e-03  2.2603291e-03 -8.0012644e-03
  8.1279545e-03  6.3847987e-03  2.7087405e-03 -2.1755878e-04
  4.9777296e-04  2.0679110e-03 -1.4347887e-03  2.1509736e-03
 -6.4149131e-03  2.5842470e-03 -2.0813404e-03 -5.3735237e-04
 -1.8716237e-03 -2.9818064e-03  1.1150712e-03 -5.5097551e-03
 -9.9613486e-04  1.1305004e-03 -2.6936388e-03 -4.8387209e-03
 -5.2642418e-04 -3.8188263e-03  5.5777104e-04  2.1136397e-04
 -4.1884707e-04 -2.9794460e-03 -7.2551992e-05 -2.0291580e-03
0202_1
  1.0000000e+00 -1.5617865e-17  2.1474564e-17  1.1213282e-01
 -4.3011798e-02  2.8236427e-02  7.4596983e-03 -1.0557103e-01
  3.0999551e-02 -8.0687454e-02  9.8189425e-02  4.6756069e-02
 -4.0906025e-02  1.1398141e-03  7.7685072e-02 -5.0641991e-03
 -1.1165934e-02 -3.0321287e-02  3.1050605e-02 -7.0239154e-02
  2.1262093e-02  2.0319313e-02 -5.5275218e-03 -1.6760457e-02
 -2.1134424e-02 -2.3316063e-03  3.3738334e-02 -3.6324312e-02
  1.6371306e-03  3.0013715e-02  2.0504636e-03 -1.9076455e-02
 -6.7210524e-03  4.1337775e-03  4.4083174e-02 -3.9353148e-03
 -7.0061510e-03  1.5907934e-02 -6.7358749e-03  1.0214295e-02
 -8.9105254e-03  3.8587132e-04  1.1732334e-02  1.1152562e-02
 -7.0312320e-04 -3.6327708e-03 -1.1252126e-02 -8.1513872e-04
 -4.9131464e-03  6.3947441e-03 -1.6224030e-03  2.6488035e-03
  2.5583163e-03  3.7233891e-04 -1.0578385e-02 -1.1522170e-02
 -2.9698244e-03 -2.8581173e-03  8.7703349e-04 -4.3190138e-03
 -3.4272254e-03  3.4930100e-03  5.3019147e-03 -9.4139099e-03
  9.7248628e-04  2.3808406e-03 -1.2285492e-04 -3.6384644e-03
  3.3649887e-04 -4.0583990e-03  2.3965673e-03  3.8380223e-04
 -4.6041250e-05 -1.9961423e-03  3.3237245e-03  2.0494564e-03
  4.3266913e-04  6.8570806e-03 -1.8812392e-04 -3.1100070e-03
0203_1
  1.0000000e+00  7.5921393e-18  1.7620176e-17  1.5928418e-01
 -2.0951515e-02  5.5265578e-02 -3.9129822e-04 -1.2730370e-01
  3.6979368e-02 -1.1002523e-01  9.8873765e-02  3.0861291e-02
 -2.0066420e-03  4.0374255e-03  4.0434417e-02  2.1451261e-02
 -1.5956245e-02 -6.0766929e-02  6.5245446e-02 -6.8315473e-02
  2.6960973e-02  2.8316416e-02 -1.8545753e-02 -7.4986743e-02
  1.2693847e-02 -6.1994083e-03  5.4357482e-02  3.1630779e-03
 -1.4734482e-03  1.5303261e-02  1.2162689e-02 -2.8733196e-02
 -6.3848054e-03  1.1952508e-02  1.9432660e-02  1.8099530e-02
  4.1263258e-03  6.4787546e-03  1.4194361e-02 -2.2463206e-03
 -9.7678606e-03  2.7806933e-03 -2.3353788e-02  9.8156802e-03
 -5.7614596e-03 -3.2342165e-03 -1.7092999e-03  3.9318444e-04
  1.9591413e-03 -3.4635884e-03 -2.5796857e-03 -1.4998096e-02
 -7.4778932e-03 -5.4281752e-03  5.5365708e-03 -5.7383125e-03
  3.2174544e-03  1.6109137e-03 -1.8496466e-03 -9.6299452e-03
 -1.2354675e-04 -6.5314877e-03  3.7966123e-03  4.0689905e-04
  4.2795391e-03  1.8770847e-03  1.4535769e-03  1.0439123e-03
 -1.0377429e-04  1.7540224e-04 -1.2149675e-03 -2.0821459e-03
  3.3171530e-04  3.0563392e-03 -4.8375164e-03 -4.4308555e-03
  2.0723268e-03  2.6987751e-03 -1.6741352e-03 -1.3489713e-03
0204_1
  1.0000000e+00  1.7845893e-17 -6.4755386e-17  1.5066246e-01
 -5.4288867e-02  4.7572737e-02 -1.7907797e-02 -9.9808588e-02
  5.7792570e-02 -8.7827173e-02  7.3031827e-02  2.9283549e-02
 -1.3072920e-02 -1.8120679e-03  5.3922003e-02  1.4363019e-02
  4.0838571e-03 -4.0383291e-02  7.1945953e-02 -2.4151228e-02
  3.3343719e-03  1.3372469e-02 -2.0858326e-02 -6.9578034e-02
  1.0332583e-02 -4.3245500e-03  3.2058804e-02  6.9003121e-03
 -3.8297629e-03  1.0378269e-02  2.5157385e-02 -2.6025108e-02
 -1.1930140e-02  1.5123697e-02  1.6616344e-02  9.6184508e-03
  3.0538042e-03  5.0007903e-03  1.6226226e-02 -6.8304862e-04
 -1.2462122e-02  9.1510144e-05 -5.6965847e-03  7.1425935e-03
 -4.1859929e-03  6.3883398e-04 -3.9695497e-03  8.1997948e-03
 -3.4558881e-03 -1.2559728e-03 -2.6386016e-03 -1.0647362e-02
 -1.1408410e-03 -3.9731993e-03 -9.4756594e-04 -8.0582170e-03
 -4.4389357e-04  7.4907470e-04  2.8218387e-03 -6.4679870e-03
 -1.5409601e-03 -2.5279003e-03  5.8063440e-03 -3.7455355e-03
  2.8331964e-03  1.6548474e-03  2.7470792e-03 -1.0738706e-03
  9.8292791e-04 -2.0115149e-03  5.1875398e-03  2.0116308e-03
  2.0748971e-04  2.6675996e-03 -3.5223154e-03  3.1604827e-05
  6.1851551e-04  2.4417870e-03 -4.3669737e-04 -1.3107425e-03
0206_1
  1.0000000e+00  1.7784705e-17 -8.4164448e-17  1.7132541e-01
 -1.2202272e-02  2.8989413e-02 -2.3860522e-02 -5.6297614e-02
  9.9953351e-02 -7.9427304e-02  4.0538873e-02 -2.8364830e-03
  6.0758467e-03  8.3803042e-03  1.7455472e-02 -9.9958682e-04
  4.1613345e-02 -3.4211787e-02  4.1137771e-02  3.8879734e-02
 -4.6530437e-03 -4.1101182e-03  2.1898550e-03 -4.3378788e-02
  1.4294106e-02 -7.9803671e-03 -1.2989271e-02 -2.9360504e-03
  1.9071988e-02  5.7597577e-03  2.5989638e-02 -9.8839242e-03
  3.3464203e-03 -4.3504746e-03  1.7180790e-02 -1.5613367e-03
 -1.7260322e-03  1.2610453e-02  8.8573366e-03  8.5403189e-03
 -2.1937368e-03 -3.6024949e-03  7.7463341e-03  8.9525369e-04
 -2.1148070e-03 -2.4914059e-03 -5.2954469e-03 -5.5193695e-03
 -3.1304230e-04 -1.0504278e-03 -3.4847972e-03  9.9002785e-04
  4.4472489e-03 -4.3958627e-03  1.4859758e-04 -7.1556493e-04
 -4.5591313e-03 -3.1538624e-03  6.5120754e-04 -8.3705037e-03
  4.0420609e-03 -8.2932313e-04  1.4714491e-03 -3.8126509e-03
  2.3513111e-03 -1.9083525e-03  8.1429888e-03 -6.1160226e-03
  2.9902350e-03 -3.1674577e-04  3.3195476e-04  9.9991605e-04
 -1.0361780e-04  8.0707876e-04  4.1784959e-03  4.3867435e-03
 -6.0883191e-04 -9.7636425e-04  5.9312663e-04 -1.2597410e-03
0207_1
  1.0000000e+00  1.3599551e-18 -3.7021378e-17  1.3754854e-01
 -2.5960851e-02  2.1125511e-02  1.6653720e-02 -8.6082099e-02
  4.3010579e-02 -8.4737878e-02  8.7493312e-02  2.3302666e-02
 -2.8680135e-02  1.4587601e-02  2.3973723e-02  1.1890902e-02
 -3.1713555e-03 -5.4600407e-02  4.6482458e-02 -2.2707681e-02
  5.7588697e-03  6.8781864e-03 -2.4598255e-02 -7.1344862e-02
  9.5155668e-03 -1.7026666e-02  9.6476716e-03  8.9567324e-03
 -2.2591262e-03  1.2809420e-02  1.9435487e-02 -4.4758747e-02
  3.4308941e-03  1.3825689e-03  7.5974161e-03 -1.6796682e-02
  7.8503610e-03  8.8732064e-03  2.4988149e-02 -2.3236720e-03
 -3.9478129e-03  3.0378189e-03  5.3749731e-03  2.8386324e-03
 -4.8456578e-03  1.8205858e-03  2.8000626e-03  6.2132099e-03
  2.8694827e-03  5.9703451e-03  5.6339127e-04 -3.4243101e-03
  2.6506536e-03 -3.3424261e-03 -6.7141847e-03  7.2916867e-03
 -7.1354685e-03  7.5818097e-03 -5.6935409e-03 -4.0023456e-03
  2.2923098e-03 -3.2322315e-04 -5.4353764e-03 -6.4679585e-03
 -2.0190861e-03  1.6441137e-03 -9.6716258e-04 -5.5113138e-03
 -1.6570875e-03  5.5585892e-04 -6.4889243e-04 -9.8748889e-04
 -2.5794790e-03 -4.2674202e-04 -6.2049220e-04 -5.0351755e-03
 -4.9719078e-04 -1.3405790e-03 -6.7649609e-05 -2.5993873e-03
0208_1
  1.0000000e+00  3.2395132e-17 -9.7850548e-17  1.4955137e-01
 -6.2043896e-02 -7.3944763e-02  9.2620637e-03 -8.5761653e-02
  9.7805751e-02 -5.2717898e-02  8.1898527e-02 -2.0087068e-02
 -3.3273543e-02 -6.6279086e-03  2.4342510e-02 -2.9432883e-03
  1.3287116e-02 -3.1417391e-02  8.0682428e-03 -1.3806551e-02
 -9.1816994e-03 -1.9613453e-02 -4.1605217e-03 -6.8105478e-02
  3.4279528e-02 -3.5071142e-03  7.5515113e-03 -7.3866979e-03
 -1.1120813e-03  1.2888352e-02  3.0780614e-02 -1.5891109e-02
  2.8832147e-03  6.6957279e-03 -7.1721044e-03 -1.2942072e-02
 -4.8339959e-03  5.5559498e-03  5.5430446e-03 -1.1182430e-03
  5.8675769e-03  3.4979374e-03  1.0472102e-03  8.4387871e-04
 -1.0045948e-02  5.8268248e-03 -5.5570888e-03  5.3203791e-03
 -4.2396898e-03 -7.1665969e-04 -8.4264426e-03 -4.1173283e-03
 -3.4381174e-03 -4.2727956e-03 -7.6553411e-03 -7.7134438e-03
  1.6489416e-03 -3.1892628e-03 -1.9554781e-03 -3.0432647e-03
  5.9886162e-04  4.8532833e-04  1.0105236e-03 -3.9294482e-03
  1.8772868e-03 -3.1579300e-03  1.8083827e-04 -2.8522264e-03
  2.3316751e-03  2.2714368e-03 -6.2179402e-04 -1.7308792e-04
  4.3856478e-03 -8.8459898e-04  1.0235132e-04  2.9425923e-03
 -9.4946984e-04  3.3084050e-03 -1.2586383e-03  7.9939778e-04
0209_1
  1.0000000e+00  2.6635879e-17 -7.0729614e-17  1.7979415e-01
 -6.8568426e-02 -4.7828002e-02  2.2916655e-02 -1.2989613e-01
  7.5133080e-02 -5.0120985e-02  1.1284798e-01  2.0179810e-02
 -6.2078377e-02  1.7988565e-02  4.0537161e-02 -5.2436752e-03
 -1.3081139e-02 -3.5463959e-02  1.1961945e-02 -4.2557646e-02
 -1.0807938e-02 -5.5395080e-03 -1.8598508e-02 -6.5617314e-02
  2.9790802e-02 -6.1985199e-03  5.9351331e-03  9.6032610e-03
 -8.2160578e-03  1.4749043e-02  1.1463188e-02 -4.7649114e-02
  4.5666698e-03  5.7192079e-03 -7.9057766e-03 -2.1472343e-02
  9.6810806e-03  2.2484941e-03  2.4277406e-02 -6.7850307e-03
  4.2397679e-03  3.1530509e-03  5.1710821e-03 -3.9658770e-04
 -1.9813884e-03  1.1863198e-02  5.9857055e-03  5.0671915e-03
 -3.2966648e-03  1.8019428e-04  3.1116145e-03 -1.4125890e-03
  2.3595930e-03 -1.4562864e-04 -9.4700144e-03  7.7241671e-03
  3.9384812e-04  1.3136215e-03 -2.4853923e-03  3.6034248e-03
 -1.2548256e-04  7.0273648e-03 -8.9002736e-03 -5.4482542e-03
 -4.1423850e-03  5.3369256e-04 -5.5780345e-03 -1.2595006e-03
  1.3097308e-03 -1.8028136e-03 -3.9033748e-03 -4.0801532e-03
 -8.9224458e-04 -7.1700134e-04 -1.0537518e-04 -1.1551735e-03
 -2.4969818e-04  2.5935372e-03 -7.6283780e-04 -1.2602090e-03
0210_1
  1.0000000e+00  4.7850340e-18 -4.2576006e-17  1.5773572e-01
 -1.5074465e-02  1.2147796e-02 -7.2882580e-03 -9.1654604e-02
  7.5879391e-02 -8.3856710e-02  1.0333035e-01 -1.0045379e-03
 -3.0708694e-02  2.7447492e-02  2.3874375e-02  9.3670783e-03
  9.8788083e-05 -4.5140470e-02  5.0597439e-02  3.7678063e-03
 -5.9648824e-03 -3.3817617e-03 -5.9031159e-03 -7.9143130e-02
  1.8196022e-02 -8.7490653e-03  6.1846823e-03  9.0949894e-03
  3.5551533e-03  1.5842139e-02  2.5821164e-02 -2.1967207e-02
 -8.5681181e-03 -7.3762267e-04  1.7885206e-04 -2.2569585e-02
  2.0828508e-03  1.2040234e-02  1.5868573e-02 -1.0006364e-02
  5.8167857e-03  3.7291358e-03  1.6776061e-02 -1.9289364e-03
 -8.5799090e-03  2.4026642e-03  1.2296688e-03  8.9175272e-03
 -8.3336896e-03  5.8625725e-03  2.9620875e-03  2.1442091e-03
  4.1842683e-03 -6.4998963e-03 -1.1389055e-03 -1.1896944e-04
 -3.5169310e-03  2.4306639e-03 -6.3068982e-03  7.3774567e-04
  1.7934941e-03  6.6457775e-04 -6.3720729e-03  2.8556503e-03
 -4.9551794e-03 -5.2610873e-04 -4.4941107e-04 -1.1254280e-02
  9.9548100e-04  8.1657805e-04 -3.2998755e-03 -6.5916742e-03
  1.7838188e-03  1.4253890e-04  1.5764161e-03 -2.6252129e-03
 -2.7841319e-03 -1.6183253e-04  1.4854991e-03 -2.5751253e-03
0211_1
  1.0000000e+00 -2.4181026e-17  1.2007284e-16  1.7346391e-01
 -3.1883148e-02  1.8969308e-02  7.8683452e-03 -1.3221788e-01
  4.6533944e-02 -9.3421579e-02  8.5764872e-02  4.9228003e-02
 -2.1757710e-03 -2.4308988e-03  7.1794890e-02  4.3250499e-03
 -1.0737720e-02 -4.2176304e-02  3.4852810e-02 -6.8750101e-02
  2.8968574e-02  2.5447404e-02 -9.2920666e-03 -3.8399426e-02
 -1.0737785e-03 -1.1052232e-02  5.2844091e-02 -1.3849958e-02
 -7.9206881e-03  2.7311286e-02  5.5799419e-03 -6.9228577e-03
 -1.6489979e-03  6.0216407e-03  3.6089117e-02  4.2517847e-03
 -2.8804256e-03  1.3516287e-03 -1.1215417e-02  5.3121171e-04
 -1.2048194e-02  2.4016226e-03 -3.7151629e-03  1.5630778e-02
 -1.9134138e-03 -3.9365064e-03 -6.5046163e-03 -1.7366803e-02
  4.5777124e-04 -1.9982397e-03 -1.9557333e-03 -6.2408662e-03
 -1.4287560e-03 -4.1535969e-03  8.3609892e-03 -8.2587587e-03
 -2.5080252e-03  7.5315413e-04 -5.7709434e-04 -3.8443290e-03
  3.1636472e-03 -1.3115818e-03  8.3568034e-03 -3.2158214e-03
  2.9087624e-03 -2.6983274e-03 -1.9695020e-03  3.8979029e-03
 -4.1475767e-03  3.6745693e-03  2.4407581e-03 -4.1869575e-04
  3.5862211e-03  2.6329022e-03 -7.4790847e-03 -4.0409479e-03
 -1.3659667e-03 -9.5175250e-04  1.6928547e-03 -1.3142998e-03
0212_1
  1.0000000e+00  4.7827367e-18 -1.0582496e-16  2.0114720e-01
 -8.5636959e-02  5.6655790e-02 -9.8746402e-03 -1.1669917e-01
  7.7394802e-02 -8.7311115e-02  8.0248165e-02  1.8206109e-02
 -1.2640053e-02 -1.1533942e-02  3.2838937e-02  1.5859376e-02
  1.9728833e-03 -5.1696454e-02  6.5819631e-02  2.3470362e-03
 -5.7213856e-03  5.4848868e-03  2.0472673e-03 -9.9980978e-02
  1.8654007e-02  6.9360335e-03  1.8005931e-02 -1.3898208e-02
  1.1941464e-02  4.0385988e-04  3.0958792e-02 -2.1318329e-02
 -2.0843179e-02  4.0447260e-03  1.2346089e-02  1.2123491e-02
  2.9577038e-03  1.0022392e-02  2.3441172e-02  1.3219262e-02
 -2.4851864e-03  5.4592723e-03  6.2773090e-03  6.2143732e-05
  1.1331812e-03 -2.3861373e-03 -1.7608443e-02  4.0928932e-03
 -9.3465705e-03 -1.0708906e-03 -5.7564977e-03 -1.1851338e-03
 -4.1204918e-03 -3.3273351e-03  4.0908117e-03 -1.0566197e-02
 -3.4001363e-03  7.5650844e-03  2.3600250e-03 -7.1786631e-03
  2.9554153e-03 -5.5369664e-03  2.0677982e-03 -3.3418272e-03
 -5.1839641e-03 -5.2811657e-03 -2.6270647e-03 -2.4034478e-03
 -8.6513370e-05 -3.0601973e-05  5.7127682e-03  1.6112041e-03
  3.9341728e-03  2.1252455e-03 -7.5009907e-04 -3.4048341e-03
  8.4353881e-04  9.0692205e-04 -1.8650639e-03 -1.0700607e-03
0213_1
  1.0000000e+00  1.2812992e-17 -7.5092312e-17  1.9251354e-01
 -1.4339917e-02 -8.3932247e-03  3.9543288e-02 -1.1568140e-01
  4.6590625e-02 -7.5114987e-02  1.1188996e-01  4.7502797e-02
 -3.6324239e-02  1.1394172e-02  4.8231693e-02  3.9897207e-03
 -2.1097319e-02 -5.0874753e-02  2.3071908e-02 -6.5338644e-02
  2.9057624e-02  1.7535930e-02 -5.8189870e-03 -3.5799300e-02
 -4.7760356e-04 -1.5126967e-02  4.9224703e-02 -6.0598581e-03
 -1.0506582e-02  2.8903581e-02  2.3734756e-03 -3.8337719e-02
  7.8957741e-03 -8.8361503e-04  3.2040067e-02  2.5008110e-03
  3.2646181e-03  8.3448058e-03  1.0686543e-02  1.6009300e-03
 -1.1661514e-02  7.0358467e-03  1.0874362e-03  2.2776985e-02
 -4.7385071e-03  1.8018457e-03  8.4098940e-04 -1.0993440e-02
  2.4399045e-03 -1.1247273e-03 -1.3014369e-02  1.4159955e-03
 -4.6028263e-03 -2.2311639e-03  2.3909579e-03  7.6351629e-04
 -5.4252311e-03  4.8027114e-03 -3.1942705e-03 -1.5027550e-02
 -7.4611211e-04 -5.1416181e-03  3.6484216e-03 -5.8123672e-03
  3.0454416e-03 -8.8144015e-04  1.5486780e-03 -2.8646850e-03
 -3.5303410e-03 -2.4385497e-03  5.3195529e-03  6.5911592e-04
  2.4745609e-03  4.4030319e-03 -8.7705118e-04 -5.5966821e-03
  2.5971824e-03 -4.6191003e-03 -8.9095889e-04  3.6197680e-03
0214_1
  1.0000000e+00  1.5037943e-17 -9.0444033e-17  1.8668796e-01
 -4.0985593e-02 -1.7517800e-02  3.5686207e-02 -1.0500281e-01
  5.1831267e-02 -8.1636508e-02  1.1360806e-01  1.9991387e-02
 -4.4277946e-02  2.0712055e-02  3.8017509e-02  1.2568643e-02
 -1.5203171e-02 -5.8789632e-02  5.1178675e-03 -4.9304442e-02
  4.0820277e-03  8.6915252e-03 -3.4565758e-02 -5.8490142e-02
  2.0809794e-02 -1.6514714e-02  2.4738573e-02 -4.1527623e-03
 -1.1348585e-02  2.0111988e-02  1.8993847e-04 -4.9974101e-02
  1.4061202e-03 -2.5206839e-03  7.9906841e-03 -1.4711657e-02
  9.5251753e-03  4.1907250e-03  2.8421957e-02 -1.9977351e-02
 -3.2799106e-03 -8.2153260e-06  3.0349097e-03  9.2427923e-03
 -2.8554718e-03  7.1867837e-03  1.1318528e-02  6.2555969e-03
  1.4951900e-03 -3.8946039e-03 -3.9510716e-03 -8.2518883e-03
  4.4215996e-03  1.4620590e-03 -5.3817535e-03  1.2275935e-02
 -1.7973706e-04  5.1308296e-03 -1.7808991e-03 -4.1044073e-04
 -2.8956189e-03  9.7959444e-04 -6.1785217e-03 -2.7884804e-03
 -1.4560306e-03  4.1618366e-03 -3.6904150e-03 -5.5333546e-03
  1.7332976e-03 -4.7752888e-03 -4.8038874e-03  3.9642598e-03
 -6.4465696e-03  2.5264490e-03  1.2282355e-03 -3.8076591e-03
  1.9627995e-03 -2.8291311e-04 -4.2154894e-03 -3.1483449e-03
0215_1
  1.0000000e+00 -2.9161569e-17 -4.4106874e-17  1.7800620e-01
 -7.6312837e-02 -9.6334141e-03  3.6515791e-02 -1.1760800e-01
  5.9670174e-02 -6.4371549e-02  9.9511563e-02  8.9282602e-02
 -6.2906316e-02 -1.3769866e-02  5.1583010e-02 -3.7070901e-02
  8.5889143e-03 -2.7543849e-02 -1.3013354e-02 -3.9286711e-02
  7.3983213e-03  9.7669784e-04  1.0490233e-02 -4.1968202e-02
 -6.6579408e-03  6.2855825e-04  1.3440787e-02 -1.7212938e-02
 -4.6117740e-03  2.0332198e-02  1.7974253e-02 -3.6640869e-02
  4.1783458e-03  1.3104588e-03  2.3481326e-02 -9.3638488e-03
 -6.2819000e-03  9.6047797e-03  1.5016436e-02  9.8297571e-03
 -9.1975531e-03  3.6509387e-03  1.1681656e-02  5.5430521e-03
  5.1528130e-03  3.3166525e-03 -4.7849714e-03 -3.4968589e-03
 -1.5741146e-03  2.0694800e-03 -3.2212503e-03  1.1838998e-02
 -3.4438941e-03  6.5917422e-03 -3.0627563e-03 -4.6625605e-03
 -2.0142707e-03  5.0536122e-03 -6.0141805e-03 -8.2347000e-03
  7.2204388e-04 -3.3036020e-04  1.0170740e-03  1.7238232e-04
 -8.3230255e-03  2.8288154e-03  6.9281405e-04 -4.6504432e-03
  6.1354026e-04 -4.2443656e-04 -5.0487820e-04 -3.1075089e-03
 -6.9077761e-04 -2.3264244e-03  1.8086475e-03 -2.8756184e-03
 -2.9065890e-04 -7.5654341e-05  1.7181524e-05  1.1447806e-03
0218_1
  1.0000000e+00  9.1719930e-18  4.1337663e-17  1.8549404e-01
 -8.6099384e-02 -7.2755302e-02  4.9883713e-02 -1.5398250e-01
  3.5137811e-02 -7.6041480e-02  1.2126924e-01  1.5270652e-02
 -4.6489905e-02  1.4194330e-02  9.8748745e-03 -2.8827126e-02
  1.3522742e-02 -5.0190138e-02 -8.3384335e-04 -9.5087019e-02
  8.7592168e-03  2.8948383e-02 -1.4363675e-02 -7.7871852e-02
  2.8451289e-02  8.4462326e-03  3.1478654e-02  7.8846868e-03
 -1.7994914e-02  2.2961731e-02  2.0880619e-02 -4.0413786e-02
  9.5308189e-03  1.0525625e-03  2.8948964e-03  1.3320778e-02
  1.6443206e-03  5.7438016e-03  1.0660060e-02  1.1036903e-02
 -1.7472658e-03  6.8972757e-03 -2.4718068e-02  3.5961680e-03
 -2.5310585e-03  3.6565198e-03 -5.9378979e-03 -6.6852650e-04
 -2.9030412e-03  6.1620422e-04 -4.8282232e-03 -1.3532819e-02
  1.4339925e-03  3.7704378e-03 -8.4817364e-03  2.2134374e-04
 -4.2097849e-03 -8.3095222e-04  4.3279499e-03 -3.2575945e-03
  1.3447291e-03 -3.4321158e-03 -4.3699395e-03  1.6957229e-03
  8.0335523e-04 -2.9807026e-03  1.2761800e-03  1.8531538e-03
  6.9429207e-03  7.5329067e-05 -5.8493298e-03  3.8154865e-04
 -6.8469037e-04 -7.4159690e-04  1.0103001e-03  5.4026409e-03
  1.3975069e-03  7.5558181e-04 -1.0589564e-03 -1.6307850e-03
0219_1
  1.0000000e+00 -6.6162110e-18  3.1484741e-18  1.5901169e-01
 -5.9379344e-02  1.1715189e-02  4.4387970e-03 -1.1656146e-01
  5.2165429e-02 -9.7243609e-02  8.3570224e-02  3.7640006e-02
 -1.7993456e-02 -3.9096487e-04  4.4484547e-02  5.0500053e-03
  1.5462245e-03 -4.9224203e-02  4.4789142e-02 -6.2459160e-02
  1.0928073e-02  2.2546330e-02 -3.0531313e-02 -7.7961302e-02
  1.6252198e-02 -2.0060733e-03  4.7625388e-02  4.0320546e-03
 -9.7671765e-03  1.6759462e-02  2.1650062e-02 -3.4385881e-02
 -3.6600316e-03  1.0464403e-02  1.5008565e-02  8.4384419e-03
  4.7742765e-03  4.8745951e-03  9.5323292e-03 -8.3044305e-04
 -6.7506294e-03  3.2498945e-03 -1.2591904e-02  1.3118200e-02
 -4.1039032e-03 -1.2898604e-03 -3.1739025e-03 -3.7459882e-04
 -1.5365427e-03  2.2765229e-03 -6.5213328e-03 -1.7872178e-02
 -1.6188429e-03 -1.0829830e-03 -1.5931214e-03 -2.1306203e-03
 -3.2411450e-03  1.2489902e-03  1.5393704e-03 -6.5861498e-03
 -2.4328227e-03 -6.7823898e-03  2.8431041e-03 -2.2413564e-03
  2.3206135e-03  1.7201130e-03  1.5677438e-03 -3.5104745e-03
  2.1514911e-03 -1.5761688e-03 -3.6758143e-03  2.3405436e-03
  8.1469108e-04  3.0028761e-04 -3.5488216e-03 -3.4501563e-04
  1.5035807e-03  6.4397204e-04 -2.9035101e-04 -2.6361707e-03
0222_1
  1.0000000e+00 -8.4993408e-18 -9.7992400e-17  1.7248547e-01
 -6.9833044e-02 -1.3017436e-02  1.1856244e-02 -1.3959816e-01
  4.8974698e-02 -9.2208801e-02  8.7118922e-02  6.6038604e-02
 -2.1882441e-02 -1.2817657e-02  5.5977612e-02 -3.5186942e-02
  4.6169193e-03 -4.0971156e-02  8.4466880e-03 -7.3662048e-02
  2.3535614e-02  1.9994794e-02 -6.3515227e-03 -5.7522628e-02
  3.5451318e-03 -5.1125680e-03  4.5660151e-02 -5.0708105e-03
 -5.6119446e-03  2.5279466e-02  1.4389221e-02 -2.9278586e-02
  4.8370716e-03  3.5940989e-03  1.5532385e-02  1.4257630e-02
 -3.3726795e-03  3.8126802e-03  8.0363570e-04  2.9802644e-03
 -9.3735564e-03  6.6721793e-03 -1.5995503e-02  8.3161073e-03
  9.5396277e-04 -3.4662085e-03 -2.1147322e-03 -1.2910507e-02
 -4.9360905e-03  2.9050031e-03 -7.4028654e-03 -1.0436975e-02
 -1.8075762e-03 -2.5855496e-03  5.4288718e-03 -1.1803246e-03
 -3.9925531e-03  6.7118717e-04 -2.5469663e-03 -1.1241512e-02
  4.2462069e-03 -5.3678860e-03  2.0553597e-03  6.9446676e-03
  1.6775442e-04  1.5863004e-03  2.1806608e-04 -3.6290798e-03
  2.2781290e-03 -2.8644341e-04 -7.1421133e-03  1.3098389e-03
  2.5398963e-03  1.7803997e-03 -6.1137844e-04 -2.2736050e-03
  9.0867445e-04  4.6502223e-04 -2.0996842e-03  7.1653393e-04
0225_1
  1.0000000e+00  1.1583580e-17  8.5840134e-18  1.8160850e-01
 -6.7690659e-02  1.9387316e-02 -2.4484028e-02 -1.2498783e-01
  6.7948233e-02 -1.0436699e-01  1.0542778e-01  2.6355527e-02
 -3.1841213e-02  3.4940086e-03  3.8542375e-02  4.3193801e-03
  1.7047878e-03 -5.0577927e-02  3.7617397e-02 -3.5427905e-02
  2.1318530e-04  1.2946313e-02 -1.3382440e-02 -1.0595368e-01
  2.7571159e-02 -1.0103853e-03  1.5837028e-02  4.3348268e-04
 -7.9542348e-04  1.7572102e-02  4.0650607e-02 -2.4062094e-02
 -1.0534752e-02  8.8953130e-03  4.5064606e-03 -8.7038797e-03
  3.2723702e-03  1.0696311e-02  1.5383505e-02  1.1909366e-02
  2.1183968e-03  4.7842635e-03 -2.7142707e-06  1.5622525e-03
 -3.1243134e-03  8.8718074e-04 -1.7998640e-02  6.6583164e-03
 -1.0416606e-02  4.2161494e-03  3.0906258e-05 -9.1894770e-03
  2.6474563e-03 -2.5782803e-03 -4.7015171e-03 -1.1591546e-02
 -3.3600659e-03  2.3527776e-03 -5.4768299e-04 -4.7099552e-03
  2.6483299e-03 -1.9651768e-03 -7.9423345e-05 -1.0882088e-03
 -4.5488252e-03 -4.2731462e-03  3.1327634e-03 -2.0798390e-03
  1.3231525e-03  1.6244215e-03 -1.5733975e-03 -1.3091221e-03
  8.2769685e-03  1.2730778e-03 -4.0786781e-03 -1.0686064e-03
 -1.6875856e-03 -2.1402789e-03 -2.4506662e-03  8.0676484e-04
0226_1
  1.0000000e+00  2.3055293e-17 -9.8734585e-17  1.3772444e-01
 -1.1850928e-01 -1.6284809e-01  5.6624169e-02 -1.2470239e-01
  7.3072265e-02 -4.8313604e-02  5.5784151e-02  2.1199250e-02
 -5.3919966e-02 -3.5026241e-02 -7.7259803e-03 -4.4701645e-02
  1.4360339e-02 -1.6964236e-02 -2.1669979e-02 -4.3926329e-02
 -1.7804623e-02  4.3143551e-03 -8.1692137e-03 -2.4166872e-02
 -3.4239575e-03 -4.9950611e-03 -3.0872821e-02  1.2276877e-02
 -1.1050624e-02 -1.7457662e-02 -2.0948802e-02 -2.8508172e-02
  1.8076435e-02 -1.6737141e-03 -2.5542127e-02 -4.1897055e-03
 -3.0296414e-03 -5.0416956e-03 -1.0187062e-03 -2.5681114e-03
  4.3081699e-03 -6.6662317e-03 -1.5320556e-02 -7.8831786e-03
  9.3231883e-03 -2.7324761e-03  6.1622320e-03 -3.5868889e-03
  5.6609924e-03  2.2399905e-03  4.8620835e-04 -4.9160745e-03
  9.8319360e-04  1.1499745e-03  7.8297257e-03  5.2683981e-03
  5.1688639e-03  1.7605530e-04  1.2647330e-02  6.8308479e-04
 -9.1894152e-05  5.7795175e-03  4.7792160e-03  7.9051399e-03
 -1.0352715e-03  7.2611078e-05  3.3611493e-03  1.2559633e-02
 -3.8351135e-03  1.0467183e-03 -2.2177225e-03  4.4988903e-03
  1.2413746e-03 -1.4685745e-03 -5.2295023e-03  5.5338444e-04
  9.7165667e-05 -6.0044298e-04  2.3093848e-04 -6.3579923e-03
0227_1
  1.0000000e+00 -7.8529461e-19 -4.9302686e-17  1.0959479e-01
 -5.6572776e-02 -1.2241788e-01  7.5016206e-02 -8.9586601e-02
  1.2282162e-01 -3.2770790e-02  1.2159285e-01 -1.5841538e-02
 -2.9743130e-02 -1.6123372e-02  2.5936198e-02 -2.8057213e-02
  3.1863932e-02 -5.6574490e-03  4.3376439e-02 -5.4240520e-02
 -6.3759467e-03  2.6958291e-02  1.5781573e-02 -3.2547954e-02
 -1.1557422e-04  1.7405570e-02  2.4329929e-02  2.9226014e-02
 -2.8376746e-02 -1.0429871e-02  1.6366204e-03 -2.1472936e-02
  6.0089210e-03 -2.7411158e-03 -1.7205787e-02 -3.0476966e-03
  8.9018664e-04 -1.4287319e-03  6.3158842e-03 -2.1532086e-02
  6.5924950e-03 -1.3802943e-03  4.2430579e-03 -5.4011663e-03
  7.9736664e-04  5.3795653e-03  1.4510911e-02  1.3229710e-04
  1.7113268e-03  7.9812190e-03 -1.0778969e-02 -1.1561377e-03
 -6.6059814e-03  1.7699892e-03 -7.6369997e-03 -1.5375873e-04
  1.5995053e-03 -2.3921617e-03 -4.2050418e-04 -3.6709896e-03
 -6.0004673e-04 -1.0890864e-03  5.9366391e-04 -9.9537688e-03
  3.1564429e-03  9.9712903e-04 -1.1582532e-03 -1.8774234e-03
  1.4747912e-03 -4.8151153e-04  2.1282184e-03  1.7996830e-03
  1.1644684e-03  2.0477503e-03 -3.5540843e-03  2.2993942e-03
  2.7821091e-05  4.2235780e-03  4.5802966e-05 -3.3445975e-03
0228_1
  1.0000000e+00  2.7835821e-18 -9.0015709e-18  1.8436951e-01
 -6.3240135e-02  2.7113139e-02  2.2569877e-02 -1.0679434e-01
  1.2730158e-01 -6.6917096e-02  6.5469994e-02  8.1696546e-03
 -6.8233019e-03 -2.2519976e-02  4.2924635e-02  2.0496312e-02
  1.3282979e-02 -2.8431944e-02  4.5261492e-02 -1.2995066e-02
  6.7481172e-03  1.7445369e-02  3.2065482e-03 -5.6095773e-02
  3.0282268e-02 -5.8962090e-03  2.9283945e-02 -6.8710431e-03
 -7.0800548e-03  8.5969015e-03  6.9570883e-03  3.0672137e-03
 -4.2223609e-03  4.1601627e-03  2.6707821e-02  1.4248247e-02
 -3.5096426e-03  5.6370593e-03  1.9673502e-03 -2.0300722e-02
  6.8209600e-04  1.3377736e-04 -5.6961589e-03  9.9018124e-03
 -5.0840062e-03 -7.3247455e-03  9.3291997e-05  1.6174411e-03
 -6.0840337e-03 -5.6992184e-03  1.0197581e-03 -9.0077915e-03
  5.2065913e-03 -2.6252070e-03  1.5905050e-03 -9.1006550e-03
  6.2789649e-03 -6.4487535e-04  6.4020713e-03 -3.5161700e-03
  2.7288078e-03 -1.5553313e-03  4.3459201e-03  1.3982505e-04
 -1.8244228e-03  2.9064947e-03  3.7496309e-03 -1.2994006e-03
 -3.4047038e-04  4.6408084e-03 -1.3578742e-03  5.2304600e-03
  7.7762796e-04  8.6105721e-04  1.0913765e-03  8.5331969e-04
 -3.7780808e-03 -4.8187847e-03 -4.7356542e-03 -5.5669824e-03
0231_1
  1.0000000e+00  1.3554283e-17 -7.6121078e-17  1.3650554e-01
 -6.3156791e-02  3.0689652e-02 -4.2947495e-03 -1.2610149e-01
  8.0336952e-02 -9.1771381e-02  9.9854926e-02  6.5872244e-02
 -3.9888677e-02 -6.8029482e-03  8.8045030e-02 -2.3188221e-02
  1.9190658e-02 -1.7689490e-02  1.4801126e-02 -4.8480208e-02
  1.7912115e-02  5.6862394e-03  1.8602584e-02 -4.3282368e-02
 -9.7612340e-03  3.9391427e-03  2.9928849e-02 -2.5310844e-03
 -5.6718087e-04  2.9852250e-02  2.5968685e-02 -4.7192402e-03
 -6.1591014e-03 -4.1590914e-03  6.8578971e-03 -5.3326434e-03
 -5.7227754e-03  6.0370271e-03  1.7957644e-03  1.9115070e-02
 -1.2068134e-02  1.5016658e-04 -1.6318841e-03 -4.7461351e-03
  7.0718855e-03 -1.0606342e-03 -1.4284101e-02 -3.8750570e-03
 -5.9323339e-03 -9.4942474e-03  8.5294921e-03 -1.4468402e-02
  3.1271093e-04  7.3526121e-03  8.5543922e-04 -8.3704479e-03
  2.8581491e-03 -2.1745584e-03  4.4211754e-03 -4.6314682e-03
  1.3151917e-03 -1.9349965e-03  7.2480121e-03  3.8529647e-03
 -2.1650871e-03  3.7956100e-03  2.0799125e-03 -3.6225782e-03
  2.1396597e-03  4.3459703e-03 -6.6572752e-03  4.7102453e-03
 -4.5723780e-04 -2.1168899e-03  2.6707733e-04 -6.0709655e-03
 -3.8969427e-03  2.5271764e-03 -1.1195776e-03 -1.6491029e-03
0234_1
  1.0000000e+00  2.4261135e-17 -7.3773391e-17  1.1722246e-01
 -2.6355735e-05 -1.4251419e-01  7.5200328e-02 -1.0836399e-01
  1.1394343e-01 -2.0675487e-02  7.3993561e-02  2.3361765e-02
 -4.1464959e-02 -4.3197450e-02  4.5990397e-03 -3.7052066e-02
  5.3768972e-02 -3.0008246e-02  1.3167273e-02 -4.2881489e-02
  1.9366383e-02  1.2158605e-02  2.8136578e-02 -2.5403013e-02
 -4.1370619e-03  1.4756797e-02  1.7734290e-02  8.5501968e-03
 -1.7147712e-02 -2.2311015e-03  1.0241929e-03 -1.9732280e-02
  7.9816931e-03 -5.8607506e-04 -1.0681251e-02  7.8271784e-03
 -1.6358017e-02 -6.7426263e-03  4.7900980e-04 -1.3343309e-02
  1.3433557e-03 -5.1813238e-03 -1.0334259e-02 -8.2212613e-03
  6.1842719e-03 -6.8523289e-03  5.8445402e-03 -1.4862974e-02
  1.4492340e-03  2.9187624e-03 -2.7678477e-03 -1.3184649e-03
  7.8118706e-04  4.1554405e-03  1.1471594e-02  3.4072799e-03
 -8.7371380e-04  2.3491526e-03 -1.1668348e-02 -1.8751765e-03
 -2.7387426e-03  1.5195631e-03 -6.2313784e-03  4.3345634e-03
 -2.2316106e-03 -4.1730903e-04 -1.4816992e-04 -5.7839212e-03
 -1.6596130e-03  1.6609894e-04 -5.5484678e-03 -3.2490923e-03
  1.4599963e-03 -5.1762778e-03 -1.2663048e-03 -9.8465161e-04
  1.9703486e-03  1.6172503e-03  3.1305861e-03  1.9664427e-04
0243_1
  1.0000000e+00 -1.3614802e-17  3.4792166e-17  1.0788336e-01
 -3.5416879e-02 -1.0587683e-01  4.6047336e-02 -6.9467771e-02
  1.1190011e-01 -6.9519382e-02  7.8577968e-02 -5.7375838e-03
  2.0153724e-02 -1.1972234e-02  7.2417904e-03 -8.9123400e-03
  3.6966022e-02 -1.9339388e-02  3.2397696e-02 -2.2040381e-02
  2.6164377e-03  2.1270549e-02  9.2405686e-04 -2.9547724e-02
 -2.8093305e-04 -2.0060487e-03  1.7748644e-02  3.3177723e-02
 -2.2869864e-02 -7.0116550e-03 -7.2916972e-03 -2.4018244e-02
  6.7288715e-03 -2.5584917e-02 -3.8974420e-03 -4.9417453e-03
  7.8519970e-03 -3.8985451e-03  1.1121906e-02 -1.7366476e-02
  8.0627086e-03  1.0402100e-03 -2.5028130e-03  9.3777091e-03
 -4.9797673e-03  3.7928927e-03  4.8974731e-03 -7.0460800e-03
 -2.6747063e-03  9.9672078e-04 -5.7082379e-03 -4.6787900e-03
 -6.2112621e-03 -2.2621276e-03 -1.8805253e-03  5.7430557e-04
 -3.5087327e-03 -5.9914787e-03 -1.0704105e-03 -3.5636286e-03
  3.7450596e-03 -5.7547580e-03 -2.6164149e-04 -4.2053990e-03
  2.5906903e-03  3.6593206e-03  6.7676262e-04  9.5380291e-05
  9.8320418e-05  2.6708456e-03 -4.8185693e-03 -2.3703762e-04
 -6.9473082e-03  9.5581272e-04 -2.2288144e-05 -4.6673634e-04
  6.8025352e-04 -1.3107474e-03  1.6931099e-04 -2.3678285e-03
0252_1
  1.0000000e+00  3.4699894e-18 -2.5696054e-17  1.0110423e-01
 -4.9216229e-02 -1.2243834e-01  3.0414831e-02 -7.4172773e-02
  9.9737029e-02 -4.6111174e-02  1.4277332e-01 -1.1602960e-02
 -2.7046974e-02  5.1843357e-04  2.8618851e-03 -4.7282957e-02
  2.9620841e-02 -1.7934091e-02  2.7780389e-02 -2.7644912e-02
 -1.8061179e-03  1.7456268e-02  2.7850069e-02 -5.8156790e-02
  2.3951883e-03  2.7357306e-02  1.9358124e-02  2.3250886e-02
 -2.3658103e-02  9.0799221e-03  8.2823182e-03 -1.4654061e-02
 -3.3266782e-03 -8.3240148e-03 -1.7782366e-02 -3.6494359e-03
 -3.0083339e-03  3.1866313e-03 -1.2190180e-03 -1.5074393e-02
  7.6562368e-03 -1.5131358e-03  3.1655501e-04 -9.6530636e-03
 -8.2568497e-04  1.4096172e-03  9.3876058e-03 -9.3146934e-03
  6.1506260e-03  9.2821025e-03  9.7265569e-04  4.5645103e-03
 -8.2004784e-04  1.9591489e-03 -2.6767182e-03 -2.7960924e-04
 -4.9936877e-03  4.7013457e-03 -7.5021985e-03  9.2670507e-04
  3.3959161e-03  8.0908920e-04 -1.0004852e-03 -3.2703107e-03
 -3.5711829e-03 -3.7926144e-03 -2.9067521e-03 -6.5533080e-03
  3.6698711e-03  1.1914479e-03 -1.0088077e-03 -1.4952278e-03
  3.9782640e-03 -1.2955233e-03  3.4188847e-03  2.8116503e-03
  1.7463295e-03  3.4774434e-03 -2.0049595e-03 -1.2549753e-03
