# Supplementary material for: New Data Indicate Larger Decline in Morphological Diversity in Split-Footed Lacewing Larvae than Previously Estimated
Source: Insects. 2025 Jan 27;16(2):125. doi: 10.3390/insects16020125 (PMC11855922; doi:10.3390/insects16020125)
Supplement: Supplementary file 1 [file insects-16-00125-s001.zip › insects-3012998-supplementary/Suppl Files Analysis Nymphidae/06/06.ods]

## Sheet: Tabelle1
DATA_NAME	PC1	PC2	PC3	PC4	PC5	PC6	PC7	PC8
0227_1	-1,37E-001	1,41E-002	-3,34E-002	1,48E-003	-2,63E-002	3,90E-002	-8,72E-003	-3,12E-002	1
0228_1	3,08E-002	6,45E-002	1,73E-003	-3,41E-002	1,88E-003	1,38E-002	-3,51E-002	-6,71E-003	1
0231_1	5,64E-002	3,89E-003	7,08E-003	-5,53E-002	-4,84E-002	-3,23E-003	1,95E-002	1,13E-002	1
0234_1	-1,60E-001	3,18E-002	-5,82E-002	-2,06E-003	-4,93E-003	-3,70E-002	6,09E-005	1,60E-002	1
0243_1	-9,85E-002	4,47E-002	-3,58E-002	1,80E-002	3,20E-002	7,88E-003	9,15E-003	-4,86E-003	1
0252_1	-1,18E-001	-2,51E-003	-2,27E-002	3,02E-002	-3,84E-002	3,45E-002	3,38E-002	1,27E-003	1
0226_1	-1,76E-001	-2,54E-002	7,11E-002	-2,36E-002	5,39E-002	-2,62E-002	1,83E-002	-2,54E-002	2
0201_1	-4,35E-002	4,37E-002	3,74E-003	-5,38E-002	6,96E-003	1,53E-002	-3,90E-002	1,85E-002	4
0202_1	7,53E-002	-3,80E-002	-2,34E-002	-3,31E-002	-1,92E-002	-2,58E-002	1,85E-002	-2,52E-002	4
0203_1	1,11E-001	-7,51E-003	-4,11E-002	1,89E-002	3,35E-002	1,77E-002	5,01E-003	-8,93E-004	4
0204_1	9,32E-002	2,57E-002	8,21E-003	-4,97E-004	1,41E-002	1,42E-002	4,92E-003	-1,61E-002	4
0206_1	4,96E-002	9,23E-002	1,69E-002	2,94E-002	4,54E-003	-4,90E-002	1,61E-002	1,19E-002	4
0207_1	5,56E-002	-1,02E-002	1,22E-003	4,46E-002	1,30E-002	-2,23E-002	-8,95E-003	-1,30E-002	4
0208_1	-5,65E-002	1,43E-002	4,10E-002	1,36E-002	-1,18E-002	-6,92E-003	-5,65E-003	2,75E-002	4
0209_1	-3,02E-002	-3,91E-002	4,15E-002	2,55E-002	-2,77E-002	-1,82E-004	-3,16E-002	-5,76E-003	4
0210_1	4,67E-002	1,69E-002	7,16E-003	6,06E-002	-2,75E-002	-1,30E-002	9,42E-006	-7,09E-004	4
0211_1	7,28E-002	-1,33E-002	-4,57E-002	-2,85E-002	1,85E-002	-6,64E-003	7,62E-003	2,92E-003	4
0212_1	8,38E-002	4,17E-002	4,30E-002	-1,20E-003	-5,64E-004	2,85E-002	7,29E-003	-2,23E-002	4
0213_1	3,29E-002	-5,05E-002	-5,45E-002	7,71E-003	-2,19E-003	-1,99E-002	-1,55E-002	-2,93E-003	4
0214_1	1,39E-002	-5,72E-002	1,51E-003	3,07E-002	4,94E-003	-1,15E-002	-3,61E-002	1,23E-003	4
0215_1	-1,96E-003	-3,81E-002	2,37E-002	-3,89E-002	-3,40E-002	-2,80E-002	-2,47E-004	-7,53E-003	4
0218_1	-4,85E-002	-7,42E-002	1,40E-002	1,12E-002	1,95E-002	2,93E-002	7,98E-003	2,82E-002	4
0219_1	5,79E-002	-1,01E-002	-2,21E-003	-2,28E-003	2,96E-002	2,17E-002	4,53E-004	6,98E-003	4
0222_1	2,60E-002	-2,85E-002	-5,09E-003	-3,59E-002	1,92E-002	3,35E-003	1,55E-002	1,97E-002	4
0225_1	6,37E-002	8,83E-004	4,03E-002	1,74E-002	-1,06E-002	2,43E-002	1,66E-002	1,69E-002	4
