# Supplementary material for: New Data Indicate Larger Decline in Morphological Diversity in Split-Footed Lacewing Larvae than Previously Estimated
Source: Insects. 2025 Jan 27;16(2):125. doi: 10.3390/insects16020125 (PMC11855922; doi:10.3390/insects16020125)
Supplement: Supplementary file 1 [file insects-16-00125-s001.zip › insects-3012998-supplementary/Suppl Files Analysis Nymphidae/06/06.pcc]

8 20
Prin1
-2StD
  1.000000e+000  5.209981e-018 -3.436253e-017  1.568844e-001
 -6.395757e-002 -1.529811e-001  6.719599e-002 -1.083087e-001
  1.075774e-001 -3.474631e-002  9.371383e-002  2.375089e-002
 -3.881250e-002 -2.145497e-002  5.530114e-003 -7.257482e-003
  3.413429e-002 -1.767762e-002  1.412128e-003 -3.932956e-002
 -4.045763e-003  1.048856e-002  1.164949e-002 -5.572944e-002
  7.324796e-003  1.028351e-002  4.270867e-003  2.174107e-003
 -2.248311e-002 -3.461062e-003 -2.037421e-003 -2.427443e-002
  1.070531e-002 -7.253883e-003 -1.952205e-002 -1.064993e-003
 -3.712929e-003 -3.852055e-003  3.371668e-003 -2.513137e-003
  7.408655e-003 -2.893136e-003 -5.543557e-003  3.789393e-003
  1.965246e-003  1.596452e-003  9.834887e-003 -1.781552e-003
  2.878271e-003  3.630557e-003 -3.563727e-003 -4.850136e-003
 -6.052560e-004  3.026065e-003 -3.266874e-004 -2.114083e-003
  7.519794e-005 -2.865815e-004 -1.494769e-003 -4.219178e-003
 -9.686548e-005  1.992871e-003 -2.589124e-003 -1.638593e-003
 -1.107632e-003 -4.750885e-004 -3.203666e-004 -2.462936e-003
  5.850354e-004  8.305987e-004 -3.693556e-003  5.324733e-005
  5.668239e-005 -2.016144e-003 -4.244512e-004 -9.055836e-004
  7.234054e-004  9.999234e-004  1.660079e-004 -1.542024e-003
MEAN
  1.000000e+000  5.209981e-018 -3.436253e-017  1.568844e-001
 -5.184897e-002 -2.346080e-002  2.036224e-002 -1.083087e-001
  7.410664e-002 -7.365928e-002  9.103231e-002  2.375089e-002
 -2.701386e-002 -3.551801e-003  3.696128e-002 -7.257482e-003
  9.192812e-003 -3.688704e-002  2.847050e-002 -3.932956e-002
  6.598728e-003  1.180429e-002 -4.333988e-003 -5.572944e-002
  1.051283e-002 -1.248783e-003  2.278107e-002  2.174107e-003
 -7.273387e-003  1.276601e-002  1.355419e-002 -2.427443e-002
 -4.395704e-004  1.232614e-003  7.878723e-003 -1.064993e-003
 -7.294425e-005  4.775941e-003  8.920969e-003 -2.513137e-003
 -2.262112e-003  1.204304e-003 -2.165824e-003  3.789393e-003
 -1.604171e-003  1.572756e-004 -1.112111e-003 -1.781552e-003
 -1.587499e-003  7.253851e-004 -2.588875e-003 -4.850136e-003
 -1.040706e-004 -5.574274e-004 -8.602688e-004 -2.114083e-003
 -1.386753e-003  1.172945e-003 -7.600119e-004 -4.219178e-003
  5.541884e-004 -1.082876e-003  5.372706e-004 -1.638593e-003
 -6.408326e-004  3.679627e-005  4.930254e-004 -2.462936e-003
  6.006039e-004  2.473405e-004 -1.360933e-003  5.324733e-005
  7.033009e-004  1.844389e-004 -7.175885e-004 -9.055836e-004
  1.325233e-005  4.903454e-004 -7.130678e-004 -1.542024e-003
+2StD
  1.000000e+000  5.209981e-018 -3.436253e-017  1.568844e-001
 -3.974037e-002  1.060595e-001 -2.647151e-002 -1.083087e-001
  4.063589e-002 -1.125722e-001  8.835079e-002  2.375089e-002
 -1.521522e-002  1.435137e-002  6.839245e-002 -7.257482e-003
 -1.574867e-002 -5.609646e-002  5.552887e-002 -3.932956e-002
  1.724322e-002  1.312002e-002 -2.031746e-002 -5.572944e-002
  1.370086e-002 -1.278108e-002  4.129127e-002  2.174107e-003
  7.936332e-003  2.899308e-002  2.914580e-002 -2.427443e-002
 -1.158445e-002  9.719111e-003  3.527950e-002 -1.064993e-003
  3.567041e-003  1.340394e-002  1.447027e-002 -2.513137e-003
 -1.193288e-002  5.301744e-003  1.211909e-003  3.789393e-003
 -5.173588e-003 -1.281901e-003 -1.205911e-002 -1.781552e-003
 -6.053269e-003 -2.179787e-003 -1.614023e-003 -4.850136e-003
  3.971148e-004 -4.140920e-003 -1.393850e-003 -2.114083e-003
 -2.848704e-003  2.632472e-003 -2.525519e-005 -4.219178e-003
  1.205242e-003 -4.158623e-003  3.663665e-003 -1.638593e-003
 -1.740333e-004  5.486811e-004  1.306417e-003 -2.462936e-003
  6.161724e-004 -3.359177e-004  9.716905e-004  5.324733e-005
  1.349919e-003  2.385022e-003 -1.010726e-003 -9.055836e-004
 -6.969008e-004 -1.923263e-005 -1.592144e-003 -1.542024e-003
Prin2
-2StD
  1.000000e+000  5.209981e-018 -3.436253e-017  1.568844e-001
 -6.419970e-002 -3.620604e-002  3.382892e-002 -1.083087e-001
  3.006231e-002 -7.836932e-002  1.211685e-001  2.375089e-002
 -5.482070e-002  9.232370e-003  4.361741e-002 -7.257482e-003
 -1.485394e-002 -4.555279e-002  4.034357e-003 -3.932956e-002
  1.327011e-002  1.697315e-002 -1.719190e-002 -5.572944e-002
  5.001742e-003 -5.193115e-003  3.328950e-002  2.174107e-003
 -1.249831e-002  2.519653e-002  7.624981e-003 -2.427443e-002
  5.319960e-003  4.247487e-003  1.161142e-002 -1.064993e-003
  2.554474e-003  6.045805e-003  1.167086e-002 -2.513137e-003
 -6.592107e-003  4.985910e-003 -5.743539e-003  3.789393e-003
 -4.182106e-004  4.244862e-003 -4.400322e-004 -1.781552e-003
 -3.613506e-004  2.366980e-003 -3.855295e-003 -4.850136e-003
 -1.119376e-003  1.432940e-003 -4.432422e-003 -2.114083e-003
 -2.519399e-003  3.055632e-003 -9.849977e-004 -4.219178e-003
 -5.196475e-004 -3.117084e-004 -7.232113e-004 -1.638593e-003
 -9.812676e-004  9.048949e-004 -1.963002e-003 -2.462936e-003
  9.844369e-004 -1.878439e-003 -2.498292e-003  5.324733e-005
  1.843771e-004  5.521460e-004 -1.385572e-003 -9.055836e-004
  1.334803e-003  1.529794e-003 -1.169498e-003 -1.542024e-003
MEAN
  1.000000e+000  5.209981e-018 -3.436253e-017  1.568844e-001
 -5.184897e-002 -2.346080e-002  2.036224e-002 -1.083087e-001
  7.410664e-002 -7.365928e-002  9.103231e-002  2.375089e-002
 -2.701386e-002 -3.551801e-003  3.696128e-002 -7.257482e-003
  9.192812e-003 -3.688704e-002  2.847050e-002 -3.932956e-002
  6.598728e-003  1.180429e-002 -4.333988e-003 -5.572944e-002
  1.051283e-002 -1.248783e-003  2.278107e-002  2.174107e-003
 -7.273387e-003  1.276601e-002  1.355419e-002 -2.427443e-002
 -4.395704e-004  1.232614e-003  7.878723e-003 -1.064993e-003
 -7.294425e-005  4.775941e-003  8.920969e-003 -2.513137e-003
 -2.262112e-003  1.204304e-003 -2.165824e-003  3.789393e-003
 -1.604171e-003  1.572756e-004 -1.112111e-003 -1.781552e-003
 -1.587499e-003  7.253851e-004 -2.588875e-003 -4.850136e-003
 -1.040706e-004 -5.574274e-004 -8.602688e-004 -2.114083e-003
 -1.386753e-003  1.172945e-003 -7.600119e-004 -4.219178e-003
  5.541884e-004 -1.082876e-003  5.372706e-004 -1.638593e-003
 -6.408326e-004  3.679627e-005  4.930254e-004 -2.462936e-003
  6.006039e-004  2.473405e-004 -1.360933e-003  5.324733e-005
  7.033009e-004  1.844389e-004 -7.175885e-004 -9.055836e-004
  1.325233e-005  4.903454e-004 -7.130678e-004 -1.542024e-003
+2StD
  1.000000e+000  5.209981e-018 -3.436253e-017  1.568844e-001
 -3.949824e-002 -1.071556e-002  6.895564e-003 -1.083087e-001
  1.181510e-001 -6.894924e-002  6.089616e-002  2.375089e-002
  7.929818e-004 -1.633597e-002  3.030515e-002 -7.257482e-003
  3.323956e-002 -2.822129e-002  5.290664e-002 -3.932956e-002
 -7.265284e-005  6.635434e-003  8.523927e-003 -5.572944e-002
  1.602392e-002  2.695549e-003  1.227264e-002  2.174107e-003
 -2.048466e-003  3.354888e-004  1.948340e-002 -2.427443e-002
 -6.199101e-003 -1.782259e-003  4.146028e-003 -1.064993e-003
 -2.700362e-003  3.506077e-003  6.171077e-003 -2.513137e-003
  2.067883e-003 -2.577302e-003  1.411891e-003  3.789393e-003
 -2.790131e-003 -3.930310e-003 -1.784190e-003 -1.781552e-003
 -2.813647e-003 -9.162094e-004 -1.322455e-003 -4.850136e-003
  9.112352e-004 -2.547794e-003  2.711884e-003 -2.114083e-003
 -2.541071e-004 -7.097422e-004 -5.350261e-004 -4.219178e-003
  1.628024e-003 -1.854044e-003  1.797753e-003 -1.638593e-003
 -3.003976e-004 -8.313024e-004  2.949053e-003 -2.462936e-003
  2.167709e-004  2.373120e-003 -2.235744e-004  5.324733e-005
  1.222225e-003 -1.832682e-004 -4.960487e-005 -9.055836e-004
 -1.308298e-003 -5.491034e-004 -2.566376e-004 -1.542024e-003
Prin3
-2StD
  1.000000e+000  5.209981e-018 -3.436253e-017  1.568844e-001
 -1.177934e-002 -2.869184e-002  3.730564e-002 -1.083087e-001
  7.389003e-002 -7.158633e-002  1.018734e-001  2.375089e-002
 -1.242186e-002 -4.835923e-003  4.402036e-002 -7.257482e-003
  1.195896e-002 -3.688055e-002  4.120199e-002 -3.932956e-002
  2.545002e-002  2.693412e-002  3.479767e-003 -5.572944e-002
 -2.830509e-003  1.022069e-003  4.858644e-002  2.174107e-003
 -1.589115e-002  1.715511e-002  3.701271e-003 -2.427443e-002
  6.990887e-004 -2.156777e-003  1.832399e-002 -1.064993e-003
 -1.955214e-003  2.672240e-003  2.331910e-003 -2.513137e-003
 -5.690887e-003  1.121650e-003 -4.621673e-003  3.789393e-003
 -2.809818e-003 -2.126004e-003  3.851669e-003 -1.781552e-003
  1.409530e-003  1.528966e-003 -5.413837e-003 -4.850136e-003
 -2.684246e-003 -6.963638e-004  2.049239e-003 -2.114083e-003
 -2.865894e-003  6.920542e-004 -5.492280e-003 -4.219178e-003
 -1.264629e-004 -3.622875e-003  1.483820e-003 -1.638593e-003
  2.488457e-003  1.275947e-003 -1.829037e-004 -2.462936e-003
 -4.917477e-004 -2.666765e-005 -8.244641e-004  5.324733e-005
 -3.260590e-004  9.374416e-004 -1.178974e-003 -9.055836e-004
  1.215640e-003  7.052335e-004  1.713750e-004 -1.542024e-003
MEAN
  1.000000e+000  5.209981e-018 -3.436253e-017  1.568844e-001
 -5.184897e-002 -2.346080e-002  2.036224e-002 -1.083087e-001
  7.410664e-002 -7.365928e-002  9.103231e-002  2.375089e-002
 -2.701386e-002 -3.551801e-003  3.696128e-002 -7.257482e-003
  9.192812e-003 -3.688704e-002  2.847050e-002 -3.932956e-002
  6.598728e-003  1.180429e-002 -4.333988e-003 -5.572944e-002
  1.051283e-002 -1.248783e-003  2.278107e-002  2.174107e-003
 -7.273387e-003  1.276601e-002  1.355419e-002 -2.427443e-002
 -4.395704e-004  1.232614e-003  7.878723e-003 -1.064993e-003
 -7.294425e-005  4.775941e-003  8.920969e-003 -2.513137e-003
 -2.262112e-003  1.204304e-003 -2.165824e-003  3.789393e-003
 -1.604171e-003  1.572756e-004 -1.112111e-003 -1.781552e-003
 -1.587499e-003  7.253851e-004 -2.588875e-003 -4.850136e-003
 -1.040706e-004 -5.574274e-004 -8.602688e-004 -2.114083e-003
 -1.386753e-003  1.172945e-003 -7.600119e-004 -4.219178e-003
  5.541884e-004 -1.082876e-003  5.372706e-004 -1.638593e-003
 -6.408326e-004  3.679627e-005  4.930254e-004 -2.462936e-003
  6.006039e-004  2.473405e-004 -1.360933e-003  5.324733e-005
  7.033009e-004  1.844389e-004 -7.175885e-004 -9.055836e-004
  1.325233e-005  4.903454e-004 -7.130678e-004 -1.542024e-003
+2StD
  1.000000e+000  5.209981e-018 -3.436253e-017  1.568844e-001
 -9.191860e-002 -1.822976e-002  3.418845e-003 -1.083087e-001
  7.432325e-002 -7.573223e-002  8.019122e-002  2.375089e-002
 -4.160586e-002 -2.267679e-003  2.990220e-002 -7.257482e-003
  6.426659e-003 -3.689353e-002  1.573901e-002 -3.932956e-002
 -1.225256e-002 -3.325541e-003 -1.214774e-002 -5.572944e-002
  2.385617e-002 -3.519635e-003 -3.024302e-003  2.174107e-003
  1.344378e-003  8.376911e-003  2.340711e-002 -2.427443e-002
 -1.578229e-003  4.622005e-003 -2.566541e-003 -1.064993e-003
  1.809325e-003  6.879642e-003  1.551003e-002 -2.513137e-003
  1.166663e-003  1.286958e-003  2.900250e-004  3.789393e-003
 -3.985238e-004  2.440555e-003 -6.075891e-003 -1.781552e-003
 -4.584528e-003 -7.819617e-005  2.360866e-004 -4.850136e-003
  2.476105e-003 -4.184910e-004 -3.769776e-003 -2.114083e-003
  9.238847e-005  1.653836e-003  3.972256e-003 -4.219178e-003
  1.234840e-003  1.457123e-003 -4.092784e-004 -1.638593e-003
 -3.770123e-003 -1.202354e-003  1.168955e-003 -2.462936e-003
  1.692955e-003  5.213487e-004 -1.897402e-003  5.324733e-005
  1.732661e-003 -5.685638e-004 -2.562026e-004 -9.055836e-004
 -1.189136e-003  2.754573e-004 -1.597511e-003 -1.542024e-003
Prin4
-2StD
  1.000000e+000  5.209981e-018 -3.436253e-017  1.568844e-001
 -7.745664e-002 -1.720273e-002  2.924627e-002 -1.083087e-001
  7.876918e-002 -7.313100e-002  7.599285e-002  2.375089e-002
 -2.997214e-002 -2.604613e-002  6.620439e-002 -7.257482e-003
  1.358780e-002 -2.571872e-002  1.428633e-002 -3.932956e-002
  1.681985e-002  1.677662e-002  5.709182e-003 -5.572944e-002
  9.310096e-004  2.701832e-003  3.337345e-002  2.174107e-003
 -9.754689e-003  1.702971e-002  9.078586e-003 -2.427443e-002
 -1.144808e-003  2.748546e-003  1.791978e-002 -1.064993e-003
 -7.122289e-003  1.985298e-003 -3.706573e-003 -2.513137e-003
 -7.894016e-003 -1.017042e-003 -7.289830e-003  3.789393e-003
  3.497417e-003 -5.022245e-003 -4.993324e-003 -1.781552e-003
 -1.524502e-003 -3.122973e-003 -1.353816e-003 -4.850136e-003
  1.710337e-004  3.597696e-003  3.127895e-003 -2.114083e-003
  1.460029e-003 -2.669593e-004  2.983351e-003 -4.219178e-003
 -8.000167e-004 -9.013836e-004  6.078286e-003 -1.638593e-003
 -7.639661e-004  1.008302e-003  1.605591e-003 -2.462936e-003
 -5.248196e-004  1.391649e-003 -1.593041e-003  5.324733e-005
  1.215449e-003 -1.164791e-003 -1.466563e-003 -9.055836e-004
 -8.024315e-004  3.374241e-004 -8.189497e-004 -1.542024e-003
MEAN
  1.000000e+000  5.209981e-018 -3.436253e-017  1.568844e-001
 -5.184897e-002 -2.346080e-002  2.036224e-002 -1.083087e-001
  7.410664e-002 -7.365928e-002  9.103231e-002  2.375089e-002
 -2.701386e-002 -3.551801e-003  3.696128e-002 -7.257482e-003
  9.192812e-003 -3.688704e-002  2.847050e-002 -3.932956e-002
  6.598728e-003  1.180429e-002 -4.333988e-003 -5.572944e-002
  1.051283e-002 -1.248783e-003  2.278107e-002  2.174107e-003
 -7.273387e-003  1.276601e-002  1.355419e-002 -2.427443e-002
 -4.395704e-004  1.232614e-003  7.878723e-003 -1.064993e-003
 -7.294425e-005  4.775941e-003  8.920969e-003 -2.513137e-003
 -2.262112e-003  1.204304e-003 -2.165824e-003  3.789393e-003
 -1.604171e-003  1.572756e-004 -1.112111e-003 -1.781552e-003
 -1.587499e-003  7.253851e-004 -2.588875e-003 -4.850136e-003
 -1.040706e-004 -5.574274e-004 -8.602688e-004 -2.114083e-003
 -1.386753e-003  1.172945e-003 -7.600119e-004 -4.219178e-003
  5.541884e-004 -1.082876e-003  5.372706e-004 -1.638593e-003
 -6.408326e-004  3.679627e-005  4.930254e-004 -2.462936e-003
  6.006039e-004  2.473405e-004 -1.360933e-003  5.324733e-005
  7.033009e-004  1.844389e-004 -7.175885e-004 -9.055836e-004
  1.325233e-005  4.903454e-004 -7.130678e-004 -1.542024e-003
+2StD
  1.000000e+000  5.209981e-018 -3.436253e-017  1.568844e-001
 -2.624130e-002 -2.971887e-002  1.147821e-002 -1.083087e-001
  6.944410e-002 -7.418756e-002  1.060718e-001  2.375089e-002
 -2.405558e-002  1.894253e-002  7.718175e-003 -7.257482e-003
  4.797822e-003 -4.805536e-002  4.265467e-002 -3.932956e-002
 -3.622396e-003  6.831961e-003 -1.437716e-002 -5.572944e-002
  2.009465e-002 -5.199398e-003  1.218869e-002  2.174107e-003
 -4.792085e-003  8.502306e-003  1.802979e-002 -2.427443e-002
  2.656673e-004 -2.833181e-004 -2.162333e-003 -1.064993e-003
  6.976401e-003  7.566584e-003  2.154851e-002 -2.513137e-003
  3.369792e-003  3.425650e-003  2.958182e-003  3.789393e-003
 -6.705759e-003  5.336796e-003  2.769102e-003 -1.781552e-003
 -1.650496e-003  4.573743e-003 -3.823934e-003 -4.850136e-003
 -3.791749e-004 -4.712550e-003 -4.848433e-003 -2.114083e-003
 -4.233535e-003  2.612849e-003 -4.503375e-003 -4.219178e-003
  1.908393e-003 -1.264368e-003 -5.003745e-003 -1.638593e-003
 -5.176991e-004 -9.347094e-004 -6.195403e-004 -2.462936e-003
  1.726027e-003 -8.969679e-004 -1.128825e-003  5.324733e-005
  1.911527e-004  1.533669e-003  3.138644e-005 -9.055836e-004
  8.289362e-004  6.432667e-004 -6.071859e-004 -1.542024e-003
Prin5
-2StD
  1.000000e+000  5.209981e-018 -3.436253e-017  1.568844e-001
 -4.557985e-002 -1.687613e-002  1.590505e-002 -1.083087e-001
  8.853848e-002 -6.212480e-002  1.146396e-001  2.375089e-002
 -4.404565e-002  2.818026e-003  5.001768e-002 -7.257482e-003
  1.258707e-002 -2.719942e-002  2.581959e-002 -3.932956e-002
  3.837864e-003  3.498608e-003  1.265098e-002 -5.572944e-002
  7.071519e-003  6.467163e-003  2.032060e-002  2.174107e-003
 -5.861085e-003  2.004735e-002  2.277894e-002 -2.427443e-002
 -4.887982e-003  6.710399e-005  6.264849e-003 -1.064993e-003
 -3.072014e-003  8.610210e-003  9.477829e-003 -2.513137e-003
 -7.642321e-004  1.837287e-003  1.161509e-002  3.789393e-003
 -6.783541e-004  3.058590e-003 -2.766460e-003 -1.781552e-003
 -4.058010e-003  2.031173e-003  6.544979e-005 -4.850136e-003
  7.256853e-004  2.121117e-003 -5.570871e-003 -2.114083e-003
 -1.799747e-003  1.813572e-003 -4.802473e-003 -4.219178e-003
  6.426955e-004  1.111419e-003 -1.172144e-003 -1.638593e-003
 -4.005101e-003 -2.317810e-004 -1.159760e-003 -2.462936e-003
  2.031420e-003  3.375624e-004 -1.040418e-003  5.324733e-005
  2.018795e-003 -1.126526e-003  2.159812e-003 -9.055836e-004
 -1.234778e-003  2.322631e-003 -8.136194e-004 -1.542024e-003
MEAN
  1.000000e+000  5.209981e-018 -3.436253e-017  1.568844e-001
 -5.184897e-002 -2.346080e-002  2.036224e-002 -1.083087e-001
  7.410664e-002 -7.365928e-002  9.103231e-002  2.375089e-002
 -2.701386e-002 -3.551801e-003  3.696128e-002 -7.257482e-003
  9.192812e-003 -3.688704e-002  2.847050e-002 -3.932956e-002
  6.598728e-003  1.180429e-002 -4.333988e-003 -5.572944e-002
  1.051283e-002 -1.248783e-003  2.278107e-002  2.174107e-003
 -7.273387e-003  1.276601e-002  1.355419e-002 -2.427443e-002
 -4.395704e-004  1.232614e-003  7.878723e-003 -1.064993e-003
 -7.294425e-005  4.775941e-003  8.920969e-003 -2.513137e-003
 -2.262112e-003  1.204304e-003 -2.165824e-003  3.789393e-003
 -1.604171e-003  1.572756e-004 -1.112111e-003 -1.781552e-003
 -1.587499e-003  7.253851e-004 -2.588875e-003 -4.850136e-003
 -1.040706e-004 -5.574274e-004 -8.602688e-004 -2.114083e-003
 -1.386753e-003  1.172945e-003 -7.600119e-004 -4.219178e-003
  5.541884e-004 -1.082876e-003  5.372706e-004 -1.638593e-003
 -6.408326e-004  3.679627e-005  4.930254e-004 -2.462936e-003
  6.006039e-004  2.473405e-004 -1.360933e-003  5.324733e-005
  7.033009e-004  1.844389e-004 -7.175885e-004 -9.055836e-004
  1.325233e-005  4.903454e-004 -7.130678e-004 -1.542024e-003
+2StD
  1.000000e+000  5.209981e-018 -3.436253e-017  1.568844e-001
 -5.811809e-002 -3.004547e-002  2.481943e-002 -1.083087e-001
  5.967480e-002 -8.519376e-002  6.742497e-002  2.375089e-002
 -9.982073e-003 -9.921628e-003  2.390488e-002 -7.257482e-003
  5.798556e-003 -4.657466e-002  3.112141e-002 -3.932956e-002
  9.359592e-003  2.010997e-002 -2.131895e-002 -5.572944e-002
  1.395414e-002 -8.964729e-003  2.524154e-002  2.174107e-003
 -8.685689e-003  5.484672e-003  4.329444e-003 -2.427443e-002
  4.008841e-003  2.398124e-003  9.492597e-003 -1.064993e-003
  2.926125e-003  9.416725e-004  8.364109e-003 -2.513137e-003
 -3.759992e-003  5.713209e-004 -1.594674e-002  3.789393e-003
 -2.529988e-003 -2.744039e-003  5.422378e-004 -1.781552e-003
  8.830121e-004 -5.804030e-004 -5.243200e-003 -4.850136e-003
 -9.338265e-004 -3.235972e-003  3.850333e-003 -2.114083e-003
 -9.737586e-004  5.323184e-004  3.282449e-003 -4.219178e-003
  4.656813e-004 -3.277171e-003  2.246685e-003 -1.638593e-003
  2.723436e-003  3.053735e-004  2.145811e-003 -2.462936e-003
 -8.302122e-004  1.571186e-004 -1.681448e-003  5.324733e-005
 -6.121929e-004  1.495404e-003 -3.594989e-003 -9.055836e-004
  1.261282e-003 -1.341940e-003 -6.125162e-004 -1.542024e-003
Prin6
-2StD
  1.000000e+000  5.209981e-018 -3.436253e-017  1.568844e-001
 -3.033512e-002 -2.119112e-002  2.046276e-002 -1.083087e-001
  6.661577e-002 -6.776234e-002  7.182870e-002  2.375089e-002
 -3.634466e-002 -3.970709e-003  3.652478e-002 -7.257482e-003
  1.006610e-002 -3.666445e-002  1.126481e-002 -3.932956e-002
  9.177745e-003  3.630161e-004 -3.520783e-003 -5.572944e-002
 -5.242739e-004 -1.154639e-002  7.151882e-003  2.174107e-003
  1.704450e-003  1.497163e-002  7.507196e-003 -2.427443e-002
  6.293035e-003 -6.641529e-004  1.539220e-002 -1.064993e-003
 -3.933962e-003  6.590408e-003  7.595344e-003 -2.513137e-003
 -5.158867e-003 -5.634247e-004  4.805055e-003  3.789393e-003
  4.798454e-004 -8.470262e-004 -1.123609e-003 -1.781552e-003
 -2.151585e-004  3.464059e-004 -1.722810e-003 -4.850136e-003
  2.069364e-003 -5.786129e-004  1.312660e-003 -2.114083e-003
 -2.032986e-003  1.082741e-003 -2.527379e-003 -4.219178e-003
  1.820513e-004  1.754719e-003  2.028750e-005 -1.638593e-003
 -1.134949e-003  1.357352e-003  1.839847e-003 -2.462936e-003
 -1.259663e-003 -5.572796e-004 -1.599082e-003  5.324733e-005
 -7.130321e-004 -1.085479e-003  7.341182e-004 -9.055836e-004
 -2.171311e-004 -1.632004e-004  7.613123e-004 -1.542024e-003
MEAN
  1.000000e+000  5.209981e-018 -3.436253e-017  1.568844e-001
 -5.184897e-002 -2.346080e-002  2.036224e-002 -1.083087e-001
  7.410664e-002 -7.365928e-002  9.103231e-002  2.375089e-002
 -2.701386e-002 -3.551801e-003  3.696128e-002 -7.257482e-003
  9.192812e-003 -3.688704e-002  2.847050e-002 -3.932956e-002
  6.598728e-003  1.180429e-002 -4.333988e-003 -5.572944e-002
  1.051283e-002 -1.248783e-003  2.278107e-002  2.174107e-003
 -7.273387e-003  1.276601e-002  1.355419e-002 -2.427443e-002
 -4.395704e-004  1.232614e-003  7.878723e-003 -1.064993e-003
 -7.294425e-005  4.775941e-003  8.920969e-003 -2.513137e-003
 -2.262112e-003  1.204304e-003 -2.165824e-003  3.789393e-003
 -1.604171e-003  1.572756e-004 -1.112111e-003 -1.781552e-003
 -1.587499e-003  7.253851e-004 -2.588875e-003 -4.850136e-003
 -1.040706e-004 -5.574274e-004 -8.602688e-004 -2.114083e-003
 -1.386753e-003  1.172945e-003 -7.600119e-004 -4.219178e-003
  5.541884e-004 -1.082876e-003  5.372706e-004 -1.638593e-003
 -6.408326e-004  3.679627e-005  4.930254e-004 -2.462936e-003
  6.006039e-004  2.473405e-004 -1.360933e-003  5.324733e-005
  7.033009e-004  1.844389e-004 -7.175885e-004 -9.055836e-004
  1.325233e-005  4.903454e-004 -7.130678e-004 -1.542024e-003
+2StD
  1.000000e+000  5.209981e-018 -3.436253e-017  1.568844e-001
 -7.336282e-002 -2.573048e-002  2.026172e-002 -1.083087e-001
  8.159751e-002 -7.955622e-002  1.102359e-001  2.375089e-002
 -1.768306e-002 -3.132893e-003  3.739778e-002 -7.257482e-003
  8.319529e-003 -3.710963e-002  4.567619e-002 -3.932956e-002
  4.019711e-003  2.324556e-002 -5.147193e-003 -5.572944e-002
  2.154993e-002  9.048823e-003  3.841026e-002  2.174107e-003
 -1.625122e-002  1.056039e-002  1.960118e-002 -2.427443e-002
 -7.172176e-003  3.129381e-003  3.652410e-004 -1.064993e-003
  3.788074e-003  2.961474e-003  1.024659e-002 -2.513137e-003
  6.346428e-004  2.972033e-003 -9.136703e-003  3.789393e-003
 -3.688187e-003  1.161577e-003 -1.100613e-003 -1.781552e-003
 -2.959840e-003  1.104364e-003 -3.454940e-003 -4.850136e-003
 -2.277505e-003 -5.362419e-004 -3.033197e-003 -2.114083e-003
 -7.405198e-004  1.263149e-003  1.007356e-003 -4.219178e-003
  9.263255e-004 -3.920471e-003  1.054254e-003 -1.638593e-003
 -1.467166e-004 -1.283759e-003 -8.537967e-004 -2.462936e-003
  2.460870e-003  1.051961e-003 -1.122784e-003  5.324733e-005
  2.119634e-003  1.454357e-003 -2.169295e-003 -9.055836e-004
  2.436357e-004  1.143891e-003 -2.187448e-003 -1.542024e-003
Prin7
-2StD
  1.000000e+000  5.209981e-018 -3.436253e-017  1.568844e-001
 -5.007442e-002 -1.683422e-002  3.763606e-002 -1.083087e-001
  8.741415e-002 -6.547077e-002  8.628057e-002  2.375089e-002
 -3.178196e-002 -1.782387e-003  4.470246e-002 -7.257482e-003
  1.143179e-003 -4.273874e-002  2.730125e-002 -3.932956e-002
  5.575395e-003  8.078328e-003 -1.390643e-002 -5.572944e-002
  2.643348e-002 -7.767892e-003  2.626204e-002  2.174107e-003
 -1.195276e-002  1.329283e-002  1.055142e-002 -2.427443e-002
  2.280520e-004  2.795598e-003  9.151259e-003 -1.064993e-003
  3.118145e-003  2.195023e-003  1.572915e-002 -2.513137e-003
 -5.778295e-004  2.067436e-004 -1.172176e-004  3.789393e-003
 -4.547281e-003  1.774863e-003  6.644606e-003 -1.781552e-003
 -2.928231e-004 -2.858069e-003 -2.987737e-003 -4.850136e-003
  2.543230e-003  6.590263e-005 -2.515896e-003 -2.114083e-003
  7.125073e-004  2.534349e-003 -1.527177e-003 -4.219178e-003
 -2.006380e-003  4.919985e-004 -3.175809e-003 -1.638593e-003
 -1.106621e-003  1.179084e-003 -9.006161e-004 -2.462936e-003
 -3.873265e-004 -5.230364e-004 -1.591882e-003  5.324733e-005
 -1.549776e-003  3.910662e-004 -3.990230e-004 -9.055836e-004
 -2.111391e-004 -1.689671e-003 -1.566811e-003 -1.542024e-003
MEAN
  1.000000e+000  5.209981e-018 -3.436253e-017  1.568844e-001
 -5.184897e-002 -2.346080e-002  2.036224e-002 -1.083087e-001
  7.410664e-002 -7.365928e-002  9.103231e-002  2.375089e-002
 -2.701386e-002 -3.551801e-003  3.696128e-002 -7.257482e-003
  9.192812e-003 -3.688704e-002  2.847050e-002 -3.932956e-002
  6.598728e-003  1.180429e-002 -4.333988e-003 -5.572944e-002
  1.051283e-002 -1.248783e-003  2.278107e-002  2.174107e-003
 -7.273387e-003  1.276601e-002  1.355419e-002 -2.427443e-002
 -4.395704e-004  1.232614e-003  7.878723e-003 -1.064993e-003
 -7.294425e-005  4.775941e-003  8.920969e-003 -2.513137e-003
 -2.262112e-003  1.204304e-003 -2.165824e-003  3.789393e-003
 -1.604171e-003  1.572756e-004 -1.112111e-003 -1.781552e-003
 -1.587499e-003  7.253851e-004 -2.588875e-003 -4.850136e-003
 -1.040706e-004 -5.574274e-004 -8.602688e-004 -2.114083e-003
 -1.386753e-003  1.172945e-003 -7.600119e-004 -4.219178e-003
  5.541884e-004 -1.082876e-003  5.372706e-004 -1.638593e-003
 -6.408326e-004  3.679627e-005  4.930254e-004 -2.462936e-003
  6.006039e-004  2.473405e-004 -1.360933e-003  5.324733e-005
  7.033009e-004  1.844389e-004 -7.175885e-004 -9.055836e-004
  1.325233e-005  4.903454e-004 -7.130678e-004 -1.542024e-003
+2StD
  1.000000e+000  5.209981e-018 -3.436253e-017  1.568844e-001
 -5.362352e-002 -3.008738e-002  3.088424e-003 -1.083087e-001
  6.079913e-002 -8.184779e-002  9.578405e-002  2.375089e-002
 -2.224576e-002 -5.321215e-003  2.922010e-002 -7.257482e-003
  1.724244e-002 -3.103534e-002  2.963975e-002 -3.932956e-002
  7.622061e-003  1.553025e-002  5.238457e-003 -5.572944e-002
 -5.407822e-003  5.270326e-003  1.930010e-002  2.174107e-003
 -2.594016e-003  1.223919e-002  1.655696e-002 -2.427443e-002
 -1.107193e-003 -3.303699e-004  6.606187e-003 -1.064993e-003
 -3.264033e-003  7.356859e-003  2.112790e-003 -2.513137e-003
 -3.946394e-003  2.201864e-003 -4.214430e-003  3.789393e-003
  1.338939e-003 -1.460312e-003 -8.868828e-003 -1.781552e-003
 -2.882175e-003  4.308839e-003 -2.190013e-003 -4.850136e-003
 -2.751371e-003 -1.180757e-003  7.953582e-004 -2.114083e-003
 -3.486013e-003 -1.884591e-004  7.152703e-006 -4.219178e-003
  3.114756e-003 -2.657750e-003  4.250351e-003 -1.638593e-003
 -1.750445e-004 -1.105491e-003  1.886667e-003 -2.462936e-003
  1.588534e-003  1.017717e-003 -1.129984e-003  5.324733e-005
  2.956378e-003 -2.218842e-005 -1.036154e-003 -9.055836e-004
  2.376438e-004  2.670362e-003  1.406752e-004 -1.542024e-003
Prin8
-2StD
  1.000000e+000  5.209981e-018 -3.436253e-017  1.568844e-001
 -5.728439e-002 -1.892908e-002  2.627335e-002 -1.083087e-001
  7.183464e-002 -6.800199e-002  9.297710e-002  2.375089e-002
 -2.881693e-002 -5.938096e-003  3.613788e-002 -7.257482e-003
  7.315814e-004 -2.995154e-002  4.178485e-002 -3.932956e-002
  3.580896e-004  1.480149e-002 -4.989005e-003 -5.572944e-002
 -2.618599e-003 -2.589530e-003  1.628947e-002  2.174107e-003
 -7.096193e-003  3.098385e-003  1.758566e-003 -2.427443e-002
 -1.688180e-003  8.163414e-004  1.000649e-002 -1.064993e-003
  2.637412e-003  5.622965e-003  1.194888e-002 -2.513137e-003
 -2.520687e-003  2.438902e-004  5.527262e-003  3.789393e-003
  3.851191e-004  9.039679e-004  1.776861e-003 -1.781552e-003
 -7.177228e-004  3.370155e-003 -2.983368e-003 -4.850136e-003
 -2.031894e-003 -1.455109e-003 -1.920846e-003 -2.114083e-003
 -3.754981e-004  2.121241e-003  1.602757e-003 -4.219178e-003
  1.847768e-004  1.459204e-004  2.541945e-003 -1.638593e-003
 -7.852073e-004  1.722133e-003 -5.606742e-004 -2.462936e-003
 -1.431260e-003 -9.843655e-004  2.747304e-003  5.324733e-005
 -4.003311e-004  1.251722e-003 -1.624129e-003 -9.055836e-004
  1.756779e-004  1.590809e-003 -5.932724e-004 -1.542024e-003
MEAN
  1.000000e+000  5.209981e-018 -3.436253e-017  1.568844e-001
 -5.184897e-002 -2.346080e-002  2.036224e-002 -1.083087e-001
  7.410664e-002 -7.365928e-002  9.103231e-002  2.375089e-002
 -2.701386e-002 -3.551801e-003  3.696128e-002 -7.257482e-003
  9.192812e-003 -3.688704e-002  2.847050e-002 -3.932956e-002
  6.598728e-003  1.180429e-002 -4.333988e-003 -5.572944e-002
  1.051283e-002 -1.248783e-003  2.278107e-002  2.174107e-003
 -7.273387e-003  1.276601e-002  1.355419e-002 -2.427443e-002
 -4.395704e-004  1.232614e-003  7.878723e-003 -1.064993e-003
 -7.294425e-005  4.775941e-003  8.920969e-003 -2.513137e-003
 -2.262112e-003  1.204304e-003 -2.165824e-003  3.789393e-003
 -1.604171e-003  1.572756e-004 -1.112111e-003 -1.781552e-003
 -1.587499e-003  7.253851e-004 -2.588875e-003 -4.850136e-003
 -1.040706e-004 -5.574274e-004 -8.602688e-004 -2.114083e-003
 -1.386753e-003  1.172945e-003 -7.600119e-004 -4.219178e-003
  5.541884e-004 -1.082876e-003  5.372706e-004 -1.638593e-003
 -6.408326e-004  3.679627e-005  4.930254e-004 -2.462936e-003
  6.006039e-004  2.473405e-004 -1.360933e-003  5.324733e-005
  7.033009e-004  1.844389e-004 -7.175885e-004 -9.055836e-004
  1.325233e-005  4.903454e-004 -7.130678e-004 -1.542024e-003
+2StD
  1.000000e+000  5.209981e-018 -3.436253e-017  1.568844e-001
 -4.641355e-002 -2.799252e-002  1.445113e-002 -1.083087e-001
  7.637864e-002 -7.931657e-002  8.908752e-002  2.375089e-002
 -2.521079e-002 -1.165506e-003  3.778468e-002 -7.257482e-003
  1.765404e-002 -4.382254e-002  1.515615e-002 -3.932956e-002
  1.283937e-002  8.807088e-003 -3.678971e-003 -5.572944e-002
  2.364426e-002  9.196410e-005  2.927267e-002  2.174107e-003
 -7.450581e-003  2.243364e-002  2.534981e-002 -2.427443e-002
  8.090393e-004  1.648887e-003  5.750953e-003 -1.064993e-003
 -2.783301e-003  3.928917e-003  5.893056e-003 -2.513137e-003
 -2.003537e-003  2.164718e-003 -9.858910e-003  3.789393e-003
 -3.593461e-003 -5.894167e-004 -4.001083e-003 -1.781552e-003
 -2.457275e-003 -1.919385e-003 -2.194382e-003 -4.850136e-003
  1.823753e-003  3.402545e-004  2.003083e-004 -2.114083e-003
 -2.398008e-003  2.246488e-004 -3.122781e-003 -4.219178e-003
  9.236000e-004 -2.311672e-003 -1.467404e-003 -1.638593e-003
 -4.964579e-004 -1.648540e-003  1.546725e-003 -2.462936e-003
  2.632468e-003  1.479047e-003 -5.469170e-003  5.324733e-005
  1.806933e-003 -8.828442e-004  1.889521e-004 -9.055836e-004
 -1.491732e-004 -6.101178e-004 -8.328632e-004 -1.542024e-003
