# Supplementary material for: New Data Indicate Larger Decline in Morphological Diversity in Split-Footed Lacewing Larvae than Previously Estimated
Source: Insects. 2025 Jan 27;16(2):125. doi: 10.3390/insects16020125 (PMC11855922; doi:10.3390/insects16020125)
Supplement: Supplementary file 1 [file insects-16-00125-s001.zip › insects-3012998-supplementary/Suppl Files Analysis Nymphidae/06/06.pcr]

[DATA INFORMATION]
DataFile
C:\Users\User\Documents\Simon\Uni\LMU\Master\Masterarbeit\Nymphidae\Analyse\06\06.nef
DataAnalyzedTime
Tue Apr 11 14:00:33 2023
FileHeaderSize
2
Method
Covariance
DataNum
25
NumHarm
20
NumAnalHarm
20
Size
77
AnalSize
57
Const_a1
1
Const_b1
1
Const_c1
1
Const_d1
0

[ANALYZED COEFFICIENTS]
 -1 -1 -1 0
 1 1 1 0
 1 1 1 0
 1 1 1 0
 1 1 1 0
 1 1 1 0
 1 1 1 0
 1 1 1 0
 1 1 1 0
 1 1 1 0
 1 1 1 0
 1 1 1 0
 1 1 1 0
 1 1 1 0
 1 1 1 0
 1 1 1 0
 1 1 1 0
 1 1 1 0
 1 1 1 0
 1 1 1 0

[COEFFICIENTS MEAN]
  1.000000e+000  5.209981e-018 -3.436253e-017  1.568844e-001
 -5.184897e-002 -2.346080e-002  2.036224e-002 -1.083087e-001
  7.410664e-002 -7.365928e-002  9.103231e-002  2.375089e-002
 -2.701386e-002 -3.551801e-003  3.696128e-002 -7.257482e-003
  9.192812e-003 -3.688704e-002  2.847050e-002 -3.932956e-002
  6.598728e-003  1.180429e-002 -4.333988e-003 -5.572944e-002
  1.051283e-002 -1.248783e-003  2.278107e-002  2.174107e-003
 -7.273387e-003  1.276601e-002  1.355419e-002 -2.427443e-002
 -4.395704e-004  1.232614e-003  7.878723e-003 -1.064993e-003
 -7.294425e-005  4.775941e-003  8.920969e-003 -2.513137e-003
 -2.262112e-003  1.204304e-003 -2.165824e-003  3.789393e-003
 -1.604171e-003  1.572756e-004 -1.112111e-003 -1.781552e-003
 -1.587499e-003  7.253851e-004 -2.588875e-003 -4.850136e-003
 -1.040706e-004 -5.574274e-004 -8.602688e-004 -2.114083e-003
 -1.386753e-003  1.172945e-003 -7.600119e-004 -4.219178e-003
  5.541884e-004 -1.082876e-003  5.372706e-004 -1.638593e-003
 -6.408326e-004  3.679627e-005  4.930254e-004 -2.462936e-003
  6.006039e-004  2.473405e-004 -1.360933e-003  5.324733e-005
  7.033009e-004  1.844389e-004 -7.175885e-004 -9.055836e-004
  1.325233e-005  4.903454e-004 -7.130678e-004 -1.542024e-003

[COVARIANCE MATRIX]
77 77

  8.785263e-004 -1.802545e-004  9.893898e-004 -2.602181e-004
 -3.237587e-004 -2.495322e-004 -2.860434e-004 -9.159173e-005
  2.256450e-004 -3.351878e-005  1.404892e-004  1.971558e-004
  2.856189e-004 -2.766014e-004 -2.734308e-004 -8.872145e-006
  3.053572e-006  3.395195e-005 -5.298116e-005 -2.113464e-004
 -3.363431e-004  2.549025e-004 -1.386862e-004  9.444044e-005
 -1.844498e-004  1.264989e-004  1.419889e-004  1.598862e-004
 -7.532008e-005 -5.409600e-005  9.679388e-005  2.043774e-004
  5.894065e-005  4.906084e-005  5.178889e-005  1.130201e-004
  1.007737e-004 -6.519154e-005  4.913401e-005 -1.990977e-005
  9.967924e-005 -2.709356e-005  5.250676e-007 -8.336774e-005
  3.840706e-005 -4.014722e-005 -6.766967e-005 -1.274223e-005
 -3.669074e-005  2.772866e-005 -1.836934e-005  1.872665e-005
 -1.270448e-005 -2.524832e-006  3.903860e-005  2.708845e-005
 -3.441712e-005  3.840021e-006 -2.103726e-005 -5.200852e-006
  2.118826e-005 -2.004860e-005 -2.038744e-005  5.880114e-006
  2.356848e-006 -4.143527e-007 -6.627738e-006  1.179783e-005
  1.561577e-006  1.420785e-005  2.470842e-005 -4.361513e-006
 -2.307717e-005 -3.716260e-006 -4.476509e-005 -1.924744e-005
  1.673693e-005

 -1.802545e-004  7.810535e-004  3.532151e-004 -8.521304e-005
  2.854074e-004 -7.255924e-006 -4.018006e-005  3.051449e-005
 -8.332599e-005  2.001739e-004  1.508919e-004 -1.086509e-005
  1.889471e-004  1.223163e-005 -9.918964e-005  2.685216e-004
  1.545131e-004  1.532877e-004  2.558549e-005  2.725194e-005
  1.071342e-004 -8.618806e-005 -6.964638e-005  1.376154e-004
  4.676093e-006  3.947075e-005  6.110322e-005 -6.665983e-006
  1.067750e-005 -7.376831e-006 -2.852546e-005  1.360372e-004
 -2.808322e-005 -2.913437e-007  2.872229e-005  1.443243e-005
 -7.062829e-005 -2.691767e-005  3.325540e-006  7.380223e-005
  5.501386e-005 -4.913433e-005 -8.707079e-006  3.644561e-005
 -4.018951e-005  1.533069e-005  1.294093e-005 -1.652055e-005
  3.582047e-005 -5.960194e-006 -3.957430e-005  2.077601e-005
  2.357904e-005 -3.440281e-005  2.201879e-006 -8.785743e-005
 -2.754382e-005  1.528853e-006 -1.821357e-005 -2.194296e-005
 -3.591225e-005  2.765935e-005  1.066948e-005  1.478563e-006
 -6.398685e-005 -1.178895e-005 -8.230108e-006  9.921891e-006
 -2.742252e-005 -1.309207e-005  1.069411e-005  1.067969e-005
 -2.078818e-005  7.104406e-006 -2.437472e-006  1.643120e-005
  1.695211e-005

  9.893898e-004  3.532151e-004  4.304045e-003 -1.513310e-003
 -2.151139e-004 -8.985519e-004 -1.204846e-003 -1.915643e-004
  7.280865e-004  3.941781e-004  5.100542e-004  1.036601e-003
  1.027255e-003 -7.253163e-004 -5.718761e-004  9.064770e-004
  2.777398e-004  3.076737e-004  2.380752e-006 -4.434729e-004
 -6.908781e-004  1.218231e-004 -3.543655e-004  5.295649e-004
 -5.922893e-004  5.193129e-004  4.848809e-004  5.261210e-004
  6.012264e-005 -3.812968e-004  2.667631e-004  8.864198e-004
  1.228342e-004  1.000857e-004  2.815525e-004  1.884794e-004
  3.748465e-004 -3.042203e-004  1.161767e-004  1.448178e-004
  2.717884e-004 -1.025441e-004 -6.083245e-005 -3.563620e-004
  1.601120e-004 -1.512811e-004 -1.092978e-004  4.642613e-005
 -1.018732e-004  2.853267e-005 -1.054672e-004 -1.021972e-005
 -2.066808e-004 -3.410660e-005  4.956635e-005  3.006959e-005
 -1.341513e-004  2.146693e-005 -9.385204e-005  1.016811e-004
 -4.808212e-005 -2.717511e-008  1.980106e-005  3.405755e-005
 -7.757259e-005 -8.503405e-007 -1.221102e-005  7.927413e-005
  1.573236e-005  1.770802e-005  6.452350e-005  1.002196e-006
 -8.772240e-005 -3.187341e-005 -2.304542e-005 -3.057051e-005
  2.012050e-005

 -2.602181e-004 -8.521304e-005 -1.513310e-003  8.159400e-004
 -2.783262e-005  2.818166e-004  4.778115e-004  1.026035e-004
 -1.145947e-004 -1.905020e-004 -2.302189e-004 -2.631245e-004
 -3.395293e-004  2.093641e-004  1.798417e-004 -3.631439e-004
 -3.242067e-004 -5.122063e-006  8.634167e-005  1.566584e-004
  3.826867e-004 -8.256522e-005  1.138754e-004 -4.808843e-005
  1.862190e-004 -2.557936e-004 -1.460645e-004 -2.799957e-004
 -6.456778e-005  1.612815e-004 -1.026525e-004 -2.257701e-004
  3.992151e-006 -3.898388e-005 -1.196237e-004 -6.129060e-005
 -1.885038e-004  7.436552e-005 -4.356027e-005 -7.006918e-005
 -4.653329e-005  4.734172e-005  1.042666e-005  1.751669e-004
 -8.195586e-005  7.815751e-005  2.210141e-005 -3.319845e-005
  3.942038e-005 -1.222005e-005  6.346592e-005  1.144955e-005
  9.880400e-005  1.865372e-005 -3.086350e-006 -1.844325e-005
  3.630614e-005 -2.740801e-005  2.779675e-005 -4.239058e-005
  8.092769e-006  2.055271e-006  1.091345e-005 -2.114777e-005
  2.668992e-005 -1.221125e-005 -3.858959e-006 -2.553926e-005
 -3.590724e-006 -2.935464e-005 -2.291661e-005 -8.747289e-007
  1.521599e-005  1.746695e-005 -3.368538e-006  9.817331e-006
 -9.307718e-006

 -3.237587e-004  2.854074e-004 -2.151139e-004 -2.783262e-005
  5.303727e-004  3.680442e-004  1.459578e-004 -1.154380e-004
 -3.779446e-004  1.976283e-004  1.440033e-005 -1.962700e-004
  5.127259e-005  2.110943e-004  1.117865e-004  1.684583e-004
  4.874256e-004 -1.169754e-004 -8.717700e-005  1.001899e-004
  1.103505e-004 -1.384465e-005  2.003180e-005 -1.827241e-004
  1.102366e-004  1.136192e-005 -1.208971e-004 -8.183802e-006
  8.469600e-005 -6.331890e-006 -8.691124e-005 -8.307047e-005
 -9.475700e-005  4.975144e-006  5.365896e-006  1.318815e-005
 -1.112334e-004  7.120812e-005 -3.712364e-005  1.265573e-004
 -3.933841e-005 -3.294875e-005  9.538319e-006  6.419280e-005
  1.767012e-005  2.148493e-005  2.726960e-005 -7.469154e-006
  6.867063e-005  4.589292e-006 -2.080020e-005 -2.666356e-005
  1.878497e-005 -1.469219e-005 -1.416270e-005 -3.201026e-005
  1.372602e-005  6.718266e-006  8.341551e-006 -1.447761e-005
 -4.641206e-005  8.050631e-006  1.280203e-006  1.029901e-005
 -4.422725e-005  1.881335e-006  1.293973e-006  1.839932e-005
 -6.577568e-006 -1.625478e-005 -2.576924e-006  2.871049e-005
  2.090190e-005 -2.180589e-006  1.869188e-006  5.924423e-006
 -5.974021e-006

 -2.495322e-004 -7.255924e-006 -8.985519e-004  2.818166e-004
  3.680442e-004  9.001879e-004  4.184959e-004 -2.124912e-004
 -4.767898e-004  1.569064e-004 -2.791542e-004 -2.285741e-004
 -1.143453e-004  4.554581e-004  2.888898e-004  2.007573e-005
  4.552516e-004 -1.676229e-004 -8.377858e-005  3.145007e-004
  1.696478e-004  9.018546e-005  1.573130e-004 -2.248705e-004
  2.195397e-004 -9.970796e-005 -2.364787e-004 -4.372845e-005
  2.498309e-004  9.104130e-006 -1.086288e-004 -2.715180e-004
 -2.246713e-005 -5.651213e-005 -8.677800e-005 -6.822807e-005
 -1.984677e-004  1.421966e-004 -7.285000e-005  4.724572e-005
 -1.219400e-004  1.024738e-005 -1.930804e-005  9.777267e-005
 -2.514811e-005  1.258130e-005 -9.895514e-006  1.410504e-005
  3.898245e-005  1.507413e-005  2.231337e-005  2.397254e-005
  4.875644e-006  3.755599e-005 -3.167657e-005 -8.619945e-006
  5.059309e-005  2.242615e-006  2.256405e-005 -1.985185e-005
  7.082983e-007 -1.260640e-005 -1.030287e-005  1.082353e-005
 -2.165336e-005 -7.071240e-008  3.230541e-005 -1.171535e-005
 -3.261822e-006  1.292969e-006 -2.257092e-005  1.805764e-005
  3.311107e-005 -1.659393e-005 -1.178967e-005  2.800836e-006
 -1.321598e-005

 -2.860434e-004 -4.018006e-005 -1.204846e-003  4.778115e-004
  1.459578e-004  4.184959e-004  4.900847e-004  1.837186e-005
 -2.441741e-004 -1.654127e-004 -1.871543e-004 -2.685964e-004
 -2.778094e-004  2.535402e-004  2.162622e-004 -2.287719e-004
  6.398180e-005 -1.136917e-004 -5.880444e-005  2.099180e-004
  2.629578e-004 -3.313199e-005  1.222016e-004 -1.986229e-004
  1.299971e-004 -1.300362e-004 -1.580703e-004 -1.442360e-004
  2.268127e-005  9.789041e-005 -6.472570e-005 -2.381134e-004
 -5.397163e-005 -5.490259e-005 -7.446629e-005 -5.045145e-005
 -1.351475e-004  9.409835e-005 -4.585623e-005  2.499095e-005
 -9.793057e-005  3.416335e-005  1.605806e-005  1.169847e-004
 -3.728755e-005  4.232825e-005  2.960498e-005 -9.826518e-006
  7.509471e-005  8.511982e-007  3.692161e-005 -3.632894e-006
  5.550043e-005  1.828087e-005 -9.026649e-006 -2.380838e-005
  4.484359e-005 -1.305679e-005  4.507631e-005 -3.734970e-005
 -4.376079e-006 -1.133608e-005 -5.069826e-006 -1.379937e-005
  2.299646e-006 -3.567877e-006  9.889706e-007 -6.490775e-006
 -9.176494e-006 -3.709842e-006 -2.622825e-005  1.291269e-005
  2.897757e-005  4.754402e-006  1.057060e-005  1.098563e-005
 -5.025275e-006

 -9.159173e-005  3.051449e-005 -1.915643e-004  1.026035e-004
 -1.154380e-004 -2.124912e-004  1.837186e-005  5.636668e-004
  2.133240e-005 -2.099483e-004  2.026632e-004 -1.446290e-006
 -1.097219e-004 -1.555796e-004 -2.596806e-005 -5.412348e-005
 -3.030557e-004  2.608922e-005  7.538273e-005  1.049601e-005
 -1.145902e-004 -3.713130e-005  6.539766e-005  1.473467e-004
  4.004080e-005 -9.145063e-005  1.049839e-004  6.263498e-006
 -1.419614e-004  8.157768e-007 -5.789579e-006 -4.211772e-005
 -6.634457e-005  3.940213e-005  2.716291e-005  5.214871e-005
 -5.983293e-006  7.369251e-006  4.853091e-005  3.110802e-005
 -5.018808e-006 -9.723348e-006  6.596687e-005  2.297678e-005
  2.081855e-005 -3.009898e-006  4.197790e-005 -9.458853e-006
  2.378749e-005 -2.689026e-005  1.578865e-005 -6.768971e-005
  1.807031e-005 -2.040893e-005  2.026606e-005 -3.955892e-005
  6.242698e-006  4.431611e-006 -3.624042e-006 -2.992430e-005
 -2.735600e-005 -1.236021e-005 -3.359453e-007 -3.919821e-005
 -2.058583e-005  2.159545e-005 -1.330795e-005 -4.877836e-006
 -1.103836e-005  6.333064e-006  9.302377e-006  6.557431e-006
 -7.619379e-006  9.616850e-006  2.330238e-005 -9.771979e-006
  1.235815e-005

  2.256450e-004 -8.332599e-005  7.280865e-004 -1.145947e-004
 -3.779446e-004 -4.767898e-004 -2.441741e-004  2.133240e-005
  7.215491e-004 -1.712049e-004 -2.274013e-005  4.202494e-004
 -6.602876e-005 -2.186597e-004 -8.155871e-005 -1.611104e-004
 -3.747497e-004  2.175103e-004  5.583584e-005 -4.706630e-005
  8.049651e-005 -1.896163e-004 -7.676670e-005  2.144867e-004
 -2.310340e-004  6.226752e-005  2.006652e-004  1.261814e-005
 -7.433065e-005 -7.677336e-006  6.443860e-005  2.699229e-004
  5.852480e-005 -3.180449e-005  3.563844e-005 -2.344716e-005
  1.787946e-004 -1.525047e-004  3.317375e-005 -2.369681e-005
  8.593491e-005  5.572945e-005 -2.711175e-005 -9.474119e-005
 -5.719466e-005 -1.552777e-005 -2.741598e-005  1.247726e-005
 -1.042973e-005 -1.000853e-005  3.078987e-005  3.873623e-005
 -3.509108e-005 -7.563150e-006  2.358786e-005  1.315432e-006
 -5.540641e-005 -5.858470e-006 -1.607738e-005  4.591356e-005
  3.477642e-005 -1.646490e-005  2.610206e-005  2.299743e-006
  9.666515e-006 -1.484431e-005 -9.145449e-006 -4.312783e-006
  7.225769e-006  6.457831e-007 -9.482852e-007 -1.236584e-005
 -4.784310e-005  4.322238e-007 -3.947438e-006  1.479950e-006
  1.822837e-005

 -3.351878e-005  2.001739e-004  3.941781e-004 -1.905020e-004
  1.976283e-004  1.569064e-004 -1.654127e-004 -2.099483e-004
 -1.712049e-004  4.280081e-004 -2.406613e-005  3.510166e-006
  2.016976e-004  8.796858e-005 -2.342507e-005  3.289180e-004
  2.020592e-004  4.852695e-005  7.834702e-005 -3.380799e-006
 -3.161999e-005  3.104660e-005 -1.690631e-005  1.104487e-004
  5.784198e-005  2.630780e-005 -4.872602e-005  2.215090e-005
  1.402326e-004 -5.845892e-005 -2.937616e-005  8.559967e-005
  1.027888e-004  1.939925e-005 -5.792514e-006 -3.182892e-005
 -4.507798e-005 -2.723015e-006 -6.732412e-006 -3.212633e-005
  4.980621e-005 -4.079812e-005 -3.963526e-005 -1.457815e-005
 -2.739910e-005 -4.204469e-006 -1.915007e-005 -1.531440e-005
 -4.098389e-005 -1.495715e-005 -4.302953e-005  3.871590e-005
 -4.075088e-005 -7.156382e-006 -2.105521e-005  7.695577e-006
 -2.392406e-005  1.850123e-005 -4.292361e-005  3.342936e-005
 -1.521580e-005  3.460445e-005 -3.431796e-006  1.938714e-005
 -1.699443e-006 -4.508516e-006  1.670989e-005  1.473054e-005
  6.212763e-006 -4.484707e-006  1.950662e-005 -8.198513e-006
  3.008208e-006 -1.678165e-006 -1.400277e-005 -3.031348e-007
 -4.463065e-006

  1.404892e-004  1.508919e-004  5.100542e-004 -2.302189e-004
  1.440033e-005 -2.791542e-004 -1.871543e-004  2.026632e-004
 -2.274013e-005 -2.406613e-005  2.995851e-004  3.873573e-005
  1.603660e-004 -2.020315e-004 -1.439048e-004  9.555166e-005
  1.710282e-005 -4.760775e-006 -2.064284e-005 -1.578031e-004
 -1.859817e-004  6.430761e-005 -8.439487e-005  4.378564e-005
 -2.881856e-005  6.096935e-005  1.152338e-004  8.610553e-005
 -1.178525e-004 -2.515287e-005  1.817139e-005  7.722708e-005
 -8.202444e-005  7.046269e-005  6.485419e-005  9.694067e-005
  3.890886e-005 -1.800359e-005  4.115061e-005  5.903818e-005
  4.243381e-005 -4.658033e-005  4.777843e-005 -1.855359e-005
  5.901787e-005 -1.765205e-005  8.605393e-006  2.117664e-006
  2.737778e-007  7.523602e-006 -2.705001e-005 -5.705780e-005
  1.904659e-005 -2.796796e-005  1.118970e-005 -1.433512e-005
 -4.568437e-006  8.656814e-006 -5.813029e-006 -2.413360e-005
 -2.854302e-005  1.852106e-006  2.465203e-007 -1.060431e-005
 -2.570984e-005  1.512099e-005 -1.454599e-005  3.980150e-006
 -9.510959e-006 -7.283322e-006  1.767451e-005  1.148577e-005
 -7.808427e-006  7.693792e-007  2.338713e-006 -5.743750e-006
  6.050371e-006

  1.971558e-004 -1.086509e-005  1.036601e-003 -2.631245e-004
 -1.962700e-004 -2.285741e-004 -2.685964e-004 -1.446290e-006
  4.202494e-004  3.510166e-006  3.873573e-005  5.963113e-004
  1.639263e-004 -2.121303e-004 -4.563904e-005  8.670317e-005
 -2.272903e-004  1.849410e-004  3.733601e-005 -5.010089e-005
  3.851318e-005 -6.131190e-005 -6.200022e-005  2.860821e-004
 -2.128937e-004  6.270592e-005  2.183861e-004  8.551260e-005
  8.068240e-005 -9.740927e-005  7.196989e-005  2.872563e-004
  3.074987e-005 -1.597738e-005  4.287031e-005 -5.116026e-005
  1.001136e-004 -1.187280e-004  1.520202e-005  3.647784e-005
  9.170221e-005  1.126223e-006 -2.544098e-005 -8.611273e-005
 -1.073555e-005 -3.014109e-005 -5.049838e-005  2.292182e-005
 -3.604819e-005  9.463828e-006  1.328833e-005 -2.401450e-006
 -7.389294e-005  7.817308e-006 -1.603529e-006  1.051516e-005
 -2.867147e-005 -1.721650e-005 -9.336000e-006  5.320838e-005
 -1.485674e-005  3.593870e-006  1.747904e-005 -2.322451e-006
 -1.629995e-005 -7.732791e-006 -2.361764e-006  1.361185e-005
  6.481228e-006  3.463640e-006  5.865522e-006 -4.751506e-006
 -3.279989e-005 -1.320479e-005  4.001536e-006 -5.797181e-006
  9.425312e-006

  2.856189e-004  1.889471e-004  1.027255e-003 -3.395293e-004
  5.127259e-005 -1.143453e-004 -2.778094e-004 -1.097219e-004
 -6.602876e-005  2.016976e-004  1.603660e-004  1.639263e-004
  4.585338e-004 -2.167766e-004 -1.995164e-004  3.550414e-004
  1.683444e-004  3.149666e-005 -1.018139e-005 -2.057220e-004
 -2.277758e-004  1.469930e-004 -1.356565e-004  1.206942e-004
 -8.353803e-005  1.063741e-004  5.980841e-005  1.025773e-004
  3.567832e-006 -1.039907e-004  6.497525e-005  1.857977e-004
  8.765151e-006  6.645067e-005  5.076540e-005  9.325752e-005
 -8.240006e-006 -3.481608e-005  2.143062e-005  3.891463e-005
  9.163222e-005 -6.873866e-005 -4.533451e-006 -4.562477e-005
  7.999320e-005 -3.132644e-005 -3.683949e-005 -5.606558e-007
 -4.345807e-005  1.148022e-005 -5.228870e-005 -1.002084e-005
 -3.066584e-005  3.679885e-007  1.111793e-005  8.978513e-006
 -1.566194e-005 -4.370569e-006 -2.206688e-005  6.734708e-006
 -3.626937e-005  1.460704e-005  2.282462e-006  3.067207e-006
 -1.576784e-005 -1.020318e-005 -4.162159e-006  2.965777e-005
  9.273876e-007 -5.131635e-006  2.572386e-005 -8.568170e-006
 -2.088757e-005 -6.083242e-006 -1.690024e-005 -1.011806e-005
 -2.625958e-006

 -2.766014e-004  1.223163e-005 -7.253163e-004  2.093641e-004
  2.110943e-004  4.554581e-004  2.535402e-004 -1.555796e-004
 -2.186597e-004  8.796858e-005 -2.020315e-004 -2.121303e-004
 -2.167766e-004  3.858841e-004  1.876707e-004 -6.081658e-005
  2.030325e-004 -7.004671e-005 -1.596288e-005  2.259949e-004
  1.571459e-004 -2.335907e-005  1.347990e-004 -1.545017e-004
  1.471808e-004 -6.507987e-005 -1.460644e-004 -2.278632e-005
  1.343003e-004  3.777524e-005 -8.255593e-005 -1.824581e-004
  2.351172e-005 -6.082523e-005 -5.660238e-005 -7.019595e-005
 -6.144883e-005  6.928012e-005 -4.941307e-005 -1.744003e-005
 -9.588136e-005  2.999835e-005 -2.412425e-005  4.257364e-005
 -4.953346e-005  1.793455e-005  8.617687e-006  5.386718e-006
  1.790957e-005  5.958799e-006  2.868440e-005  2.302886e-005
  8.128893e-006  5.662296e-006 -2.598986e-005 -9.811758e-006
  2.101978e-005  3.879447e-006  6.461359e-006 -1.124519e-005
  1.757948e-005 -2.145544e-006 -7.350726e-006  1.793172e-005
 -1.043763e-005  9.866788e-006  1.745986e-005 -2.047277e-005
 -2.179500e-006 -3.519593e-006 -2.422653e-005  1.426635e-005
  3.134073e-005 -3.023076e-006  1.510774e-006  1.146415e-005
 -4.954932e-006

 -2.734308e-004 -9.918964e-005 -5.718761e-004  1.798417e-004
  1.117865e-004  2.888898e-004  2.162622e-004 -2.596806e-005
 -8.155871e-005 -2.342507e-005 -1.439048e-004 -4.563904e-005
 -1.995164e-004  1.876707e-004  2.142662e-004 -1.076292e-004
  5.528905e-005 -6.031391e-005 -1.441378e-005  1.716852e-004
  2.169859e-004 -8.773791e-005  8.568763e-005 -1.063854e-004
  7.298498e-005 -6.422579e-005 -8.553937e-005 -7.827509e-005
  9.794625e-005  3.804372e-005 -5.722370e-005 -1.114286e-004
 -2.453980e-005 -4.215529e-005 -3.728382e-005 -8.026706e-005
 -4.373914e-005  4.220778e-005 -3.268046e-005  2.338607e-005
 -5.975714e-005  3.188772e-005 -1.937407e-006  3.762444e-005
 -3.245893e-005  1.285151e-005  1.065692e-005  9.978910e-006
  3.298296e-005 -5.175867e-006  2.584122e-005 -1.790297e-006
 -4.925160e-006  1.842247e-005 -2.640189e-005  1.027993e-005
  2.051626e-005  1.222242e-006  2.006991e-005  1.320333e-005
  3.473772e-007 -2.055589e-006  5.562067e-006  3.719904e-006
  9.464969e-006  7.061755e-008  1.194068e-005 -4.700758e-006
  6.081116e-006 -1.563542e-006 -1.486714e-005  6.606107e-006
  1.800051e-005 -7.364288e-006  1.058312e-005  5.703140e-006
 -8.716766e-006

 -8.872145e-006  2.685216e-004  9.064770e-004 -3.631439e-004
  1.684583e-004  2.007573e-005 -2.287719e-004 -5.412348e-005
 -1.611104e-004  3.289180e-004  9.555166e-005  8.670317e-005
  3.550414e-004 -6.081658e-005 -1.076292e-004  5.719086e-004
  2.384824e-004  2.800769e-005  6.961016e-005 -5.932275e-005
 -2.318414e-004  5.233119e-005 -1.422722e-005  1.556061e-004
  2.001817e-005  7.929927e-005 -1.568593e-005  1.231122e-004
  8.118214e-005 -1.426882e-004  5.297324e-005  1.241368e-004
  7.430233e-005  4.581573e-005  4.415402e-005  5.157255e-005
 -1.753637e-005 -2.212476e-005  1.271962e-005  3.364490e-005
  3.789879e-005 -5.563421e-005 -2.422874e-005 -4.251842e-005
  5.603576e-005 -2.890636e-005  1.946714e-006 -3.504645e-006
 -3.143383e-005 -1.379603e-005 -5.684226e-005  5.682567e-006
 -6.098291e-005 -1.196479e-005  6.918088e-006 -6.947919e-006
 -2.398502e-005  7.441968e-006 -3.952924e-005  2.100671e-005
 -4.451404e-005  2.110819e-005 -5.798580e-006  5.775790e-006
 -2.763701e-005 -2.960717e-006  1.438896e-006  4.358856e-005
 -3.932393e-006  1.067406e-005  2.578010e-005 -1.229060e-005
 -9.122507e-006 -2.799345e-006  2.183783e-006 -1.444097e-006
 -3.287306e-006

  3.053572e-006  1.545131e-004  2.777398e-004 -3.242067e-004
  4.874256e-004  4.552516e-004  6.398180e-005 -3.030557e-004
 -3.747497e-004  2.020592e-004  1.710282e-005 -2.272903e-004
  1.683444e-004  2.030325e-004  5.528905e-005  2.384824e-004
  8.606090e-004 -2.275053e-004 -2.276391e-004  9.676927e-005
 -1.271808e-004  1.115251e-004 -2.065886e-005 -3.601447e-004
  4.095439e-005  1.616367e-004 -1.530688e-004  1.309314e-004
  1.311865e-004 -6.698361e-005 -4.667852e-005 -8.549509e-005
 -1.070723e-004  7.329177e-006  3.934862e-005  8.322059e-005
 -3.062560e-005  7.952673e-005 -2.717693e-005  1.706821e-004
 -7.899409e-005 -2.716071e-005  4.105433e-007 -1.664135e-005
  7.021775e-005 -2.988046e-005  1.272508e-007  2.546229e-005
  7.630074e-005  2.649185e-005 -4.235800e-005  2.140325e-006
 -1.076669e-005 -4.695294e-006  1.730119e-006 -1.017385e-005
  1.629320e-005  2.820348e-005  1.267644e-005 -1.800664e-005
 -1.403505e-005 -2.711457e-005 -1.541514e-005  2.180335e-005
 -4.596314e-005  7.593110e-007  1.505642e-005  2.412249e-005
 -7.214935e-006  3.507979e-006 -1.480342e-006  3.107943e-005
  1.249910e-005 -1.928378e-005 -1.485730e-005  1.911934e-006
 -6.184503e-006

  3.395195e-005  1.532877e-004  3.076737e-004 -5.122063e-006
 -1.169754e-004 -1.676229e-004 -1.136917e-004  2.608922e-005
  2.175103e-004  4.852695e-005 -4.760775e-006  1.849410e-004
  3.149666e-005 -7.004671e-005 -6.031391e-005  2.800769e-005
 -2.275053e-004  1.728241e-004  9.115209e-005 -1.918634e-006
  7.221045e-005 -7.571099e-005 -2.201709e-005  2.154227e-004
 -7.649058e-005 -7.420795e-006  1.045206e-004 -1.551887e-005
  1.552056e-005 -8.857849e-006  1.736061e-005  1.527985e-004
  7.531564e-005 -2.006248e-005  5.595949e-006 -4.773611e-005
  3.022366e-005 -6.674594e-005  1.208085e-005 -4.412140e-005
  6.399589e-005  5.811126e-007 -2.827478e-005 -2.249093e-005
 -5.386281e-005  5.269002e-006 -1.571262e-005 -8.206557e-006
 -2.341708e-005 -8.924222e-006  3.708147e-006  2.781017e-005
 -1.981054e-005 -7.559977e-006  2.553682e-006 -1.500722e-005
 -3.052391e-005 -5.394789e-006 -2.085268e-005  2.172614e-005
  3.897503e-006  1.474202e-005  8.174696e-006  1.467872e-006
 -4.451173e-006 -7.614515e-006 -1.128420e-006 -7.073634e-007
 -3.295102e-007 -4.883082e-007  4.053474e-006 -6.126507e-006
 -1.802302e-005  4.783499e-006 -3.007218e-006  1.529531e-006
  1.037828e-005

 -5.298116e-005  2.558549e-005  2.380752e-006  8.634167e-005
 -8.717700e-005 -8.377858e-005 -5.880444e-005  7.538273e-005
  5.583584e-005  7.834702e-005 -2.064284e-005  3.733601e-005
 -1.018139e-005 -1.596288e-005 -1.441378e-005  6.961016e-005
 -2.276391e-004  9.115209e-005  1.451880e-004 -8.294317e-006
  3.573734e-005 -5.275052e-005  2.721376e-005  1.631113e-004
  2.706380e-005 -6.361001e-005  1.399387e-005 -5.534403e-005
  8.744772e-007 -4.634010e-007 -1.342263e-006  5.551995e-005
  8.794142e-005  4.835979e-006 -1.317015e-005 -3.648005e-005
 -1.844421e-005 -2.365972e-005  4.955128e-006 -6.645239e-005
  3.621783e-005  2.588805e-006 -1.784854e-005  9.090537e-006
 -3.331302e-005  1.068995e-005  5.716963e-006 -1.408203e-005
 -3.195603e-005 -1.393065e-005  3.257316e-006  1.164004e-005
 -9.491014e-006 -3.918879e-006 -3.142723e-006  6.275618e-006
 -1.421028e-005 -1.635489e-006 -2.135064e-005  1.611768e-005
 -3.749102e-006  1.779366e-005  5.028307e-006  7.224788e-008
  1.381007e-005 -6.615238e-007 -1.237780e-006  9.413869e-007
  7.237403e-006 -2.640828e-006  8.306801e-006 -1.225070e-005
 -1.348715e-007  7.525031e-006 -1.557635e-007 -1.535092e-006
 -3.200220e-006

 -2.113464e-004  2.725194e-005 -4.434729e-004  1.566584e-004
  1.001899e-004  3.145007e-004  2.099180e-004  1.049601e-005
 -4.706630e-005 -3.380799e-006 -1.578031e-004 -5.010089e-005
 -2.057220e-004  2.259949e-004  1.716852e-004 -5.932275e-005
  9.676927e-005 -1.918634e-006 -8.294317e-006  2.660362e-004
  1.650448e-004 -9.347498e-005  1.253293e-004 -5.325795e-005
  3.950427e-005 -4.045177e-005 -5.698023e-005 -2.586956e-005
  1.359740e-004  7.221408e-006 -5.792706e-005 -7.953855e-005
  1.569910e-005 -7.012296e-005 -2.408949e-005 -8.421707e-005
 -1.692724e-005  3.196473e-005 -2.508940e-005  2.811616e-005
 -6.937131e-005  3.569852e-005 -2.210762e-005  1.113568e-005
 -6.024921e-005  7.525834e-006  8.805319e-006  8.678810e-006
  5.200675e-005 -8.183665e-006  2.840655e-005  2.597844e-005
 -2.179839e-005  5.898491e-006 -8.795926e-006 -2.028903e-005
  5.653043e-006  6.750659e-006  7.478928e-006  7.334992e-006
  1.008437e-005 -1.368293e-005 -8.429762e-006  2.927828e-006
 -1.401318e-005  2.370753e-007  1.599723e-005 -1.125754e-006
 -5.995543e-006  1.237706e-005 -1.758903e-005  1.424914e-005
  9.538518e-006 -4.944670e-006  6.701367e-006  7.262152e-006
  4.586469e-006

 -3.363431e-004  1.071342e-004 -6.908781e-004  3.826867e-004
  1.103505e-004  1.696478e-004  2.629578e-004 -1.145902e-004
  8.049651e-005 -3.161999e-005 -1.859817e-004  3.851318e-005
 -2.277758e-004  1.571459e-004  2.169859e-004 -2.318414e-004
 -1.271808e-004  7.221045e-005  3.573734e-005  1.650448e-004
  5.479701e-004 -2.340552e-004  2.078117e-005 -3.771676e-005
  4.167008e-006 -9.184192e-005 -4.830106e-005 -2.428356e-004
  7.798887e-005  1.073286e-004 -8.838050e-005  8.505615e-006
 -8.051606e-006 -6.894167e-005 -5.663028e-005 -1.426656e-004
 -7.040062e-005 -5.920167e-006 -5.366962e-005  1.427222e-005
  2.494351e-006  4.862756e-005 -2.415817e-005  8.284891e-005
 -1.068676e-004  5.496553e-005 -4.359137e-007 -6.858511e-006
  5.444045e-005 -2.654474e-006  3.731002e-005  2.810800e-005
  2.993243e-005  1.620641e-005 -3.264863e-005  1.156168e-006
  5.175142e-006 -1.754776e-005  2.971044e-005  2.505460e-005
 -4.344422e-006  2.063011e-005  2.447806e-005  6.684115e-006
  1.924623e-005 -2.245538e-005 -1.533072e-006 -1.940645e-006
  8.519304e-006 -2.631489e-005 -1.705161e-005  7.583512e-006
  7.038267e-006  2.998211e-006  5.386011e-006  1.623946e-005
 -8.096335e-006

  2.549025e-004 -8.618806e-005  1.218231e-004 -8.256522e-005
 -1.384465e-005  9.018546e-005 -3.313199e-005 -3.713130e-005
 -1.896163e-004  3.104660e-005  6.430761e-005 -6.131190e-005
  1.469930e-004 -2.335907e-005 -8.773791e-005  5.233119e-005
  1.115251e-004 -7.571099e-005 -5.275052e-005 -9.347498e-005
 -2.340552e-004  2.265538e-004 -1.724079e-005 -3.060986e-005
  3.603126e-005  1.275050e-005 -5.454569e-006  9.859435e-005
 -7.610161e-006 -2.789571e-005  3.297102e-005 -5.267031e-005
 -6.649226e-006  3.387256e-005  7.514918e-007  6.216417e-005
 -3.563962e-005  3.941190e-005  7.154476e-006 -2.201211e-005
 -3.111036e-006 -4.015380e-005  1.409191e-005  2.998661e-006
  5.590926e-005 -1.441043e-005 -1.917824e-005  3.173458e-006
 -3.484415e-005  2.175594e-005 -1.472303e-005 -1.960117e-005
  7.397921e-006  6.679389e-006  5.372110e-006  6.263876e-006
  1.843536e-005 -4.092555e-007  4.926338e-008 -2.929818e-005
  1.026082e-006 -5.673964e-006 -1.603055e-005 -3.867051e-007
 -7.473071e-006  1.192418e-005  3.978655e-006 -7.467880e-006
 -7.147528e-006  5.593229e-006  3.777899e-006  2.014524e-006
  1.112751e-005 -4.124591e-006 -1.369698e-005 -1.053004e-005
 -7.230862e-007

 -1.386862e-004 -6.964638e-005 -3.543655e-004  1.138754e-004
  2.003180e-005  1.573130e-004  1.222016e-004  6.539766e-005
 -7.676670e-005 -1.690631e-005 -8.439487e-005 -6.200022e-005
 -1.356565e-004  1.347990e-004  8.568763e-005 -1.422722e-005
 -2.065886e-005 -2.201709e-005  2.721376e-005  1.253293e-004
  2.078117e-005 -1.724079e-005  1.131238e-004 -7.336326e-006
  6.068086e-005 -5.591959e-005 -4.518219e-005  1.342256e-006
  5.200330e-005 -8.056701e-006 -1.915580e-005 -9.164036e-005
  2.794240e-005 -2.933296e-005 -2.223559e-005 -3.803671e-005
 -1.756508e-005  2.985132e-005 -1.457118e-005 -1.521571e-005
 -5.290818e-005  1.855937e-005 -6.557260e-006  1.263010e-005
 -1.966743e-005  7.259053e-006  1.387804e-005  2.529966e-006
  1.016981e-005 -6.081928e-006  2.218238e-005  7.766026e-007
 -1.046396e-005  1.963624e-006 -2.922122e-006 -8.045803e-006
  1.302155e-005 -2.271627e-006  2.334671e-006 -3.687581e-006
  2.415628e-006 -6.811263e-006 -1.028163e-005 -3.937796e-006
 -4.761498e-006  9.462923e-006  4.525301e-006 -3.631196e-006
 -4.504179e-006  8.873286e-006 -1.142636e-005  4.677064e-006
  1.517653e-005  2.493670e-006  1.171759e-005  2.200116e-006
  5.459108e-008

  9.444044e-005  1.376154e-004  5.295649e-004 -4.808843e-005
 -1.827241e-004 -2.248705e-004 -1.986229e-004  1.473467e-004
  2.144867e-004  1.104487e-004  4.378564e-005  2.860821e-004
  1.206942e-004 -1.545017e-004 -1.063854e-004  1.556061e-004
 -3.601447e-004  2.154227e-004  1.631113e-004 -5.325795e-005
 -3.771676e-005 -3.060986e-005 -7.336326e-006  3.950026e-004
 -6.940981e-005 -4.158667e-005  1.492231e-004  1.949856e-005
  6.496177e-006 -5.235432e-005  4.832485e-005  2.026275e-004
  1.255937e-004  6.092428e-006  9.162867e-006 -3.584244e-005
  9.534792e-006 -8.358271e-005  3.406733e-005 -7.019802e-005
  1.044447e-004 -2.403269e-005 -2.002305e-005 -2.641530e-005
 -4.045679e-005 -5.411931e-006 -2.005908e-005 -2.639255e-005
 -5.864285e-005 -2.609034e-005 -4.358216e-006  1.418536e-005
 -4.135525e-005 -8.060707e-006  4.266367e-006 -1.480930e-005
 -4.044792e-005 -8.284806e-006 -4.387178e-005  3.083274e-005
 -1.325816e-005  2.674407e-005  8.718567e-006 -9.468112e-006
 -8.745562e-006 -1.617453e-008 -4.022734e-006  6.714471e-006
  3.437439e-006  3.343424e-006  1.781789e-005 -1.496698e-005
 -2.063270e-005  8.445375e-006  1.570651e-006 -6.364458e-006
  1.304219e-005

 -1.844498e-004  4.676093e-006 -5.922893e-004  1.862190e-004
  1.102366e-004  2.195397e-004  1.299971e-004  4.004080e-005
 -2.310340e-004  5.784198e-005 -2.881856e-005 -2.128937e-004
 -8.353803e-005  1.471808e-004  7.298498e-005  2.001817e-005
  4.095439e-005 -7.649058e-005  2.706380e-005  3.950427e-005
  4.167008e-006  3.603126e-005  6.068086e-005 -6.940981e-005
  2.245202e-004 -1.044719e-004 -1.155948e-004 -4.838426e-005
 -1.419808e-005  3.728032e-005 -5.658613e-005 -2.010209e-004
 -1.976994e-005  2.585694e-005 -5.591741e-005  1.790608e-005
 -1.046925e-004  6.534941e-005 -1.990963e-005 -3.778844e-005
 -5.262564e-005 -3.512926e-006  1.809717e-005  8.301772e-005
 -7.899444e-007  2.697091e-005  1.540623e-005  1.766412e-006
 -1.352255e-005 -7.604004e-006  5.109204e-006 -2.838473e-007
  4.665379e-005  2.046804e-006 -7.047752e-006 -7.511726e-006
  2.535287e-005  2.123082e-006 -1.989759e-007 -2.717664e-005
  3.133918e-006  5.807838e-006 -6.405820e-007 -2.924888e-006
  3.999591e-006  4.599762e-006  7.387365e-006 -1.669203e-005
 -7.339576e-006 -1.089777e-005 -1.923833e-006 -6.207148e-006
  9.542838e-006  3.458731e-006 -3.008325e-006  4.160690e-006
 -6.993484e-006

  1.264989e-004  3.947075e-005  5.193129e-004 -2.557936e-004
  1.136192e-005 -9.970796e-005 -1.300362e-004 -9.145063e-005
  6.226752e-005  2.630780e-005  6.096935e-005  6.270592e-005
  1.063741e-004 -6.507987e-005 -6.422579e-005  7.929927e-005
  1.616367e-004 -7.420795e-006 -6.361001e-005 -4.045177e-005
 -9.184192e-005  1.275050e-005 -5.591959e-005 -4.158667e-005
 -1.044719e-004  1.206665e-004  3.693504e-005  8.396106e-005
  1.244819e-005 -3.903000e-005  3.354371e-005  8.891662e-005
 -7.779066e-006  1.834323e-006  4.833143e-005  2.872424e-005
  8.321447e-005 -2.834902e-005  1.274232e-005  4.029375e-005
  1.003289e-005 -6.080309e-006 -7.301859e-006 -6.537722e-005
  2.683915e-005 -2.710628e-005 -9.636907e-006  8.185483e-006
  5.609872e-006  6.795282e-006 -2.066360e-005  2.711047e-006
 -2.700754e-005 -4.769750e-006  3.710642e-006  7.267334e-006
 -1.689921e-005  9.174824e-006 -3.557510e-006  1.127727e-005
  1.466461e-006 -5.184575e-006 -3.176987e-006  1.010115e-005
 -8.585998e-006  2.751689e-007 -1.238013e-006  1.104563e-005
  1.996086e-006  7.951643e-006  4.716895e-006  5.138398e-006
 -6.422312e-006 -6.038247e-006  3.770314e-009 -9.406028e-007
  3.102970e-006

  1.419889e-004  6.110322e-005  4.848809e-004 -1.460645e-004
 -1.208971e-004 -2.364787e-004 -1.580703e-004  1.049839e-004
  2.006652e-004 -4.872602e-005  1.152338e-004  2.183861e-004
  5.980841e-005 -1.460644e-004 -8.553937e-005 -1.568593e-005
 -1.530688e-004  1.045206e-004  1.399387e-005 -5.698023e-005
 -4.830106e-005 -5.454569e-006 -4.518219e-005  1.492231e-004
 -1.155948e-004  3.693504e-005  1.583403e-004  6.525225e-005
 -1.977914e-005 -2.713731e-005  3.479961e-005  1.477820e-004
 -1.285308e-006  9.066079e-007  4.098810e-005 -5.089323e-006
  7.005706e-005 -5.785325e-005  2.779485e-005  9.684729e-006
  5.437613e-005 -1.356070e-005  2.184546e-006 -4.744718e-005
 -4.850192e-006 -1.564881e-005 -1.354709e-005  6.103844e-006
 -1.278290e-005  7.687362e-006  1.405824e-006 -1.548111e-005
 -2.064966e-005 -1.296626e-005  6.290146e-006 -1.064351e-005
 -1.756550e-005 -1.496368e-006 -7.816871e-006  8.399050e-006
 -2.862781e-006 -5.278370e-007  3.057787e-006 -3.638000e-006
 -1.726754e-005  5.583106e-006 -4.802198e-006 -2.438836e-006
 -3.279250e-006  3.713554e-006  3.842244e-006  6.387090e-006
 -1.323126e-005 -2.067122e-006  4.638669e-007 -4.395189e-006
  1.184655e-005

  1.598862e-004 -6.665983e-006  5.261210e-004 -2.799957e-004
 -8.183802e-006 -4.372845e-005 -1.442360e-004  6.263498e-006
  1.261814e-005  2.215090e-005  8.610553e-005  8.551260e-005
  1.025773e-004 -2.278632e-005 -7.827509e-005  1.231122e-004
  1.309314e-004 -1.551887e-005 -5.534403e-005 -2.586956e-005
 -2.428356e-004  9.859435e-005  1.342256e-006  1.949856e-005
 -4.838426e-005  8.396106e-005  6.525225e-005  1.919868e-004
  1.992324e-005 -7.160541e-005  4.829427e-005  3.987094e-005
 -6.087516e-006  7.027765e-006  4.626744e-005  4.635002e-005
  8.529294e-005 -1.449942e-005  2.368326e-005  2.807310e-005
 -6.747838e-006 -2.218381e-005  4.684560e-006 -7.583346e-005
  4.537507e-005 -3.805092e-005 -6.806254e-006  8.605836e-006
 -1.551690e-005  6.924992e-006 -1.113303e-005 -2.024925e-005
 -4.120414e-005 -1.325076e-005  7.739373e-006 -8.914507e-006
 -1.160195e-005  8.043842e-006 -1.456345e-005 -3.120383e-006
 -2.464635e-006 -1.158078e-005 -1.486755e-005  6.361234e-006
 -2.837784e-005  1.592426e-005  4.069091e-006  4.156919e-006
 -8.826686e-006  1.856246e-005  1.612465e-006  5.470569e-006
 -4.727553e-007 -7.951004e-006  9.452205e-007 -3.201079e-006
  1.202497e-005

 -7.532008e-005  1.067750e-005  6.012264e-005 -6.456778e-005
  8.469600e-005  2.498309e-004  2.268127e-005 -1.419614e-004
 -7.433065e-005  1.402326e-004 -1.178525e-004  8.068240e-005
  3.567832e-006  1.343003e-004  9.794625e-005  8.118214e-005
  1.311865e-004  1.552056e-005  8.744772e-007  1.359740e-004
  7.798887e-005 -7.610161e-006  5.200330e-005  6.496177e-006
 -1.419808e-005  1.244819e-005 -1.977914e-005  1.992324e-005
  1.997885e-004 -4.212479e-005 -1.237074e-005  1.846979e-005
  4.486852e-005 -5.118850e-005 -9.350679e-006 -1.002552e-004
 -1.025964e-005  1.026821e-005 -2.710800e-005  4.548719e-006
 -2.183863e-005  3.805706e-006 -4.339598e-005 -2.361904e-005
 -3.235546e-005 -6.476179e-006 -1.833064e-005  1.970995e-005
 -3.609611e-006  1.035459e-005  1.599178e-006  3.058333e-005
 -5.309605e-005  1.620351e-005 -1.960722e-005  1.245479e-005
  6.004141e-006  4.363049e-006  6.004549e-007  3.203694e-005
  7.211161e-006  3.597000e-006 -9.144396e-006  1.517729e-005
 -3.039886e-006 -3.872017e-006  2.149738e-005  5.706163e-006
  3.789085e-006  1.490006e-005 -7.210425e-006  2.503128e-006
  9.900200e-006 -1.357891e-005 -2.417058e-006  1.812756e-006
 -5.332574e-006

 -5.409600e-005 -7.376831e-006 -3.812968e-004  1.612815e-004
 -6.331890e-006  9.104130e-006  9.789041e-005  8.157768e-007
 -7.677336e-006 -5.845892e-005 -2.515287e-005 -9.740927e-005
 -1.039907e-004  3.777524e-005  3.804372e-005 -1.426882e-004
 -6.698361e-005 -8.857849e-006 -4.634010e-007  7.221408e-006
  1.073286e-004 -2.789571e-005 -8.056701e-006 -5.235432e-005
  3.728032e-005 -3.903000e-005 -2.713731e-005 -7.160541e-005
 -4.212479e-005  7.112549e-005 -2.515223e-005 -5.093629e-005
 -1.493506e-005 -4.445599e-006 -2.178033e-005 -1.281746e-005
 -2.073017e-005  1.233969e-005 -4.664909e-006 -2.292986e-005
 -4.971756e-006  1.091506e-005  1.008202e-005  3.709782e-005
 -2.361518e-005  1.958641e-005  7.166770e-006 -1.108187e-005
  8.766357e-006 -3.494665e-006  7.964800e-006  4.134067e-007
  3.356760e-005  1.616393e-006 -7.121913e-006  8.039642e-007
  1.928290e-006  5.690039e-007  7.959593e-006 -8.280290e-006
  6.965660e-006  5.877795e-006  5.083230e-006  1.619389e-006
  1.410239e-005 -1.927083e-006 -1.001011e-006 -1.085926e-005
  2.551299e-006 -8.017944e-006 -3.337747e-006 -5.981628e-007
  5.498891e-006  3.718269e-006 -2.574433e-006  3.573749e-006
 -8.097232e-007

  9.679388e-005 -2.852546e-005  2.667631e-004 -1.026525e-004
 -8.691124e-005 -1.086288e-004 -6.472570e-005 -5.789579e-006
  6.443860e-005 -2.937616e-005  1.817139e-005  7.196989e-005
  6.497525e-005 -8.255593e-005 -5.722370e-005  5.297324e-005
 -4.667852e-005  1.736061e-005 -1.342263e-006 -5.792706e-005
 -8.838050e-005  3.297102e-005 -1.915580e-005  4.832485e-005
 -5.658613e-005  3.354371e-005  3.479961e-005  4.829427e-005
 -1.237074e-005 -2.515223e-005  6.198388e-005  5.002108e-005
  2.447472e-005 -2.760213e-007  1.582296e-005  8.530089e-006
  3.152641e-005 -2.588544e-005  9.399213e-006 -1.573953e-005
  1.392694e-005 -6.115882e-006 -4.904881e-006 -2.667507e-005
  2.040480e-005 -9.175078e-006 -3.469604e-006 -3.275419e-007
 -1.750026e-005  1.168695e-006 -8.773401e-006  6.338237e-007
 -1.883648e-005  4.632887e-006  7.175700e-006  4.767323e-006
 -7.502672e-006 -4.776649e-006 -1.396273e-006  7.954553e-006
  5.432747e-007  1.353572e-006 -3.078935e-006  7.455733e-007
  3.214648e-006 -4.282710e-007 -3.901813e-006  8.764662e-006
  3.367181e-007  1.212846e-005  3.618123e-006 -9.348433e-006
 -2.492621e-006 -2.990659e-007  3.487868e-006 -1.927839e-006
  2.246799e-006

  2.043774e-004  1.360372e-004  8.864198e-004 -2.257701e-004
 -8.307047e-005 -2.715180e-004 -2.381134e-004 -4.211772e-005
  2.699229e-004  8.559967e-005  7.722708e-005  2.872563e-004
  1.857977e-004 -1.824581e-004 -1.114286e-004  1.241368e-004
 -8.549509e-005  1.527985e-004  5.551995e-005 -7.953855e-005
  8.505615e-006 -5.267031e-005 -9.164036e-005  2.026275e-004
 -2.010209e-004  8.891662e-005  1.477820e-004  3.987094e-005
  1.846979e-005 -5.093629e-005  5.002108e-005  3.025047e-004
  6.443830e-005 -1.532183e-006  6.158614e-005 -1.559354e-005
  8.463743e-005 -9.515516e-005  2.902438e-005  2.379128e-005
  1.115851e-004 -1.784343e-005 -2.609509e-005 -7.678879e-005
 -1.404515e-005 -2.303016e-005 -2.185569e-005 -1.154957e-005
 -3.735430e-006 -4.387961e-007 -1.781222e-005  4.711142e-006
 -5.344475e-005 -1.270430e-005  3.786061e-006  3.900313e-006
 -4.624253e-005  8.011721e-007 -2.321133e-005  3.941610e-005
 -1.868746e-005  1.174725e-005  9.898899e-006  9.242925e-006
 -8.378851e-006 -7.812566e-006 -7.290908e-006  2.492992e-005
  7.155818e-006  3.242213e-007  1.484848e-005  1.971847e-006
 -1.656213e-005 -1.557790e-006 -7.367566e-006 -4.027481e-006
  8.365284e-006

  5.894065e-005 -2.808322e-005  1.228342e-004  3.992151e-006
 -9.475700e-005 -2.246713e-005 -5.397163e-005 -6.634457e-005
  5.852480e-005  1.027888e-004 -8.202444e-005  3.074987e-005
  8.765151e-006  2.351172e-005 -2.453980e-005  7.430233e-005
 -1.070723e-004  7.531564e-005  8.794142e-005  1.569910e-005
 -8.051606e-006 -6.649226e-006  2.794240e-005  1.255937e-004
 -1.976994e-005 -7.779066e-006 -1.285308e-006 -6.087516e-006
  4.486852e-005 -1.493506e-005  2.447472e-005  6.443830e-005
  1.330748e-004 -1.794779e-005 -9.905145e-006 -3.962654e-005
  1.635533e-005 -3.229536e-005  1.938248e-006 -8.524341e-005
  2.657863e-005  6.095143e-006 -3.491608e-005 -2.104889e-005
 -3.332193e-005  1.298579e-006 -1.467080e-005 -1.681693e-005
 -3.729748e-005 -1.296312e-005 -1.786871e-006  3.599794e-005
 -2.868438e-005  5.316282e-006 -2.872846e-006  1.583042e-005
 -2.481985e-005  3.531409e-007 -2.501039e-005  2.622345e-005
  1.291125e-005  1.578216e-005 -2.833968e-006  1.062445e-005
  1.523368e-005  1.679841e-007  2.801050e-006  5.338199e-006
  1.155594e-005  6.662695e-006  5.770830e-006 -9.437852e-006
  3.666825e-006  6.122916e-006 -2.629675e-006 -2.754502e-006
  8.413608e-007

  4.906084e-005 -2.913437e-007  1.000857e-004 -3.898388e-005
  4.975144e-006 -5.651213e-005 -5.490259e-005  3.940213e-005
 -3.180449e-005  1.939925e-005  7.046269e-005 -1.597738e-005
  6.645067e-005 -6.082523e-005 -4.215529e-005  4.581573e-005
  7.329177e-006 -2.006248e-005  4.835979e-006 -7.012296e-005
 -6.894167e-005  3.387256e-005 -2.933296e-005  6.092428e-006
  2.585694e-005  1.834323e-006  9.066079e-007  7.027765e-006
 -5.118850e-005 -4.445599e-006 -2.760213e-007 -1.532183e-006
 -1.794779e-005  3.690999e-005  6.386615e-006  4.600099e-005
 -8.356112e-006  2.547150e-006  1.067233e-005  4.758667e-006
  1.546064e-005 -1.403568e-005  1.741994e-005  6.239906e-006
  2.400903e-005 -2.391716e-006  2.690075e-007 -3.636008e-006
 -9.837267e-006 -2.929474e-006 -1.005005e-005 -1.491903e-005
  1.295129e-005 -4.681169e-006  3.927004e-006  3.584644e-006
 -2.479303e-007  2.484054e-006 -5.291956e-006 -7.567988e-006
 -1.031831e-005  2.597256e-006  2.403174e-006 -4.341893e-006
  1.524493e-006  1.732929e-006 -4.031230e-006  1.739311e-006
  1.023589e-006 -6.648047e-006  8.704062e-006 -2.527003e-006
 -4.193334e-006  1.772706e-006 -2.867597e-006 -3.613583e-006
 -1.355188e-006

  5.178889e-005  2.872229e-005  2.815525e-004 -1.196237e-004
  5.365896e-006 -8.677800e-005 -7.446629e-005  2.716291e-005
  3.563844e-005 -5.792514e-006  6.485419e-005  4.287031e-005
  5.076540e-005 -5.660238e-005 -3.728382e-005  4.415402e-005
  3.934862e-005  5.595949e-006 -1.317015e-005 -2.408949e-005
 -5.663028e-005  7.514918e-007 -2.223559e-005  9.162867e-006
 -5.591741e-005  4.833143e-005  4.098810e-005  4.626744e-005
 -9.350679e-006 -2.178033e-005  1.582296e-005  6.158614e-005
 -9.905145e-006  6.386615e-006  3.478998e-005  1.830623e-005
  4.167200e-005 -1.565781e-005  1.400712e-005  2.949239e-005
  1.393008e-005 -8.931250e-006  3.128608e-006 -3.199567e-005
  1.879483e-005 -1.476939e-005  3.035106e-006  3.225036e-007
  8.168552e-006  1.933297e-006 -8.638141e-006 -1.432954e-005
 -1.559417e-005 -7.708695e-006  3.463827e-006 -5.559251e-007
 -1.070219e-005  4.398146e-006 -4.101679e-006  3.756692e-006
 -7.494433e-006 -3.002871e-006 -6.235205e-007  2.710800e-006
 -9.849967e-006  3.984051e-006 -3.366889e-006  7.424827e-006
  6.075896e-008  3.928288e-006  3.908206e-006  6.323316e-006
 -1.556461e-006 -2.019899e-006  1.640486e-006 -2.512927e-006
  2.776469e-006

  1.130201e-004  1.443243e-005  1.884794e-004 -6.129060e-005
  1.318815e-005 -6.822807e-005 -5.045145e-005  5.214871e-005
 -2.344716e-005 -3.182892e-005  9.694067e-005 -5.116026e-005
  9.325752e-005 -7.019595e-005 -8.026706e-005  5.157255e-005
  8.322059e-005 -4.773611e-005 -3.648005e-005 -8.421707e-005
 -1.426656e-004  6.216417e-005 -3.803671e-005 -3.584244e-005
  1.790608e-005  2.872424e-005 -5.089323e-006  4.635002e-005
 -1.002552e-004 -1.281746e-005  8.530089e-006 -1.559354e-005
 -3.962654e-005  4.600099e-005  1.830623e-005  1.057899e-004
  2.266743e-006  3.664864e-006  1.731856e-005  2.742049e-005
  3.423027e-006 -1.393212e-005  2.960498e-005  9.498048e-007
  5.266115e-005 -1.106605e-005 -1.953962e-007 -3.605411e-006
  1.218153e-006 -1.831814e-006 -9.239247e-006 -2.272933e-005
  2.333418e-005 -7.326192e-006  1.633712e-005 -7.813559e-006
 -2.056021e-006  1.651321e-006 -4.997592e-006 -2.528165e-005
 -9.538806e-006 -9.683662e-006  3.727057e-006 -7.053872e-006
 -1.110222e-005  5.015772e-006 -9.423979e-006  1.450914e-006
 -3.099288e-006 -1.006559e-005  7.778974e-006  2.842727e-006
 -9.545686e-006  2.981156e-006 -3.109914e-006 -4.975436e-006
  2.473177e-006

  1.007737e-004 -7.062829e-005  3.748465e-004 -1.885038e-004
 -1.112334e-004 -1.984677e-004 -1.351475e-004 -5.983293e-006
  1.787946e-004 -4.507798e-005  3.890886e-005  1.001136e-004
 -8.240006e-006 -6.144883e-005 -4.373914e-005 -1.753637e-005
 -3.062560e-005  3.022366e-005 -1.844421e-005 -1.692724e-005
 -7.040062e-005 -3.563962e-005 -1.756508e-005  9.534792e-006
 -1.046925e-004  8.321447e-005  7.005706e-005  8.529294e-005
 -1.025964e-005 -2.073017e-005  3.152641e-005  8.463743e-005
  1.635533e-005 -8.356112e-006  4.167200e-005  2.266743e-006
  1.412653e-004 -4.677973e-005  2.232683e-005  2.101451e-006
  1.048638e-005  1.341020e-005 -4.090449e-006 -8.918672e-005
  2.517814e-006 -2.496622e-005 -6.293149e-006  3.766339e-006
 -5.126394e-006 -5.007106e-006  3.763024e-007 -2.692941e-006
 -3.757877e-005 -1.101636e-005  1.214469e-006  1.428404e-005
 -2.468639e-005  8.106885e-006 -9.529300e-006  2.141824e-005
  6.963742e-006 -4.211793e-006 -6.601260e-006  9.616690e-006
  6.107878e-006  4.877698e-006 -3.283191e-007  6.589966e-006
  4.465589e-006  1.278001e-005  4.664570e-007 -2.271455e-007
 -5.130248e-006 -2.484690e-006  4.958215e-006  1.105744e-006
  9.503375e-006

 -6.519154e-005 -2.691767e-005 -3.042203e-004  7.436552e-005
  7.120812e-005  1.421966e-004  9.409835e-005  7.369251e-006
 -1.525047e-004 -2.723015e-006 -1.800359e-005 -1.187280e-004
 -3.481608e-005  6.928012e-005  4.220778e-005 -2.212476e-005
  7.952673e-005 -6.674594e-005 -2.365972e-005  3.196473e-005
 -5.920167e-006  3.941190e-005  2.985132e-005 -8.358271e-005
  6.534941e-005 -2.834902e-005 -5.785325e-005 -1.449942e-005
  1.026821e-005  1.233969e-005 -2.588544e-005 -9.515516e-005
 -3.229536e-005  2.547150e-006 -1.565781e-005  3.664864e-006
 -4.677973e-005  4.887804e-005 -9.669072e-006  1.100376e-005
 -3.365778e-005 -4.301817e-006  9.165518e-006  2.813824e-005
  9.921379e-006  2.714508e-006  1.174208e-005  2.465240e-006
  1.213781e-005  4.522036e-006  4.511076e-007 -9.555120e-006
  1.425542e-005  2.834174e-006 -4.318509e-006 -3.504729e-006
  2.026023e-005  1.704001e-006  9.938663e-006 -1.787750e-005
 -1.128540e-006 -5.516115e-006 -5.781100e-006 -3.280491e-006
 -1.661083e-006  2.946780e-006  3.700571e-006 -6.355556e-006
 -5.636250e-006  2.606445e-007 -4.930078e-006  4.238032e-006
  1.093515e-005 -1.229696e-006 -5.513967e-008  3.473309e-007
 -4.501153e-006

  4.913401e-005  3.325540e-006  1.161767e-004 -4.356027e-005
 -3.712364e-005 -7.285000e-005 -4.585623e-005  4.853091e-005
  3.317375e-005 -6.732412e-006  4.115061e-005  1.520202e-005
  2.143062e-005 -4.941307e-005 -3.268046e-005  1.271962e-005
 -2.717693e-005  1.208085e-005  4.955128e-006 -2.508940e-005
 -5.366962e-005  7.154476e-006 -1.457118e-005  3.406733e-005
 -1.990963e-005  1.274232e-005  2.779485e-005  2.368326e-005
 -2.710800e-005 -4.664909e-006  9.399213e-006  2.902438e-005
  1.938248e-006  1.067233e-005  1.400712e-005  1.731856e-005
  2.232683e-005 -9.669072e-006  1.768361e-005  1.958383e-006
  1.596689e-005 -7.385474e-006  7.984478e-006 -1.717477e-005
  6.791376e-006 -1.091725e-005  2.287859e-006 -7.063724e-006
 -2.087168e-006 -6.839696e-006 -6.561021e-006 -7.143761e-006
 -6.072453e-006 -6.084383e-006  2.920846e-006 -2.282871e-006
 -9.294318e-006  5.122311e-006 -8.144017e-006  1.155301e-007
 -2.308491e-006 -2.414734e-007 -4.423412e-007 -2.571206e-006
 -1.549127e-006  2.583851e-006 -1.050304e-006  1.511519e-006
 -1.362250e-007  2.725532e-006  5.048382e-006 -6.583657e-007
 -3.755217e-006  5.397148e-007 -1.649099e-007 -1.995443e-006
  4.200404e-006

 -1.990977e-005  7.380223e-005  1.448178e-004 -7.006918e-005
  1.265573e-004  4.724572e-005  2.499095e-005  3.110802e-005
 -2.369681e-005 -3.212633e-005  5.903818e-005  3.647784e-005
  3.891463e-005 -1.744003e-005  2.338607e-005  3.364490e-005
  1.706821e-004 -4.412140e-005 -6.645239e-005  2.811616e-005
  1.427222e-005 -2.201211e-005 -1.521571e-005 -7.019802e-005
 -3.778844e-005  4.029375e-005  9.684729e-006  2.807310e-005
  4.548719e-006 -2.292986e-005 -1.573953e-005  2.379128e-005
 -8.524341e-005  4.758667e-006  2.949239e-005  2.742049e-005
  2.101451e-006  1.100376e-005  1.958383e-006  1.113710e-004
 -7.205445e-006 -5.891513e-006  1.681173e-005 -5.914777e-006
  2.340239e-005 -1.266206e-005  1.277381e-005  5.440905e-006
  5.328254e-005  7.121954e-006 -4.013582e-006 -2.559582e-005
 -2.876625e-006 -1.020129e-005  5.799186e-006 -1.691627e-005
  5.738519e-006  2.367642e-006  1.284936e-005 -8.732532e-006
 -2.435506e-005 -1.483982e-005  2.086339e-007 -6.590375e-006
 -2.531629e-005 -2.069035e-006 -4.190954e-006  1.429583e-005
 -7.810180e-006 -5.909553e-007 -6.640640e-007  1.389038e-005
 -3.961080e-006 -6.116555e-006  2.370578e-006  2.045140e-006
  2.075468e-006

  9.967924e-005  5.501386e-005  2.717884e-004 -4.653329e-005
 -3.933841e-005 -1.219400e-004 -9.793057e-005 -5.018808e-006
  8.593491e-005  4.980621e-005  4.243381e-005  9.170221e-005
  9.163222e-005 -9.588136e-005 -5.975714e-005  3.789879e-005
 -7.899409e-005  6.399589e-005  3.621783e-005 -6.937131e-005
  2.494351e-006 -3.111036e-006 -5.290818e-005  1.044447e-004
 -5.262564e-005  1.003289e-005  5.437613e-005 -6.747838e-006
 -2.183863e-005 -4.971756e-006  1.392694e-005  1.115851e-004
  2.657863e-005  1.546064e-005  1.393008e-005  3.423027e-006
  1.048638e-005 -3.365778e-005  1.596689e-005 -7.205445e-006
  6.350061e-005 -1.660704e-005 -2.358890e-006 -1.358264e-005
 -6.954645e-006 -3.508839e-006 -9.927220e-006 -1.634611e-005
 -1.134303e-005 -6.066830e-006 -1.115333e-005  2.069450e-007
 -9.269673e-006 -5.804007e-006  2.354280e-007  2.651562e-006
 -2.031445e-005 -1.301714e-006 -1.428744e-005  1.309413e-005
 -1.022766e-005  1.182425e-005  5.836460e-006  1.809525e-006
  2.526310e-006 -4.771880e-006 -4.611780e-006  8.299960e-006
  3.831979e-006 -4.168395e-006  1.070494e-005 -3.777216e-006
 -7.805675e-006  2.837923e-006 -7.516356e-006 -2.817982e-006
  4.130785e-006

 -2.709356e-005 -4.913433e-005 -1.025441e-004  4.734172e-005
 -3.294875e-005  1.024738e-005  3.416335e-005 -9.723348e-006
  5.572945e-005 -4.079812e-005 -4.658033e-005  1.126223e-006
 -6.873866e-005  2.999835e-005  3.188772e-005 -5.563421e-005
 -2.716071e-005  5.811126e-007  2.588805e-006  3.569852e-005
  4.862756e-005 -4.015380e-005  1.855937e-005 -2.403269e-005
 -3.512926e-006 -6.080309e-006 -1.356070e-005 -2.218381e-005
  3.805706e-006  1.091506e-005 -6.115882e-006 -1.784343e-005
  6.095143e-006 -1.403568e-005 -8.931250e-006 -1.393212e-005
  1.341020e-005 -4.301817e-006 -7.385474e-006 -5.891513e-006
 -1.660704e-005  2.174846e-005 -5.604505e-006 -6.542179e-007
 -1.434916e-005  4.270879e-006 -1.391696e-007  5.108592e-006
  4.856343e-006 -2.862955e-007  1.219305e-005  1.035282e-005
  2.455116e-006  3.627295e-006  1.018312e-006  4.445364e-006
  1.163428e-006 -9.617687e-007  4.722825e-006  3.885026e-006
  9.046371e-006 -5.022621e-006  1.565371e-006  4.339644e-007
  6.511615e-006 -1.969505e-006  3.907971e-007 -3.035756e-006
  3.550178e-006  1.309840e-007 -4.708623e-006 -1.174184e-006
 -1.395449e-006  2.009879e-007  2.048615e-006  1.779333e-006
 -1.205255e-006

  5.250676e-007 -8.707079e-006 -6.083245e-005  1.042666e-005
  9.538319e-006 -1.930804e-005  1.605806e-005  6.596687e-005
 -2.711175e-005 -3.963526e-005  4.777843e-005 -2.544098e-005
 -4.533451e-006 -2.412425e-005 -1.937407e-006 -2.422874e-005
  4.105433e-007 -2.827478e-005 -1.784854e-005 -2.210762e-005
 -2.415817e-005  1.409191e-005 -6.557260e-006 -2.002305e-005
  1.809717e-005 -7.301859e-006  2.184546e-006  4.684560e-006
 -4.339598e-005  1.008202e-005 -4.904881e-006 -2.609509e-005
 -3.491608e-005  1.741994e-005  3.128608e-006  2.960498e-005
 -4.090449e-006  9.165518e-006  7.984478e-006  1.681173e-005
 -2.358890e-006 -5.604505e-006  2.255382e-005  8.862601e-006
  1.614216e-005 -1.911605e-006  5.063255e-006 -3.820952e-006
  6.907487e-006 -4.129027e-006 -5.128293e-007 -1.972438e-005
  1.227833e-005 -2.628086e-006  3.167975e-007 -3.842833e-006
  4.133024e-006  1.206432e-006  2.891838e-006 -1.045079e-005
 -8.236663e-006 -1.631770e-006  1.381821e-006 -6.231499e-006
 -1.694446e-006  4.256332e-006 -3.510960e-006 -1.070455e-006
 -1.789528e-006 -3.769360e-006  2.269384e-006  1.792772e-006
  4.188679e-007  9.849774e-007  3.068307e-006 -1.076469e-006
  1.634260e-006

 -8.336774e-005  3.644561e-005 -3.563620e-004  1.751669e-004
  6.419280e-005  9.777267e-005  1.169847e-004  2.297678e-005
 -9.474119e-005 -1.457815e-005 -1.855359e-005 -8.611273e-005
 -4.562477e-005  4.257364e-005  3.762444e-005 -4.251842e-005
 -1.664135e-005 -2.249093e-005  9.090537e-006  1.113568e-005
  8.284891e-005  2.998661e-006  1.263010e-005 -2.641530e-005
  8.301772e-005 -6.537722e-005 -4.744718e-005 -7.583346e-005
 -2.361904e-005  3.709782e-005 -2.667507e-005 -7.678879e-005
 -2.104889e-005  6.239906e-006 -3.199567e-005  9.498048e-007
 -8.918672e-005  2.813824e-005 -1.717477e-005 -5.914777e-006
 -1.358264e-005 -6.542179e-007  8.862601e-006  7.424879e-005
 -9.091029e-006  2.860558e-005  8.145667e-006 -4.188106e-006
  9.961452e-006  2.232113e-006  6.433679e-006 -1.884498e-007
  4.212912e-005  4.911530e-006  1.155738e-006 -1.105666e-005
  1.605643e-005 -7.345975e-006  1.075567e-005 -1.850134e-005
 -2.830329e-006  3.323550e-006  5.895803e-006 -7.212202e-006
 -1.609116e-006 -2.771985e-006 -3.619590e-006 -6.808461e-006
 -3.890483e-006 -1.210236e-005 -2.065453e-006  1.265846e-006
  3.522275e-006  4.606269e-006 -1.500430e-006  1.421707e-006
 -5.441742e-006

  3.840706e-005 -4.018951e-005  1.601120e-004 -8.195586e-005
  1.767012e-005 -2.514811e-005 -3.728755e-005  2.081855e-005
 -5.719466e-005 -2.739910e-005  5.901787e-005 -1.073555e-005
  7.999320e-005 -4.953346e-005 -3.245893e-005  5.603576e-005
  7.021775e-005 -5.386281e-005 -3.331302e-005 -6.024921e-005
 -1.068676e-004  5.590926e-005 -1.966743e-005 -4.045679e-005
 -7.899444e-007  2.683915e-005 -4.850192e-006  4.537507e-005
 -3.235546e-005 -2.361518e-005  2.040480e-005 -1.404515e-005
 -3.332193e-005  2.400903e-005  1.879483e-005  5.266115e-005
  2.517814e-006  9.921379e-006  6.791376e-006  2.340239e-005
 -6.954645e-006 -1.434916e-005  1.614216e-005 -9.091029e-006
  5.518873e-005 -1.485148e-005  1.305129e-006  6.157914e-006
 -5.924101e-006  5.496000e-006 -8.217878e-006 -2.622874e-005
 -1.461021e-006  3.692614e-006  3.340410e-006  7.007389e-006
  7.313398e-006 -1.781349e-006  3.117921e-006 -9.773932e-006
 -8.016732e-006 -5.589767e-006  1.861577e-006 -1.525593e-006
 -4.984776e-006  5.424943e-006 -3.754425e-006  3.238577e-006
  4.685432e-007 -1.832378e-006  2.734939e-006  1.807787e-006
  9.891015e-007 -3.176754e-006  2.905534e-006 -4.651201e-006
 -4.167556e-006

 -4.014722e-005  1.533069e-005 -1.512811e-004  7.815751e-005
  2.148493e-005  1.258130e-005  4.232825e-005 -3.009898e-006
 -1.552777e-005 -4.204469e-006 -1.765205e-005 -3.014109e-005
 -3.132644e-005  1.793455e-005  1.285151e-005 -2.890636e-005
 -2.988046e-005  5.269002e-006  1.068995e-005  7.525834e-006
  5.496553e-005 -1.441043e-005  7.259053e-006 -5.411931e-006
  2.697091e-005 -2.710628e-005 -1.564881e-005 -3.805092e-005
 -6.476179e-006  1.958641e-005 -9.175078e-006 -2.303016e-005
  1.298579e-006 -2.391716e-006 -1.476939e-005 -1.106605e-005
 -2.496622e-005  2.714508e-006 -1.091725e-005 -1.266206e-005
 -3.508839e-006  4.270879e-006 -1.911605e-006  2.860558e-005
 -1.485148e-005  2.152540e-005  1.633261e-006 -2.007247e-006
  3.816821e-006 -3.387011e-007  5.599897e-006  5.891874e-006
  1.689058e-005  7.849601e-007  2.550746e-006 -3.271568e-006
  3.352030e-006 -4.501565e-006  4.265821e-006 -1.757785e-006
 -1.112686e-006  4.067772e-006  3.987602e-007 -8.611613e-007
  3.866016e-006 -3.422112e-006 -1.546934e-006  1.937863e-007
 -7.947005e-007 -4.021181e-006 -1.758513e-006 -1.301477e-006
  8.846173e-007  3.792390e-006 -7.719841e-007  1.800476e-006
 -1.324833e-006

 -6.766967e-005  1.294093e-005 -1.092978e-004  2.210141e-005
  2.726960e-005 -9.895514e-006  2.960498e-005  4.197790e-005
 -2.741598e-005 -1.915007e-005  8.605393e-006 -5.049838e-005
 -3.683949e-005  8.617687e-006  1.065692e-005  1.946714e-006
  1.272508e-007 -1.571262e-005  5.716963e-006  8.805319e-006
 -4.359137e-007 -1.917824e-005  1.387804e-005 -2.005908e-005
  1.540623e-005 -9.636907e-006 -1.354709e-005 -6.806254e-006
 -1.833064e-005  7.166770e-006 -3.469604e-006 -2.185569e-005
 -1.467080e-005  2.690075e-007  3.035106e-006 -1.953962e-007
 -6.293149e-006  1.174208e-005  2.287859e-006  1.277381e-005
 -9.927220e-006 -1.391696e-007  5.063255e-006  8.145667e-006
  1.305129e-006  1.633261e-006  2.057084e-005 -4.833467e-006
  1.521151e-005 -2.839554e-006 -2.448638e-006 -8.555821e-006
  4.532802e-006 -7.599510e-006  1.944840e-006 -8.537640e-006
  2.193191e-006  1.898948e-006  2.587649e-006 -6.282022e-006
 -5.071600e-006 -1.932105e-006 -2.163110e-006 -3.065306e-006
 -3.221259e-006  1.254269e-006 -2.841649e-006  1.832745e-006
 -4.345854e-006  3.334867e-006 -9.781314e-007  8.999133e-007
  4.360092e-006  2.131215e-006  4.311041e-006  2.269989e-006
  9.637153e-008

 -1.274223e-005 -1.652055e-005  4.642613e-005 -3.319845e-005
 -7.469154e-006  1.410504e-005 -9.826518e-006 -9.458853e-006
  1.247726e-005 -1.531440e-005  2.117664e-006  2.292182e-005
 -5.606558e-007  5.386718e-006  9.978910e-006 -3.504645e-006
  2.546229e-005 -8.206557e-006 -1.408203e-005  8.678810e-006
 -6.858511e-006  3.173458e-006  2.529966e-006 -2.639255e-005
  1.766412e-006  8.185483e-006  6.103844e-006  8.605836e-006
  1.970995e-005 -1.108187e-005 -3.275419e-007 -1.154957e-005
 -1.681693e-005 -3.636008e-006  3.225036e-007 -3.605411e-006
  3.766339e-006  2.465240e-006 -7.063724e-006  5.440905e-006
 -1.634611e-005  5.108592e-006 -3.820952e-006 -4.188106e-006
  6.157914e-006 -2.007247e-006 -4.833467e-006  2.250399e-005
 -3.001107e-006  1.140759e-005  4.751130e-006  1.072203e-006
 -9.148590e-007  4.361798e-006  7.645215e-007  2.396380e-006
  1.184264e-005  8.207410e-008  8.373991e-006 -2.259532e-006
  7.111880e-006 -7.865389e-006  1.289800e-006 -1.180549e-007
 -1.522302e-006 -4.715292e-008  4.128717e-006 -6.181934e-006
 -2.299706e-006 -9.513629e-007 -5.284705e-006  2.009453e-006
 -2.253938e-006 -4.919528e-006  2.834978e-007  7.259095e-008
 -3.859914e-006

 -3.669074e-005  3.582047e-005 -1.018732e-004  3.942038e-005
  6.867063e-005  3.898245e-005  7.509471e-005  2.378749e-005
 -1.042973e-005 -4.098389e-005  2.737778e-007 -3.604819e-005
 -4.345807e-005  1.790957e-005  3.298296e-005 -3.143383e-005
  7.630074e-005 -2.341708e-005 -3.195603e-005  5.200675e-005
  5.444045e-005 -3.484415e-005  1.016981e-005 -5.864285e-005
 -1.352255e-005  5.609872e-006 -1.278290e-005 -1.551690e-005
 -3.609611e-006  8.766357e-006 -1.750026e-005 -3.735430e-006
 -3.729748e-005 -9.837267e-006  8.168552e-006  1.218153e-006
 -5.126394e-006  1.213781e-005 -2.087168e-006  5.328254e-005
 -1.134303e-005  4.856343e-006  6.907487e-006  9.961452e-006
 -5.924101e-006  3.816821e-006  1.521151e-005 -3.001107e-006
  4.852031e-005 -9.041569e-007  2.178563e-006 -6.331856e-006
  4.713875e-006 -7.158786e-006  5.410920e-006 -1.559755e-005
  2.081745e-006  2.054532e-006  1.052582e-005 -7.093123e-006
 -9.459112e-006 -1.002325e-005 -2.947082e-006 -4.098533e-006
 -9.361443e-006 -3.106756e-006 -2.983126e-006  9.363200e-006
 -8.528426e-006  1.352366e-006 -3.414335e-006  9.228091e-006
  1.746579e-006  4.887372e-007  1.608451e-006  3.606956e-006
  3.269654e-006

  2.772866e-005 -5.960194e-006  2.853267e-005 -1.222005e-005
  4.589292e-006  1.507413e-005  8.511982e-007 -2.689026e-005
 -1.000853e-005 -1.495715e-005  7.523602e-006  9.463828e-006
  1.148022e-005  5.958799e-006 -5.175867e-006 -1.379603e-005
  2.649185e-005 -8.924222e-006 -1.393065e-005 -8.183665e-006
 -2.654474e-006  2.175594e-005 -6.081928e-006 -2.609034e-005
 -7.604004e-006  6.795282e-006  7.687362e-006  6.924992e-006
  1.035459e-005 -3.494665e-006  1.168695e-006 -4.387961e-007
 -1.296312e-005 -2.929474e-006  1.933297e-006 -1.831814e-006
 -5.007106e-006  4.522036e-006 -6.839696e-006  7.121954e-006
 -6.066830e-006 -2.862955e-007 -4.129027e-006  2.232113e-006
  5.496000e-006 -3.387011e-007 -2.839554e-006  1.140759e-005
 -9.041569e-007  1.622931e-005  2.821113e-006 -2.537419e-006
  5.360056e-006  4.244985e-007  1.242326e-006  1.692183e-006
  9.115355e-006 -2.526117e-006  8.200914e-006 -6.482988e-006
  3.228656e-006 -4.915552e-006 -8.847590e-007  1.591940e-006
 -4.731926e-006  6.889417e-007 -8.035282e-008 -4.205648e-006
 -1.176522e-006 -1.152783e-006 -3.842840e-006  4.552519e-006
  2.332416e-006 -2.787508e-006 -3.208448e-006 -5.759971e-007
 -2.879298e-006

 -1.836934e-005 -3.957430e-005 -1.054672e-004  6.346592e-005
 -2.080020e-005  2.231337e-005  3.692161e-005  1.578865e-005
  3.078987e-005 -4.302953e-005 -2.705001e-005  1.328833e-005
 -5.228870e-005  2.868440e-005  2.584122e-005 -5.684226e-005
 -4.235800e-005  3.708147e-006  3.257316e-006  2.840655e-005
  3.731002e-005 -1.472303e-005  2.218238e-005 -4.358216e-006
  5.109204e-006 -2.066360e-005  1.405824e-006 -1.113303e-005
  1.599178e-006  7.964800e-006 -8.773401e-006 -1.781222e-005
 -1.786871e-006 -1.005005e-005 -8.638141e-006 -9.239247e-006
  3.763024e-007  4.511076e-007 -6.561021e-006 -4.013582e-006
 -1.115333e-005  1.219305e-005 -5.128293e-007  6.433679e-006
 -8.217878e-006  5.599897e-006 -2.448638e-006  4.751130e-006
  2.178563e-006  2.821113e-006  1.536053e-005 -1.302569e-006
  4.620864e-006  2.560072e-006  2.763643e-007 -1.628827e-007
  4.802784e-006 -4.587182e-006  4.539865e-006 -2.207039e-006
  3.709610e-006 -4.561488e-006  1.637581e-006 -1.163713e-006
 -2.346939e-007  1.499022e-006 -1.197176e-007 -5.380033e-006
  3.692687e-007 -2.855163e-006 -5.895317e-006  2.723141e-006
  8.908616e-007  2.357601e-007  1.359779e-006  4.262680e-007
 -2.378521e-007

  1.872665e-005  2.077601e-005 -1.021972e-005  1.144955e-005
 -2.666356e-005  2.397254e-005 -3.632894e-006 -6.768971e-005
  3.873623e-005  3.871590e-005 -5.705780e-005 -2.401450e-006
 -1.002084e-005  2.302886e-005 -1.790297e-006  5.682567e-006
  2.140325e-006  2.781017e-005  1.164004e-005  2.597844e-005
  2.810800e-005 -1.960117e-005  7.766026e-007  1.418536e-005
 -2.838473e-007  2.711047e-006 -1.548111e-005 -2.024925e-005
  3.058333e-005  4.134067e-007  6.338237e-007  4.711142e-006
  3.599794e-005 -1.491903e-005 -1.432954e-005 -2.272933e-005
 -2.692941e-006 -9.555120e-006 -7.143761e-006 -2.559582e-005
  2.069450e-007  1.035282e-005 -1.972438e-005 -1.884498e-007
 -2.622874e-005  5.891874e-006 -8.555821e-006  1.072203e-006
 -6.331856e-006 -2.537419e-006 -1.302569e-006  3.537162e-005
 -2.684042e-006  4.206890e-006  3.032220e-006  8.672356e-007
 -5.695231e-006  1.096767e-006 -4.608724e-006  9.367118e-006
  1.624252e-005  1.412785e-006 -1.751401e-006  3.962433e-006
  6.602983e-006 -8.106685e-006  4.594875e-006 -3.767719e-007
  1.039566e-006  3.958324e-006  1.868390e-007 -7.154258e-006
 -6.611719e-006  6.897104e-007 -5.725666e-006  2.659903e-006
  6.018076e-007

 -1.270448e-005  2.357904e-005 -2.066808e-004  9.880400e-005
  1.878497e-005  4.875644e-006  5.550043e-005  1.807031e-005
 -3.509108e-005 -4.075088e-005  1.904659e-005 -7.389294e-005
 -3.066584e-005  8.128893e-006 -4.925160e-006 -6.098291e-005
 -1.076669e-005 -1.981054e-005 -9.491014e-006 -2.179839e-005
  2.993243e-005  7.397921e-006 -1.046396e-005 -4.135525e-005
  4.665379e-005 -2.700754e-005 -2.064966e-005 -4.120414e-005
 -5.309605e-005  3.356760e-005 -1.883648e-005 -5.344475e-005
 -2.868438e-005  1.295129e-005 -1.559417e-005  2.333418e-005
 -3.757877e-005  1.425542e-005 -6.072453e-006 -2.876625e-006
 -9.269673e-006  2.455116e-006  1.227833e-005  4.212912e-005
 -1.461021e-006  1.689058e-005  4.532802e-006 -9.148590e-007
  4.713875e-006  5.360056e-006  4.620864e-006 -2.684042e-006
  4.073724e-005 -2.518882e-006  5.243076e-006 -7.653240e-006
  9.941821e-006 -3.337933e-006  8.037502e-006 -2.044666e-005
  2.007053e-006 -1.204379e-006  3.972887e-006 -5.685874e-006
 -1.447777e-006 -5.626514e-007 -5.307246e-006 -9.537823e-006
 -2.404317e-006 -1.118690e-005 -1.642106e-006  2.395462e-006
 -1.148614e-006  4.207884e-006 -2.699657e-006  1.243031e-006
 -2.226023e-006

 -2.524832e-006 -3.440281e-005 -3.410660e-005  1.865372e-005
 -1.469219e-005  3.755599e-005  1.828087e-005 -2.040893e-005
 -7.563150e-006 -7.156382e-006 -2.796796e-005  7.817308e-006
  3.679885e-007  5.662296e-006  1.842247e-005 -1.196479e-005
 -4.695294e-006 -7.559977e-006 -3.918879e-006  5.898491e-006
  1.620641e-005  6.679389e-006  1.963624e-006 -8.060707e-006
  2.046804e-006 -4.769750e-006 -1.296626e-005 -1.325076e-005
  1.620351e-005  1.616393e-006  4.632887e-006 -1.270430e-005
  5.316282e-006 -4.681169e-006 -7.708695e-006 -7.326192e-006
 -1.101636e-005  2.834174e-006 -6.084383e-006 -1.020129e-005
 -5.804007e-006  3.627295e-006 -2.628086e-006  4.911530e-006
  3.692614e-006  7.849601e-007 -7.599510e-006  4.361798e-006
 -7.158786e-006  4.244985e-007  2.560072e-006  4.206890e-006
 -2.518882e-006  1.167484e-005 -3.815410e-006  8.320796e-006
  4.162639e-006 -2.517262e-006  3.475866e-006  4.236046e-006
  4.584160e-006  6.811116e-007  2.809922e-006  1.295608e-006
  6.595965e-006 -1.439211e-006  2.388834e-006 -1.695721e-006
  3.565709e-006 -4.645524e-007 -9.937137e-007 -2.662591e-006
  4.378130e-007 -2.056106e-006  6.202735e-007 -1.438711e-006
 -3.454452e-006

  3.903860e-005  2.201879e-006  4.956635e-005 -3.086350e-006
 -1.416270e-005 -3.167657e-005 -9.026649e-006  2.026606e-005
  2.358786e-005 -2.105521e-005  1.118970e-005 -1.603529e-006
  1.111793e-005 -2.598986e-005 -2.640189e-005  6.918088e-006
  1.730119e-006  2.553682e-006 -3.142723e-006 -8.795926e-006
 -3.264863e-005  5.372110e-006 -2.922122e-006  4.266367e-006
 -7.047752e-006  3.710642e-006  6.290146e-006  7.739373e-006
 -1.960722e-005 -7.121913e-006  7.175700e-006  3.786061e-006
 -2.872846e-006  3.927004e-006  3.463827e-006  1.633712e-005
  1.214469e-006 -4.318509e-006  2.920846e-006  5.799186e-006
  2.354280e-007  1.018312e-006  3.167975e-007  1.155738e-006
  3.340410e-006  2.550746e-006  1.944840e-006  7.645215e-007
  5.410920e-006  1.242326e-006  2.763643e-007  3.032220e-006
  5.243076e-006 -3.815410e-006  1.174266e-005 -6.272298e-006
 -9.273162e-007 -6.412836e-007 -1.336969e-007 -4.860174e-006
  5.238514e-007 -6.030509e-006 -2.082381e-006 -3.833233e-006
 -3.916923e-006 -2.016893e-006 -2.178976e-006  2.851125e-006
 -2.344695e-006  1.720215e-006  6.781117e-007 -3.366020e-007
 -5.543051e-006  1.616747e-006 -2.316718e-006 -8.528077e-007
  1.738978e-006

  2.708845e-005 -8.785743e-005  3.006959e-005 -1.844325e-005
 -3.201026e-005 -8.619945e-006 -2.380838e-005 -3.955892e-005
  1.315432e-006  7.695577e-006 -1.433512e-005  1.051516e-005
  8.978513e-006 -9.811758e-006  1.027993e-005 -6.947919e-006
 -1.017385e-005 -1.500722e-005  6.275618e-006 -2.028903e-005
  1.156168e-006  6.263876e-006 -8.045803e-006 -1.480930e-005
 -7.511726e-006  7.267334e-006 -1.064351e-005 -8.914507e-006
  1.245479e-005  8.039642e-007  4.767323e-006  3.900313e-006
  1.583042e-005  3.584644e-006 -5.559251e-007 -7.813559e-006
  1.428404e-005 -3.504729e-006 -2.282871e-006 -1.691627e-005
  2.651562e-006  4.445364e-006 -3.842833e-006 -1.105666e-005
  7.007389e-006 -3.271568e-006 -8.537640e-006  2.396380e-006
 -1.559755e-005  1.692183e-006 -1.628827e-007  8.672356e-007
 -7.653240e-006  8.320796e-006 -6.272298e-006  2.416541e-005
 -5.640775e-008  5.425221e-007 -2.653486e-007  1.223185e-005
  3.809628e-006  3.952126e-006  1.110478e-006  5.706118e-006
  1.516425e-005 -1.334551e-007  2.002449e-006  1.574336e-006
  1.050762e-005 -3.326377e-007  2.143070e-006 -3.686727e-006
  3.283214e-006 -2.320667e-006 -1.389369e-006 -2.645365e-006
 -5.783371e-006

 -3.441712e-005 -2.754382e-005 -1.341513e-004  3.630614e-005
  1.372602e-005  5.059309e-005  4.484359e-005  6.242698e-006
 -5.540641e-005 -2.392406e-005 -4.568437e-006 -2.867147e-005
 -1.566194e-005  2.101978e-005  2.051626e-005 -2.398502e-005
  1.629320e-005 -3.052391e-005 -1.421028e-005  5.653043e-006
  5.175142e-006  1.843536e-005  1.302155e-005 -4.044792e-005
  2.535287e-005 -1.689921e-005 -1.756550e-005 -1.160195e-005
  6.004141e-006  1.928290e-006 -7.502672e-006 -4.624253e-005
 -2.481985e-005 -2.479303e-007 -1.070219e-005 -2.056021e-006
 -2.468639e-005  2.026023e-005 -9.294318e-006  5.738519e-006
 -2.031445e-005  1.163428e-006  4.133024e-006  1.605643e-005
  7.313398e-006  3.352030e-006  2.193191e-006  1.184264e-005
  2.081745e-006  9.115355e-006  4.802784e-006 -5.695231e-006
  9.941821e-006  4.162639e-006 -9.273162e-007 -5.640775e-008
  1.871596e-005 -2.810076e-006  1.161164e-005 -1.025682e-005
  1.098146e-006 -5.184295e-006 -1.293145e-006 -4.830169e-006
  2.028852e-007  7.916424e-007  1.508357e-006 -5.694044e-006
 -3.423751e-006 -2.301256e-006 -5.304158e-006  1.525284e-006
  3.945153e-006 -1.936569e-006  1.926965e-006  7.388876e-007
 -4.873526e-006

  3.840021e-006  1.528853e-006  2.146693e-005 -2.740801e-005
  6.718266e-006  2.242615e-006 -1.305679e-005  4.431611e-006
 -5.858470e-006  1.850123e-005  8.656814e-006 -1.721650e-005
 -4.370569e-006  3.879447e-006  1.222242e-006  7.441968e-006
  2.820348e-005 -5.394789e-006 -1.635489e-006  6.750659e-006
 -1.754776e-005 -4.092555e-007 -2.271627e-006 -8.284806e-006
  2.123082e-006  9.174824e-006 -1.496368e-006  8.043842e-006
  4.363049e-006  5.690039e-007 -4.776649e-006  8.011721e-007
  3.531409e-007  2.484054e-006  4.398146e-006  1.651321e-006
  8.106885e-006  1.704001e-006  5.122311e-006  2.367642e-006
 -1.301714e-006 -9.617687e-007  1.206432e-006 -7.345975e-006
 -1.781349e-006 -4.501565e-006  1.898948e-006  8.207410e-008
  2.054532e-006 -2.526117e-006 -4.587182e-006  1.096767e-006
 -3.337933e-006 -2.517262e-006 -6.412836e-007  5.425221e-007
 -2.810076e-006  7.348846e-006 -3.243066e-006  1.648481e-006
  1.505944e-006 -9.055063e-007 -1.298054e-006  9.294821e-007
  8.385195e-007  1.142021e-006  3.142318e-006 -2.047495e-007
  1.023023e-006  1.930568e-006  2.073206e-006  3.927118e-007
 -1.099024e-007 -1.406164e-006 -1.297059e-006 -6.862831e-007
  5.449376e-007

 -2.103726e-005 -1.821357e-005 -9.385204e-005  2.779675e-005
  8.341551e-006  2.256405e-005  4.507631e-005 -3.624042e-006
 -1.607738e-005 -4.292361e-005 -5.813029e-006 -9.336000e-006
 -2.206688e-005  6.461359e-006  2.006991e-005 -3.952924e-005
  1.267644e-005 -2.085268e-005 -2.135064e-005  7.478928e-006
  2.971044e-005  4.926338e-008  2.334671e-006 -4.387178e-005
 -1.989759e-007 -3.557510e-006 -7.816871e-006 -1.456345e-005
  6.004549e-007  7.959593e-006 -1.396273e-006 -2.321133e-005
 -2.501039e-005 -5.291956e-006 -4.101679e-006 -4.997592e-006
 -9.529300e-006  9.938663e-006 -8.144017e-006  1.284936e-005
 -1.428744e-005  4.722825e-006  2.891838e-006  1.075567e-005
  3.117921e-006  4.265821e-006  2.587649e-006  8.373991e-006
  1.052582e-005  8.200914e-006  4.539865e-006 -4.608724e-006
  8.037502e-006  3.475866e-006 -1.336969e-007 -2.653486e-007
  1.161164e-005 -3.243066e-006  1.319336e-005 -5.951820e-006
 -1.586303e-007 -4.590813e-006 -4.295290e-007 -2.464481e-006
  8.538450e-007 -1.378256e-006 -9.433345e-007 -1.356136e-006
 -2.555824e-006 -6.075984e-007 -4.708337e-006  2.274862e-006
  2.684736e-006 -1.418360e-006  2.021497e-006  1.235651e-006
 -2.447809e-006

 -5.200852e-006 -2.194296e-005  1.016811e-004 -4.239058e-005
 -1.447761e-005 -1.985185e-005 -3.734970e-005 -2.992430e-005
  4.591356e-005  3.342936e-005 -2.413360e-005  5.320838e-005
  6.734708e-006 -1.124519e-005  1.320333e-005  2.100671e-005
 -1.800664e-005  2.172614e-005  1.611768e-005  7.334992e-006
  2.505460e-005 -2.929818e-005 -3.687581e-006  3.083274e-005
 -2.717664e-005  1.127727e-005  8.399050e-006 -3.120383e-006
  3.203694e-005 -8.280290e-006  7.954553e-006  3.941610e-005
  2.622345e-005 -7.567988e-006  3.756692e-006 -2.528165e-005
  2.141824e-005 -1.787750e-005  1.155301e-007 -8.732532e-006
  1.309413e-005  3.885026e-006 -1.045079e-005 -1.850134e-005
 -9.773932e-006 -1.757785e-006 -6.282022e-006 -2.259532e-006
 -7.093123e-006 -6.482988e-006 -2.207039e-006  9.367118e-006
 -2.044666e-005  4.236046e-006 -4.860174e-006  1.223185e-005
 -1.025682e-005  1.648481e-006 -5.951820e-006  2.160237e-005
  4.016984e-007  6.427559e-006  1.135358e-006  5.773016e-006
  8.950095e-006 -3.140200e-006  2.924793e-006  7.331356e-006
  7.656604e-006  4.179352e-006  3.254259e-006 -4.857811e-006
 -1.370365e-006 -1.482421e-006  4.054094e-007 -6.331267e-007
 -4.074639e-007

  2.118826e-005 -3.591225e-005 -4.808212e-005  8.092769e-006
 -4.641206e-005  7.082983e-007 -4.376079e-006 -2.735600e-005
  3.477642e-005 -1.521580e-005 -2.854302e-005 -1.485674e-005
 -3.626937e-005  1.757948e-005  3.473772e-007 -4.451404e-005
 -1.403505e-005  3.897503e-006 -3.749102e-006  1.008437e-005
 -4.344422e-006  1.026082e-006  2.415628e-006 -1.325816e-005
  3.133918e-006  1.466461e-006 -2.862781e-006 -2.464635e-006
  7.211161e-006  6.965660e-006  5.432747e-007 -1.868746e-005
  1.291125e-005 -1.031831e-005 -7.494433e-006 -9.538806e-006
  6.963742e-006 -1.128540e-006 -2.308491e-006 -2.435506e-005
 -1.022766e-005  9.046371e-006 -8.236663e-006 -2.830329e-006
 -8.016732e-006 -1.112686e-006 -5.071600e-006  7.111880e-006
 -9.459112e-006  3.228656e-006  3.709610e-006  1.624252e-005
  2.007053e-006  4.584160e-006  5.238514e-007  3.809628e-006
  1.098146e-006  1.505944e-006 -1.586303e-007  4.016984e-007
  2.040176e-005 -4.168894e-006  3.281649e-007  3.358083e-006
  4.179279e-006 -6.452984e-008  3.659782e-006 -9.947132e-006
  5.935159e-007  1.759510e-006 -3.111793e-006 -1.664980e-006
 -1.929199e-006 -1.211772e-006 -2.901446e-006  2.311538e-007
 -6.941844e-007

 -2.004860e-005  2.765935e-005 -2.717511e-008  2.055271e-006
  8.050631e-006 -1.260640e-005 -1.133608e-005 -1.236021e-005
 -1.646490e-005  3.460445e-005  1.852106e-006  3.593870e-006
  1.460704e-005 -2.145544e-006 -2.055589e-006  2.110819e-005
 -2.711457e-005  1.474202e-005  1.779366e-005 -1.368293e-005
  2.063011e-005 -5.673964e-006 -6.811263e-006  2.674407e-005
  5.807838e-006 -5.184575e-006 -5.278370e-007 -1.158078e-005
  3.597000e-006  5.877795e-006  1.353572e-006  1.174725e-005
  1.578216e-005  2.597256e-006 -3.002871e-006 -9.683662e-006
 -4.211793e-006 -5.516115e-006 -2.414734e-007 -1.483982e-005
  1.182425e-005 -5.022621e-006 -1.631770e-006  3.323550e-006
 -5.589767e-006  4.067772e-006 -1.932105e-006 -7.865389e-006
 -1.002325e-005 -4.915552e-006 -4.561488e-006  1.412785e-006
 -1.204379e-006  6.811116e-007 -6.030509e-006  3.952126e-006
 -5.184295e-006 -9.055063e-007 -4.590813e-006  6.427559e-006
 -4.168894e-006  1.090062e-005  1.246534e-006  2.629817e-006
  4.707937e-006 -4.602827e-007 -6.893265e-007  2.313675e-006
  3.264833e-006 -1.433629e-006  3.423129e-006 -3.344255e-006
  1.982674e-006  1.777906e-006  1.021575e-006  5.758881e-007
 -2.984413e-007

 -2.038744e-005  1.066948e-005  1.980106e-005  1.091345e-005
  1.280203e-006 -1.030287e-005 -5.069826e-006 -3.359453e-007
  2.610206e-005 -3.431796e-006  2.465203e-007  1.747904e-005
  2.282462e-006 -7.350726e-006  5.562067e-006 -5.798580e-006
 -1.541514e-005  8.174696e-006  5.028307e-006 -8.429762e-006
  2.447806e-005 -1.603055e-005 -1.028163e-005  8.718567e-006
 -6.405820e-007 -3.176987e-006  3.057787e-006 -1.486755e-005
 -9.144396e-006  5.083230e-006 -3.078935e-006  9.898899e-006
 -2.833968e-006  2.403174e-006 -6.235205e-007  3.727057e-006
 -6.601260e-006 -5.781100e-006 -4.423412e-007  2.086339e-007
  5.836460e-006  1.565371e-006  1.381821e-006  5.895803e-006
  1.861577e-006  3.987602e-007 -2.163110e-006  1.289800e-006
 -2.947082e-006 -8.847590e-007  1.637581e-006 -1.751401e-006
  3.972887e-006  2.809922e-006 -2.082381e-006  1.110478e-006
 -1.293145e-006 -1.298054e-006 -4.295290e-007  1.135358e-006
  3.281649e-007  1.246534e-006  7.640023e-006  1.867799e-007
 -1.543518e-007 -4.514612e-007 -1.147985e-006 -3.078976e-006
  2.695341e-006 -6.091175e-006  2.300067e-007  5.011308e-007
 -2.685464e-006 -3.115475e-007  6.182435e-007 -6.067478e-007
 -1.850579e-006

  5.880114e-006  1.478563e-006  3.405755e-005 -2.114777e-005
  1.029901e-005  1.082353e-005 -1.379937e-005 -3.919821e-005
  2.299743e-006  1.938714e-005 -1.060431e-005 -2.322451e-006
  3.067207e-006  1.793172e-005  3.719904e-006  5.775790e-006
  2.180335e-005  1.467872e-006  7.224788e-008  2.927828e-006
  6.684115e-006 -3.867051e-007 -3.937796e-006 -9.468112e-006
 -2.924888e-006  1.010115e-005 -3.638000e-006  6.361234e-006
  1.517729e-005  1.619389e-006  7.455733e-007  9.242925e-006
  1.062445e-005 -4.341893e-006  2.710800e-006 -7.053872e-006
  9.616690e-006 -3.280491e-006 -2.571206e-006 -6.590375e-006
  1.809525e-006  4.339644e-007 -6.231499e-006 -7.212202e-006
 -1.525593e-006 -8.611613e-007 -3.065306e-006 -1.180549e-007
 -4.098533e-006  1.591940e-006 -1.163713e-006  3.962433e-006
 -5.685874e-006  1.295608e-006 -3.833233e-006  5.706118e-006
 -4.830169e-006  9.294821e-007 -2.464481e-006  5.773016e-006
  3.358083e-006  2.629817e-006  1.867799e-007  7.692240e-006
  1.801224e-006  1.944828e-007  1.596084e-006  4.233080e-007
  2.478015e-006  9.733831e-007  8.156671e-008  1.322232e-007
  2.407124e-006 -1.198256e-006 -2.595191e-006  2.200929e-007
 -3.227300e-007

  2.356848e-006 -6.398685e-005 -7.757259e-005  2.668992e-005
 -4.422725e-005 -2.165336e-005  2.299646e-006 -2.058583e-005
  9.666515e-006 -1.699443e-006 -2.570984e-005 -1.629995e-005
 -1.576784e-005 -1.043763e-005  9.464969e-006 -2.763701e-005
 -4.596314e-005 -4.451173e-006  1.381007e-005 -1.401318e-005
  1.924623e-005 -7.473071e-006 -4.761498e-006 -8.745562e-006
  3.999591e-006 -8.585998e-006 -1.726754e-005 -2.837784e-005
 -3.039886e-006  1.410239e-005  3.214648e-006 -8.378851e-006
  1.523368e-005  1.524493e-006 -9.849967e-006 -1.110222e-005
  6.107878e-006 -1.661083e-006 -1.549127e-006 -2.531629e-005
  2.526310e-006  6.511615e-006 -1.694446e-006 -1.609116e-006
 -4.984776e-006  3.866016e-006 -3.221259e-006 -1.522302e-006
 -9.361443e-006 -4.731926e-006 -2.346939e-007  6.602983e-006
 -1.447777e-006  6.595965e-006 -3.916923e-006  1.516425e-005
  2.028852e-007  8.385195e-007  8.538450e-007  8.950095e-006
  4.179279e-006  4.707937e-006 -1.543518e-007  1.801224e-006
  1.939634e-005 -3.552491e-006  2.019246e-006  1.410983e-006
  5.698750e-006  6.048056e-007  1.660332e-006 -8.006012e-006
  1.243040e-006  6.045728e-007 -6.306763e-007 -1.165662e-007
 -3.104551e-006

 -4.143527e-007 -1.178895e-005 -8.503405e-007 -1.221125e-005
  1.881335e-006 -7.071240e-008 -3.567877e-006  2.159545e-005
 -1.484431e-005 -4.508516e-006  1.512099e-005 -7.732791e-006
 -1.020318e-005  9.866788e-006  7.061755e-008 -2.960717e-006
  7.593110e-007 -7.614515e-006 -6.615238e-007  2.370753e-007
 -2.245538e-005  1.192418e-005  9.462923e-006 -1.617453e-008
  4.599762e-006  2.751689e-007  5.583106e-006  1.592426e-005
 -3.872017e-006 -1.927083e-006 -4.282710e-007 -7.812566e-006
  1.679841e-007  1.732929e-006  3.984051e-006  5.015772e-006
  4.877698e-006  2.946780e-006  2.583851e-006 -2.069035e-006
 -4.771880e-006 -1.969505e-006  4.256332e-006 -2.771985e-006
  5.424943e-006 -3.422112e-006  1.254269e-006 -4.715292e-008
 -3.106756e-006  6.889417e-007  1.499022e-006 -8.106685e-006
 -5.626514e-007 -1.439211e-006 -2.016893e-006 -1.334551e-007
  7.916424e-007  1.142021e-006 -1.378256e-006 -3.140200e-006
 -6.452984e-008 -4.602827e-007 -4.514612e-007  1.944828e-007
 -3.552491e-006  5.980481e-006 -6.460496e-007 -3.360074e-006
  2.254582e-007 -4.036758e-007 -4.904357e-007  3.468331e-006
  4.053401e-006  1.121696e-007  2.512965e-006 -1.302535e-006
  3.141421e-007

 -6.627738e-006 -8.230108e-006 -1.221102e-005 -3.858959e-006
  1.293973e-006  3.230541e-005  9.889706e-007 -1.330795e-005
 -9.145449e-006  1.670989e-005 -1.454599e-005 -2.361764e-006
 -4.162159e-006  1.745986e-005  1.194068e-005  1.438896e-006
  1.505642e-005 -1.128420e-006 -1.237780e-006  1.599723e-005
 -1.533072e-006  3.978655e-006  4.525301e-006 -4.022734e-006
  7.387365e-006 -1.238013e-006 -4.802198e-006  4.069091e-006
  2.149738e-005 -1.001011e-006 -3.901813e-006 -7.290908e-006
  2.801050e-006 -4.031230e-006 -3.366889e-006 -9.423979e-006
 -3.283191e-007  3.700571e-006 -1.050304e-006 -4.190954e-006
 -4.611780e-006  3.907971e-007 -3.510960e-006 -3.619590e-006
 -3.754425e-006 -1.546934e-006 -2.841649e-006  4.128717e-006
 -2.983126e-006 -8.035282e-008 -1.197176e-007  4.594875e-006
 -5.307246e-006  2.388834e-006 -2.178976e-006  2.002449e-006
  1.508357e-006  3.142318e-006 -9.433345e-007  2.924793e-006
  3.659782e-006 -6.893265e-007 -1.147985e-006  1.596084e-006
  2.019246e-006 -6.460496e-007  5.323277e-006 -1.762240e-006
  3.170539e-007  1.865821e-006 -9.180265e-007 -1.192120e-006
 -1.552027e-007 -2.637756e-006 -1.873898e-006  1.129605e-007
 -6.903981e-007

  1.179783e-005  9.921891e-006  7.927413e-005 -2.553926e-005
  1.839932e-005 -1.171535e-005 -6.490775e-006 -4.877836e-006
 -4.312783e-006  1.473054e-005  3.980150e-006  1.361185e-005
  2.965777e-005 -2.047277e-005 -4.700758e-006  4.358856e-005
  2.412249e-005 -7.073634e-007  9.413869e-007 -1.125754e-006
 -1.940645e-006 -7.467880e-006 -3.631196e-006  6.714471e-006
 -1.669203e-005  1.104563e-005 -2.438836e-006  4.156919e-006
  5.706163e-006 -1.085926e-005  8.764662e-006  2.492992e-005
  5.338199e-006  1.739311e-006  7.424827e-006  1.450914e-006
  6.589966e-006 -6.355556e-006  1.511519e-006  1.429583e-005
  8.299960e-006 -3.035756e-006 -1.070455e-006 -6.808461e-006
  3.238577e-006  1.937863e-007  1.832745e-006 -6.181934e-006
  9.363200e-006 -4.205648e-006 -5.380033e-006 -3.767719e-007
 -9.537823e-006 -1.695721e-006  2.851125e-006  1.574336e-006
 -5.694044e-006 -2.047495e-007 -1.356136e-006  7.331356e-006
 -9.947132e-006  2.313675e-006 -3.078976e-006  4.233080e-007
  1.410983e-006 -3.360074e-006 -1.762240e-006  1.350804e-005
  8.184694e-007  3.793746e-006  3.784525e-006 -1.877182e-006
 -3.671801e-007  7.336279e-007  2.602756e-007  2.812713e-007
  1.208455e-006

  1.561577e-006 -2.742252e-005  1.573236e-005 -3.590724e-006
 -6.577568e-006 -3.261822e-006 -9.176494e-006 -1.103836e-005
  7.225769e-006  6.212763e-006 -9.510959e-006  6.481228e-006
  9.273876e-007 -2.179500e-006  6.081116e-006 -3.932393e-006
 -7.214935e-006 -3.295102e-007  7.237403e-006 -5.995543e-006
  8.519304e-006 -7.147528e-006 -4.504179e-006  3.437439e-006
 -7.339576e-006  1.996086e-006 -3.279250e-006 -8.826686e-006
  3.789085e-006  2.551299e-006  3.367181e-007  7.155818e-006
  1.155594e-005  1.023589e-006  6.075896e-008 -3.099288e-006
  4.465589e-006 -5.636250e-006 -1.362250e-007 -7.810180e-006
  3.831979e-006  3.550178e-006 -1.789528e-006 -3.890483e-006
  4.685432e-007 -7.947005e-007 -4.345854e-006 -2.299706e-006
 -8.528426e-006 -1.176522e-006  3.692687e-007  1.039566e-006
 -2.404317e-006  3.565709e-006 -2.344695e-006  1.050762e-005
 -3.423751e-006  1.023023e-006 -2.555824e-006  7.656604e-006
  5.935159e-007  3.264833e-006  2.695341e-006  2.478015e-006
  5.698750e-006  2.254582e-007  3.170539e-007  8.184694e-007
  9.061531e-006 -1.140361e-006  2.230432e-006 -1.225292e-006
  3.650067e-007 -3.542830e-007 -3.942160e-007 -2.491385e-006
 -2.387969e-006

  1.420785e-005 -1.309207e-005  1.770802e-005 -2.935464e-005
 -1.625478e-005  1.292969e-006 -3.709842e-006  6.333064e-006
  6.457831e-007 -4.484707e-006 -7.283322e-006  3.463640e-006
 -5.131635e-006 -3.519593e-006 -1.563542e-006  1.067406e-005
  3.507979e-006 -4.883082e-007 -2.640828e-006  1.237706e-005
 -2.631489e-005  5.593229e-006  8.873286e-006  3.343424e-006
 -1.089777e-005  7.951643e-006  3.713554e-006  1.856246e-005
  1.490006e-005 -8.017944e-006  1.212846e-005  3.242213e-007
  6.662695e-006 -6.648047e-006  3.928288e-006 -1.006559e-005
  1.278001e-005  2.606445e-007  2.725532e-006 -5.909553e-007
 -4.168395e-006  1.309840e-007 -3.769360e-006 -1.210236e-005
 -1.832378e-006 -4.021181e-006  3.334867e-006 -9.513629e-007
  1.352366e-006 -1.152783e-006 -2.855163e-006  3.958324e-006
 -1.118690e-005 -4.645524e-007  1.720215e-006 -3.326377e-007
 -2.301256e-006  1.930568e-006 -6.075984e-007  4.179352e-006
  1.759510e-006 -1.433629e-006 -6.091175e-006  9.733831e-007
  6.048056e-007 -4.036758e-007  1.865821e-006  3.793746e-006
 -1.140361e-006  1.001943e-005  4.640106e-007 -2.651847e-006
  9.179707e-007 -9.033938e-007  3.393613e-007  4.221985e-008
  2.411039e-006

  2.470842e-005  1.069411e-005  6.452350e-005 -2.291661e-005
 -2.576924e-006 -2.257092e-005 -2.622825e-005  9.302377e-006
 -9.482852e-007  1.950662e-005  1.767451e-005  5.865522e-006
  2.572386e-005 -2.422653e-005 -1.486714e-005  2.578010e-005
 -1.480342e-006  4.053474e-006  8.306801e-006 -1.758903e-005
 -1.705161e-005  3.777899e-006 -1.142636e-005  1.781789e-005
 -1.923833e-006  4.716895e-006  3.842244e-006  1.612465e-006
 -7.210425e-006 -3.337747e-006  3.618123e-006  1.484848e-005
  5.770830e-006  8.704062e-006  3.908206e-006  7.778974e-006
  4.664570e-007 -4.930078e-006  5.048382e-006 -6.640640e-007
  1.070494e-005 -4.708623e-006  2.269384e-006 -2.065453e-006
  2.734939e-006 -1.758513e-006 -9.781314e-007 -5.284705e-006
 -3.414335e-006 -3.842840e-006 -5.895317e-006  1.868390e-007
 -1.642106e-006 -9.937137e-007  6.781117e-007  2.143070e-006
 -5.304158e-006  2.073206e-006 -4.708337e-006  3.254259e-006
 -3.111793e-006  3.423129e-006  2.300067e-007  8.156671e-008
  1.660332e-006 -4.904357e-007 -9.180265e-007  3.784525e-006
  2.230432e-006  4.640106e-007  5.222714e-006 -2.385734e-006
 -1.963176e-006  6.771622e-007 -1.360436e-006 -1.484988e-006
  6.336179e-007

 -4.361513e-006  1.067969e-005  1.002196e-006 -8.747289e-007
  2.871049e-005  1.805764e-005  1.291269e-005  6.557431e-006
 -1.236584e-005 -8.198513e-006  1.148577e-005 -4.751506e-006
 -8.568170e-006  1.426635e-005  6.606107e-006 -1.229060e-005
  3.107943e-005 -6.126507e-006 -1.225070e-005  1.424914e-005
  7.583512e-006  2.014524e-006  4.677064e-006 -1.496698e-005
 -6.207148e-006  5.138398e-006  6.387090e-006  5.470569e-006
  2.503128e-006 -5.981628e-007 -9.348433e-006  1.971847e-006
 -9.437852e-006 -2.527003e-006  6.323316e-006  2.842727e-006
 -2.271455e-007  4.238032e-006 -6.583657e-007  1.389038e-005
 -3.777216e-006 -1.174184e-006  1.792772e-006  1.265846e-006
  1.807787e-006 -1.301477e-006  8.999133e-007  2.009453e-006
  9.228091e-006  4.552519e-006  2.723141e-006 -7.154258e-006
  2.395462e-006 -2.662591e-006 -3.366020e-007 -3.686727e-006
  1.525284e-006  3.927118e-007  2.274862e-006 -4.857811e-006
 -1.664980e-006 -3.344255e-006  5.011308e-007  1.322232e-007
 -8.006012e-006  3.468331e-006 -1.192120e-006 -1.877182e-006
 -1.225292e-006 -2.651847e-006 -2.385734e-006  8.410488e-006
  2.879081e-006 -3.405529e-007  6.323024e-007 -8.773135e-007
  3.453424e-007

 -2.307717e-005 -2.078818e-005 -8.772240e-005  1.521599e-005
  2.090190e-005  3.311107e-005  2.897757e-005 -7.619379e-006
 -4.784310e-005  3.008208e-006 -7.808427e-006 -3.279989e-005
 -2.088757e-005  3.134073e-005  1.800051e-005 -9.122507e-006
  1.249910e-005 -1.802302e-005 -1.348715e-007  9.538518e-006
  7.038267e-006  1.112751e-005  1.517653e-005 -2.063270e-005
  9.542838e-006 -6.422312e-006 -1.323126e-005 -4.727553e-007
  9.900200e-006  5.498891e-006 -2.492621e-006 -1.656213e-005
  3.666825e-006 -4.193334e-006 -1.556461e-006 -9.545686e-006
 -5.130248e-006  1.093515e-005 -3.755217e-006 -3.961080e-006
 -7.805675e-006 -1.395449e-006  4.188679e-007  3.522275e-006
  9.891015e-007  8.846173e-007  4.360092e-006 -2.253938e-006
  1.746579e-006  2.332416e-006  8.908616e-007 -6.611719e-006
 -1.148614e-006  4.378130e-007 -5.543051e-006  3.283214e-006
  3.945153e-006 -1.099024e-007  2.684736e-006 -1.370365e-006
 -1.929199e-006  1.982674e-006 -2.685464e-006  2.407124e-006
  1.243040e-006  4.053401e-006 -1.552027e-007 -3.671801e-007
  3.650067e-007  9.179707e-007 -1.963176e-006  2.879081e-006
  9.781672e-006  3.341392e-007  2.249633e-006  1.474765e-007
 -1.633864e-006

 -3.716260e-006  7.104406e-006 -3.187341e-005  1.746695e-005
 -2.180589e-006 -1.659393e-005  4.754402e-006  9.616850e-006
  4.322238e-007 -1.678165e-006  7.693792e-007 -1.320479e-005
 -6.083242e-006 -3.023076e-006 -7.364288e-006 -2.799345e-006
 -1.928378e-005  4.783499e-006  7.525031e-006 -4.944670e-006
  2.998211e-006 -4.124591e-006  2.493670e-006  8.445375e-006
  3.458731e-006 -6.038247e-006 -2.067122e-006 -7.951004e-006
 -1.357891e-005  3.718269e-006 -2.990659e-007 -1.557790e-006
  6.122916e-006  1.772706e-006 -2.019899e-006  2.981156e-006
 -2.484690e-006 -1.229696e-006  5.397148e-007 -6.116555e-006
  2.837923e-006  2.009879e-007  9.849774e-007  4.606269e-006
 -3.176754e-006  3.792390e-006  2.131215e-006 -4.919528e-006
  4.887372e-007 -2.787508e-006  2.357601e-007  6.897104e-007
  4.207884e-006 -2.056106e-006  1.616747e-006 -2.320667e-006
 -1.936569e-006 -1.406164e-006 -1.418360e-006 -1.482421e-006
 -1.211772e-006  1.777906e-006 -3.115475e-007 -1.198256e-006
  6.045728e-007  1.121696e-007 -2.637756e-006  7.336279e-007
 -3.542830e-007 -9.033938e-007  6.771622e-007 -3.405529e-007
  3.341392e-007  3.015861e-006  8.940064e-007  1.775442e-007
  1.056466e-006

 -4.476509e-005 -2.437472e-006 -2.304542e-005 -3.368538e-006
  1.869188e-006 -1.178967e-005  1.057060e-005  2.330238e-005
 -3.947438e-006 -1.400277e-005  2.338713e-006  4.001536e-006
 -1.690024e-005  1.510774e-006  1.058312e-005  2.183783e-006
 -1.485730e-005 -3.007218e-006 -1.557635e-007  6.701367e-006
  5.386011e-006 -1.369698e-005  1.171759e-005  1.570651e-006
 -3.008325e-006  3.770314e-009  4.638669e-007  9.452205e-007
 -2.417058e-006 -2.574433e-006  3.487868e-006 -7.367566e-006
 -2.629675e-006 -2.867597e-006  1.640486e-006 -3.109914e-006
  4.958215e-006 -5.513967e-008 -1.649099e-007  2.370578e-006
 -7.516356e-006  2.048615e-006  3.068307e-006 -1.500430e-006
  2.905534e-006 -7.719841e-007  4.311041e-006  2.834978e-007
  1.608451e-006 -3.208448e-006  1.359779e-006 -5.725666e-006
 -2.699657e-006  6.202735e-007 -2.316718e-006 -1.389369e-006
  1.926965e-006 -1.297059e-006  2.021497e-006  4.054094e-007
 -2.901446e-006  1.021575e-006  6.182435e-007 -2.595191e-006
 -6.306763e-007  2.512965e-006 -1.873898e-006  2.602756e-007
 -3.942160e-007  3.393613e-007 -1.360436e-006  6.323024e-007
  2.249633e-006  8.940064e-007  7.364394e-006  7.671556e-007
 -3.025605e-007

 -1.924744e-005  1.643120e-005 -3.057051e-005  9.817331e-006
  5.924423e-006  2.800836e-006  1.098563e-005 -9.771979e-006
  1.479950e-006 -3.031348e-007 -5.743750e-006 -5.797181e-006
 -1.011806e-005  1.146415e-005  5.703140e-006 -1.444097e-006
  1.911934e-006  1.529531e-006 -1.535092e-006  7.262152e-006
  1.623946e-005 -1.053004e-005  2.200116e-006 -6.364458e-006
  4.160690e-006 -9.406028e-007 -4.395189e-006 -3.201079e-006
  1.812756e-006  3.573749e-006 -1.927839e-006 -4.027481e-006
 -2.754502e-006 -3.613583e-006 -2.512927e-006 -4.975436e-006
  1.105744e-006  3.473309e-007 -1.995443e-006  2.045140e-006
 -2.817982e-006  1.779333e-006 -1.076469e-006  1.421707e-006
 -4.651201e-006  1.800476e-006  2.269989e-006  7.259095e-008
  3.606956e-006 -5.759971e-007  4.262680e-007  2.659903e-006
  1.243031e-006 -1.438711e-006 -8.528077e-007 -2.645365e-006
  7.388876e-007 -6.862831e-007  1.235651e-006 -6.331267e-007
  2.311538e-007  5.758881e-007 -6.067478e-007  2.200929e-007
 -1.165662e-007 -1.302535e-006  1.129605e-007  2.812713e-007
 -2.491385e-006  4.221985e-008 -1.484988e-006 -8.773135e-007
  1.474765e-007  1.775442e-007  7.671556e-007  2.881868e-006
  4.083050e-007

  1.673693e-005  1.695211e-005  2.012050e-005 -9.307718e-006
 -5.974021e-006 -1.321598e-005 -5.025275e-006  1.235815e-005
  1.822837e-005 -4.463065e-006  6.050371e-006  9.425312e-006
 -2.625958e-006 -4.954932e-006 -8.716766e-006 -3.287306e-006
 -6.184503e-006  1.037828e-005 -3.200220e-006  4.586469e-006
 -8.096335e-006 -7.230862e-007  5.459108e-008  1.304219e-005
 -6.993484e-006  3.102970e-006  1.184655e-005  1.202497e-005
 -5.332574e-006 -8.097232e-007  2.246799e-006  8.365284e-006
  8.413608e-007 -1.355188e-006  2.776469e-006  2.473177e-006
  9.503375e-006 -4.501153e-006  4.200404e-006  2.075468e-006
  4.130785e-006 -1.205255e-006  1.634260e-006 -5.441742e-006
 -4.167556e-006 -1.324833e-006  9.637153e-008 -3.859914e-006
  3.269654e-006 -2.879298e-006 -2.378521e-007  6.018076e-007
 -2.226023e-006 -3.454452e-006  1.738978e-006 -5.783371e-006
 -4.873526e-006  5.449376e-007 -2.447809e-006 -4.074639e-007
 -6.941844e-007 -2.984413e-007 -1.850579e-006 -3.227300e-007
 -3.104551e-006  3.141421e-007 -6.903981e-007  1.208455e-006
 -2.387969e-006  2.411039e-006  6.336179e-007  3.453424e-007
 -1.633864e-006  1.056466e-006 -3.025605e-007  4.083050e-007
  4.399834e-006


[EIGEN VALUE]
  6.981259e-003  1.598280e-003  1.116577e-003  9.492823e-004
  6.380377e-004  5.689254e-004  3.654256e-004  2.710240e-004
  2.180656e-004  1.596396e-004  1.133288e-004  8.905888e-005
  6.939067e-005  5.784434e-005  3.673906e-005  2.806853e-005
  2.335190e-005  1.877267e-005  1.531819e-005  1.270875e-005
  1.154309e-005  7.988716e-006  5.095854e-006  3.773105e-006
  4.138139e-019  3.525786e-019  1.296783e-019  6.640529e-020
  3.753211e-020  3.405082e-020  1.641681e-020  1.009211e-020
  6.450627e-021  3.996059e-021  2.738034e-021  1.877963e-021
  1.248402e-021  9.284728e-022 -7.692988e-023 -6.940694e-022
 -1.747909e-021 -2.170773e-021 -4.955502e-021 -5.258994e-021
 -6.581117e-021 -1.022864e-020 -1.181821e-020 -1.471923e-020
 -3.093557e-020 -3.686556e-020 -4.591645e-020 -6.500149e-020
 -8.178139e-020 -1.315203e-019 -2.269942e-019 -4.616544e-019
 -1.066850e-018


[EIGEN VECTOR]
57 57

  7.245976e-002  7.750703e-001 -2.802606e-001 -2.002943e-001
 -2.328614e-001 -1.604662e-002  7.060494e-002  1.071354e-001
  1.880891e-001 -1.492538e-001 -1.149522e-001  1.619216e-001
  6.369833e-002  7.873521e-003 -9.564765e-002  1.907770e-002
 -6.901110e-002  1.107680e-001  9.101738e-002  9.710538e-002
  9.330268e-002 -6.669273e-002  5.078455e-002  1.639706e-001
  2.178225e-002  5.163130e-002  3.320790e-002 -5.787141e-002
  2.451973e-002  2.021289e-002 -2.135996e-002 -8.612259e-003
 -6.550858e-002 -2.672388e-002 -1.738501e-002  5.833671e-003
  2.999173e-003 -2.144419e-002 -3.193036e-003 -8.748547e-003
  8.734039e-003  4.396901e-003  3.896010e-003 -1.840576e-002
  1.870884e-002  2.793401e-003  3.063200e-003  4.867467e-003
  9.316451e-005 -3.490310e-003  1.395879e-002  3.869468e-003
  1.316864e-002 -1.754180e-003 -4.249669e-003 -3.049396e-003
 -5.260529e-003

  1.544672e-001  1.594012e-001 -1.684240e-001  5.508503e-001
  5.890720e-002 -3.769045e-001  3.477725e-001 -1.598881e-001
 -8.324634e-002  3.007461e-001  1.083801e-001  3.056161e-001
 -8.343712e-002 -6.464546e-002  1.608104e-001  6.892566e-002
  4.933067e-002 -1.314260e-001  6.534665e-002 -1.554651e-001
  7.415498e-002 -7.203286e-002 -3.770619e-002 -4.668379e-002
 -3.286039e-002 -1.588184e-002 -3.439214e-002  5.415405e-002
 -4.729550e-002  4.474549e-002 -1.483248e-002 -5.112231e-002
 -8.405504e-003 -1.533510e-002 -2.053097e-002  1.583877e-002
  1.269815e-002 -2.489297e-002  4.467593e-002  1.416569e-002
 -2.354625e-002  2.813835e-003  1.343017e-002 -9.644780e-003
  1.576450e-002  4.257727e-003 -1.085707e-002  3.071686e-002
 -4.800494e-003  2.658654e-002  1.422463e-002  6.490037e-003
 -4.598811e-003  8.354287e-003 -1.652827e-002 -1.300010e-002
  5.708446e-003

 -5.995715e-001  7.827330e-002 -2.535281e-001  3.241167e-003
 -3.101811e-002 -1.622179e-001 -2.183436e-001  1.921463e-002
 -1.056267e-001 -4.139061e-002 -9.708331e-005 -1.905043e-001
 -2.820764e-001 -2.263913e-001 -1.169191e-001  1.996596e-001
 -3.397931e-002 -3.861320e-001  1.289497e-001 -6.567515e-002
  1.474316e-001 -1.703803e-002  5.071627e-002 -1.562950e-001
  2.816485e-002  3.147818e-002  9.859367e-002  5.130558e-002
  1.236778e-003  3.674746e-002  1.804039e-002  3.416526e-002
 -7.427424e-002 -4.484527e-002 -1.202418e-002  4.227058e-002
  3.860779e-002  2.078939e-003 -4.353566e-002  2.213275e-002
  7.195685e-003  7.081007e-002  1.018475e-002  3.800662e-002
 -1.416344e-002 -4.682432e-002 -1.854171e-002  1.011409e-002
  1.634512e-002  4.100050e-003 -8.027314e-003  1.540256e-002
 -1.126736e-002  6.903828e-003 -1.799162e-002 -3.215422e-003
 -1.323413e-002

  4.155682e-001 -1.015576e-001 -1.441725e-001 -7.566491e-002
 -8.573097e-003  2.440644e-001  4.800777e-002  3.650441e-001
 -4.745651e-001 -7.132310e-002 -1.812425e-001  2.301846e-001
 -1.658712e-001 -8.069232e-002 -1.629833e-001  1.554964e-001
 -6.411166e-002 -1.718961e-001  4.026725e-002 -6.919256e-002
  7.263133e-002  1.144479e-002 -2.460096e-002 -1.629490e-001
  1.143987e-001  4.528731e-002  2.049232e-001  9.139607e-002
  3.604861e-002  8.315377e-002 -8.278997e-002  8.405468e-002
  6.298538e-002 -1.022332e-003  6.245220e-002 -2.004287e-002
 -4.464467e-003 -6.743047e-002 -6.472102e-002 -4.619836e-002
  2.336716e-002 -6.074832e-002  2.197641e-002 -2.945309e-003
 -8.992111e-002  1.998244e-003 -1.576586e-002 -1.805502e-002
  1.826368e-002 -1.857015e-002  3.766712e-003 -8.311281e-003
  2.189567e-002  1.215457e-002  1.323714e-002  2.481648e-003
  1.718281e-003

 -1.240948e-001 -1.303410e-001  8.822836e-002 -2.856725e-001
 -2.283204e-001 -4.672979e-001  3.371375e-001 -1.260882e-001
 -2.584463e-001 -6.718795e-002 -1.917627e-001  5.247380e-002
  5.465022e-002  1.644077e-001 -3.362107e-001  6.811939e-002
 -1.527341e-001  4.870400e-002 -2.795596e-002 -1.441312e-001
 -1.826002e-001  8.805454e-002  2.307081e-002  3.194599e-002
  5.936540e-002 -7.589783e-002 -1.102282e-002 -2.964994e-002
 -1.252965e-002 -2.727878e-001 -1.832618e-002 -5.743037e-002
  3.274718e-002  4.890279e-002 -2.584756e-002 -5.254131e-002
 -1.642469e-002 -5.302073e-002  9.324451e-002  8.175061e-003
 -1.268095e-002  8.001891e-002 -1.751963e-003 -4.343521e-002
  3.383719e-002  6.659436e-002  5.316380e-003  3.271623e-002
 -2.832244e-002 -1.785907e-003 -6.344474e-003 -2.603968e-002
  2.595004e-002 -5.695701e-002  2.470426e-002 -3.626937e-002
  1.990379e-003

 -4.509833e-001 -4.757818e-002 -2.107164e-003  1.570271e-001
 -1.236145e-001  4.025550e-001  1.955965e-001  8.781343e-003
  9.150190e-003 -1.830617e-002 -4.665935e-003  3.606737e-001
 -5.406255e-002  2.398373e-001 -1.704678e-002  2.313649e-001
  2.158632e-001  3.276263e-001 -1.881976e-001 -4.623526e-002
  1.267599e-001 -1.411320e-001  3.976091e-002 -1.575011e-001
  8.093645e-002 -3.803571e-002  2.778836e-002  6.072312e-002
  3.705595e-002 -1.461268e-001 -4.368612e-002  2.105264e-002
  2.410188e-004 -2.876764e-002  7.944339e-003 -1.815485e-002
 -4.556054e-002  4.441009e-004 -4.554994e-002  1.354664e-002
  1.890892e-003  3.704838e-002  7.800911e-003 -5.948299e-002
  1.083724e-002  1.035789e-002 -2.768210e-002 -2.823271e-002
  3.899577e-002  1.686682e-002  4.992181e-003  2.968983e-002
  2.662061e-002 -3.043135e-002  4.829404e-003  1.369993e-002
 -3.090664e-002

 -4.641507e-002 -1.733246e-001 -4.518131e-001 -3.480705e-001
 -2.141783e-001  1.242864e-001  1.247142e-001 -4.628071e-002
 -2.024779e-001  2.105458e-001  1.530569e-001  3.058274e-002
  2.676624e-002  9.745607e-002  2.503764e-001 -4.164198e-001
  1.705135e-001 -9.104820e-002  1.223934e-001 -1.377949e-002
  7.854028e-002 -1.746230e-002 -4.088133e-002 -3.328440e-002
 -8.346597e-002  6.750637e-002 -1.780744e-001 -4.405401e-002
  2.609214e-002 -5.358325e-002  7.697985e-002 -4.230955e-002
 -2.028843e-001 -3.386348e-002  9.372865e-002  1.043262e-002
 -6.924267e-002 -1.630379e-002  4.330450e-002 -5.490815e-002
 -3.560882e-002  2.006592e-002  6.697409e-002 -4.119234e-002
  9.711914e-002  1.218313e-002 -2.987761e-002  3.645202e-002
  2.584026e-002  2.014994e-002  6.040700e-003  5.893137e-002
 -5.404534e-003 -8.332383e-003  5.869172e-003  5.702041e-002
  2.233046e-002

  1.650819e-001 -1.376350e-001 -1.795293e-001  6.900406e-002
 -1.718203e-001 -5.906608e-002  5.476194e-002  7.247534e-002
  2.500802e-002  2.569802e-001 -2.106414e-001 -4.043768e-001
  1.895375e-001 -9.102951e-002  1.989384e-002  3.988211e-001
  4.072049e-002  1.971597e-001 -5.381636e-003  2.936202e-001
  3.582507e-001  3.792214e-002  1.264282e-002 -6.462355e-002
 -8.231757e-002 -2.572537e-002 -9.196224e-002  7.853317e-003
  2.916920e-002 -2.336505e-001 -6.041771e-002 -2.267816e-002
 -8.774238e-002 -2.641640e-002 -8.032560e-002  1.198133e-002
  5.855087e-002  2.726394e-002  3.221131e-002 -3.071332e-002
 -2.880117e-002 -7.176082e-002  1.121958e-002 -3.732038e-002
 -6.088495e-002  4.384875e-003 -5.118619e-002  3.200243e-002
  6.171075e-002  3.740875e-002 -1.247733e-001  3.351895e-002
 -3.241498e-002  2.753299e-002 -4.933106e-003 -3.342271e-002
 -3.638364e-003

 -2.053355e-002 -1.921923e-001 -2.468292e-001  1.644211e-001
 -2.182578e-001  4.910339e-002  3.612876e-001  3.177045e-001
  3.347132e-001 -1.337047e-001  2.878398e-001 -1.712003e-001
 -9.517591e-002 -4.521158e-002 -1.793761e-001 -4.784204e-002
 -2.102631e-001 -3.858047e-002 -8.435923e-002  1.066878e-001
 -2.061067e-001  7.201118e-002 -2.215449e-001  1.015187e-002
  1.319941e-001 -2.178226e-002 -1.314648e-001  6.684595e-002
 -1.417472e-002  1.455686e-001 -8.370755e-002  9.784190e-002
  8.788389e-002  1.828589e-003 -3.677369e-002  3.466064e-002
  1.347840e-002 -3.985411e-002 -1.105705e-001  1.198955e-002
 -1.246126e-001  7.753662e-002  3.312514e-002  2.799526e-002
  5.972922e-002  6.676320e-002  4.784633e-002 -4.035364e-003
  4.589083e-003  2.466294e-002 -3.588813e-002 -6.215524e-002
  3.575804e-002  1.343295e-002 -3.454751e-002 -6.386403e-003
 -1.472873e-002

 -1.532527e-001  2.907419e-001  3.626943e-001  9.723061e-002
 -1.988708e-001  1.486455e-001  1.666759e-001  1.311484e-001
 -3.066899e-001  2.721352e-001 -1.980275e-003 -3.097370e-001
  1.135255e-002  1.711303e-001  1.707170e-001 -6.525137e-002
  1.986267e-003 -1.100795e-001 -9.818617e-003 -5.895653e-003
 -5.764215e-002  1.065545e-001 -3.410362e-001  1.702015e-001
  8.351547e-002  8.137466e-002  2.078106e-001  9.127807e-004
  5.823097e-002  4.562472e-002  5.201154e-002  2.224322e-002
 -2.311893e-002 -2.396571e-002 -4.382473e-002 -2.032574e-002
  7.750059e-004  7.878104e-002 -4.940796e-002 -5.751164e-002
  1.467666e-002  3.558044e-002  8.154783e-002 -9.413249e-002
 -4.079234e-002 -5.974207e-002  4.819621e-002  4.101388e-002
  5.206403e-002  1.791971e-002 -6.011863e-002 -1.130322e-001
  1.275563e-002  1.016572e-001 -3.563450e-003 -8.252210e-002
 -3.812007e-002

  1.068786e-001  4.739677e-002  7.905436e-002 -1.168475e-001
 -2.673177e-001 -7.408725e-002 -1.535316e-001  3.513480e-002
  2.902733e-001  3.155499e-001  1.069123e-002  1.054477e-001
  9.287283e-003  5.551917e-002 -1.541172e-001 -1.930029e-001
  7.848763e-002 -1.252926e-001 -1.426747e-001 -7.517343e-002
  6.319823e-002 -6.371201e-002 -8.981524e-002 -4.902903e-001
  8.346589e-002 -1.405044e-001  2.131545e-001 -5.310731e-002
 -1.466158e-001 -8.924227e-002  1.283448e-001  7.508110e-003
  1.564591e-001  8.719988e-002 -4.267857e-002  2.090921e-001
  8.217386e-002  1.410026e-001  8.502583e-003  5.061851e-003
  2.576419e-002 -3.383718e-002 -8.596241e-002  3.328861e-002
 -1.066890e-001 -3.148315e-002  9.154484e-002 -8.245495e-003
  1.717176e-002 -2.285824e-002 -1.426005e-001 -1.279754e-001
 -6.131783e-002 -2.473222e-002 -3.121268e-003  3.677229e-002
  3.698113e-002

 -7.211607e-002 -4.393271e-002  1.251446e-001 -2.417298e-001
  2.381108e-001 -2.081001e-001  1.259949e-002  2.409860e-001
  9.770223e-002  3.801916e-001  1.409362e-001  1.687681e-001
 -1.128019e-001  1.240081e-001 -2.266142e-001  5.533392e-002
  1.471961e-001 -6.008743e-003 -6.510656e-002  8.789906e-002
  2.361800e-001  6.053425e-002  6.585527e-002  2.779357e-001
 -1.876454e-002  1.088709e-001 -8.655304e-002 -1.564142e-002
 -2.379049e-002  1.168289e-001 -9.378961e-002  5.296179e-002
 -1.339999e-002  1.151194e-002  1.347656e-001 -1.234627e-001
  7.265539e-002  4.207296e-002 -3.489048e-001 -1.205164e-001
 -1.148060e-001  2.286986e-002 -7.370881e-002  2.988050e-002
 -3.590784e-002  9.799538e-002 -1.421588e-002  4.854928e-002
  1.039338e-001 -8.571480e-002  6.866524e-002 -5.837434e-002
 -4.348934e-002  8.624027e-002  2.326101e-002  7.997932e-002
  4.565608e-002

  2.158745e-002  1.187411e-001 -4.216193e-002  4.062163e-002
  2.696080e-002  6.538771e-002 -1.442644e-001  2.044526e-001
 -1.615041e-001 -1.116134e-002  4.824981e-002  4.031643e-002
  1.896358e-002  2.924125e-001  5.182697e-002  1.852571e-001
  1.042385e-001 -2.069483e-001 -2.805915e-002  1.132551e-001
 -3.027087e-001 -2.590670e-002  8.733311e-002  5.155706e-002
 -1.153051e-001  5.287672e-002 -3.902912e-001  8.818391e-002
 -1.763450e-001 -2.129580e-001  1.632651e-002 -1.941776e-001
  1.476139e-001  1.096287e-001 -3.387399e-003  3.132879e-001
  2.965944e-001  3.038563e-002  2.615596e-002  9.578612e-002
 -1.240680e-002  1.396496e-001 -1.895509e-002  1.703591e-001
 -1.682579e-002 -2.522522e-002 -1.993635e-002  5.997185e-002
  2.064631e-002  3.002971e-002 -6.463764e-002  2.351487e-002
 -5.420778e-002  6.087274e-002 -4.744519e-002 -1.821123e-002
 -2.985050e-002

 -9.038782e-002 -1.305400e-001  1.045261e-001 -1.227241e-001
 -1.536423e-001 -1.026995e-001  1.814296e-001 -2.179657e-002
  1.112230e-001 -1.209284e-001 -3.192303e-001  4.425458e-002
  2.706762e-002 -4.048712e-002  1.022892e-001  4.021586e-002
  1.440931e-001 -1.254252e-001 -7.220658e-002  8.364301e-002
  2.482432e-002 -3.309643e-001 -2.220781e-001  6.656831e-002
 -3.607978e-002 -7.468623e-003 -1.289840e-001  1.649723e-001
 -7.020888e-002  4.053706e-001 -3.077800e-002 -1.300671e-001
 -1.283071e-002  6.462606e-002  1.351351e-001  6.530222e-002
  1.506727e-001  2.352657e-002  6.855076e-002 -2.103235e-001
  1.904489e-001 -1.854825e-001 -4.230837e-002  7.846688e-002
 -1.239910e-001 -1.601545e-001 -1.713754e-001 -1.188506e-001
 -8.738692e-002 -1.574844e-002  7.257289e-002  4.818178e-002
 -6.082380e-002  5.209890e-002  2.472704e-002 -6.900356e-002
  3.936771e-002

 -1.324756e-001  8.392483e-002 -1.243879e-002 -2.084185e-001
  3.089861e-001 -4.177541e-002  2.844872e-001  2.652708e-001
  3.727887e-003 -8.335295e-003  1.536497e-002 -3.562790e-002
 -1.482583e-002 -2.999291e-001  2.658305e-001  4.438196e-002
  1.897098e-001  6.406054e-002  7.802523e-002  5.641851e-002
 -6.500721e-002  2.299585e-002 -3.726104e-002 -1.199870e-001
  3.208215e-002 -8.341695e-002  3.218657e-002 -2.052453e-001
 -8.368806e-002 -1.512493e-001  3.268302e-002  5.106184e-002
  2.972425e-001  3.622137e-001 -1.876905e-001 -1.725455e-002
 -1.016878e-001  3.871486e-002  1.455877e-001 -1.808556e-002
  1.137765e-001 -3.478698e-002  1.382537e-002  1.065574e-002
  5.233389e-002  6.716335e-002 -7.396676e-002 -7.510564e-002
  3.408514e-002 -3.404308e-002  1.244197e-001 -7.285578e-002
  2.742854e-002  8.667500e-002  8.411871e-002  6.761779e-002
  7.733683e-004

 -6.924061e-004  1.765706e-002  3.456049e-001 -4.200101e-002
 -1.800609e-001 -5.726671e-002 -5.138343e-002  2.091563e-001
  8.414959e-002 -1.050097e-001  1.033023e-001  1.856109e-001
  5.209257e-002  1.222042e-002  2.307307e-001  4.870814e-002
 -2.068396e-001 -1.934505e-001 -2.221835e-002  1.241763e-002
  3.413537e-001  2.728191e-001  1.677685e-002 -2.103569e-001
  1.224627e-002  1.664022e-002 -2.346214e-001 -2.734138e-002
  7.015282e-002  1.397485e-002 -4.876142e-002 -2.025112e-002
 -7.519339e-002  1.062382e-001  8.830111e-004 -3.842720e-002
 -5.873863e-002 -5.334718e-002  8.120216e-002 -3.256008e-002
  7.194183e-003  1.200973e-001  7.446560e-002 -4.609976e-002
  1.246157e-001  8.889998e-002 -1.547922e-001  1.264236e-001
 -1.246393e-001  1.622849e-001  1.573542e-001  1.723149e-001
  5.655768e-002 -1.723314e-001 -1.065127e-001 -1.613743e-001
  9.863589e-002

  4.309211e-002 -7.939746e-002  1.785869e-001 -9.668600e-002
  6.032275e-002 -6.856610e-002  5.985714e-003  1.585625e-001
  1.131437e-001 -8.132065e-002 -1.011781e-001  1.587333e-001
  6.446137e-002 -1.033233e-001  1.204954e-001  7.954245e-002
  9.582195e-002 -3.232078e-002  2.639219e-001 -2.083359e-002
 -1.331539e-001 -1.916071e-001 -2.388609e-001 -5.471926e-002
  2.014342e-003 -3.709966e-003  3.210376e-002  9.805506e-002
  2.439539e-002 -1.387098e-001 -8.659810e-003  3.803213e-002
 -4.692765e-001 -2.588909e-001 -3.073298e-001  9.745907e-002
 -4.282247e-002  3.646528e-002 -7.816865e-002  1.242068e-001
 -2.271550e-001  2.411764e-001 -8.605194e-002  3.777237e-002
 -3.585161e-002  1.010241e-001 -4.860964e-002 -7.337090e-002
  1.979521e-002  1.532351e-002 -2.349151e-002 -1.196076e-001
 -5.627103e-002  4.930337e-002 -3.947533e-003  1.526972e-001
  3.978495e-002

 -9.765757e-002  8.943235e-002  9.717810e-002 -1.858795e-001
  1.505949e-001 -7.003957e-002  1.238681e-001 -9.470114e-002
 -1.080217e-001 -7.434038e-002  2.392079e-001  1.169763e-001
  1.085308e-001 -1.835275e-001  8.895095e-002 -2.958155e-003
 -1.485107e-001  6.692356e-002 -6.225592e-002  1.262801e-001
  5.415019e-002  9.975211e-002 -4.390681e-002 -1.117231e-001
 -5.187809e-002 -3.046459e-002 -5.922794e-002  1.542365e-001
  2.152124e-001 -9.549830e-002 -1.666358e-001 -4.226945e-003
  8.696774e-002 -1.857963e-001  1.843015e-001  3.066749e-001
 -2.022908e-002 -1.271551e-001 -9.886989e-002 -2.026247e-002
 -3.433429e-002 -2.267835e-001  1.828692e-001  3.384061e-002
 -2.041976e-001 -1.456554e-001  1.556157e-001 -1.579015e-001
  8.515960e-003  1.850565e-001 -2.645613e-001 -1.119605e-001
 -1.429085e-001  7.339377e-002 -1.097506e-001  6.641865e-002
  4.552305e-002

  4.852805e-002  5.731059e-002  2.092571e-001 -7.595319e-003
 -3.293792e-001  5.417513e-002  5.457302e-003 -1.578570e-001
 -9.098913e-002 -8.899047e-002  5.475840e-002 -5.965971e-002
 -4.870540e-002 -2.640386e-001 -9.425497e-003 -1.787200e-002
  8.952086e-002  3.659069e-002  1.335892e-001 -4.660391e-002
  3.249112e-002 -1.385160e-001  2.543883e-002 -1.360364e-001
 -2.125866e-001  2.653181e-001 -1.763024e-001  1.549980e-001
 -1.270383e-001  1.407336e-002 -2.425967e-001 -1.075928e-001
  2.011883e-001  1.685331e-001  5.831404e-002 -1.766360e-001
 -1.356112e-001  6.151104e-003 -2.338823e-001  2.085083e-001
 -8.367617e-002 -1.518997e-002 -1.969380e-001 -7.391504e-002
  1.143427e-001  1.111615e-001  1.170411e-001  1.034874e-001
  8.186621e-002 -5.299784e-002 -3.874868e-002 -5.159148e-002
 -5.616711e-002  1.398209e-001  2.361553e-002  1.694759e-001
 -7.481302e-002

  8.173201e-002 -6.725541e-003 -3.990802e-002 -7.593573e-002
  1.187522e-002  1.235370e-001  9.957049e-002 -2.437814e-001
 -1.093016e-001 -3.200840e-002  1.023444e-001 -1.931106e-002
  6.870367e-002 -1.245809e-001 -5.329463e-002  5.877940e-002
 -1.866261e-002 -1.943768e-001 -4.014833e-001  4.134180e-002
  1.052442e-001 -1.088409e-001  2.246377e-002  2.102310e-001
  2.446205e-002 -7.128912e-002  1.279865e-001 -7.427447e-002
 -1.320977e-001 -5.301090e-002 -1.440068e-001  1.018053e-001
 -2.416439e-001  2.483734e-001 -2.104229e-001  2.940881e-001
 -7.603866e-002  1.428689e-001 -2.385560e-001  1.095950e-001
  4.643300e-002 -2.202887e-002 -5.168980e-002  7.977784e-002
  1.766192e-001 -3.341935e-002  1.077493e-002  6.740753e-002
 -1.106468e-001  1.657423e-001  2.014195e-001 -7.908961e-002
 -9.298479e-002 -8.999090e-002 -3.019642e-002 -6.219591e-002
 -2.345668e-002

  9.441302e-002  7.217319e-002  9.598941e-002 -1.028671e-001
  3.380456e-002  2.044979e-001  3.165232e-001 -1.460499e-001
  2.260076e-001  1.618791e-002 -4.047325e-002 -2.200220e-001
 -1.502946e-002  2.130944e-001 -6.592940e-003  1.933948e-001
  1.037390e-001 -2.661037e-001  2.465920e-001 -2.738925e-001
  1.753621e-002  1.500040e-001  2.466512e-001 -1.667993e-002
 -1.929654e-002 -6.973641e-002 -1.903376e-002  1.372931e-001
 -6.443296e-002  1.701625e-002  1.443186e-001  1.001400e-001
 -3.737565e-002  6.968815e-002  8.656991e-002 -5.574783e-004
 -1.156134e-001 -3.753960e-002 -1.073331e-001  1.093466e-001
 -9.570208e-002 -1.774034e-001  1.186447e-001  1.751573e-001
 -1.227425e-001  1.801448e-002 -9.405372e-002 -1.478372e-001
  6.688682e-003  3.274501e-002 -2.594121e-002  4.525908e-002
  2.284406e-002 -1.793469e-001 -1.485561e-002  1.873233e-001
  2.739038e-002

 -4.343302e-002 -6.231560e-002 -1.664841e-001  7.883934e-002
  3.884267e-002 -5.549490e-002 -5.904236e-002 -1.281075e-001
  1.383010e-001 -1.803480e-001 -3.511169e-002  1.233556e-001
  3.751287e-001  1.067124e-001  1.565455e-001  3.796909e-002
  1.643177e-002 -1.979150e-001  7.165909e-002  7.419898e-002
 -5.821542e-002  2.251179e-001 -1.691642e-001 -5.722791e-002
  2.233546e-001  1.743464e-001  2.278108e-001  1.001344e-001
  2.018935e-003 -2.473758e-001 -3.417646e-002 -5.839776e-002
 -6.268765e-003  1.610519e-001  1.412581e-001 -9.896404e-002
  1.552986e-002 -3.309897e-003 -3.177908e-001 -1.685382e-001
  7.687738e-003 -8.965038e-002 -2.832253e-002  2.570404e-002
 -9.943438e-002  7.157925e-002 -3.501770e-002  1.424555e-001
 -1.967007e-002 -1.452504e-001  4.941300e-002  7.836268e-002
 -9.482592e-003  2.060532e-001  1.363991e-001 -4.737797e-002
 -1.438756e-001

  4.002808e-002 -6.803258e-002 -3.709906e-002 -5.348672e-002
 -2.162592e-001 -1.894887e-001 -1.267667e-001  1.835267e-001
  3.781686e-002 -1.380652e-001  2.164125e-001 -1.788741e-002
 -4.838230e-002  7.622095e-002  2.532382e-001  1.458104e-001
  2.294421e-001 -4.861764e-002 -1.441201e-001 -1.381700e-001
 -1.194036e-002 -5.664512e-002  8.341928e-002  2.725664e-001
  4.441013e-002 -3.442059e-002  1.881651e-001  1.124946e-001
  1.434308e-002 -8.912035e-002 -1.089203e-001  1.305708e-001
  1.386435e-001 -1.286034e-001  2.817598e-002  3.732223e-002
 -2.514335e-001  3.773590e-003  2.426030e-001  9.024696e-002
 -2.016552e-001 -2.273201e-001 -1.662235e-001 -1.085159e-002
 -1.044798e-001 -1.361871e-001  1.383245e-002  2.052001e-001
  2.739911e-003 -1.129067e-001 -2.905099e-003  4.165455e-003
 -2.453567e-002 -2.941910e-002  6.458940e-002 -6.127883e-002
  2.143907e-001

  3.069260e-002  6.072950e-002  1.889005e-003  1.762409e-001
 -9.629981e-003 -1.223295e-001 -9.923103e-002  1.025780e-001
 -1.416962e-001 -1.591505e-001  8.040882e-002 -5.846020e-002
 -2.297535e-003 -5.207174e-002 -2.240240e-001 -8.906480e-002
  3.372410e-001  2.233514e-001  1.212908e-001 -5.363102e-002
  7.220526e-003  2.066583e-001 -3.285222e-002  5.781759e-003
  2.665807e-001 -4.660205e-003 -1.769591e-001  1.515656e-001
  3.114364e-002  6.080273e-002  1.621665e-001 -1.285878e-002
 -2.252205e-001  3.063572e-001  6.763767e-002  1.279956e-001
 -1.912666e-001  2.035515e-001 -4.538967e-002 -1.221801e-001
  8.051724e-002 -1.256289e-002 -7.038924e-002 -1.034977e-001
  1.846399e-002 -5.451619e-002 -3.357579e-002 -1.014843e-001
 -7.343070e-002  8.657156e-002 -1.877753e-001  3.366939e-002
 -2.262343e-001 -9.874749e-002  2.789037e-002  6.155354e-003
  1.501849e-001

  0.000000e+000  2.030065e-002 -1.408191e-002 -3.762467e-002
 -2.286615e-001 -2.422862e-001 -5.840246e-002  5.841455e-002
 -2.149430e-001 -4.064124e-002  1.254387e-001 -3.878870e-003
  1.978603e-001 -7.853050e-002  2.112243e-001  6.739028e-002
  1.530125e-001  1.841160e-001 -1.850988e-001  9.388897e-002
 -1.700030e-001  7.766305e-002  2.292617e-001 -1.372029e-001
  1.247330e-002 -5.796202e-002  7.281558e-002  3.317601e-002
 -2.681266e-002  2.977314e-001  2.143040e-001  1.811806e-001
  9.664629e-003 -1.151811e-001 -8.384016e-002 -8.345318e-002
  1.436200e-001  8.189722e-002 -2.869731e-001  1.065935e-001
 -1.112587e-003  4.433566e-002  1.157746e-001  1.655529e-001
 -8.245679e-002  9.513404e-002 -3.382763e-002 -1.684804e-001
  1.706656e-002 -2.313140e-002  9.447360e-002  1.033529e-001
  1.724377e-001 -1.046605e-001 -5.097336e-002  7.327174e-002
 -1.780368e-001

  0.000000e+000  1.639863e-001  2.475236e-002 -1.894498e-002
  1.834886e-001  7.698745e-002  1.151048e-001 -4.746800e-002
 -1.933642e-001 -1.210418e-001  3.742702e-001 -1.460495e-001
  2.657519e-001  7.288025e-002 -2.020677e-001 -6.752361e-002
 -1.616905e-002 -1.593046e-001 -1.194112e-001  1.216488e-001
  1.725487e-001 -2.019827e-001 -3.312642e-002 -1.554364e-001
  1.574033e-002 -1.534105e-001 -4.345492e-002  1.864043e-001
 -6.742298e-002 -9.065668e-003  4.396952e-002 -9.052713e-002
 -7.948201e-003 -1.247858e-001 -1.347120e-001 -2.533290e-001
  6.711740e-002 -7.201245e-003  1.702712e-001 -8.985048e-002
 -3.866179e-002  3.249391e-003 -2.749950e-001 -3.259259e-002
 -1.450666e-001  1.875886e-001 -1.415496e-001 -6.266331e-002
 -5.894689e-002 -1.775736e-001 -1.930929e-002  5.666702e-002
  5.730327e-003 -5.120242e-002  8.374291e-002  1.761103e-002
  1.001501e-001

  0.000000e+000  1.091556e-001  1.230949e-002  9.653236e-002
  9.133490e-002 -5.006565e-002  7.390323e-002 -6.538135e-002
 -6.694751e-002 -1.385133e-001 -3.934999e-001 -5.418690e-002
 -2.912349e-001  5.088715e-002  1.241777e-001 -3.273830e-001
 -3.596884e-002 -1.378197e-002 -1.913282e-001  2.499434e-001
  1.056889e-001  7.763755e-002 -4.369295e-003 -8.583304e-002
  3.391726e-002 -2.413962e-001 -1.542975e-001  1.983420e-001
  1.395431e-002 -1.638852e-001  8.673340e-002  2.210875e-001
  9.165388e-002 -7.478048e-002  4.840223e-002 -2.474022e-002
 -6.916978e-002  1.044140e-001 -1.586158e-001  6.776292e-003
 -2.734341e-001  2.213087e-002 -7.142411e-002  1.747280e-001
  6.965267e-002 -4.280108e-002 -3.805508e-002  9.155078e-002
  1.144462e-001 -1.194555e-001  5.992104e-002  4.567290e-002
 -2.702658e-002  4.556366e-002  9.461939e-003  2.074947e-002
  1.174539e-001

  0.000000e+000  4.045382e-002  1.606442e-001 -9.250357e-002
 -3.368008e-003  8.672173e-002  6.178959e-002 -1.117996e-001
 -1.338349e-002  6.049052e-002  8.608964e-002  5.316903e-002
 -1.759363e-001 -2.664176e-001 -4.858391e-002  6.187253e-002
  7.409851e-003  1.279662e-001 -4.159901e-002  4.668643e-002
 -3.429692e-002  1.092034e-001 -5.557566e-002  6.625175e-004
  2.231868e-001  1.521697e-001 -2.551814e-002  2.722252e-002
 -2.707627e-001  1.139267e-002  1.706292e-001 -4.377872e-003
 -2.168355e-001 -4.901698e-002  2.256039e-002  2.048634e-001
  2.048788e-001 -1.945102e-001  1.893920e-001 -5.537523e-002
 -1.591372e-001 -2.616541e-001  5.487867e-002  1.194226e-001
  1.344007e-001  1.238912e-001  7.839613e-003  2.515388e-001
  7.183017e-002 -2.069699e-001 -1.212425e-001  2.235791e-001
  1.451683e-001 -1.203035e-002  2.019746e-001 -3.461823e-002
 -1.007090e-001

  0.000000e+000 -3.414448e-002 -8.868404e-002 -5.791569e-002
  2.489323e-002  4.154283e-002  4.670384e-002 -3.094554e-001
 -5.964644e-002 -7.958887e-002 -6.223860e-002  3.461232e-002
  2.169311e-002  1.264272e-001  4.384899e-002  1.946038e-001
  7.179584e-002  6.613340e-003  8.179037e-002  1.579649e-001
  6.352127e-002  1.876708e-001 -1.451801e-001 -7.831777e-002
  8.448776e-002  2.819928e-001 -7.178305e-002 -2.095429e-001
  9.907879e-002  2.918551e-001  1.532954e-001  1.445948e-001
  1.968917e-001 -2.208039e-002 -9.436800e-002  1.955618e-001
  5.789069e-002 -5.153105e-002  7.032711e-002  1.642558e-002
 -1.371532e-001  1.348097e-001 -2.454023e-001 -6.393967e-002
 -1.138095e-001  1.306131e-001  1.655935e-001  6.101711e-002
  1.984183e-002 -4.288785e-002  1.156108e-001 -2.476014e-001
 -3.308175e-002 -1.226142e-001 -4.654776e-002  2.773150e-003
  2.870510e-001

  0.000000e+000 -1.963777e-002  1.295733e-001  3.205398e-002
  1.938908e-002 -9.247949e-003  2.064815e-001  7.215088e-002
  4.878217e-002  9.525559e-002 -1.782752e-002 -4.691770e-002
  5.214276e-003 -3.387760e-002 -4.394384e-002 -4.704857e-002
  1.630379e-001 -1.528374e-001  1.412282e-001  4.241229e-001
 -1.917294e-001 -1.054090e-001  2.854599e-001 -8.296683e-002
  1.018767e-001  5.426436e-003  2.457880e-001 -3.286931e-002
  2.298459e-001 -1.791413e-002 -1.662744e-002 -1.129843e-001
 -1.345877e-002 -1.161798e-001  2.094155e-001  1.359411e-001
  2.459919e-003 -8.561058e-002 -6.623480e-002  1.404744e-001
  1.270999e-001  5.755644e-002 -1.864913e-001 -1.943210e-001
  2.265406e-001 -5.286482e-002  1.066553e-001  6.539547e-002
 -1.178954e-001 -3.349362e-002  5.128432e-002  2.723554e-001
 -3.480766e-002 -1.302586e-001 -2.916560e-002 -5.451446e-003
  9.986055e-002

  0.000000e+000  1.138468e-002  2.437046e-003  1.965955e-002
  3.566918e-002 -1.596854e-002  2.416282e-002  4.239568e-002
  8.342705e-003  1.350031e-001  8.326687e-003 -4.977463e-002
  1.946307e-001 -8.033181e-002 -1.420799e-001 -6.133136e-002
 -7.373407e-002  9.336634e-002 -1.114351e-001 -1.318278e-001
  1.020778e-001 -6.903342e-002 -1.293396e-001  7.657275e-003
  8.435540e-003  4.387251e-001  2.374751e-002  1.457707e-001
  1.337543e-001 -1.124697e-001  1.010914e-001  2.078267e-001
  1.036745e-001  1.904165e-002  1.005240e-001  9.611049e-002
 -8.794367e-002 -8.016840e-002  1.254664e-001  2.038725e-001
  8.826441e-002  2.692379e-001 -2.183601e-003  3.557169e-001
  5.852291e-002 -2.555818e-001 -1.540614e-001 -1.308411e-001
 -9.391844e-002 -1.284018e-001  1.283561e-001  2.129268e-001
  4.783940e-003  6.156529e-002  3.086582e-002  1.052248e-001
  1.044370e-001

  0.000000e+000 -1.952143e-002 -2.489691e-002 -2.469721e-002
  1.726892e-002  2.961227e-002  6.322618e-002  1.768735e-002
 -1.458915e-002 -3.003091e-002  4.169693e-002 -5.701283e-003
 -1.361937e-001 -1.289289e-001  1.014808e-001  3.638581e-002
 -1.879926e-001  1.231016e-001  1.198665e-002 -1.740260e-002
  5.671507e-002  1.543431e-003 -1.752108e-001  1.332807e-001
 -1.013546e-001 -7.853075e-002  8.751123e-002 -8.436629e-002
 -2.381651e-001 -1.187696e-001  1.228858e-001 -1.443103e-001
 -2.635771e-002  7.052967e-002  3.452582e-001  1.066976e-001
 -2.673177e-002  2.347181e-001 -4.990243e-002  5.921859e-002
 -6.025790e-002  2.214302e-001 -2.013447e-001 -1.477968e-001
 -4.568864e-001  1.068513e-002  9.084068e-002 -1.984471e-002
 -7.315633e-002 -6.045337e-003  8.584739e-002  2.649719e-001
  1.444777e-001 -1.923892e-001 -1.135870e-001  1.194426e-001
 -6.319431e-002

  0.000000e+000 -6.180031e-003  2.061015e-003  1.368278e-002
  4.905976e-003 -6.397259e-003  1.454952e-002  1.152586e-002
 -1.127647e-002 -3.230304e-002  1.229718e-002 -1.966842e-002
 -1.119667e-001 -4.089361e-002  4.450576e-004 -6.385179e-002
  1.182818e-001  4.990158e-002  8.180354e-002  5.044261e-002
 -1.272404e-002 -1.602810e-001 -1.473890e-001  4.162403e-002
  1.044853e-001  1.410489e-001  4.655308e-002 -1.521284e-001
 -7.014298e-002 -1.733101e-001  3.368670e-002 -1.705944e-002
  8.167476e-002 -1.294084e-001  2.545461e-002 -2.884684e-001
  3.982057e-002 -2.431524e-002 -7.903910e-002  6.301014e-002
  1.539883e-001 -1.181699e-001  5.563935e-002  4.466641e-001
 -1.103466e-001  2.532269e-001  6.071478e-002  1.389897e-001
 -6.843693e-002  2.440041e-001 -7.209002e-002  4.208315e-002
 -2.972175e-001 -2.894333e-001 -2.258431e-001 -2.308173e-001
  7.068278e-002

  0.000000e+000 -7.520548e-003  9.184017e-003  2.632860e-002
  1.705060e-003 -1.391800e-002 -2.910152e-002 -3.912585e-002
  2.012051e-002 -3.313270e-002  1.594433e-002  1.961646e-002
 -3.174777e-002 -3.933203e-002 -1.092514e-001 -1.602747e-001
  1.228029e-001 -1.443575e-002  8.410368e-002 -2.071411e-002
 -1.154043e-002 -4.071080e-002 -1.192048e-001  4.198710e-002
 -1.652491e-001  1.146098e-001  1.022682e-002  2.116887e-002
  1.457598e-001 -1.112809e-001 -1.599058e-001  1.358091e-002
  1.074292e-001  1.339693e-001 -3.126137e-001  9.656193e-002
  1.719481e-001 -5.778963e-002 -1.843127e-001  4.253981e-002
 -1.181666e-001 -1.011581e-001  2.176270e-001 -2.368281e-001
 -1.780245e-001 -1.056081e-001 -1.353713e-001 -1.188704e-001
  2.663422e-001 -2.246164e-001  4.556922e-002  2.268172e-001
  7.864153e-002 -3.838381e-001 -8.823176e-003 -2.624760e-001
  8.810658e-002

  0.000000e+000 -2.070256e-002 -8.014729e-003  1.577351e-002
  1.303349e-003 -2.176868e-002  2.773357e-002  3.534190e-002
 -9.698126e-003 -1.046196e-001  3.181562e-003 -2.000486e-002
  4.696864e-002  5.048813e-002  2.851000e-002  1.410679e-002
 -1.307143e-002 -7.802139e-003 -9.066231e-002 -9.634113e-002
  3.636432e-002  4.383976e-002 -1.763938e-002 -7.459487e-003
  5.008850e-002  1.939428e-002  1.293070e-001 -7.409264e-002
 -6.136316e-003  2.906818e-002 -4.440212e-003 -2.286295e-001
 -8.082972e-002  1.218328e-001 -1.836360e-001 -1.546074e-001
  1.803650e-001 -4.650720e-002  3.321955e-002 -1.739054e-001
 -1.010712e-001 -6.516786e-002 -9.311206e-002  1.312759e-001
  1.399409e-001 -2.144073e-001  3.175307e-001 -5.469953e-002
  3.482288e-001  1.517944e-001  2.708919e-002  3.066680e-001
  1.974652e-002  1.030917e-001 -3.048024e-001  3.364397e-001
  2.625961e-001

  0.000000e+000 -3.424383e-003  1.562812e-002 -1.701257e-002
 -4.496344e-003 -1.179307e-003 -2.084910e-003 -1.028169e-002
  1.951550e-002  4.485557e-002 -2.359405e-002  1.796033e-003
 -8.030612e-002  7.550578e-002 -1.734733e-001 -6.257642e-002
  1.330264e-001 -1.820630e-002  4.889337e-002  4.676284e-002
  2.119034e-002  1.920393e-002  1.656023e-002 -1.843133e-002
 -5.967486e-002  4.303517e-002 -7.832195e-002  8.229265e-002
 -2.341444e-003  1.497148e-002  9.109636e-002  8.584317e-002
  5.137260e-002 -4.093351e-002 -2.962772e-001  7.561220e-002
 -1.773316e-001 -3.018289e-002  6.371394e-002  4.107210e-003
 -7.967563e-002 -1.342264e-001  8.896651e-002 -8.630626e-002
 -2.511632e-001  1.271438e-001  2.899144e-001 -2.848517e-002
 -3.094654e-001  1.473504e-001  2.622062e-001  3.544904e-001
 -8.933476e-003  4.331205e-001 -1.188645e-001 -1.498262e-001
 -1.331413e-001

  0.000000e+000  9.341946e-003  1.184726e-002  1.380869e-002
 -7.867552e-003 -6.527479e-003 -3.061953e-002 -3.556647e-003
  1.333916e-002  9.835392e-003  8.530021e-003 -3.102668e-002
  8.143712e-002  2.993894e-003  6.761965e-003  6.212037e-002
 -1.116812e-001  1.389628e-002  4.118584e-002 -1.788965e-002
 -7.374912e-002 -1.315781e-001  1.579593e-002 -3.475245e-003
 -7.801805e-002 -1.287885e-002 -2.467363e-002  2.232415e-001
 -1.527077e-001 -2.097050e-002  6.700842e-005  2.170898e-001
  6.900216e-002 -1.342494e-001 -9.999043e-003  1.150577e-001
 -7.567923e-002  1.268400e-001 -1.590447e-002 -2.709399e-001
  3.455096e-001  1.050039e-001  3.362389e-001 -1.354307e-001
  4.441780e-003  2.106586e-001  1.898623e-001  2.603275e-001
  1.887125e-001 -1.027173e-002  1.819388e-001  1.026891e-001
 -1.527347e-001 -1.089133e-001  1.917186e-001  2.462116e-001
  2.604690e-001

  0.000000e+000  1.126124e-002  2.382524e-003 -1.517346e-002
 -4.479068e-003  1.281673e-002  6.080092e-003  6.484344e-002
  9.361020e-003  2.408222e-002 -1.155920e-002 -5.873542e-005
 -1.529120e-002 -1.405066e-002  8.338212e-002  3.661597e-002
  2.739344e-002 -1.911593e-002  1.690465e-002 -7.318886e-003
  5.966607e-002  3.382721e-002 -1.535599e-003 -2.132498e-002
 -2.295240e-002  9.561952e-003 -6.003678e-002  1.038461e-001
  2.093332e-002 -6.832171e-002 -8.753344e-002 -4.276073e-002
 -4.648044e-002  4.337106e-002 -2.002281e-003 -1.720121e-001
  1.507623e-001  4.839428e-002  5.119594e-002 -1.077975e-001
 -1.511866e-001  6.825080e-002  3.534097e-002  1.300261e-001
  7.350891e-002 -1.905903e-001  5.799802e-001 -2.307107e-001
 -2.771630e-001 -7.999399e-002  1.277526e-001 -9.174065e-002
 -6.227566e-002 -2.959006e-001  4.290523e-001 -8.286743e-002
 -9.576856e-002

  0.000000e+000 -2.924716e-003 -7.116403e-003 -5.096595e-005
 -4.721888e-003  1.342602e-003 -2.621072e-002 -5.610008e-003
  7.932474e-003  2.044489e-002  3.315602e-003 -4.212478e-003
  4.502515e-002 -3.463176e-002 -5.040901e-002 -4.261048e-002
 -3.197013e-002  8.290875e-004  3.606450e-004 -4.271508e-003
 -2.859927e-003 -6.107071e-002  1.082558e-003  1.761181e-002
  8.536770e-002 -1.292840e-002  3.973038e-002  1.434515e-002
  9.191801e-002  4.356212e-002  1.268715e-001 -1.103529e-001
  8.983851e-002 -2.530632e-003  8.040049e-002 -8.670990e-003
  7.434832e-002 -1.509268e-003  1.306975e-002  1.904148e-001
 -1.795324e-001  3.707445e-004 -5.725323e-002 -3.558630e-002
 -8.340362e-002  3.959261e-002 -1.290348e-001 -2.377627e-002
  3.204361e-001  6.129315e-001  1.651199e-001  7.673958e-002
 -2.981779e-002  6.706722e-002  5.412737e-001 -8.775719e-002
  3.848242e-002

  0.000000e+000  3.769829e-004  2.103678e-002  1.268609e-002
  5.303787e-003  4.721519e-003 -8.848453e-003  2.282098e-002
  1.145757e-002  5.205362e-002  1.549990e-002 -9.065983e-003
  7.027792e-003 -6.865518e-002 -8.212178e-002 -1.919547e-002
 -3.728271e-003  1.955472e-002  4.471625e-002  6.809374e-003
 -4.949299e-002 -9.957115e-002  5.050506e-002  1.286181e-002
 -5.107136e-002  1.163880e-001  2.442371e-002  2.159869e-001
  3.534178e-001 -5.296574e-002  1.372834e-001 -1.099567e-001
  1.134977e-001  2.919913e-002 -6.753533e-002  1.235058e-001
 -9.563992e-002  1.477641e-001  1.069306e-001 -3.972239e-001
 -1.642311e-001 -8.461739e-002 -1.267263e-001  1.221582e-001
  2.709016e-002  1.803644e-002 -7.419783e-002  2.318125e-001
  4.252419e-002  1.351750e-001  1.929468e-001 -1.577804e-001
  1.246696e-001 -2.582371e-001 -1.788931e-001  1.477873e-001
 -4.082824e-001

  0.000000e+000  3.295933e-003 -2.248946e-003 -5.694701e-003
  7.982542e-003  3.181956e-003  1.977468e-002  3.403225e-002
 -2.570715e-003 -2.885657e-002 -9.127421e-003 -4.974367e-003
  2.976556e-002 -1.081788e-002 -1.862593e-003  6.526866e-003
 -2.991863e-003  1.062268e-002 -9.259581e-002  3.921632e-003
  1.429550e-002  4.623142e-002 -1.647765e-002 -2.008095e-002
  3.882952e-002 -3.168521e-002  2.459996e-002 -7.400929e-002
 -7.916290e-002  7.041219e-002  1.297573e-001 -1.733125e-002
  3.886117e-002 -2.543710e-003 -2.446888e-002 -1.109582e-001
  1.215432e-001 -2.069176e-001  5.960310e-002  1.146175e-001
 -2.012703e-001  4.779935e-002  1.571701e-001 -2.455153e-001
 -6.283098e-002 -2.235151e-001 -1.460741e-001  1.753090e-001
 -7.730375e-002 -7.773108e-002  1.492360e-001  1.225956e-002
 -6.652287e-001 -7.380360e-002 -5.762438e-002  2.587634e-001
 -2.692519e-001

  0.000000e+000 -7.940021e-003 -1.378756e-002  9.636486e-003
  2.076667e-002  5.209454e-003  1.058103e-002 -2.998737e-002
 -1.430246e-002 -4.205845e-002 -6.695094e-003  2.274194e-003
 -6.329788e-002 -1.968129e-002 -3.566956e-002 -3.674955e-002
  4.697588e-002  2.490548e-002 -1.232137e-002  2.396280e-002
  7.818191e-003 -7.341255e-002 -1.369701e-002  8.527862e-003
  1.629240e-002  6.175966e-002  1.257027e-002 -6.873492e-002
  1.269072e-001 -1.809054e-002  1.267180e-002 -8.555683e-002
  7.367662e-002  4.433611e-002 -1.299110e-001 -1.200810e-001
  2.221050e-001  1.662176e-001 -1.174613e-001  6.135253e-002
 -9.727942e-002 -5.278142e-002  2.500980e-001 -4.975467e-002
 -7.901795e-002 -1.249652e-001 -1.411484e-001  3.262623e-001
 -5.039871e-001  1.354389e-001 -1.748197e-001 -3.540046e-002
  2.808419e-001  2.178726e-002  1.284640e-001  3.307470e-001
  2.808652e-001

  0.000000e+000  1.190604e-002  6.994832e-003 -1.483635e-002
 -1.220524e-002  4.925327e-003  1.000296e-002 -3.166703e-002
  2.213366e-002  1.620459e-002 -4.816634e-003  1.429894e-002
 -2.570063e-002  1.010222e-002  9.671807e-003 -4.599788e-002
  9.756433e-002 -7.411461e-003 -3.110853e-002  1.570871e-002
  2.588645e-003  1.822669e-002 -1.786305e-002  2.999866e-002
 -9.587595e-002 -2.584665e-001 -9.670739e-003  5.751969e-002
  3.257769e-001  1.298804e-001 -1.200722e-001  1.653832e-001
 -1.698340e-001  3.421421e-001 -3.873238e-002 -3.922308e-002
  5.026477e-002 -3.171061e-001  9.404452e-002  1.149400e-001
  2.005715e-001  2.336673e-001 -8.671038e-002  1.885362e-001
 -3.146864e-001  4.764027e-002  1.578725e-001  3.384626e-001
  1.051306e-001 -2.300233e-002 -1.920019e-001  6.325010e-002
  3.270024e-002  5.529097e-003  9.941811e-002  6.261025e-002
 -1.332026e-001

  0.000000e+000  7.191906e-003  5.778170e-003  2.082212e-002
 -3.873909e-004 -2.984679e-002  4.285484e-002  2.344570e-002
 -1.654182e-002 -4.654049e-002 -7.823133e-003  1.424767e-002
 -9.613362e-002  1.169137e-001  1.502164e-002 -6.805765e-003
 -1.880626e-002 -2.764843e-002 -1.318644e-002 -5.954783e-003
  1.285565e-003  1.703816e-001 -6.163660e-002 -3.777765e-002
 -1.436709e-001  7.592632e-002 -8.141307e-002 -2.727309e-001
 -1.024612e-001  2.949039e-002 -8.996387e-002  2.599039e-002
  9.611966e-002 -2.866142e-001 -2.851175e-001  8.176743e-002
 -2.227390e-001 -5.572439e-002 -1.834299e-001 -1.974797e-001
  2.263066e-001 -3.965242e-002 -3.128206e-001  7.771068e-002
 -7.751420e-003 -2.157450e-001 -1.112726e-001  1.054128e-002
 -4.409088e-002  8.538594e-002 -2.189977e-001  2.409468e-001
 -3.757870e-002 -1.228933e-001  3.012437e-001  1.620747e-001
 -1.946525e-001

  0.000000e+000  7.832824e-003  1.983537e-002  1.428950e-002
 -8.381661e-004 -4.252942e-003  7.229249e-004  2.990517e-002
  2.757390e-002 -1.121253e-002  2.001966e-002  1.156583e-003
  2.073333e-002 -6.710340e-002  5.407359e-003 -5.583011e-002
  6.281743e-002  1.321849e-002  5.467337e-002  4.828652e-004
 -4.244028e-002 -2.733605e-002  3.761195e-002  2.213916e-002
 -8.833210e-002  6.654828e-002 -2.653236e-002  1.711776e-001
 -2.621739e-001 -2.138918e-001  1.780443e-001  4.236490e-001
 -4.963925e-002  2.515746e-002  4.054627e-002 -1.309706e-001
  2.287916e-001 -3.625834e-001 -8.253422e-002 -1.518322e-001
  1.089354e-001 -2.682351e-002 -2.408725e-001 -2.482924e-001
 -4.531394e-003 -2.494699e-001  7.384141e-003  1.978276e-002
 -6.478408e-002  2.926831e-001  4.376487e-002 -1.777636e-001
  1.740542e-001 -3.539550e-002 -1.339164e-001 -6.931812e-002
  3.750409e-002

  0.000000e+000  1.084178e-003 -2.826303e-003  3.964926e-003
 -3.535581e-002 -2.719425e-002 -1.949555e-002 -4.251481e-003
  4.475173e-003 -4.186309e-002  1.219084e-002  1.060031e-002
 -7.685174e-002  7.137057e-002  7.244317e-002  9.098832e-003
 -6.082270e-002 -2.837812e-002  2.413313e-002 -1.434633e-001
  3.389053e-002  1.032636e-002 -1.236960e-001  7.569095e-002
 -5.427535e-002  5.564147e-005 -7.216460e-003 -4.364115e-002
  2.728045e-001 -9.579965e-002 -9.835656e-002  3.877499e-001
  1.743071e-002  3.427713e-002  8.042705e-002  3.987203e-002
  4.227250e-001  2.631052e-001  1.195415e-001  7.850580e-002
  6.450342e-002 -2.339323e-001 -2.065767e-001 -1.242768e-001
  1.842006e-001  3.071010e-001 -2.700612e-002 -1.832813e-001
 -7.922648e-002  2.684177e-002 -6.539413e-002  1.924701e-001
 -1.507886e-001  3.351771e-002  4.647864e-003  1.888281e-001
 -1.319436e-001

  0.000000e+000  2.239906e-002  9.441783e-003 -7.306517e-003
  9.194242e-003  7.866279e-003 -4.228487e-002 -9.585619e-002
 -5.869916e-004  8.564014e-002 -1.444275e-002  2.049346e-002
  2.298201e-002 -5.854099e-003 -7.459882e-002 -8.396368e-002
  1.204663e-001 -5.280646e-002  9.303400e-002  1.365296e-001
 -2.362330e-002  1.543251e-001 -2.764013e-002 -1.892743e-002
  4.376724e-001  5.161741e-003 -1.888737e-001  3.060365e-002
 -1.344719e-001 -1.542968e-002 -4.449497e-001  8.254590e-002
 -2.871246e-002 -1.558791e-001 -1.590605e-002 -1.007008e-001
  3.663528e-002  1.898357e-001  2.207261e-001  2.055860e-001
  1.642667e-001 -5.420568e-002  2.113008e-002 -7.635643e-003
 -1.722297e-001 -1.929665e-001 -1.647138e-002  1.345786e-002
  1.268768e-001  6.767129e-002  2.332762e-001 -6.139384e-002
  1.725523e-001 -8.547440e-002 -9.565501e-002  1.874792e-001
 -1.542357e-001

  0.000000e+000  3.185565e-002  3.022662e-002 -7.491215e-003
  4.095457e-003  9.266759e-003 -3.775539e-002 -1.264973e-001
 -2.762386e-002  5.675658e-002 -2.178689e-002 -2.966112e-003
  6.993284e-002  1.644372e-002  1.307077e-002  1.807739e-002
  4.150616e-002 -5.268366e-002  3.505312e-002  1.263460e-001
 -1.253369e-001 -1.673774e-001  1.091804e-001 -3.956502e-002
  6.257243e-002  7.275386e-002  1.087479e-001 -1.215512e-001
 -1.690953e-001  9.266141e-002 -3.210068e-001  2.959068e-001
  6.295191e-002  1.524924e-001  1.036391e-001 -3.195545e-002
 -8.781409e-002  3.674129e-002  1.590857e-001 -3.421621e-001
 -4.027995e-001  2.873916e-001  1.264852e-001  2.318851e-002
 -8.332327e-003  3.400515e-002 -1.035541e-001 -1.017649e-001
 -4.573876e-002  1.676425e-001 -2.800567e-001  1.980411e-001
 -3.631052e-002 -1.524720e-002 -3.514695e-002 -3.915527e-002
 -3.987522e-002

  0.000000e+000  4.814957e-003 -3.519185e-002  9.536623e-003
  4.212596e-002  3.332831e-003  9.908602e-002  2.208765e-005
  4.349968e-002 -1.522822e-001 -8.101962e-003 -7.025295e-003
 -1.817608e-002 -6.346056e-003 -1.349967e-001 -9.884829e-002
  3.206093e-001  6.082747e-002 -1.756468e-002  3.629792e-002
  6.832627e-002  4.302980e-001 -8.860706e-002 -2.982385e-002
 -4.535906e-001  1.950818e-003  3.536045e-001  1.879091e-001
 -1.709134e-001  6.533242e-002 -1.827007e-001 -1.024873e-001
 -3.137436e-003 -1.363270e-001  6.651316e-002  5.863553e-002
  1.563204e-001  8.018579e-002  1.887543e-001  1.625560e-002
  1.599671e-002  1.484423e-001  5.870132e-002  9.394559e-002
  1.132304e-001  7.818492e-002 -9.600245e-002  5.698286e-002
 -3.121615e-002  1.175528e-001  5.824847e-002 -6.479677e-002
 -9.599459e-003  1.753173e-002 -1.662477e-002 -3.314985e-002
 -2.625553e-003

  0.000000e+000 -3.476738e-002  5.716983e-002  2.450703e-002
  3.029247e-002  2.074499e-003  2.143317e-001  5.049124e-002
  3.717706e-002 -1.342771e-001  7.165018e-002  8.188557e-002
 -2.730848e-002  7.391349e-003 -5.020755e-002 -1.737216e-003
 -1.083336e-001 -8.091372e-002 -5.606319e-002  1.128227e-001
 -8.565759e-002 -9.912543e-003  2.449306e-001 -1.610135e-001
 -2.247583e-001  3.162410e-001 -2.436923e-002 -1.564321e-001
  3.992711e-002 -9.843076e-003  1.435096e-001  1.593176e-001
 -2.735742e-001  4.138435e-002  1.308880e-002 -1.650629e-001
  1.622461e-002  4.385333e-001  1.385368e-001  3.267839e-002
  4.603526e-002 -8.967870e-002  2.625863e-002 -3.812772e-003
 -1.911053e-001 -2.343661e-001  5.163396e-002  1.468270e-001
  2.004761e-001 -5.992923e-002 -8.645288e-002 -8.015409e-002
 -8.853157e-002  1.237379e-001  4.191610e-002 -1.837963e-001
 -2.141095e-002

  0.000000e+000  8.344468e-003  1.565734e-002 -7.468803e-002
  1.371472e-002  8.337960e-002 -1.538950e-002 -6.858949e-002
 -6.298412e-002  1.572045e-002  1.157904e-001  9.233119e-002
  2.400093e-001 -8.545107e-002 -1.748000e-001  1.883289e-001
  7.133945e-002  1.215085e-002  3.088636e-001 -6.274661e-002
 -8.558354e-003 -2.729605e-002 -2.723684e-001 -1.693087e-002
 -1.021909e-001 -4.068307e-001 -1.086306e-001 -1.277132e-001
  3.139509e-002  8.151939e-002  9.610431e-002  1.714870e-001
  1.416443e-001 -8.957449e-002  1.186305e-001 -4.396947e-002
  7.274354e-003  1.948392e-001 -9.338297e-002  3.609931e-002
 -1.010655e-001 -1.214693e-002  8.789484e-004  1.066227e-001
  2.340065e-001 -3.035255e-001  5.240921e-002  2.467307e-001
  3.619931e-002 -3.653986e-002  4.898665e-002  1.449901e-001
  3.336672e-002  5.631379e-002 -5.635234e-002 -1.910039e-001
 -1.914248e-002

  0.000000e+000 -9.648417e-002  3.352223e-002 -3.380316e-002
  3.947171e-002  3.532926e-002  1.895632e-001  4.799014e-002
  2.193540e-002 -1.320851e-001 -4.660842e-002 -8.160659e-002
  1.132616e-001 -7.749284e-002  1.150851e-001 -1.947569e-001
 -3.397304e-003  6.868894e-002  1.553502e-001 -3.045839e-001
  3.090657e-001 -5.283938e-002  3.331481e-001  1.286874e-001
  2.737319e-001  1.435937e-002  2.193763e-002  6.869832e-002
 -5.200299e-002  4.853620e-002 -3.108371e-002 -4.469685e-002
  1.896068e-001 -1.488652e-001 -1.488265e-001  1.909734e-001
  2.713674e-001  1.270225e-001 -8.114489e-002 -4.116410e-002
  3.858783e-002  2.632423e-001 -7.048894e-002 -1.299785e-002
 -3.914927e-002 -3.269040e-002  7.366795e-002  1.473835e-001
  1.363840e-002 -2.450930e-002 -1.563191e-001 -1.453238e-003
 -6.125509e-002  1.107078e-001 -3.724522e-002 -2.007536e-001
 -1.066557e-001

  0.000000e+000 -3.002297e-002 -7.062859e-002 -1.956109e-001
 -6.728942e-002  1.080144e-001 -3.252295e-002 -1.863275e-001
  4.213419e-002  2.611952e-001  1.041935e-001  1.525139e-001
 -2.047972e-001 -3.703132e-002  1.348848e-001  1.284919e-001
 -2.760968e-001  1.310530e-001  1.408126e-001  1.473608e-001
 -1.771948e-001  1.792454e-001  5.437276e-002  7.451790e-002
  5.324342e-002 -5.749785e-002  1.222622e-001  4.195806e-001
  5.446062e-003  5.514263e-002  1.489940e-002 -6.074809e-002
  7.462636e-002  1.075385e-001 -2.723945e-001 -1.684274e-001
  3.717021e-002  1.532320e-001  9.345074e-003 -2.244312e-003
  8.874642e-002  6.784928e-002 -1.573515e-001  4.292761e-002
  5.441772e-003 -1.141915e-001 -1.609621e-001 -4.571463e-002
 -6.657879e-002  9.215547e-003 -6.859712e-002  8.592064e-002
 -1.885297e-001  2.638268e-002 -2.670186e-002 -1.210443e-001
  1.327648e-001

  0.000000e+000  2.349793e-002  3.903756e-002  7.147635e-002
 -4.652101e-002 -7.319363e-002 -3.443442e-003  3.464439e-002
 -1.052746e-001 -3.414384e-002  1.789395e-001 -1.811345e-001
 -1.326982e-001  2.469492e-001  3.796805e-002 -6.918507e-002
 -1.754649e-001  3.237477e-001  3.020368e-001 -2.128053e-002
 -4.958450e-004 -1.146471e-001  9.408832e-002 -2.318897e-001
 -2.834849e-002 -5.544205e-002  1.192341e-001 -1.339187e-001
 -4.030514e-002  1.767537e-002 -2.510629e-001  2.225559e-002
 -1.580945e-001  1.157408e-001  5.639322e-002  1.945155e-001
  1.266969e-001 -9.720337e-002 -9.309985e-002 -1.146402e-001
 -4.571103e-002 -1.309780e-001 -7.797323e-002  2.144827e-001
 -8.430757e-002 -7.671540e-002 -1.441351e-001  5.794156e-002
 -8.124773e-002 -6.608963e-002  3.652569e-001 -7.519585e-002
 -7.291593e-002  1.065362e-001  6.822718e-002 -1.966713e-002
  1.035696e-001

  0.000000e+000  1.247517e-001 -2.601231e-002  2.203985e-003
 -6.336498e-002  1.722070e-001  3.000795e-002 -2.128025e-002
  4.955639e-002  1.673390e-001 -1.024678e-001 -7.195550e-002
  5.058009e-002 -3.476232e-001 -1.981695e-002  3.331783e-002
  1.165649e-001 -2.362748e-002 -2.448044e-001 -3.266729e-001
 -3.241130e-001  1.905986e-001  1.117043e-001 -8.665580e-002
 -7.672310e-003 -5.240054e-002 -1.864217e-001 -1.357424e-001
  1.893598e-001 -7.498796e-002 -1.599461e-001 -5.155235e-002
 -8.223116e-002 -1.742004e-001  8.422355e-002 -5.952548e-002
  9.477445e-002 -5.037273e-003 -7.250359e-002 -2.357213e-001
 -5.033145e-002  5.896216e-002 -1.539779e-001 -2.068092e-003
 -1.675408e-001  5.703585e-002 -9.311893e-002  3.921488e-002
 -7.605403e-002 -4.796412e-002  1.803696e-001  3.245930e-002
 -1.076398e-001  7.282835e-002 -7.790627e-003 -1.029341e-001
  2.275699e-001

 -3.000384e-001 -5.266680e-002 -4.322472e-002  1.772712e-001
  4.095150e-003  8.927708e-002 -1.216603e-002  2.355069e-001
 -9.017346e-002  1.834647e-001 -2.583927e-001  1.510497e-001
  4.149868e-001 -8.840347e-002 -5.741774e-002 -2.083378e-001
 -2.238015e-001  1.144539e-003  1.180172e-001  1.620865e-002
 -4.513954e-002  1.026059e-001  1.326263e-001  1.071139e-001
 -1.329025e-001 -2.474010e-002  1.182461e-002  2.516318e-002
 -1.780467e-001  1.525180e-001 -6.492200e-002  5.376305e-002
 -1.150293e-002  8.723060e-002 -7.950885e-002  7.201698e-002
 -6.034917e-002  5.018065e-004  5.505734e-002  1.488144e-001
 -1.429057e-001 -2.889851e-001 -1.547219e-001  8.218129e-002
 -7.065293e-002  1.067245e-001  5.569596e-002  7.616398e-002
 -7.850418e-002 -1.369252e-003 -6.203625e-002 -1.689478e-002
 -4.609571e-002 -1.579131e-001 -8.823915e-003  6.512807e-002
  1.245903e-001

  0.000000e+000 -1.186411e-001  1.498606e-001  1.929948e-001
 -3.636218e-001  1.116414e-001 -1.937927e-002 -8.550473e-002
 -3.664662e-002 -7.130440e-002  1.210786e-001  1.929791e-001
 -3.179691e-002 -2.056007e-001 -1.160674e-001 -7.256951e-002
  4.909936e-002 -1.604107e-001  1.843325e-001  2.359282e-001
  1.226748e-001  7.867305e-002  1.410542e-001  3.184360e-001
 -2.489534e-002 -1.469741e-001  2.922813e-002 -2.050377e-001
  3.833316e-002 -2.007972e-001  1.507784e-001  2.409661e-002
  8.475400e-002 -9.238667e-003 -3.874793e-002  1.869646e-002
  6.711690e-002 -4.709829e-002  7.562084e-002 -1.724598e-001
  4.327608e-002  6.381221e-002  7.478812e-002  1.781926e-001
 -1.256140e-001  5.607727e-003 -8.364036e-002 -2.284759e-001
  3.748310e-002 -1.047428e-001  7.881895e-002 -1.153123e-001
 -4.990227e-002  1.378493e-001  7.725829e-002  1.715653e-001
  6.765481e-002
