# Supplementary material for: New Data Indicate Larger Decline in Morphological Diversity in Split-Footed Lacewing Larvae than Previously Estimated
Source: Insects. 2025 Jan 27;16(2):125. doi: 10.3390/insects16020125 (PMC11855922; doi:10.3390/insects16020125)
Supplement: Supplementary file 1 [file insects-16-00125-s001.zip › insects-3012998-supplementary/Suppl Files Analysis Nymphidae/06/06.pcs]

DATA_NAME	PC1	PC2	PC3	PC4	PC5	PC6	PC7	PC8
0201_1	-4.348655e-02	4.370130e-02	3.740842e-03	-5.380488e-02	6.960554e-03	1.532412e-02	-3.903082e-02	1.851230e-02
0202_1	7.531037e-02	-3.802089e-02	-2.339657e-02	-3.311776e-02	-1.918757e-02	-2.580328e-02	1.851948e-02	-2.522414e-02
0203_1	1.114581e-01	-7.507906e-03	-4.109959e-02	1.888045e-02	3.348275e-02	1.767435e-02	5.009368e-03	-8.930783e-04
0204_1	9.319349e-02	2.565433e-02	8.214204e-03	-4.965797e-04	1.406591e-02	1.421153e-02	4.924488e-03	-1.608268e-02
0206_1	4.964353e-02	9.232226e-02	1.686480e-02	2.940986e-02	4.541416e-03	-4.898778e-02	1.609236e-02	1.194850e-02
0207_1	5.555009e-02	-1.017189e-02	1.223192e-03	4.459787e-02	1.297351e-02	-2.226958e-02	-8.946438e-03	-1.296899e-02
0208_1	-5.654287e-02	1.432666e-02	4.096586e-02	1.361682e-02	-1.175155e-02	-6.918883e-03	-5.653401e-03	2.751608e-02
0209_1	-3.015045e-02	-3.908612e-02	4.147277e-02	2.546267e-02	-2.769453e-02	-1.816963e-04	-3.155466e-02	-5.762625e-03
0210_1	4.666135e-02	1.685067e-02	7.164982e-03	6.064360e-02	-2.748439e-02	-1.298304e-02	9.419952e-06	-7.089365e-04
0211_1	7.278015e-02	-1.329746e-02	-4.568461e-02	-2.850491e-02	1.845535e-02	-6.637709e-03	7.619054e-03	2.922356e-03
0212_1	8.375711e-02	4.165990e-02	4.303238e-02	-1.199600e-03	-5.639658e-04	2.849695e-02	7.287709e-03	-2.228807e-02
0213_1	3.291366e-02	-5.052224e-02	-5.454226e-02	7.713021e-03	-2.194085e-03	-1.989614e-02	-1.551175e-02	-2.928745e-03
0214_1	1.388788e-02	-5.722573e-02	1.513784e-03	3.071399e-02	4.936932e-03	-1.154761e-02	-3.614786e-02	1.225469e-03
0215_1	-1.956096e-03	-3.807066e-02	2.372210e-02	-3.891202e-02	-3.402150e-02	-2.799165e-02	-2.470679e-04	-7.533194e-03
0218_1	-4.848226e-02	-7.415079e-02	1.396685e-02	1.119455e-02	1.948628e-02	2.929125e-02	7.977323e-03	2.817380e-02
0219_1	5.787130e-02	-1.006252e-02	-2.210665e-03	-2.275349e-03	2.956613e-02	2.172538e-02	4.528849e-04	6.979208e-03
0222_1	2.596891e-02	-2.846614e-02	-5.093497e-03	-3.588645e-02	1.921733e-02	3.348795e-03	1.549493e-02	1.973326e-02
0225_1	6.372381e-02	8.831446e-04	4.033279e-02	1.735109e-02	-1.057734e-02	2.434063e-02	1.655558e-02	1.693088e-02
0226_1	-1.763331e-01	-2.541145e-02	7.111496e-02	-2.362269e-02	5.391686e-02	-2.615402e-02	1.834882e-02	-2.537636e-02
0227_1	-1.365287e-01	1.413352e-02	-3.336497e-02	1.478883e-03	-2.631091e-02	3.896291e-02	-8.722878e-03	-3.121623e-02
0228_1	3.076600e-02	6.454197e-02	1.734877e-03	-3.405824e-02	1.884576e-03	1.376532e-02	-3.505147e-02	-6.709846e-03
0231_1	5.635604e-02	3.889573e-03	7.081455e-03	-5.530575e-02	-4.836571e-02	-3.230767e-03	1.953397e-02	1.130021e-02
0234_1	-1.596384e-01	3.179806e-02	-5.822612e-02	-2.055759e-03	-4.928630e-03	-3.696865e-02	6.086205e-05	1.604271e-02
0243_1	-9.851353e-02	4.473946e-02	-3.583046e-02	1.796561e-02	3.199853e-02	7.880337e-03	9.146762e-03	-4.857904e-03
0252_1	-1.182098e-01	-2.506990e-03	-2.269695e-02	3.021156e-02	-3.840607e-02	3.454931e-02	3.383327e-02	1.266084e-03
