# Supplementary material for: New Data Indicate Larger Decline in Morphological Diversity in Split-Footed Lacewing Larvae than Previously Estimated
Source: Insects. 2025 Jan 27;16(2):125. doi: 10.3390/insects16020125 (PMC11855922; doi:10.3390/insects16020125)
Supplement: Supplementary file 1 [file insects-16-00125-s001.zip › insects-3012998-supplementary/Suppl Files Analysis Nymphidae/06/06.txt]

[Analysis Information]

Results File : C:\Users\User\Documents\Simon\Uni\LMU\Master\Masterarbeit\Nymphidae\Analyse\06\06.pcr
Analyzed NEF File : C:\Users\User\Documents\Simon\Uni\LMU\Master\Masterarbeit\Nymphidae\Analyse\06\06.nef
Title of NEF File Data : 
Analyzed Date : Tue Apr 11 14:00:33 2023
Method of Analysis : Covariance
Number of Data : 25
Number of Harmonics : 20
Number of Analyzed Harmonics : 20
Constant Coefficient(s) : a1 b1 c1 
Number of Principal Components : 57
( = Number of Analyzed Coefficients (NAC) )
Number of Effective Principal Components : 8
( = Number of Principal Components whose proportion is larger than 1 / NAC )
Analyzed Coefficients : a2 b2 c2 a3 b3 c3 a4 b4 c4 a5 b5 c5 a6 b6 c6 a7 b7 c7 a8 b8 c8 a9 b9 c9 a10 b10 c10 a11 b11 c11 a12 b12 c12 a13 b13 c13 a14 b14 c14 a15 b15 c15 a16 b16 c16 a17 b17 c17 a18 b18 c18 a19 b19 c19 a20 b20 c20 

[Mean of Coefficients]

		a             	b             	c             	d             
	1	 1,000000E+000	 5,209981E-018	-3,436253E-017	 1,568844E-001
	2	-5,184897E-002	-2,346080E-002	 2,036224E-002	-1,083087E-001
	3	 7,410664E-002	-7,365928E-002	 9,103231E-002	 2,375089E-002
	4	-2,701386E-002	-3,551801E-003	 3,696128E-002	-7,257482E-003
	5	 9,192812E-003	-3,688704E-002	 2,847050E-002	-3,932956E-002
	6	 6,598728E-003	 1,180429E-002	-4,333988E-003	-5,572944E-002
	7	 1,051283E-002	-1,248783E-003	 2,278107E-002	 2,174107E-003
	8	-7,273387E-003	 1,276601E-002	 1,355419E-002	-2,427443E-002
	9	-4,395704E-004	 1,232614E-003	 7,878723E-003	-1,064993E-003
	10	-7,294425E-005	 4,775941E-003	 8,920969E-003	-2,513137E-003
	11	-2,262112E-003	 1,204304E-003	-2,165824E-003	 3,789393E-003
	12	-1,604171E-003	 1,572756E-004	-1,112111E-003	-1,781552E-003
	13	-1,587499E-003	 7,253851E-004	-2,588875E-003	-4,850136E-003
	14	-1,040706E-004	-5,574274E-004	-8,602688E-004	-2,114083E-003
	15	-1,386753E-003	 1,172945E-003	-7,600119E-004	-4,219178E-003
	16	 5,541884E-004	-1,082876E-003	 5,372706E-004	-1,638593E-003
	17	-6,408326E-004	 3,679627E-005	 4,930254E-004	-2,462936E-003
	18	 6,006039E-004	 2,473405E-004	-1,360933E-003	 5,324733E-005
	19	 7,033009E-004	 1,844389E-004	-7,175885E-004	-9,055836E-004
	20	 1,325233E-005	 4,903454E-004	-7,130678E-004	-1,542024E-003

[Std of Coefficients]

		a             	b             	c             	d             
	1	Constant      	Constant      	Constant      	 2,963994E-002
	2	 2,794733E-002	 6,560522E-002	 2,856466E-002	 2,302982E-002
	3	 3,000313E-002	 2,213786E-002	 2,374167E-002	 2,686167E-002
	4	 2,068836E-002	 1,730853E-002	 2,441949E-002	 2,141340E-002
	5	 1,964393E-002	 1,463783E-002	 2,391461E-002	 2,933614E-002
	6	 1,314626E-002	 1,204940E-002	 1,631062E-002	 2,340876E-002
	7	 1,505170E-002	 1,063597E-002	 1,987467E-002	 1,498400E-002
	8	 1,098483E-002	 1,258333E-002	 1,385593E-002	 1,413466E-002
	9	 8,433593E-003	 7,872984E-003	 1,739266E-002	 1,153581E-002
	10	 6,075359E-003	 5,898303E-003	 1,028542E-002	 1,188551E-002
	11	 6,991283E-003	 4,205188E-003	 1,055325E-002	 7,968727E-003
	12	 4,663524E-003	 4,749086E-003	 8,616774E-003	 7,428912E-003
	13	 4,639547E-003	 4,535509E-003	 4,743837E-003	 6,965652E-003
	14	 4,028562E-003	 3,919251E-003	 5,947404E-003	 6,382573E-003
	15	 3,416846E-003	 3,426756E-003	 4,915833E-003	 4,326195E-003
	16	 2,710876E-003	 3,632267E-003	 4,647835E-003	 4,516831E-003
	17	 3,301609E-003	 2,764059E-003	 2,773489E-003	 4,404128E-003
	18	 2,445502E-003	 2,307223E-003	 3,675329E-003	 3,010238E-003
	19	 3,165348E-003	 2,285326E-003	 2,900084E-003	 3,127566E-003
	20	 1,736623E-003	 2,713742E-003	 1,697607E-003	 2,097578E-003

[Eigenvalue and Proportion]

		Eigenvalue	Proportion(%)	Cumulative(%)	> 1/57
	Prin1	 6,981259E-003	       52,2569	       52,2569	*
	Prin2	 1,598280E-003	       11,9636	       64,2205	*
	Prin3	 1,116577E-003	        8,3579	       72,5784	*
	Prin4	 9,492823E-004	        7,1057	       79,6841	*
	Prin5	 6,380377E-004	        4,7759	       84,4600	*
	Prin6	 5,689254E-004	        4,2586	       88,7186	*
	Prin7	 3,654256E-004	        2,7353	       91,4539	*
	Prin8	 2,710240E-004	        2,0287	       93,4826	*
	Prin9	 2,180656E-004	        1,6323	       95,1149	
	Prin10	 1,596396E-004	        1,1950	       96,3099	
	Prin11	 1,133288E-004	        0,8483	       97,1582	
	Prin12	 8,905888E-005	        0,6666	       97,8248	
	Prin13	 6,939067E-005	        0,5194	       98,3442	
	Prin14	 5,784434E-005	        0,4330	       98,7772	
	Prin15	 3,673906E-005	        0,2750	       99,0522	
	Prin16	 2,806853E-005	        0,2101	       99,2623	
	Prin17	 2,335190E-005	        0,1748	       99,4371	
	Prin18	 1,877267E-005	        0,1405	       99,5776	
	Prin19	 1,531819E-005	        0,1147	       99,6923	
	Prin20	 1,270875E-005	        0,0951	       99,7874	
	Prin21	 1,154309E-005	        0,0864	       99,8738	
	Prin22	 7,988716E-006	        0,0598	       99,9336	
	Prin23	 5,095854E-006	        0,0381	       99,9718	
	Prin24	 3,773105E-006	        0,0282	      100,0000	
	Prin25	 4,138139E-019	        0,0000	      100,0000	
	Prin26	 3,525786E-019	        0,0000	      100,0000	
	Prin27	 1,296783E-019	        0,0000	      100,0000	
	Prin28	 6,640529E-020	        0,0000	      100,0000	
	Prin29	 3,753211E-020	        0,0000	      100,0000	
	Prin30	 3,405082E-020	        0,0000	      100,0000	
	Prin31	 1,641681E-020	        0,0000	      100,0000	
	Prin32	 1,009211E-020	        0,0000	      100,0000	
	Prin33	 6,450627E-021	        0,0000	      100,0000	
	Prin34	 3,996059E-021	        0,0000	      100,0000	
	Prin35	 2,738034E-021	        0,0000	      100,0000	
	Prin36	 1,877963E-021	        0,0000	      100,0000	
	Prin37	 1,248402E-021	        0,0000	      100,0000	
	Prin38	 9,284728E-022	        0,0000	      100,0000	
	Prin39	-7,692988E-023	        0,0000	      100,0000	
	Prin40	-6,940694E-022	        0,0000	      100,0000	
	Prin41	-1,747909E-021	        0,0000	      100,0000	
	Prin42	-2,170773E-021	        0,0000	      100,0000	
	Prin43	-4,955502E-021	        0,0000	      100,0000	
	Prin44	-5,258994E-021	        0,0000	      100,0000	
	Prin45	-6,581117E-021	        0,0000	      100,0000	
	Prin46	-1,022864E-020	        0,0000	      100,0000	
	Prin47	-1,181821E-020	        0,0000	      100,0000	
	Prin48	-1,471923E-020	        0,0000	      100,0000	
	Prin49	-3,093557E-020	        0,0000	      100,0000	
	Prin50	-3,686556E-020	        0,0000	      100,0000	
	Prin51	-4,591645E-020	        0,0000	      100,0000	
	Prin52	-6,500149E-020	        0,0000	      100,0000	
	Prin53	-8,178139E-020	        0,0000	      100,0000	
	Prin54	-1,315203E-019	        0,0000	      100,0000	
	Prin55	-2,269942E-019	        0,0000	      100,0000	
	Prin56	-4,616544E-019	        0,0000	      100,0000	
	Prin57	-1,066850E-018	        0,0000	      100,0000	

	Total Variance :	1,335950E-002
