# Supplementary material for: New Data Indicate Larger Decline in Morphological Diversity in Split-Footed Lacewing Larvae than Previously Estimated
Source: Insects. 2025 Jan 27;16(2):125. doi: 10.3390/insects16020125 (PMC11855922; doi:10.3390/insects16020125)
Supplement: Supplementary file 1 [file insects-16-00125-s001.zip › insects-3012998-supplementary/Suppl Files Analysis Nymphidae/07/07.chc]

0201_1 19 13 0	000000E+00 93407 6 6 6 6 6 6 6 6 6 6 6 6 6 6 6 6 6 6 5 5 4 4 4 4 4 4 4 4 4 4 4 4 4 4 4 4 6 6 6 6 6 6 6 6 6 6 6 6 6 6 6 6 6 6 6 6 6 6 6 6 6 6 6 6 6 6 6 6 6 6 6 6 6 6 6 6 6 6 6 6 6 6 6 6 6 6 6 6 6 6 6 6 6 6 6 6 6 6 6 6 6 6 6 6 6 6 6 6 6 6 6 6 6 6 6 6 6 6 6 6 6 6 6 6 6 6 6 6 6 6 6 6 6 6 6 6 6 6 6 6 6 6 6 6 6 6 6 6 6 6 6 6 6 6 6 6 6 6 6 6 6 6 6 6 6 6 6 6 6 6 6 6 6 6 6 6 6 6 6 6 6 6 6 6 6 6 6 6 6 6 6 …
0202_1 136 20 0	000000E+00 123490 5 4 4 5 5 5 5 5 5 5 5 4 5 5 4 5 4 3 3 3 3 3 3 2 3 3 3 2 4 4 4 4 4 5 5 6 5 5 6 5 5 5 5 5 6 5 4 4 4 3 4 3 2 3 3 4 3 4 4 5 5 5 5 5 5 5 5 6 5 5 5 5 5 5 5 4 4 3 2 2 3 3 2 2 2 2 2 3 2 3 2 4 4 6 5 6 5 5 6 6 6 5 5 6 6 5 6 5 6 5 6 6 5 5 6 6 5 5 4 4 4 4 4 3 3 4 4 4 4 5 6 5 6 5 5 6 6 6 5 6 5 6 6 6 6 6 5 5 6 6 6 6 6 6 5 6 5 6 6 6 6 6 6 6 6 5 6 6 5 6 6 6 6 6 5 6 5 6 5 6 6 5 5 6 5 5 6 5 5 5 5…
0203_1 139 16 0	000000E+00 134597 5 4 4 4 4 4 5 4 4 4 4 4 4 4 4 5 4 4 4 5 4 4 4 4 4 5 4 4 5 4 4 4 4 5 4 4 4 5 4 4 5 4 4 4 5 4 4 5 4 4 5 4 5 4 4 4 5 4 5 4 4 5 5 4 4 4 5 5 4 4 5 5 4 4 5 5 4 5 5 4 5 5 4 5 5 5 5 5 4 5 5 5 5 5 5 5 5 5 5 4 5 5 5 5 4 5 4 5 4 5 4 5 4 4 5 4 4 5 4 4 4 4 5 4 4 4 4 4 4 4 4 4 4 5 4 4 4 4 6 6 6 6 6 6 6 6 6 6 6 6 6 6 6 6 6 6 6 6 6 6 6 6 6 6 6 6 6 6 6 6 6 6 6 6 6 6 6 6 6 6 6 6 6 6 6 6 6 6 6 6 6…
0204_1 65 13 0	000000E+00 106090 5 4 4 4 4 4 4 4 4 5 4 4 5 4 4 4 5 4 5 4 4 5 5 4 4 5 4 5 5 4 5 5 4 5 5 5 4 5 5 5 5 5 5 4 5 5 5 5 5 5 5 5 5 5 5 5 5 5 5 5 5 5 4 5 6 6 6 6 6 6 6 6 6 6 6 6 6 6 6 6 6 6 6 6 6 6 6 6 6 6 6 6 6 6 6 6 6 6 6 6 6 6 6 6 6 6 6 6 6 6 6 6 6 6 6 6 6 6 6 6 6 6 6 6 6 6 6 6 6 6 6 6 6 6 6 6 6 6 6 6 6 6 6 6 6 6 6 6 6 6 6 6 6 6 6 6 6 6 6 6 6 6 6 6 6 6 6 6 6 6 6 6 6 6 6 6 6 6 6 6 6 6 6 6 6 6 6 6 6 6 6…
0206_1 80 15 0	000000E+00 72461 5 4 4 4 4 5 4 4 4 4 4 5 4 5 4 4 4 5 4 4 5 4 5 4 4 4 5 4 4 5 4 5 4 4 4 5 4 5 4 4 4 5 4 4 5 4 5 4 4 4 5 4 5 4 4 5 4 4 4 5 4 5 4 4 4 5 4 4 5 4 4 5 4 4 4 5 4 4 5 6 6 6 6 6 6 6 6 6 6 6 6 6 6 6 6 6 6 6 6 6 6 6 6 6 6 6 6 6 6 6 6 6 6 6 6 6 6 6 6 6 6 6 6 6 6 6 6 6 6 6 6 6 6 6 6 6 6 6 6 6 6 6 6 6 6 6 6 6 6 6 6 6 6 6 6 6 6 6 6 6 6 6 6 6 6 6 6 6 6 6 6 6 6 6 6 6 6 6 6 6 6 6 6 6 6 6 6 6 6 6 6 …
0207_1 70 15 0	000000E+00 107390 5 4 4 4 4 4 4 5 4 4 4 4 4 5 4 4 5 4 4 4 5 4 5 4 4 5 4 5 4 4 5 5 4 5 5 4 5 5 5 5 5 5 5 5 5 6 5 6 5 6 5 6 5 5 4 5 4 5 4 4 4 4 4 5 4 4 4 4 4 4 4 4 4 6 6 6 6 6 6 6 6 6 6 6 6 6 6 6 6 6 6 6 6 6 6 6 6 6 6 6 6 6 6 6 6 6 6 6 6 6 6 6 6 6 6 6 6 6 6 6 6 6 6 6 6 6 6 6 6 6 6 6 6 6 6 6 6 6 6 6 6 6 6 6 6 6 6 6 6 6 6 6 6 6 6 6 6 6 6 6 6 6 6 6 6 6 6 6 6 6 6 6 6 6 6 6 6 6 6 6 6 6 6 6 6 6 6 6 6 6 6…
0208_1 27 13 0	000000E+00 72520 5 6 6 6 6 6 6 5 6 6 6 6 5 5 5 4 4 3 4 3 3 4 4 4 5 5 4 5 5 4 4 5 4 4 4 4 6 6 6 6 6 6 6 6 6 6 6 6 6 6 6 6 6 6 6 6 6 6 6 6 6 6 6 6 6 6 6 6 6 6 6 6 6 6 6 6 6 6 6 6 6 6 6 6 6 6 6 6 6 6 6 6 6 6 6 6 6 6 6 6 6 6 6 6 6 6 6 6 6 6 6 6 6 6 6 6 6 6 6 6 6 6 6 6 6 6 6 6 6 6 6 6 6 6 6 6 6 6 6 6 6 6 6 6 6 6 6 6 6 6 6 6 6 6 6 6 6 6 6 6 6 6 6 6 6 6 6 6 6 6 6 6 6 6 6 6 6 6 6 6 6 6 6 6 6 6 6 6 6 6 6 …
0209_1 105 22 0	000000E+00 109224 5 4 4 5 4 4 4 4 4 5 4 5 4 4 4 5 4 4 5 4 5 4 4 4 5 5 4 4 5 4 5 4 5 4 5 4 5 4 5 5 4 4 5 5 4 5 4 5 5 4 4 5 5 4 5 4 5 5 4 5 5 4 5 5 4 5 4 5 5 4 5 5 4 5 4 5 5 4 5 4 5 4 5 5 4 4 5 4 5 4 5 4 4 4 5 4 5 4 4 4 4 4 4 4 6 6 6 6 6 6 6 6 6 6 6 6 6 6 6 6 6 6 6 6 6 6 6 6 6 6 6 6 6 6 6 6 6 6 6 6 6 6 6 6 6 6 6 6 6 6 6 6 6 6 6 6 6 6 6 6 6 6 6 6 6 6 6 6 6 6 6 6 6 6 6 6 6 6 6 6 6 6 6 6 6 6 6 6 6 6 6…
0210_1 62 23 0	000000E+00 94349 5 4 4 4 4 4 4 5 4 4 4 4 4 5 4 4 5 4 4 4 4 5 4 4 4 5 4 4 4 5 4 4 4 5 4 4 5 4 4 4 5 4 4 5 4 4 4 5 4 4 5 4 4 4 4 5 4 4 4 4 4 6 6 6 6 6 6 6 6 6 6 6 6 6 6 6 6 6 6 6 6 6 6 6 6 6 6 6 6 6 6 6 6 6 6 6 6 6 6 6 6 6 6 6 6 6 6 6 6 6 6 6 6 6 6 6 6 6 6 6 6 6 6 6 6 6 6 6 6 6 6 6 6 6 6 6 6 6 6 6 6 6 6 6 6 6 6 6 6 6 6 6 6 6 6 6 6 6 6 6 6 6 6 6 6 6 6 6 6 6 6 6 6 6 6 6 6 6 6 6 6 6 6 6 6 6 6 6 6 6 6 …
0211_1 106 24 0	000000E+00 130743 5 4 4 4 4 4 4 4 4 4 4 4 4 5 4 4 4 4 4 5 4 4 4 4 4 4 5 4 4 4 5 4 4 4 4 5 4 4 5 4 4 4 5 4 5 4 4 4 5 4 5 4 4 5 4 5 4 5 4 5 4 5 5 4 5 5 4 5 5 4 5 5 5 5 5 5 4 5 5 5 5 4 5 5 5 5 5 5 4 5 5 5 4 5 5 4 5 4 5 4 4 4 5 4 4 6 6 6 6 6 6 6 6 6 6 6 6 6 6 6 6 6 6 6 6 6 6 6 6 6 6 6 6 6 6 6 6 6 6 6 6 6 6 6 6 6 6 6 6 6 6 6 6 6 6 6 6 6 6 6 6 6 6 6 6 6 6 6 6 6 6 6 6 6 6 6 6 6 6 6 6 6 6 6 6 6 6 6 6 6 6…
0212_1 110 22 0	000000E+00 106963 5 4 4 4 4 4 4 4 4 4 4 5 4 4 4 4 4 4 4 4 4 4 4 5 4 4 4 4 5 4 4 4 4 5 4 4 4 5 4 4 5 4 4 5 4 5 4 4 5 4 4 5 4 5 4 4 5 4 5 4 5 4 5 4 5 4 5 4 5 4 5 4 5 4 5 4 5 4 5 5 4 4 5 4 5 5 4 4 5 5 4 5 4 5 4 5 4 5 4 5 4 5 4 5 4 5 4 4 5 6 6 6 6 6 6 6 6 6 6 6 6 6 6 6 6 6 6 6 6 6 6 6 6 6 6 6 6 6 6 6 6 6 6 6 6 6 6 6 6 6 6 6 6 6 6 6 6 6 6 6 6 6 6 6 6 6 6 6 6 6 6 6 6 6 6 6 6 6 6 6 6 6 6 6 6 6 6 6 6 6 6…
0213_1 77 11 0	000000E+00 141836 5 4 4 4 4 4 5 4 4 4 4 4 4 5 4 4 5 4 4 4 5 4 5 4 4 4 5 4 5 4 5 4 4 5 4 5 4 5 4 5 4 4 5 5 4 5 4 5 4 5 5 4 4 5 5 4 5 4 5 4 5 4 5 5 4 4 5 5 4 4 4 5 4 5 4 4 6 6 6 6 6 6 6 6 6 6 6 6 6 6 6 6 6 6 6 6 6 6 6 6 6 6 6 6 6 6 6 6 6 6 6 6 6 6 6 6 6 6 6 6 6 6 6 6 6 6 6 6 6 6 6 6 6 6 6 6 6 6 6 6 6 6 6 6 6 6 6 6 6 6 6 6 6 6 6 6 6 6 6 6 6 6 6 6 6 6 6 6 6 6 6 6 6 6 6 6 6 6 6 6 6 6 6 6 6 6 6 6 6 6 6…
0214_1 69 23 0	000000E+00 108692 5 4 4 4 4 4 4 4 4 4 5 4 4 4 5 4 4 4 4 4 5 4 4 4 4 5 4 4 5 4 4 4 4 5 4 4 5 4 4 4 4 5 4 5 4 4 4 4 5 4 4 4 4 5 4 4 4 4 4 5 4 4 4 4 4 4 4 4 6 6 6 6 6 6 6 6 6 6 6 6 6 6 6 6 6 6 6 6 6 6 6 6 6 6 6 6 6 6 6 6 6 6 6 6 6 6 6 6 6 6 6 6 6 6 6 6 6 6 6 6 6 6 6 6 6 6 6 6 6 6 6 6 6 6 6 6 6 6 6 6 6 6 6 6 6 6 6 6 6 6 6 6 6 6 6 6 6 6 6 6 6 6 6 6 6 6 6 6 6 6 6 6 6 6 6 6 6 6 6 6 6 6 6 6 6 6 6 6 6 6 6…
0215_1 87 21 0	000000E+00 138068 5 4 4 4 4 5 4 4 4 4 4 5 4 5 4 4 4 5 4 5 4 4 4 5 4 5 4 4 5 4 5 4 4 5 4 5 4 5 4 5 4 5 4 4 5 5 4 5 4 5 4 5 4 5 4 5 4 5 4 5 4 5 4 4 5 4 5 4 4 5 4 4 5 4 4 4 4 5 4 4 4 4 4 4 4 4 6 6 6 6 6 6 6 6 6 6 6 6 6 6 6 6 6 6 6 6 6 6 6 6 6 6 6 6 6 6 6 6 6 6 6 6 6 6 6 6 6 6 6 6 6 6 6 6 6 6 6 6 6 6 6 6 6 6 6 6 6 6 6 6 6 6 6 6 6 6 6 6 6 6 6 6 6 6 6 6 6 6 6 6 6 6 6 6 6 6 6 6 6 6 6 6 6 6 6 6 6 6 6 6 6…
0216_1 73 27 0	000000E+00 121296 5 4 4 4 4 4 4 5 4 4 4 4 4 4 4 4 4 5 4 4 4 5 4 4 4 4 4 5 4 4 5 4 4 4 4 4 5 4 4 4 4 5 4 4 5 4 4 4 4 4 5 4 4 5 4 4 4 4 4 4 4 4 5 4 4 4 4 4 5 4 4 4 6 6 6 6 6 6 6 6 6 6 6 6 6 6 6 6 6 6 6 6 6 6 6 6 6 6 6 6 6 6 6 6 6 6 6 6 6 6 6 6 6 6 6 6 6 6 6 6 6 6 6 6 6 6 6 6 6 6 6 6 6 6 6 6 6 6 6 6 6 6 6 6 6 6 6 6 6 6 6 6 6 6 6 6 6 6 6 6 6 6 6 6 6 6 6 6 6 6 6 6 6 6 6 6 6 6 6 6 6 6 6 6 6 6 6 6 6 6 6…
0217_1 83 17 0	000000E+00 127979 5 4 4 4 4 4 4 4 4 4 5 4 4 4 4 5 4 4 4 4 4 5 4 4 5 4 4 4 4 5 4 4 5 4 4 4 5 4 4 5 4 4 4 5 4 4 5 4 4 5 4 4 4 5 4 5 4 4 4 5 4 4 5 4 4 4 4 5 4 4 5 4 4 4 4 4 5 4 3 4 4 4 6 6 6 6 6 6 6 6 6 6 6 6 6 6 6 6 6 6 6 6 6 6 6 6 6 6 6 6 6 6 6 6 6 6 6 6 6 6 6 6 6 6 6 6 6 6 6 6 6 6 6 6 6 6 6 6 6 6 6 6 6 6 6 6 6 6 6 6 6 6 6 6 6 6 6 6 6 6 6 6 6 6 6 6 6 6 6 6 6 6 6 6 6 6 6 6 6 6 6 6 6 6 6 6 6 6 6 6 6…
0218_1 110 18 0	000000E+00 137798 5 4 4 4 4 4 4 5 4 4 4 4 4 4 4 5 4 4 4 4 5 4 4 4 4 5 4 4 4 4 5 4 4 5 4 4 4 5 4 5 4 4 4 4 5 5 4 4 4 4 5 5 4 4 4 5 5 4 4 5 4 5 4 5 4 4 5 5 4 4 5 5 4 5 5 4 5 5 4 5 5 4 5 5 5 5 5 5 5 5 5 5 5 4 5 5 5 4 5 5 4 4 5 5 4 4 4 4 4 6 6 6 6 6 6 6 6 6 6 6 6 6 6 6 6 6 6 6 6 6 6 6 6 6 6 6 6 6 6 6 6 6 6 6 6 6 6 6 6 6 6 6 6 6 6 6 6 6 6 6 6 6 6 6 6 6 6 6 6 6 6 6 6 6 6 6 6 6 6 6 6 6 6 6 6 6 6 6 6 6 6…
0219_1 50 23 0	000000E+00 127436 5 4 5 4 4 4 4 4 4 4 4 5 4 5 4 4 4 4 5 4 5 4 4 5 4 4 4 5 4 5 4 4 4 4 4 5 4 5 4 4 4 4 4 4 4 4 4 4 4 6 6 6 6 6 6 6 6 6 6 6 6 6 6 6 6 6 6 6 6 6 6 6 6 6 6 6 6 6 6 6 6 6 6 6 6 6 6 6 6 6 6 6 6 6 6 6 6 6 6 6 6 6 6 6 6 6 6 6 6 6 6 6 6 6 6 6 6 6 6 6 6 6 6 6 6 6 6 6 6 6 6 6 6 6 6 6 6 6 6 6 6 6 6 6 6 6 6 6 6 6 6 6 6 6 6 6 6 6 6 6 6 6 6 6 6 6 6 6 6 6 6 6 6 6 6 6 6 6 6 6 6 6 6 6 6 6 6 6 6 6 6…
0220_1 91 28 0	000000E+00 129484 5 4 4 4 4 4 4 4 5 4 4 4 4 4 4 4 4 5 4 4 4 4 4 4 5 4 4 5 4 5 5 5 5 5 5 5 4 5 5 5 5 5 5 5 5 5 5 5 5 5 4 5 5 5 6 5 5 6 5 5 6 5 5 6 5 5 6 5 6 5 5 6 5 5 6 5 5 6 5 5 6 5 5 6 5 4 4 4 5 4 4 4 4 5 4 4 4 4 4 5 4 6 6 6 6 6 6 6 6 6 6 6 6 6 6 6 6 6 6 6 6 6 6 6 6 6 6 6 6 6 6 6 6 6 6 6 6 6 6 6 6 6 6 6 6 6 6 6 6 6 6 6 6 6 6 6 6 6 6 6 6 6 6 6 6 6 6 6 6 6 6 6 6 6 6 6 6 6 6 6 6 6 6 6 6 6 6 6 6 6 6…
0222_1 117 19 0	000000E+00 146548 5 4 4 4 4 4 4 4 4 4 4 4 4 5 4 4 4 4 4 5 4 4 4 4 4 4 4 4 5 4 4 4 5 4 4 4 4 5 4 4 4 4 4 5 4 4 5 4 4 4 4 5 4 4 5 4 5 4 4 4 5 4 5 4 5 4 4 5 4 5 4 5 4 5 5 4 5 5 5 4 5 5 5 6 5 5 6 5 5 6 5 6 5 5 6 5 5 6 5 5 6 5 5 4 5 4 4 4 4 4 4 4 4 4 4 4 4 5 4 4 4 4 4 6 6 6 6 6 6 6 6 6 6 6 6 6 6 6 6 6 6 6 6 6 6 6 6 6 6 6 6 6 6 6 6 6 6 6 6 6 6 6 6 6 6 6 6 6 6 6 6 6 6 6 6 6 6 6 6 6 6 6 6 6 6 6 6 6 6 6 6…
0224_1 110 21 0	000000E+00 126564 5 4 4 4 4 4 5 4 4 4 5 4 4 5 4 5 4 4 5 4 5 4 4 5 4 5 4 4 5 4 5 4 5 4 5 4 5 4 5 4 5 4 5 4 5 4 5 4 5 4 5 4 5 4 5 4 5 4 5 4 5 4 5 4 5 4 4 5 4 5 4 5 4 5 4 5 4 4 5 4 4 5 4 5 4 4 5 4 4 5 4 5 4 4 4 4 5 4 4 4 5 4 4 4 5 4 4 4 4 6 6 6 6 6 6 6 6 6 6 6 6 6 6 6 6 6 6 6 6 6 6 6 6 6 6 6 6 6 6 6 6 6 6 6 6 6 6 6 6 6 6 6 6 6 6 6 6 6 6 6 6 6 6 6 6 6 6 6 6 6 6 6 6 6 6 6 6 6 6 6 6 6 6 6 6 6 6 6 6 6 6…
0225_1 85 18 0	000000E+00 109320 5 4 4 4 4 4 5 4 4 5 4 4 4 4 5 4 5 4 4 4 5 4 5 4 4 5 5 4 4 5 5 4 5 4 5 4 5 5 5 4 5 5 5 4 5 5 5 5 5 5 4 5 5 5 5 5 5 5 5 5 5 5 5 5 5 5 5 5 6 5 5 5 5 5 5 5 5 6 5 5 5 5 5 5 5 4 6 6 6 6 6 6 6 6 6 6 6 6 6 6 6 6 6 6 6 6 6 6 6 6 6 6 6 6 6 6 6 6 6 6 6 6 6 6 6 6 6 6 6 6 6 6 6 6 6 6 6 6 6 6 6 6 6 6 6 6 6 6 6 6 6 6 6 6 6 6 6 6 6 6 6 6 6 6 6 6 6 6 6 6 6 6 6 6 6 6 6 6 6 6 6 6 6 6 6 6 6 6 6 6 6…
0226_1 35 20 0	000000E+00 104792 6 6 6 5 6 5 6 6 6 6 5 6 6 6 6 5 6 6 6 6 5 6 6 5 6 5 4 4 4 3 3 2 3 3 2 3 2 3 3 2 3 4 4 5 6 5 6 6 6 5 6 6 6 6 6 6 5 6 5 5 5 4 4 4 4 4 4 4 6 6 6 6 6 6 6 6 6 6 6 6 6 6 6 6 6 6 6 6 6 6 6 6 6 6 6 6 6 6 6 6 6 6 6 6 6 6 6 6 6 6 6 6 6 6 6 6 6 6 6 6 6 6 6 6 6 6 6 6 6 6 6 6 6 6 6 6 6 6 6 6 6 6 6 6 6 6 6 6 6 6 6 6 6 6 6 6 6 6 6 6 6 6 6 6 6 6 6 6 6 6 6 6 6 6 6 6 6 6 6 6 6 6 6 6 6 6 6 6 6 6 6…
0227_1 56 13 0	000000E+00 72698 6 6 6 6 5 6 6 6 6 6 6 6 6 6 6 5 6 6 6 6 6 6 6 6 6 6 5 6 6 6 6 6 6 6 5 5 5 4 4 4 4 5 4 4 4 4 5 4 4 3 3 2 2 2 2 2 2 2 2 2 2 2 3 2 2 2 2 2 2 3 2 2 4 4 4 6 5 6 6 6 6 6 6 5 6 6 6 6 6 6 6 6 6 6 6 6 6 5 6 5 4 4 5 4 4 4 4 4 4 5 4 4 4 4 4 4 4 5 4 4 4 4 4 4 4 4 6 6 6 6 6 6 6 6 6 6 6 6 6 6 6 6 6 6 6 6 6 6 6 6 6 6 6 6 6 6 6 6 6 6 6 6 6 6 6 6 6 6 6 6 6 6 6 6 6 6 6 6 6 6 6 6 6 6 6 6 6 6 6 6 6 …
0228_1 98 19 0	000000E+00 99335 5 4 4 4 5 4 4 4 5 4 4 5 4 5 5 4 5 5 5 5 5 5 5 5 5 5 5 5 5 5 4 5 5 5 4 5 5 4 5 5 4 5 4 5 4 5 4 5 4 5 4 5 4 5 4 4 5 4 4 5 4 4 5 4 4 5 4 4 4 5 4 4 4 4 5 4 4 4 4 4 4 4 4 5 4 4 4 4 4 4 4 4 4 4 4 4 4 6 6 6 6 6 6 6 6 6 6 6 6 6 6 6 6 6 6 6 6 6 6 6 6 6 6 6 6 6 6 6 6 6 6 6 6 6 6 6 6 6 6 6 6 6 6 6 6 6 6 6 6 6 6 6 6 6 6 6 6 6 6 6 6 6 6 6 6 6 6 6 6 6 6 6 6 6 6 6 6 6 6 6 6 6 6 6 6 6 6 6 6 6 6 …
0231_1 76 10 0	000000E+00 114253 5 4 4 4 4 5 5 4 4 5 4 4 5 4 4 4 4 4 5 5 4 5 5 4 5 5 5 5 5 5 5 5 5 5 5 5 5 4 6 5 4 5 4 5 4 5 4 5 4 5 4 4 5 4 5 4 4 4 5 4 4 4 5 4 4 5 4 4 4 4 4 4 5 4 4 4 6 6 6 6 6 6 6 6 6 6 6 6 6 6 6 6 6 6 6 6 6 6 6 6 6 6 6 6 6 6 6 6 6 6 6 6 6 6 6 6 6 6 6 6 6 6 6 6 6 6 6 6 6 6 6 6 6 6 6 6 6 6 6 6 6 6 6 6 6 6 6 6 6 6 6 6 6 6 6 6 6 6 6 6 6 6 6 6 6 6 6 6 6 6 6 6 6 6 6 6 6 6 6 6 6 6 6 6 6 6 6 6 6 6 6…
0234_1 18 13 0	000000E+00 94082 6 6 6 6 6 6 6 5 6 6 5 6 6 6 6 6 6 6 5 6 6 5 6 6 6 6 5 6 6 6 6 6 6 5 6 6 6 6 5 6 6 6 6 6 6 6 6 5 6 6 5 6 5 4 5 4 5 4 4 4 6 6 6 6 6 6 6 6 6 6 6 6 6 6 6 6 6 6 6 6 6 6 6 6 6 6 6 6 6 6 6 6 6 6 6 6 6 6 6 6 6 6 6 6 6 6 6 6 6 6 6 6 6 6 6 6 6 6 6 6 6 6 6 6 6 6 6 6 6 6 6 6 6 6 6 6 6 6 6 6 6 6 6 6 6 6 6 6 6 6 6 6 6 6 6 6 6 6 6 6 6 6 6 6 6 6 6 6 6 6 6 6 6 6 6 6 6 6 6 6 6 6 6 6 6 6 6 6 6 6 6 …
0243_1 39 21 0	000000E+00 79986 5 4 4 4 4 4 4 4 4 4 5 4 4 4 4 4 4 5 4 4 4 4 5 4 4 4 4 5 4 4 4 5 4 4 5 4 4 5 6 6 6 6 6 6 6 6 6 6 6 6 6 6 6 6 6 6 6 6 6 6 6 6 6 6 6 6 6 6 6 6 6 6 6 6 6 6 6 6 6 6 6 6 6 6 6 6 6 6 6 6 6 6 6 6 6 6 6 6 6 6 6 6 6 6 6 6 6 6 6 6 6 6 6 6 6 6 6 6 6 6 6 6 6 6 6 6 6 6 6 6 6 6 6 6 6 6 6 6 6 6 6 6 6 6 6 6 6 6 6 6 6 6 6 6 6 6 6 6 6 6 6 6 6 6 6 6 6 6 6 6 6 6 6 6 6 6 6 6 6 6 6 6 6 6 6 6 6 6 6 6 6 …
0252_1 99 13 0	000000E+00 67456 6 6 6 6 6 7 6 6 6 6 6 5 6 6 5 5 5 5 5 4 5 4 4 4 5 4 3 3 2 3 2 4 4 6 6 6 6 5 6 5 5 5 4 5 4 4 4 4 5 4 4 4 4 5 4 4 3 4 3 3 3 3 3 3 2 3 3 2 3 2 3 2 3 2 2 3 2 3 2 3 2 3 2 4 4 6 5 6 6 7 6 6 6 6 6 6 6 6 6 6 7 6 6 6 6 6 6 6 6 5 6 5 5 5 5 4 5 4 4 4 5 4 4 4 4 4 5 4 4 4 3 3 3 3 2 3 2 3 2 3 2 2 3 2 3 2 2 4 4 6 6 6 6 6 6 6 6 6 6 6 6 6 6 5 6 6 6 6 5 6 5 4 5 5 4 4 5 4 5 4 4 5 6 6 6 6 6 6 6 6 6 …
