# Supplementary material for: New Data Indicate Larger Decline in Morphological Diversity in Split-Footed Lacewing Larvae than Previously Estimated
Source: Insects. 2025 Jan 27;16(2):125. doi: 10.3390/insects16020125 (PMC11855922; doi:10.3390/insects16020125)
Supplement: Supplementary file 1 [file insects-16-00125-s001.zip › insects-3012998-supplementary/Suppl Files Analysis Nymphidae/07/07.nef]

#CONST 1 1 1 0
#HARMO 20
0201_1
  1.0000000e+00 -4.5259995e-18 -4.9036206e-17  4.5239129e-01
 -3.7194449e-02  6.0826344e-02  5.1176800e-02  1.0837092e-01
  6.1219674e-02 -2.7216076e-02  3.0429677e-02  6.1952027e-02
 -4.8240943e-02  1.6939769e-02 -1.4138493e-02 -1.2125220e-02
  1.6927050e-03 -5.2729196e-03 -1.0847500e-02  3.6377119e-02
 -1.4096437e-02  1.9122759e-03  1.0547217e-02 -1.0686997e-02
 -6.9186221e-03 -1.1428410e-02 -1.0355978e-02 -2.3870783e-03
 -2.1413895e-03  4.2205182e-03 -2.1580583e-03  1.5808253e-03
  1.1033178e-03 -9.5161896e-03  4.8426740e-03 -1.4777094e-03
  1.1731069e-03  1.7029472e-03 -4.8939122e-03 -2.9108665e-03
  2.3114251e-03 -2.3034513e-03  3.1599427e-03  3.8850292e-03
  4.6043458e-03  1.2117234e-03 -5.4886099e-04 -3.2115085e-03
  7.7290716e-04  4.0441059e-05 -1.1093969e-03  2.9524465e-05
  4.4294085e-03  2.0652270e-03 -1.1107592e-03 -1.7237891e-04
  9.5696546e-04  6.4578476e-04  2.9724239e-04 -2.8840831e-03
  2.9865556e-03  8.0858706e-04 -2.9401099e-03 -4.1976257e-04
  4.1247207e-04  8.7393962e-04  1.4551016e-03 -4.6567583e-04
  1.4095118e-03 -4.9140455e-04 -2.8946217e-04 -5.9259673e-04
 -1.1238869e-03  8.7088447e-04  3.6956724e-04  6.3262320e-04
 -3.2266511e-04 -4.9727913e-04  1.4816680e-03  2.1576861e-03
0202_1
  1.0000000e+00 -1.2859301e-17  8.1711282e-17  5.3702341e-01
  2.4867207e-02  1.7469880e-01 -4.4076002e-02  1.3208720e-01
 -1.7234238e-02 -7.3911823e-02  8.4318416e-02 -7.1143801e-03
 -1.2877706e-02  7.3608216e-02 -1.0209167e-01 -5.8544677e-02
  9.3768836e-03  7.4712138e-04  2.7819087e-02  4.3778505e-02
  3.2271997e-02  6.9706808e-03 -6.5202259e-03 -3.8485097e-02
  1.4264856e-02 -6.4819303e-03 -2.2629789e-02  8.1588840e-03
  1.1490205e-02 -8.4014481e-03 -4.1065018e-03  6.6117350e-03
  1.9217275e-02 -2.8387638e-03 -1.3615329e-02  2.4798383e-03
 -5.7425741e-03 -1.9193042e-02  5.9721314e-03  1.6053540e-02
  2.4264161e-03  3.6759265e-03  4.9408714e-03  2.9476453e-03
 -6.1120863e-03 -9.5330327e-03  5.7000962e-03  3.9414591e-03
 -6.5591699e-03  4.8449067e-04  1.0598225e-03  8.6958780e-04
  1.3692536e-03  2.1194054e-03 -3.6757204e-04 -3.5406652e-03
 -2.3137412e-04 -5.1566023e-03 -1.3488681e-03  1.1618303e-03
  4.0772145e-03  4.3286188e-03  8.9778484e-04  1.6203207e-03
  4.0180663e-03 -3.4115551e-03  4.1353048e-03  2.6101713e-03
  4.1503430e-05 -1.3101719e-03  1.1237617e-03  6.1706840e-04
 -1.1107607e-03  1.5682154e-03  1.3505206e-03 -3.0140200e-03
  2.1298398e-04 -3.2229506e-03 -2.4533940e-03 -3.0509091e-03
0203_1
  1.0000000e+00  3.4215902e-17 -7.0098070e-17  5.9137693e-01
  2.9205779e-02  2.6529597e-01 -1.6581211e-01  1.0699281e-01
  5.0883959e-02 -8.2242254e-02  5.1565407e-02  1.4000968e-01
 -2.6303921e-02  3.1059091e-02  7.4516388e-03 -1.2452544e-01
 -2.3905944e-02 -4.9729513e-03 -6.5682016e-02 -2.4494331e-02
 -3.9004425e-03  1.0664257e-02  2.0863069e-03  2.6304088e-02
 -1.2080352e-02  2.8407149e-02  2.0639332e-02 -1.6679390e-02
  1.2498009e-02 -3.7412528e-03 -9.4260062e-03  4.1994909e-03
 -1.3887112e-02  4.6683869e-03 -1.2323435e-03 -3.8411257e-03
 -7.6031018e-03  3.5811673e-03 -4.1908770e-03 -2.1758742e-03
  3.0628855e-03  3.4682708e-03 -3.9161968e-03 -6.5603416e-03
 -7.6477388e-03  5.0432276e-04 -3.2845097e-04 -1.6848232e-03
  1.0423186e-03  4.6634052e-03  4.7592994e-03  5.0008401e-03
 -3.5370816e-03  4.5564092e-03  7.3966161e-03 -5.6905000e-03
 -5.3138387e-03 -4.3040398e-04 -4.9017512e-03  1.2717915e-04
 -7.0687190e-03  6.4544223e-03 -6.5522540e-04  1.7897081e-03
 -3.7287307e-03  4.7135106e-03  1.8240762e-03 -2.5271031e-03
  2.0198008e-03  3.2904995e-03 -3.9465064e-04 -2.8934715e-03
 -2.2221687e-03  3.9480041e-03  3.6179746e-03 -3.2130572e-03
  2.5850816e-03  6.1911334e-03  8.3676435e-04 -1.9737489e-03
0204_1
  1.0000000e+00  1.2550174e-17 -3.1885716e-17  4.6677691e-01
  9.6373308e-03  1.6738341e-01 -7.7177383e-02  6.5907166e-02
  6.4115774e-02 -1.3446730e-02  6.0635723e-02  1.5063228e-01
 -9.1530105e-03  2.3449952e-02  9.1274219e-03 -7.1768520e-02
 -3.3606614e-02  6.9272023e-03 -4.4722698e-02  4.7422240e-03
  6.5324341e-04  2.4505162e-02 -8.2602358e-03  1.0331004e-02
 -7.0511598e-03  9.0478549e-03  9.0555446e-03 -1.2208231e-02
  1.7481615e-03 -1.3725572e-03  1.2552028e-03 -6.2421640e-03
 -6.7030391e-03  1.0353430e-02 -1.2234166e-04 -1.4195215e-02
  3.0607826e-03  3.6263563e-03  1.8896333e-03  4.2138101e-03
  4.6128735e-03  5.2403216e-03  3.1123399e-03 -9.6663608e-03
  3.0750336e-04  8.7509519e-04 -6.0549462e-03 -1.3160879e-03
  4.8788910e-03  1.7436680e-03 -2.4767698e-03  4.3654399e-03
  1.4017661e-04  1.4294825e-04  1.3306392e-03 -2.7674719e-03
  1.5348111e-03 -1.8221901e-03 -3.0658017e-03  6.0232067e-04
 -6.5364117e-04  1.2620028e-03 -3.8986361e-04 -2.1228846e-03
  1.6826713e-04 -1.4606022e-03  7.6553683e-04  1.2961357e-03
 -5.1420431e-04  1.0908183e-04  1.9425610e-03 -3.1719308e-03
 -2.6397031e-03  9.4753498e-04 -7.2534295e-04 -1.6643021e-03
  7.2019561e-04  1.9261025e-03  4.2181074e-05  1.7642023e-03
0206_1
  1.0000000e+00  4.5781590e-18 -7.1089425e-18  3.3050114e-01
  3.9276812e-03  1.4634951e-01 -4.0313245e-02  5.1769024e-02
  1.0329911e-01 -2.3505043e-02  2.8734062e-02  1.0423799e-01
 -1.5475232e-02  1.9032140e-02  1.1399423e-03 -5.2832090e-02
 -8.1986365e-03 -2.8860807e-03 -4.9929767e-02  1.0725276e-02
  4.1184818e-03  2.7877621e-02 -1.5982047e-02  9.7858970e-03
  7.8925766e-03 -7.8996602e-03  1.7729084e-03 -8.0319749e-04
  2.6224198e-03 -2.3981055e-03 -8.5252318e-03 -1.1929274e-02
 -7.0169301e-03  2.8302785e-03 -6.8226100e-03 -6.3093491e-03
  1.1101020e-02  6.0543394e-03 -6.8914498e-03  5.0173200e-03
  2.8468036e-03 -2.2710153e-04  7.5346332e-03 -2.9000917e-03
  4.5987963e-03  7.2375192e-04 -7.1062703e-03 -3.5752941e-03
  1.8027231e-03  4.5715494e-03 -4.0429070e-03  5.8013844e-03
  4.1021305e-03  1.0318094e-03  1.5965860e-03  4.0443900e-03
  3.4850797e-03  2.1048226e-03 -5.0200381e-03 -6.9312362e-04
  1.5802702e-04 -2.7035737e-03 -3.5074114e-03  6.7375003e-03
  4.4980367e-04  1.8145045e-03 -1.2170074e-03  2.6837826e-03
  8.8695575e-04 -1.8284603e-03 -4.1115039e-04  2.5354902e-03
  4.1490409e-04 -2.3604977e-03 -7.9198724e-04  1.5112342e-03
 -1.7478015e-03 -1.0790641e-03  1.2666922e-03  1.1444577e-03
0207_1
  1.0000000e+00 -3.9880794e-17  3.9696424e-17  4.6277791e-01
  1.0615021e-02  2.2483250e-01 -1.4403243e-01  8.0663212e-02
  6.4386837e-02 -4.5014487e-02  1.9846492e-02  1.9383407e-01
 -2.1121313e-02  4.2269191e-02  4.0756596e-02 -5.1915879e-02
 -7.9818146e-03 -7.8956800e-03 -3.7440637e-02 -2.6791720e-02
 -3.9761221e-03 -8.4592947e-04 -1.6491950e-02  6.3627688e-03
 -2.2376016e-02  1.5662965e-02  1.6191817e-02 -1.4909546e-02
  1.8510691e-02  1.0379795e-02 -4.9195106e-03 -7.8423005e-03
  8.3133126e-04  1.7960137e-03  4.2878853e-03 -7.2154241e-03
  4.5062329e-04  1.3124643e-03 -2.6807743e-03 -2.7759149e-03
  5.2791016e-03  9.1692126e-03 -7.1323998e-03 -4.6572269e-03
  2.9850836e-03 -2.1961632e-03 -6.7450699e-03  3.4118062e-04
  4.4691236e-03  1.4366497e-03 -9.1895665e-03  2.5757998e-03
  4.6483642e-04  1.2862315e-03  6.8251938e-04  3.4083610e-03
  7.3092506e-03  1.1725201e-03 -6.9892765e-04  1.1852555e-03
  3.9708207e-03 -1.2842394e-03  2.3135072e-03  6.1945101e-04
  2.7138824e-05 -3.1894912e-03  2.2269763e-03 -4.2624108e-04
  2.5522757e-04  3.2254174e-03 -3.2464844e-03 -2.3814542e-03
  1.0496349e-03 -1.7129396e-03 -2.4180154e-03  3.4368621e-03
 -1.0211870e-04 -1.4249763e-03 -1.4502319e-03  7.7547614e-04
0208_1
  1.0000000e+00  2.0643975e-17 -3.1091841e-17  3.4306017e-01
 -1.2066436e-02  8.8184892e-02 -8.2674895e-03  1.0118800e-01
  8.5064300e-02 -2.1671978e-02  4.7255034e-02  1.0443771e-01
 -2.4510175e-02  1.9319077e-02  1.5052076e-02 -3.3125413e-02
  1.9784692e-03 -1.0543507e-02 -3.3186594e-02  2.5659970e-02
 -1.0749606e-02  1.4736557e-02  6.4378195e-03  9.3738830e-03
  1.2289836e-03 -1.0920561e-02 -1.3025113e-03 -1.5448609e-03
 -3.8781719e-03 -1.3264570e-03 -4.8240157e-03 -2.1282313e-03
 -6.4430841e-03 -6.0190114e-03  1.5288246e-03  5.3270758e-04
  5.6362684e-03  1.6254761e-03 -1.4272476e-03 -8.9503718e-04
 -2.4138756e-03 -9.4622914e-03  4.4745609e-03 -4.5443446e-04
  4.3947214e-04  1.6063693e-03 -2.8225688e-03 -1.8844120e-03
  1.4327169e-03 -1.4070613e-03  8.3862861e-04  3.1968238e-03
  2.7249847e-03 -2.5212805e-03  9.6905829e-04  5.7489341e-04
 -1.3892411e-03  2.4923145e-04 -1.4014711e-03 -1.4972798e-03
  3.0442023e-03 -1.4890921e-03 -2.8928207e-03  3.2907053e-03
 -1.1109020e-03 -3.0463350e-04  1.8411034e-03 -3.4194147e-04
  1.7241576e-03 -1.2306449e-03 -2.0285887e-03 -1.7255038e-03
 -1.4091377e-04 -2.5194284e-04 -1.5772061e-03  2.3022608e-05
  6.6945483e-04 -9.2419189e-04  1.3162649e-03 -4.0411123e-05
0209_1
  1.0000000e+00  2.6573667e-17 -6.4874287e-17  5.1469725e-01
  1.5686010e-02  1.4079577e-01 -1.2566698e-02  8.0060864e-02
  6.9091834e-02 -3.2519237e-02  6.2431793e-02  9.0201937e-02
 -1.9619478e-02  2.9994892e-02 -2.7809604e-02 -7.4727416e-02
 -2.0282995e-03  1.5441462e-02 -3.9317368e-02  2.5954089e-02
  2.1178460e-02  1.2219689e-02  6.8070681e-03 -3.5785200e-03
  1.8706313e-03  9.2930102e-04 -2.3085264e-03 -2.3829487e-02
  1.2005031e-02  1.8134264e-03 -1.4339969e-02  3.5191469e-03
  4.7006117e-03  7.1798717e-03  6.0633226e-03 -2.2815826e-03
  8.1183433e-03 -1.4716641e-03 -3.8193994e-03  1.6253259e-03
  2.9148688e-03  3.3328350e-03 -4.3865400e-03  2.4806916e-03
 -1.9075316e-04 -1.6055623e-03  5.8566540e-05  6.7378360e-03
  7.9713000e-04  1.1991871e-04 -2.9982620e-03 -7.1623427e-04
 -3.9782249e-03 -5.1473090e-04 -3.0942601e-03  1.5073245e-03
  7.7795265e-04 -6.0450595e-04 -6.3545620e-04  2.2548041e-03
 -2.1634306e-03  3.7639443e-04  1.7546856e-03 -4.6180619e-03
  2.9871347e-04  2.2327636e-04 -2.9270189e-03 -4.1112623e-05
  1.3729048e-03  2.5927801e-03  2.0556317e-03  2.7751864e-04
  1.0443956e-03  1.4994748e-04  1.5660138e-03 -1.2981449e-03
  1.5934921e-03  1.6924520e-03 -1.8767888e-03  1.6030686e-04
0210_1
  1.0000000e+00  2.2940371e-17 -4.9130627e-17  4.4070256e-01
 -7.5869864e-03  2.2104539e-01 -1.2047990e-01  8.5132242e-02
  8.0110309e-02 -1.1411039e-02  4.7079789e-02  1.8958813e-01
 -2.2361419e-03  3.0291239e-02  2.7846716e-02 -5.0082405e-02
 -1.9508019e-02 -2.1392979e-02 -3.6814821e-02 -4.8309528e-03
 -2.1728125e-02  9.7043700e-03 -1.9825841e-02  1.0000541e-02
 -9.8726018e-03  1.9222444e-02  7.7562324e-03 -3.5007859e-03
  1.6735351e-02 -7.0796564e-03  4.1642748e-03  1.7948181e-03
 -8.9016343e-03 -4.1473456e-03  1.3574004e-02 -1.5766584e-02
 -1.9089038e-03  2.9391570e-03 -3.1212895e-03 -3.8976725e-03
  5.4324084e-03  4.7203604e-03  2.1758180e-03  1.4408124e-05
 -3.7127451e-03 -1.3638646e-03  2.7248989e-03 -1.5354016e-03
  3.4631382e-03  5.6228125e-03 -6.8483826e-03  8.4323552e-05
 -3.0159679e-06 -9.9014263e-04 -2.6101611e-03  4.3537571e-03
  9.7867277e-04 -1.8654380e-03 -9.3360163e-04  4.7490451e-03
 -1.2552192e-03 -9.1459444e-04  7.6407269e-04 -2.4972086e-03
 -1.4200181e-03 -3.0256985e-03 -2.5564040e-03  1.9435062e-03
 -4.3532183e-04  1.5546452e-03  2.7506460e-03  8.2135786e-04
  8.6938903e-04 -5.1243756e-04  4.1126538e-03 -2.1369802e-03
  1.9663763e-03 -5.5543074e-04  3.1912021e-04 -3.0396276e-03
0211_1
  1.0000000e+00 -4.9657222e-17  7.6124920e-17  6.2642186e-01
  7.6058611e-02  1.9920086e-01 -2.1386652e-02  1.1729990e-01
 -1.7502996e-03 -7.7324733e-02  7.0054131e-02  3.1188046e-02
 -3.1135844e-02  7.0537780e-02 -1.0468275e-01 -4.7036209e-02
 -1.1444355e-02  1.9712805e-02  1.3783453e-02  4.3792249e-02
  1.1086328e-02  1.1561171e-02  1.2629088e-02 -4.4895124e-02
 -4.0189868e-03  1.5489421e-02 -2.0695963e-02 -1.7540533e-02
  7.8974528e-03  1.1059621e-02  1.3552558e-02 -1.7165629e-04
  1.8230093e-02  1.2188371e-02 -1.5514569e-02 -1.7243997e-02
  7.3205804e-03 -4.5370994e-03 -8.9345079e-04  1.0471074e-02
  4.8784791e-03 -9.3788385e-04 -6.2931400e-03 -4.3875415e-03
  3.0004138e-03  8.3162141e-04 -5.0933168e-03  9.0530385e-04
  7.6313615e-04 -5.5047017e-03 -1.0557406e-03  4.5918581e-04
  1.2348227e-03  4.1993597e-04 -1.5617656e-03 -5.6027779e-03
 -4.7290904e-03 -1.2647297e-03 -1.7907144e-03 -1.2059972e-03
  2.1868064e-03  4.5231990e-03 -7.9931881e-05  1.3948459e-03
 -1.1913524e-03  1.6530125e-03  1.9647810e-03 -4.1367204e-03
  5.5160111e-06  2.6545438e-03 -5.9010106e-03  1.1124273e-03
  1.9924989e-03  3.9139575e-03 -1.1576132e-03  1.6730659e-03
  1.7181655e-03 -3.5655545e-04 -2.4867805e-03  2.5287428e-04
0212_1
  1.0000000e+00 -6.1625220e-18  2.4773339e-17  4.7789672e-01
 -2.3102426e-02  1.3494888e-01 -9.4567331e-02  6.2780520e-02
  5.4893031e-02 -2.2555623e-02  1.2815877e-02  1.4185321e-01
 -1.5767056e-02 -3.7555254e-04  9.2789224e-03 -6.4637519e-02
 -4.2099949e-02 -1.3137987e-02 -4.7371335e-02 -4.3738616e-03
 -1.7402457e-03  1.3520473e-02 -1.1689298e-02  1.0146892e-02
 -1.7666387e-02 -1.4360226e-03  1.5393915e-02  7.1802251e-03
  2.3758536e-03 -2.1025684e-03  1.2199053e-02 -9.3258298e-04
 -2.2260701e-02  1.6003871e-03  3.9484653e-03 -2.9324352e-03
 -7.6694108e-03  9.7618160e-03  4.8900833e-03  1.1081981e-02
 -5.4196189e-03  7.2999133e-03  7.3974592e-03 -5.0124236e-03
 -8.1237367e-03  1.3331600e-03  6.8522894e-04 -1.4290988e-03
 -3.1605346e-03  6.1127570e-03 -7.7421859e-04 -6.3535779e-03
 -4.3577955e-03  3.2478705e-03 -1.7605159e-04 -4.2305166e-04
  3.3311245e-03  2.6647642e-03  3.1920505e-03 -2.5139005e-03
 -2.5356205e-03  1.2940625e-03 -6.5273613e-04 -3.5090103e-03
  1.9929838e-03  2.0779568e-03 -1.3301243e-03  4.3014751e-03
  9.2567341e-05  1.9316198e-03  1.7321925e-03  8.5265614e-04
  7.1672296e-04 -4.3792530e-04 -1.0216026e-03  2.1684641e-03
  4.5903238e-04  4.7037476e-04 -1.2820889e-03  4.8605275e-04
0213_1
  1.0000000e+00  8.0379175e-18 -3.3263297e-17  6.6451598e-01
  9.3121111e-02  2.2077243e-01 -2.9929188e-02  1.5340692e-01
 -3.4728743e-02 -7.1058178e-02  1.0131842e-01  6.2544036e-02
 -2.7555186e-02  8.7091169e-02 -9.4381276e-02 -4.5677802e-02
 -1.3253721e-02  2.1829104e-02  1.3853396e-02  5.0175064e-02
 -7.0497105e-04  7.2642754e-03  1.9584010e-02 -4.4053921e-02
  4.0074835e-03  1.8755039e-02 -2.5502713e-02 -2.4405868e-02
 -1.8720187e-03 -3.0553788e-03  9.5543792e-03  1.4417502e-03
  1.7507225e-02  1.2644868e-02 -1.3761558e-02 -1.1679579e-02
  3.4538979e-03 -8.5459001e-03  1.2725219e-03  1.6945798e-02
  3.1719075e-03 -2.6657718e-03  7.2848046e-03  4.6917334e-03
  1.8579455e-03 -2.5705444e-03  1.1722025e-04 -1.0153670e-03
 -6.6986951e-03 -7.7179477e-03  3.5096840e-03  2.5280276e-03
 -3.6267169e-04  1.2228416e-03 -1.1861928e-03 -7.0139384e-03
 -5.7361543e-03 -3.3643282e-03 -3.2712192e-03 -3.5940129e-03
 -1.6380239e-03  1.7574735e-03 -3.2355575e-03  2.2873306e-03
  5.7286913e-04  3.1114293e-03  2.4248489e-03 -3.6234843e-05
 -6.2641676e-04 -1.0545627e-04  1.1301799e-03  2.0782967e-03
  1.8830936e-03  3.5092440e-03  2.6564796e-03  1.3898366e-03
  2.6030466e-05  1.0639599e-03  1.7559111e-03 -2.3418280e-03
0214_1
  1.0000000e+00  8.0264002e-18 -3.4478369e-17  5.4421912e-01
  5.0381450e-02  2.2277718e-01 -3.0357557e-02  1.2762216e-01
  4.4097874e-02 -6.6369011e-02  7.3406569e-02  9.0010365e-02
 -2.8939568e-02  6.1012103e-02 -6.0553318e-02 -5.9086423e-02
 -1.4242401e-02  6.9875664e-03 -3.1854251e-02  5.4664037e-02
  1.5232720e-02  1.8897346e-02  2.5367495e-02 -7.2822517e-03
 -4.5298905e-04 -6.7797257e-03 -9.5275831e-03 -3.5682167e-02
 -3.3991443e-04 -3.6294563e-03 -6.4308533e-03  3.6115300e-03
  5.0897794e-03  1.5129525e-02 -3.7706887e-04 -1.8323166e-02
  1.4448467e-02 -8.3180010e-03 -9.5364449e-03  8.0185161e-03
 -6.6740542e-04 -9.7280059e-04  3.5825453e-04  6.0974268e-03
  1.5695091e-03  1.6221476e-03  2.1023865e-03  7.3936361e-03
  2.3181346e-03 -5.0452165e-03  1.4207214e-03  6.7197169e-03
 -6.6625884e-03  4.6498919e-04  3.9327409e-03 -2.5934379e-05
  1.6785277e-04 -2.0597404e-03  1.1502141e-03  2.3678340e-04
 -4.3819325e-03 -1.6741624e-03 -9.0350795e-04 -6.6936911e-03
 -3.8583248e-03  1.3086103e-03 -3.1094464e-03  3.7959555e-04
  2.8643787e-03  1.8881264e-03  1.6442815e-04 -1.2639058e-03
 -9.4593694e-04 -9.2491629e-04 -1.0500672e-05 -2.5803080e-04
  1.2340671e-03  2.3623024e-03  7.2153353e-04  2.3909499e-03
0215_1
  1.0000000e+00  7.0491317e-17 -9.9853703e-17  6.6394431e-01
 -1.7509056e-02  8.7900237e-02  5.1007322e-02  7.1116713e-03
  7.3028955e-03  5.6961821e-04 -2.2107396e-02  8.2422776e-02
 -5.4330647e-03  4.9231216e-02 -1.4750831e-02  1.0993253e-03
 -7.1061754e-03  8.2375825e-03  1.2321587e-02  5.2729975e-03
  1.1429732e-02  1.0152055e-02 -1.2035026e-02 -2.9799666e-02
  2.9107381e-04  1.0063935e-02 -1.5803929e-02 -1.1385592e-02
  2.0090900e-02 -2.8926955e-03 -6.5662193e-03  9.0349112e-03
  3.5374374e-03 -1.6454506e-03  1.7036929e-03 -3.0927347e-03
  4.6445799e-03 -3.7339158e-03  8.6028899e-04  1.3290307e-02
  2.7344591e-03 -3.2677342e-03  9.5568739e-03  7.3051978e-04
 -8.4699634e-03 -3.7466417e-03  8.1212119e-04 -3.4350170e-03
 -1.9667909e-03  1.5148055e-03 -4.8702390e-03  1.8153281e-03
 -6.3477140e-03 -5.6785219e-04  2.3579834e-04 -1.9965399e-03
 -2.7406255e-03  1.7152878e-03 -4.5577692e-03  1.9883042e-03
  6.2467735e-04  2.7158855e-03  3.7712417e-03 -2.4346167e-05
  3.6176117e-04 -9.4830846e-04  1.9713454e-03 -3.4298959e-03
  2.8510079e-03  2.6497602e-03 -9.3013260e-04 -1.4050220e-03
  2.2440784e-03 -1.0683760e-03  2.5564840e-03 -5.2929329e-04
  1.2672313e-03 -2.6040081e-04 -2.2549656e-03 -2.6724483e-04
0216_1
  1.0000000e+00 -6.5630192e-17  8.0703219e-17  5.7120376e-01
 -1.7597100e-02  9.5565924e-02  5.5368273e-02  5.7684199e-02
  3.7880691e-02 -8.0771668e-03  1.2303086e-02  7.0623943e-02
 -1.4703614e-02  5.5721565e-02 -2.2639272e-02 -7.5357475e-03
  1.6728718e-02 -1.8736047e-03  6.3761583e-03  1.6614044e-02
 -7.9281613e-04  3.9116464e-04 -2.4480919e-02 -2.9953974e-02
 -7.7870452e-04  6.6301913e-04 -2.0536167e-02  1.1354194e-02
  1.0330645e-02 -1.0093618e-02  2.8015036e-03  8.9017762e-03
 -6.5108016e-03 -4.8570824e-03  8.2540969e-03 -5.7730461e-03
  3.2268027e-03 -2.8533052e-03  5.6408334e-03  3.2732552e-03
 -2.8356546e-03 -8.7630061e-04  7.8950123e-03 -1.0930392e-02
 -4.2158129e-03  3.3920432e-03 -5.1095345e-03  1.2365804e-03
  3.5657853e-03  6.7408263e-03  1.5775613e-03  2.1990179e-03
 -1.1293110e-03  7.1119710e-04 -2.4933801e-05  8.7069200e-04
  3.1261777e-03  3.5055042e-03 -1.7136949e-03  2.1444141e-03
  5.7217946e-04 -2.3137791e-03  1.6072696e-03 -2.0077036e-03
 -1.0889843e-03 -2.7243068e-03 -5.4841921e-03 -1.2148017e-03
 -1.7217063e-03  2.5804366e-04 -7.0597344e-04  1.7249568e-03
 -1.3527205e-04 -2.7411103e-03  7.9869199e-04  2.3775579e-04
 -1.4668630e-03  6.9461638e-04  7.9739771e-04 -1.1010949e-03
0217_1
  1.0000000e+00  4.4398962e-17 -4.0919335e-17  5.9875493e-01
 -1.5584322e-02  1.2853256e-01  1.7940694e-02  4.3313392e-02
  3.0960371e-02 -1.1110886e-02  4.1039255e-03  1.0125725e-01
 -1.2761272e-02  5.0626130e-02 -8.0539824e-03 -3.2651909e-02
 -5.3435114e-04  5.4641598e-03 -2.8772668e-02  1.0090119e-02
  1.7140357e-02  3.7827580e-03 -3.9782067e-03 -4.2247554e-03
 -7.9106378e-03 -4.6344526e-03 -8.7197081e-03 -2.4135873e-02
  1.5303385e-02  2.2318752e-03 -2.4557922e-02  1.4988041e-02
  7.3696251e-03 -4.9982035e-03  1.9357995e-02  1.2089483e-02
  2.6079922e-03 -1.0943087e-02  8.7290715e-03 -4.1369001e-03
 -3.3450343e-03  8.5875605e-04  1.2383318e-04  7.1414907e-04
 -5.0680541e-03 -3.0204494e-03  6.7468308e-03  2.3666995e-03
 -4.4869571e-03  3.6346138e-03 -5.0606150e-03 -4.2474577e-03
 -5.1515924e-03  3.3225902e-03 -2.0080454e-03  5.4404430e-03
  1.7548519e-03  2.5656827e-03  2.8874931e-03  8.6937536e-04
 -2.0942795e-04  3.0268029e-04  1.8653089e-03 -6.5498229e-03
  1.4114867e-03 -1.3627035e-03 -3.7253053e-03 -2.9555267e-03
  1.8142803e-03  1.2360357e-03 -2.1254465e-03 -7.6462406e-04
  2.3996739e-03 -2.2598126e-03  6.3761836e-04  2.2546376e-03
  1.2703329e-03 -3.6843423e-04  7.4706850e-04  8.0597992e-04
0218_1
  1.0000000e+00 -3.6828998e-17  5.4114036e-17  5.7103333e-01
  1.1612462e-01  2.5054624e-01 -1.1400229e-01  1.8269998e-01
 -4.9947120e-04 -1.0814792e-01  1.1472788e-01  5.1754332e-02
 -2.8145838e-02  5.6321962e-02 -1.1734134e-01 -8.8311740e-02
 -2.4431621e-02  1.9532346e-03 -1.8889736e-02  4.8276540e-02
 -2.8351922e-03  4.8253829e-03  1.9664260e-02 -1.9193083e-02
 -7.3333970e-03  9.5504337e-03 -9.0142157e-03 -1.5093747e-02
 -1.4926515e-02  2.2615428e-03  1.8351223e-02  6.6853346e-03
  5.1255976e-04  2.1112127e-02 -3.4960186e-03 -1.4560441e-02
 -3.0249619e-03  9.3552154e-03 -2.6566796e-03 -7.2206594e-04
  1.3247731e-03  8.0177778e-03 -8.2654301e-03  7.8769566e-04
  2.8137750e-03  1.0450689e-02 -1.0985187e-03 -6.8827996e-03
  8.8643338e-04  1.9745351e-03 -8.8112430e-03 -9.5250731e-04
  6.4092210e-03  6.8211933e-03  1.0301863e-03  2.8204014e-03
  2.2762074e-03  2.8707375e-03  2.0312866e-03 -4.3740868e-03
  6.5907730e-03  2.2884268e-04 -4.2937540e-03  5.0332935e-03
  1.0488347e-03  2.4738505e-03  4.3984228e-03  1.9056071e-03
  4.1485290e-03 -5.1066004e-04 -5.9046125e-04 -1.8798283e-04
  3.6376775e-03 -1.8578413e-03 -7.2056113e-04  4.7245611e-04
 -5.8215242e-04 -1.4719031e-03  2.2189944e-03 -2.2606251e-03
0219_1
  1.0000000e+00 -3.7656770e-17  4.8360388e-17  5.5649859e-01
  3.9931185e-02  1.9828096e-01 -7.9648596e-02  9.5204615e-02
  6.6007372e-02 -3.8650471e-02  9.1074649e-02  1.5945595e-01
 -1.9065948e-02  1.5443412e-02 -6.0933723e-03 -7.2406149e-02
 -2.4690497e-02  1.0994444e-02 -4.6902320e-02  1.4435579e-02
  2.5309982e-03  1.5000023e-04 -3.4209130e-03  2.1684074e-02
 -5.7875032e-03  7.4537773e-03  9.1704205e-03 -2.2252303e-02
  4.5310017e-03 -1.2420347e-02 -7.3256952e-03 -2.7837312e-03
 -1.8919666e-03  1.5812395e-03  1.2615845e-03 -5.5610627e-03
  3.3954543e-04  3.6795029e-04  7.3000202e-03 -2.3668607e-03
  7.2583360e-03 -1.4350247e-04 -4.0025310e-03 -3.1752320e-03
 -9.5517652e-04  9.8118316e-04  3.4210929e-04  4.2662878e-03
  2.2554617e-03 -1.1942572e-03  2.9054215e-03  5.3942173e-03
 -1.3394808e-04  1.9179074e-03 -6.7280804e-04 -3.3538061e-03
 -9.3907498e-04 -2.2824696e-03 -3.0006444e-03  3.7058692e-03
 -6.8811203e-04 -3.1618576e-04 -2.9070475e-04  1.4304490e-03
 -1.0887618e-03  1.7893900e-04  1.0813030e-03 -2.6843415e-03
  1.1097227e-03 -3.1582380e-03 -3.2365270e-03  4.5153159e-04
 -1.8348468e-03  4.9437672e-04  2.1241261e-03  3.1724549e-04
  1.2606162e-03 -3.4224647e-04  1.9544241e-03 -1.3239829e-03
0220_1
  1.0000000e+00  4.2540333e-17 -6.7623334e-17  6.4268026e-01
 -5.1079237e-02  7.8669263e-02  8.2372534e-02  6.2613747e-02
  3.8817850e-02 -1.4635799e-02 -2.8830929e-02  2.2604790e-02
 -4.0300691e-02  4.5971426e-02 -2.6991800e-02 -7.0998232e-03
  6.8266490e-03  9.3524134e-03  5.6601436e-03  9.3484236e-03
 -4.0962282e-03  2.0773290e-02  2.2280029e-03 -2.4682850e-02
 -3.3663441e-03  7.8275967e-03 -1.2465018e-04 -3.7397913e-03
  7.1164335e-03  1.7703710e-02 -3.5630637e-03 -7.4404203e-03
  3.9770559e-03  1.3040096e-03 -2.2197379e-03 -3.0307273e-03
  7.3808550e-03  1.5777088e-03 -9.4559511e-03 -2.8010080e-03
  1.3216694e-03 -2.6054679e-03 -2.0359571e-03  3.6388549e-04
  5.4734612e-03 -3.0181209e-03 -5.2303166e-04  4.0485762e-04
 -8.9813629e-04 -1.2745569e-03  4.0030053e-03 -3.3261967e-03
  7.8039258e-04  2.1265625e-04 -1.6833587e-04  1.2439048e-04
 -1.3066267e-03  4.0584748e-03  1.9511216e-03 -1.0101947e-03
 -5.0683133e-04  1.3750080e-03 -1.8292000e-03 -2.8009931e-04
 -1.2773294e-03  3.7859018e-03 -3.4210165e-03 -9.6694795e-04
  1.3386361e-05  8.7582252e-04 -2.3595972e-03  1.1947526e-03
  1.8224637e-03  9.7854903e-04 -1.1162207e-03 -8.9500488e-04
  5.8688949e-04 -1.2645599e-03  3.3739826e-04  1.1210413e-04
0222_1
  1.0000000e+00 -2.1908744e-17  3.2735192e-17  6.6357217e-01
  6.4169947e-02  1.5202952e-01  4.3854705e-03  3.8094854e-02
  1.2706836e-02 -4.8330467e-02  4.9997254e-02  7.2773516e-02
 -1.1629764e-02  4.7514444e-02 -5.4154638e-02 -6.7162188e-02
  8.5196514e-05  2.3262620e-02 -3.7661596e-02  2.4813117e-02
  2.3403825e-02 -1.0691067e-02  7.6158757e-03 -4.9994963e-03
 -4.3788469e-03  9.8314994e-03 -2.5504156e-02 -3.0933610e-02
  1.4049331e-02 -6.3995677e-03 -1.3571253e-02  2.5089688e-02
  5.8457261e-03  1.7376834e-03  5.9420546e-03 -1.5338699e-03
  3.1184139e-03 -4.2558478e-03 -6.5603733e-03  2.5444003e-03
  1.6478946e-03 -4.1525040e-03 -3.3012048e-03  1.3406330e-02
 -1.0349308e-03  1.8615298e-03  3.5429658e-03 -1.9128650e-03
  2.8136566e-03 -6.3876705e-03 -6.1359859e-03  5.0438561e-03
 -1.3494597e-03 -1.7512758e-03  1.1779927e-03  3.1478524e-03
  4.7714371e-04 -1.0973253e-03  3.1941352e-03  7.6949559e-05
  2.6940688e-03 -3.4970839e-03 -9.4310199e-04  1.9102717e-03
 -2.7716427e-03  7.1956681e-04  4.8447811e-03  1.9945941e-03
  8.4839298e-04  1.3266733e-04  2.9218557e-03  9.0910601e-04
 -1.3252633e-03  1.0505665e-03  6.5778334e-04 -7.0989651e-04
 -2.3077067e-03  8.9263301e-04  1.2210060e-03  1.2414922e-03
0224_1
  1.0000000e+00  3.2041976e-18 -6.2160107e-18  5.8553592e-01
  5.3535268e-03  6.9303198e-02  6.1964301e-02 -5.1523045e-03
  4.0228616e-02 -1.9584405e-02 -2.5386805e-02  7.6935990e-02
 -7.4687256e-03  3.5570079e-02 -6.0227679e-05 -2.1624270e-03
  4.0316019e-03 -1.2341602e-03 -5.7186102e-03 -4.5128728e-03
  1.0232186e-02  7.1019596e-03 -2.5894484e-02 -4.1641201e-03
  2.0099113e-03 -1.7277839e-03  8.6475468e-03  2.6185250e-04
  1.2079728e-02 -1.0995301e-03 -8.1073896e-03 -1.2143822e-02
  5.8197780e-03  1.5190988e-03 -6.7770051e-03 -3.7909511e-05
  9.9755893e-03 -4.5363403e-03  1.6748984e-03  1.0819349e-02
  2.7375997e-03 -2.0896344e-04  3.7673191e-03 -1.4556367e-03
  8.2085323e-04 -1.5048482e-03 -1.2625701e-03  7.4785342e-03
  1.5011627e-03  5.5293974e-04  2.7672771e-03  5.3624262e-03
 -4.4770628e-03 -1.3823833e-03  4.9034193e-03  1.5962186e-04
 -1.5477982e-03  2.2977497e-03 -3.1582915e-03 -1.8288586e-03
 -1.2888784e-03  9.5460050e-04 -3.2168619e-04 -9.1836538e-05
 -7.8335972e-04 -1.3550333e-03 -1.0143125e-03 -6.1004646e-04
 -9.9418396e-04  2.1924182e-03 -5.6324419e-04 -2.1495521e-03
  1.7939324e-03 -4.4347556e-04 -1.2967922e-04  8.7830816e-04
  9.2466762e-04  3.4225670e-06  1.1713047e-03 -6.3530343e-04
0225_1
  1.0000000e+00  5.7840024e-17 -8.9680529e-17  5.1878010e-01
 -7.1141761e-03  1.9138175e-01 -7.0232595e-02  5.6589070e-02
  7.1667463e-02 -1.7067568e-02  3.2387913e-02  1.4416279e-01
 -1.6684811e-02  2.3600140e-02  2.2341902e-02 -7.0383633e-02
 -2.7424888e-02 -5.2250790e-04 -4.8226975e-02 -2.2267997e-02
 -7.9288957e-03  1.4589460e-02 -2.3286285e-02  1.7989385e-02
 -1.3963532e-02  1.2519350e-02  2.2398003e-02 -2.4524483e-03
  6.6179634e-03 -3.4418499e-03 -9.1570667e-04 -4.5209181e-03
 -1.4932137e-02 -1.4618656e-03  7.9056522e-03 -1.6996675e-03
 -1.2649194e-02  4.5684790e-03  3.4100280e-03  8.7373332e-04
  1.0507509e-04  1.2135908e-02  1.7986177e-03 -3.3241181e-03
 -3.7989133e-03 -2.2987528e-03  2.6255435e-03 -3.6811983e-03
 -2.9030609e-03  5.8199280e-03 -3.5046181e-03 -4.8069959e-03
 -1.3100265e-03  4.9748193e-03  1.8844610e-03 -3.6076606e-03
  2.9819690e-03  1.7477343e-03 -1.4572451e-03 -3.7694141e-03
 -5.4959732e-05  3.0961337e-03 -1.5129956e-03 -3.5099079e-03
  1.2490423e-03  1.4556075e-03 -2.6909154e-03  2.8306597e-03
  2.8155243e-03  3.0335540e-03  4.9563056e-04  1.3488646e-03
  7.2890600e-04 -6.9262122e-04 -3.3563506e-04  1.0172308e-03
  2.1712292e-03  9.1538897e-04 -1.6905569e-03  1.3436918e-03
0226_1
  1.0000000e+00  4.5690027e-17 -9.2234315e-17  4.4569716e-01
 -1.5334273e-02  5.6890912e-02  1.3032845e-02  5.1138565e-02
  4.1670243e-02 -3.4051780e-02  2.8263054e-02  8.6502131e-02
 -2.7511651e-02  1.4493221e-02 -1.4286082e-02 -2.3185717e-02
 -1.0410316e-03 -1.5226024e-02 -7.5558836e-04  4.2687851e-02
 -3.9389128e-03 -1.3373440e-02  1.3106436e-02 -1.5147002e-02
 -1.3200993e-02 -1.1282458e-02 -6.8828974e-03 -3.8259411e-04
  4.4845086e-03 -8.1282400e-03  1.4063572e-03  7.9634658e-03
 -7.9429202e-03 -6.1182705e-03  7.7192962e-03 -4.5397506e-03
  1.4403883e-03 -2.8460957e-03 -6.8846570e-03  4.6599592e-03
 -2.0436814e-03  1.7739699e-03  6.2588004e-03  3.8027947e-03
  1.3344460e-03 -3.9307793e-03  9.3359977e-04 -2.9916088e-03
 -2.2506776e-03  1.2344135e-03 -4.2497540e-03 -3.5347677e-03
  1.4195139e-04 -2.2440332e-03 -8.7615280e-04 -3.7407104e-04
  8.2243229e-04 -1.1116795e-03 -4.2999299e-03 -4.7962934e-03
 -5.6280778e-04 -1.9837101e-03 -2.6790777e-03  1.2549171e-03
  3.1216093e-03 -6.2999527e-04  4.2821649e-05  1.2335240e-03
  1.6227645e-03 -1.3572690e-03  3.0177406e-03 -5.5203165e-04
  2.0936419e-03 -9.4752941e-04  5.8619415e-04  1.3211357e-04
  1.2550200e-03  2.1226231e-03  3.0358702e-03 -8.1074639e-04
0227_1
  1.0000000e+00  4.6306209e-17 -7.3417791e-17  3.1586245e-01
 -4.9155775e-02  7.2876016e-02 -3.8340421e-02  1.3224992e-01
  4.7195932e-02 -4.8714133e-02  7.6439026e-02  6.2530312e-02
 -5.0722113e-02  2.7880436e-03 -2.7578159e-02 -3.7682929e-02
 -6.1702519e-03 -1.6186246e-02  1.5978953e-02  4.2544287e-02
 -4.9667496e-03 -1.0730933e-03  2.0938216e-02 -1.8079600e-02
 -4.9998260e-03 -1.3235499e-02  9.6060798e-03  1.8928067e-03
 -2.6867487e-03  4.4355059e-03 -2.8055132e-03  1.7868060e-03
 -1.5041228e-03  2.3116039e-03  1.0261398e-02  8.6520585e-03
 -5.0745956e-04 -2.7912376e-03 -6.9280813e-03 -3.8770532e-03
 -1.1841932e-02  2.6705301e-03 -2.2191768e-03  6.8343017e-03
 -2.8471855e-03 -2.0819189e-04 -2.1056248e-03  2.8458540e-04
 -8.5682494e-03 -7.2842434e-04  4.6260328e-04  1.9271682e-03
 -6.2588079e-03 -3.1708127e-03  1.3226536e-03  1.6159248e-03
 -5.3087760e-03  1.1856710e-03  2.7111267e-03  1.8016909e-03
 -2.3750569e-03 -4.8962569e-03  2.0684383e-03 -5.6576240e-04
 -2.2967880e-03 -1.3426636e-03 -2.9956918e-03 -2.9187748e-04
  6.5871734e-04 -4.2992319e-03 -6.7684457e-04 -6.4509402e-04
  3.2282859e-03 -2.8098830e-03 -4.7378991e-03 -2.8255215e-03
  3.9360757e-03 -4.0271779e-03 -2.0373987e-03 -1.0908199e-03
0228_1
  1.0000000e+00 -5.5150586e-17  1.1350853e-16  4.4546234e-01
 -6.0482772e-02  6.6296927e-02 -4.7213055e-02  9.0518734e-02
  3.5751400e-02 -1.3056219e-02  1.5475369e-02  7.7289739e-02
 -4.6384936e-02  3.2517461e-02 -3.5030746e-02 -2.5484064e-02
  4.6093139e-03  1.2824180e-02  1.6228703e-02  3.1244404e-02
 -6.0900600e-03  1.0232296e-02  1.8972975e-02 -4.1958965e-02
 -5.8373274e-03  1.4409262e-02 -2.8761514e-03 -1.6035495e-02
  2.5896317e-03  1.4944260e-02 -6.2198486e-03 -7.2322271e-03
 -3.6574926e-03  1.4402073e-02 -1.3632583e-03 -3.5110322e-04
  7.9894298e-05  1.1093769e-02 -1.1472072e-02  3.8284347e-03
  5.2444821e-04  1.1599951e-02 -7.0097086e-04  7.8819647e-03
  3.5307555e-03 -5.3686160e-04  7.0476654e-04 -2.3575767e-03
  1.1884032e-03  1.5094204e-03 -3.3439228e-03 -4.4252571e-03
  3.6460087e-03 -4.4768589e-03  2.3176702e-03 -2.3753222e-03
  2.3033600e-03 -2.7841335e-03 -6.9836107e-05 -6.7147299e-03
  9.9154368e-05 -2.3931668e-03 -3.9970255e-04 -1.0111181e-03
  1.9076958e-03  9.4976692e-04 -6.8625234e-05  1.1658117e-03
  2.2721858e-04  9.3800237e-05  1.3103250e-03  5.5382104e-04
  4.8070594e-04  7.3646465e-04 -1.8953892e-03  2.2601384e-03
  2.9149615e-04  2.2795580e-04  1.7307722e-03  7.9572128e-04
0231_1
  1.0000000e+00  2.4002594e-17 -3.3234361e-17  5.5309307e-01
 -4.6524900e-02  1.1546651e-01  5.3995289e-02  2.5884436e-02
 -2.3334129e-03  1.7963480e-02 -2.3182463e-02  4.5697449e-02
 -3.7938750e-03  8.6181059e-02 -8.2824791e-03  3.5982409e-03
 -2.5227622e-03  4.6696660e-03  8.9860869e-03 -3.7459612e-02
  1.4223439e-02  4.1444854e-02 -4.7638142e-02 -2.1132207e-02
  1.8277013e-02 -5.2752142e-03 -4.0453932e-03 -4.7996923e-03
  1.0343237e-02  2.5396770e-03 -1.6801143e-02  8.7033645e-03
  9.3880238e-03 -7.2252644e-03  1.7330315e-02 -1.3230276e-03
 -5.2317603e-03 -6.5461443e-03 -6.5123070e-03 -3.6071485e-03
  2.6831600e-04  1.1357845e-03  6.9832568e-05 -1.0333506e-03
 -1.0051086e-02 -4.4272316e-03 -7.4006889e-03  1.3874575e-03
 -1.2204470e-03  5.9671684e-03 -3.2017318e-03  2.5264841e-03
 -3.5124434e-03 -1.4914989e-03 -2.9143533e-03 -1.5215700e-03
  2.9299273e-03  2.0442389e-03 -4.3842863e-03  1.7258659e-03
  1.2222383e-03 -2.3097988e-03  5.9460477e-04 -5.4909519e-04
  2.5326687e-03 -4.2910559e-04  3.6347497e-04  2.1785413e-03
  3.4613989e-03  6.9636500e-05  3.1545124e-03 -1.6969026e-03
  1.5519099e-03 -1.2710163e-03  1.6988713e-04  6.7412758e-04
  2.4259814e-03  8.3739278e-04 -8.6319261e-05  4.2711025e-04
0234_1
  1.0000000e+00 -5.7255181e-17  6.9402240e-17  4.3329807e-01
 -5.2445013e-02  1.0710733e-01  3.5419294e-02  4.6079302e-02
  1.4410721e-02 -1.4587963e-02  7.2281252e-02  3.8802200e-02
 -2.8268697e-02  3.8378751e-02 -3.0560015e-02 -2.4120536e-02
 -1.6075842e-03 -2.4413221e-02  4.1372989e-02  1.4275239e-02
 -2.5257106e-02 -1.0534543e-02 -2.0430593e-02 -2.5750103e-02
 -5.1461526e-03  4.8588516e-03  1.5738698e-02  1.7604136e-02
  3.0258720e-03 -7.2303711e-03  1.3603593e-02 -1.4834855e-02
  5.9204368e-03  9.6321656e-03 -2.4656411e-03 -1.4195896e-02
  1.2839701e-02  1.7522878e-03 -3.2477776e-03 -5.0099633e-03
  1.2621043e-02  6.9240746e-03 -9.8603901e-03 -6.7715240e-03
  7.4214153e-03  7.1005958e-03 -3.0704857e-03  7.3630488e-03
  1.1279343e-02  7.3088530e-03  8.2475708e-03  2.4595293e-03
 -1.0791451e-03  6.3436991e-03  6.1015819e-03 -7.8591980e-03
 -4.5298170e-04  1.1376406e-02  1.3506758e-03 -6.7797471e-04
 -1.4399499e-03  1.0927147e-02  1.5644091e-03 -5.9264524e-03
 -1.0372912e-03  8.2854724e-03 -3.0797861e-03  2.5470518e-03
  9.2507962e-04  4.0178447e-03  1.7215153e-03  4.0829079e-04
 -3.2663337e-03 -9.4042203e-04 -7.8220695e-04 -1.1684924e-03
 -3.6604370e-03 -2.6500295e-04 -1.7754671e-03  1.0870258e-03
0243_1
  1.0000000e+00 -9.9319621e-18 -2.5372014e-17  3.1237760e-01
  5.5734359e-02  9.7901923e-02 -6.8646043e-02  1.1910494e-01
  5.5127714e-02 -4.1642780e-02  9.2469050e-02  9.9803790e-02
 -1.8602324e-04  3.8554143e-02 -4.7994065e-02 -2.5200238e-02
  2.4997004e-03 -1.1474293e-02  1.1212584e-02  5.9730130e-02
 -6.1247155e-03  7.7046740e-03 -2.0650279e-05 -1.4137188e-02
 -3.2785780e-03  1.3901932e-04 -8.9915684e-03  2.0414873e-03
 -8.0978430e-03 -5.0567494e-03 -4.3777619e-03  4.6916192e-03
  5.6461184e-04  7.7318812e-03  2.3367661e-03 -8.4658802e-03
 -1.9805997e-03 -1.1045043e-02 -4.4304057e-03 -2.5756983e-03
 -2.2249665e-03  4.9313590e-03 -8.0173671e-04 -2.8500346e-03
  1.8742324e-03 -2.7076306e-03  2.7158752e-03 -2.3572590e-03
  2.0990186e-03 -2.2969644e-03 -1.3079339e-03 -1.8763401e-03
 -2.5458685e-03  9.9867161e-04  2.1963066e-03 -8.0722186e-04
  4.2031899e-03  2.7451702e-04  3.3538186e-04  1.4254785e-03
 -5.9003153e-04 -6.9372152e-04  1.3308315e-03 -8.7887917e-04
 -5.5609115e-04  1.1199668e-03  3.3684138e-04  2.1891842e-03
  1.8736822e-03  1.4311845e-03 -3.0080875e-04 -1.1913275e-05
 -1.3725101e-03 -7.4830503e-04  7.1970890e-04  1.5611920e-03
  6.3260429e-06  1.4189760e-03 -1.3630565e-03 -2.7832334e-04
0252_1
  1.0000000e+00 -1.3844140e-17  5.0907154e-17  2.5093950e-01
 -2.4686847e-02  1.0534122e-01 -1.1961883e-01  7.1648253e-02
  6.0286103e-02 -3.5972229e-02  6.5193886e-02  1.1544725e-01
 -2.2714685e-02 -5.4994224e-03 -2.1590458e-02 -3.5395073e-02
 -1.8115660e-02 -2.7869667e-02  1.3922608e-02  3.2303424e-02
 -9.9656073e-03  4.5945473e-03  2.1844725e-03 -1.0220096e-02
  1.2170975e-02 -1.2533421e-02  1.8730507e-02  2.7226172e-03
 -9.6815410e-03 -1.9786476e-02  4.7085196e-03 -9.5760825e-03
 -6.6443622e-03  1.0880144e-02 -6.6226943e-04 -5.3524040e-03
  2.5468179e-03 -1.1979994e-04 -1.4518814e-03  6.5133212e-03
  2.2424545e-03  2.5637303e-03  4.5635979e-03 -4.3462045e-03
 -5.4476792e-03 -5.2037774e-03 -4.4892407e-03 -5.9777579e-03
 -3.1320341e-03  2.6772341e-03 -6.4095057e-03 -4.2755479e-04
  5.5104530e-04  8.5877298e-04 -4.0659502e-04 -1.6976162e-03
  6.7642344e-03 -6.1518319e-03 -9.5335649e-04 -1.5121101e-03
 -1.5196961e-03 -5.5321827e-03 -8.1220694e-04 -5.5331690e-03
  4.6056551e-03  1.8091870e-04 -2.8488982e-03 -4.4980621e-05
  7.1053137e-03 -1.8427980e-03  1.8526826e-04 -1.4147255e-03
  5.1266775e-03 -1.5830873e-03  1.3757671e-03 -1.6438097e-03
  4.1085677e-03 -1.0968563e-04 -1.2553793e-03 -2.1555427e-03
