# Supplementary material for: New Data Indicate Larger Decline in Morphological Diversity in Split-Footed Lacewing Larvae than Previously Estimated
Source: Insects. 2025 Jan 27;16(2):125. doi: 10.3390/insects16020125 (PMC11855922; doi:10.3390/insects16020125)
Supplement: Supplementary file 1 [file insects-16-00125-s001.zip › insects-3012998-supplementary/Suppl Files Analysis Nymphidae/07/07.ods]

## Sheet: Tabelle1
DATA_NAME	PC1	PC2	PC3	PC4	PC5	PC6
0227_1	-4,89E-002	-1,95E-002	-9,84E-002	1,07E-002	3,60E-003	2,39E-002	1
0228_1	-7,37E-002	-2,24E-002	-5,52E-002	4,54E-002	-3,91E-002	2,58E-002	1
0231_1	-1,23E-001	2,34E-002	8,16E-002	5,76E-002	7,57E-003	-2,48E-002	1
0234_1	-8,31E-002	3,05E-002	-3,62E-002	4,43E-002	7,44E-002	1,27E-002	1
0243_1	2,76E-002	2,17E-002	-6,91E-002	-2,18E-002	-5,89E-003	-5,74E-002	1
0252_1	2,13E-002	-6,70E-002	-9,49E-002	3,12E-002	-8,40E-003	-2,42E-002	1
0226_1	-9,30E-002	-1,90E-003	-4,50E-002	-1,96E-002	-1,55E-002	-9,71E-004	2
0201_1	-1,21E-001	4,50E-005	-3,16E-002	-3,47E-002	9,45E-003	3,05E-002	4
0202_1	5,59E-002	1,10E-001	-1,97E-002	4,73E-002	-3,09E-003	-2,23E-002	4
0203_1	1,80E-001	-8,04E-002	3,16E-002	1,86E-002	-1,62E-002	2,82E-002	4
0204_1	4,66E-002	-6,17E-002	9,93E-003	-1,29E-002	1,18E-002	-1,27E-002	4
0206_1	-5,43E-004	-6,25E-002	1,69E-002	-4,43E-002	2,76E-003	-5,13E-003	4
0207_1	1,08E-001	-1,02E-001	4,13E-002	3,22E-002	-1,59E-002	5,08E-003	4
0208_1	-5,83E-002	-4,73E-002	-2,38E-002	-4,79E-002	1,07E-002	-2,41E-003	4
0209_1	-5,06E-004	2,16E-003	4,35E-003	-4,69E-002	5,84E-003	2,72E-003	4
0210_1	8,76E-002	-1,06E-001	3,07E-002	2,46E-002	2,88E-002	-1,19E-002	4
0211_1	7,94E-002	1,27E-001	7,09E-003	4,34E-003	-9,01E-003	1,55E-002	4
0212_1	1,39E-002	-9,82E-002	-7,52E-003	1,32E-002	-2,82E-002	-1,01E-003	4
0213_1	1,11E-001	1,46E-001	1,04E-002	1,38E-002	1,03E-002	-9,36E-005	4
0214_1	8,71E-002	5,50E-002	2,49E-002	-3,07E-002	1,31E-002	2,72E-002	4
0215_1	-1,20E-001	3,04E-002	4,35E-002	2,05E-002	-2,07E-002	-1,64E-002	4
0216_1	-1,08E-001	3,02E-002	2,43E-002	-9,64E-004	1,60E-002	-1,45E-002	4
0217_1	-6,32E-002	1,37E-003	4,81E-002	-3,55E-003	-9,73E-003	-1,26E-003	4
0218_1	2,06E-001	9,95E-002	-2,71E-002	-3,75E-003	-1,21E-002	9,40E-003	4
0219_1	9,21E-002	-3,48E-002	1,87E-003	-3,58E-002	2,52E-002	-6,84E-003	4
0220_1	-1,53E-001	2,60E-002	2,84E-002	5,07E-003	-1,00E-002	4,62E-002	4
0222_1	1,74E-002	7,29E-002	2,80E-002	-4,42E-002	-2,15E-002	-1,03E-002	4
0224_1	-1,28E-001	1,26E-002	3,69E-002	-2,34E-002	-2,04E-002	-1,94E-002	4
0225_1	4,11E-002	-8,54E-002	3,88E-002	1,90E-003	1,62E-002	4,47E-003	4
