# Supplementary material for: New Data Indicate Larger Decline in Morphological Diversity in Split-Footed Lacewing Larvae than Previously Estimated
Source: Insects. 2025 Jan 27;16(2):125. doi: 10.3390/insects16020125 (PMC11855922; doi:10.3390/insects16020125)
Supplement: Supplementary file 1 [file insects-16-00125-s001.zip › insects-3012998-supplementary/Suppl Files Analysis Nymphidae/07/07.pcc]

6 20
Prin1
-2StD
  1.000000e+000  2.094752e-018 -7.844208e-018  5.027964e-001
 -6.308887e-002  2.775238e-002  8.223040e-002  8.096773e-002
  4.253797e-002  8.405241e-003 -1.309891e-002  9.177377e-002
 -2.368438e-002  3.269160e-002 -3.018432e-003 -4.345412e-002
  8.685696e-003 -3.217622e-003  1.155700e-002  1.802667e-002
  5.071654e-004  9.248329e-003 -1.267660e-002 -1.001540e-002
  1.178586e-003 -8.084704e-003 -4.547082e-003 -8.051244e-003
  8.472861e-003  1.617412e-003 -8.299548e-003  7.871047e-004
  1.125955e-003 -5.103434e-003  6.830635e-003 -5.069986e-003
  5.702504e-003 -2.392397e-003 -3.353485e-003  2.809588e-003
 -6.142832e-004 -9.633463e-004  4.300119e-003 -4.443565e-004
 -6.123012e-004 -2.172667e-003 -1.472525e-003 -3.933133e-005
 -1.456049e-005  2.662259e-003  7.637309e-005  9.548894e-004
 -2.078282e-003 -1.557240e-003  3.968440e-005 -7.159197e-004
  7.655006e-004  2.933595e-003 -8.864320e-004 -4.488584e-004
  1.083323e-004 -5.603975e-004  4.808545e-004 -6.696558e-004
  7.648522e-004  3.239012e-005 -2.438172e-003  3.133170e-004
  7.367834e-004  2.878924e-004  4.795016e-004 -2.058818e-004
  9.684812e-004 -1.373756e-003 -7.053725e-004  4.426761e-005
  3.753705e-004 -6.230953e-004  4.712141e-005 -1.870716e-004
MEAN
  1.000000e+000  2.094752e-018 -7.844208e-018  5.027964e-001
  5.425864e-003  1.428001e-001 -3.103465e-002  8.096773e-002
  4.071140e-002 -3.459803e-002  4.293449e-002  9.177377e-002
 -2.133487e-002  3.764285e-002 -2.434722e-002 -4.345412e-002
 -8.347770e-003 -5.689058e-004 -1.367513e-002  1.802667e-002
  1.193432e-003  8.588215e-003 -2.475365e-003 -1.001540e-002
 -3.255360e-003  3.144682e-003 -1.369686e-003 -8.051244e-003
  5.269713e-003 -1.312634e-003 -2.342931e-003  7.871047e-004
  4.546842e-005  3.164680e-003  1.651320e-003 -5.069986e-003
  1.953300e-003 -1.117841e-003 -1.910880e-003  2.809588e-003
  1.342451e-003  2.127411e-003  7.433413e-004 -4.443565e-004
 -8.635812e-004 -5.302834e-004 -8.257576e-004 -3.933133e-005
  1.891287e-004  1.109436e-003 -1.511696e-003  9.548894e-004
 -9.035354e-004  8.140795e-004  6.862153e-004 -7.159197e-004
  5.684697e-004  3.615086e-004 -9.504198e-004 -4.488584e-004
 -2.433175e-005  2.897762e-004 -3.381876e-004 -6.696558e-004
  6.791351e-005  5.083494e-004 -2.342078e-004  3.133170e-004
  1.236404e-003  5.897637e-004 -1.866677e-006 -2.058818e-004
  5.848619e-004 -1.860826e-004  2.027452e-004  4.426761e-005
  7.068817e-004  1.603267e-004  3.248083e-005 -1.870716e-004
+2StD
  1.000000e+000  2.094752e-018 -7.844208e-018  5.027964e-001
  7.394059e-002  2.578478e-001 -1.442997e-001  8.096773e-002
  3.888483e-002 -7.760130e-002  9.896789e-002  9.177377e-002
 -1.898536e-002  4.259410e-002 -4.567601e-002 -4.345412e-002
 -2.538124e-002  2.079810e-003 -3.890726e-002  1.802667e-002
  1.879699e-003  7.928101e-003  7.725867e-003 -1.001540e-002
 -7.689306e-003  1.437407e-002  1.807710e-003 -8.051244e-003
  2.066565e-003 -4.242680e-003  3.613686e-003  7.871047e-004
 -1.035018e-003  1.143279e-002 -3.527995e-003 -5.069986e-003
 -1.795904e-003  1.567150e-004 -4.682753e-004  2.809588e-003
  3.299185e-003  5.218168e-003 -2.813437e-003 -4.443565e-004
 -1.114861e-003  1.112101e-003 -1.789905e-004 -3.933133e-005
  3.928179e-004 -4.433869e-004 -3.099765e-003  9.548894e-004
  2.712113e-004  3.185399e-003  1.332746e-003 -7.159197e-004
  3.714388e-004 -2.210578e-003 -1.014408e-003 -4.488584e-004
 -1.569958e-004  1.139950e-003 -1.157230e-003 -6.696558e-004
 -6.290251e-004  9.843087e-004  1.969756e-003  3.133170e-004
  1.736025e-003  8.916350e-004 -4.832349e-004 -2.058818e-004
  2.012426e-004  1.001591e-003  1.110863e-003  4.426761e-005
  1.038393e-003  9.437487e-004  1.784025e-005 -1.870716e-004
Prin2
-2StD
  1.000000e+000  2.094752e-018 -7.844208e-018  5.027964e-001
 -3.981087e-002  1.384315e-001 -9.158806e-002  8.096773e-002
  9.487737e-002 -1.014747e-002  2.007022e-002  9.177377e-002
 -1.826138e-002  1.851561e-003  4.814602e-002 -4.345412e-002
 -1.944463e-002 -1.526147e-002 -4.664615e-002  1.802667e-002
 -1.105222e-002  1.166769e-002 -1.447944e-002 -1.001540e-002
 -1.093197e-002  3.181617e-003  2.216217e-002 -8.051244e-003
  7.438166e-003 -2.888252e-003 -5.663015e-003  7.871047e-004
 -1.595327e-002 -1.462678e-003  9.397302e-003 -5.069986e-003
 -1.765529e-003  6.419353e-003 -1.797323e-003  2.809588e-003
  7.110408e-004  5.551412e-003  1.877461e-003 -4.443565e-004
 -2.861531e-003 -9.839372e-004 -2.167111e-003 -3.933133e-005
  1.570273e-003  5.735887e-003 -3.418916e-003  9.548894e-004
 -1.284965e-003  6.377777e-004  1.276203e-003 -7.159197e-004
  3.362978e-003  5.969445e-004 -1.447955e-003 -4.488584e-004
 -1.757437e-003 -1.076605e-003  4.899367e-005 -6.696558e-004
  1.679039e-004 -3.332722e-004 -2.087428e-003  3.133170e-004
  1.554691e-003  7.772972e-004  3.655888e-004 -2.058818e-004
  2.756468e-004 -1.316628e-003 -2.596840e-005  4.426761e-005
  1.686747e-003  6.830081e-004 -6.539606e-005 -1.870716e-004
MEAN
  1.000000e+000  2.094752e-018 -7.844208e-018  5.027964e-001
  5.425864e-003  1.428001e-001 -3.103465e-002  8.096773e-002
  4.071140e-002 -3.459803e-002  4.293449e-002  9.177377e-002
 -2.133487e-002  3.764285e-002 -2.434722e-002 -4.345412e-002
 -8.347770e-003 -5.689058e-004 -1.367513e-002  1.802667e-002
  1.193432e-003  8.588215e-003 -2.475365e-003 -1.001540e-002
 -3.255360e-003  3.144682e-003 -1.369686e-003 -8.051244e-003
  5.269713e-003 -1.312634e-003 -2.342931e-003  7.871047e-004
  4.546842e-005  3.164680e-003  1.651320e-003 -5.069986e-003
  1.953300e-003 -1.117841e-003 -1.910880e-003  2.809588e-003
  1.342451e-003  2.127411e-003  7.433413e-004 -4.443565e-004
 -8.635812e-004 -5.302834e-004 -8.257576e-004 -3.933133e-005
  1.891287e-004  1.109436e-003 -1.511696e-003  9.548894e-004
 -9.035354e-004  8.140795e-004  6.862153e-004 -7.159197e-004
  5.684697e-004  3.615086e-004 -9.504198e-004 -4.488584e-004
 -2.433175e-005  2.897762e-004 -3.381876e-004 -6.696558e-004
  6.791351e-005  5.083494e-004 -2.342078e-004  3.133170e-004
  1.236404e-003  5.897637e-004 -1.866677e-006 -2.058818e-004
  5.848619e-004 -1.860826e-004  2.027452e-004  4.426761e-005
  7.068817e-004  1.603267e-004  3.248083e-005 -1.870716e-004
+2StD
  1.000000e+000  2.094752e-018 -7.844208e-018  5.027964e-001
  5.066260e-002  1.471687e-001  2.951876e-002  8.096773e-002
 -1.345457e-002 -5.904859e-002  6.579876e-002  9.177377e-002
 -2.440836e-002  7.343414e-002 -9.684046e-002 -4.345412e-002
  2.749094e-003  1.412365e-002  1.929589e-002  1.802667e-002
  1.343908e-002  5.508740e-003  9.528710e-003 -1.001540e-002
  4.421248e-003  3.107747e-003 -2.490154e-002 -8.051244e-003
  3.101260e-003  2.629840e-004  9.771531e-004  7.871047e-004
  1.604421e-002  7.792038e-003 -6.094662e-003 -5.069986e-003
  5.672129e-003 -8.655035e-003 -2.024437e-003  2.809588e-003
  1.973861e-003 -1.296590e-003 -3.907788e-004 -4.443565e-004
  1.134368e-003 -7.662962e-005  5.155958e-004 -3.933133e-005
 -1.192016e-003 -3.517015e-003  3.955237e-004  9.548894e-004
 -5.221063e-004  9.903813e-004  9.622754e-005 -7.159197e-004
 -2.226039e-003  1.260727e-004 -4.528842e-004 -4.488584e-004
  1.708773e-003  1.656157e-003 -7.253689e-004 -6.696558e-004
 -3.207688e-005  1.349971e-003  1.619013e-003  3.133170e-004
  9.181173e-004  4.022302e-004 -3.693222e-004 -2.058818e-004
  8.940770e-004  9.444625e-004  4.314588e-004  4.426761e-005
 -2.729833e-004 -3.623547e-004  1.303577e-004 -1.870716e-004
Prin3
-2StD
  1.000000e+000  2.094752e-018 -7.844208e-018  5.027964e-001
 -4.359911e-003  9.741207e-002 -5.879226e-002  8.096773e-002
  4.732400e-002 -4.919084e-002  8.295865e-002  9.177377e-002
 -3.416807e-002  1.326782e-002 -4.534013e-002 -4.345412e-002
 -6.814305e-003 -1.310209e-002  9.837715e-003  1.802667e-002
 -8.928653e-003 -1.073603e-003  1.613447e-002 -1.001540e-002
 -2.891678e-003 -5.825495e-003  1.411312e-003 -8.051244e-003
 -6.899554e-003 -4.073603e-003  5.088160e-003  7.871047e-004
 -2.571015e-003  7.762486e-003 -1.356580e-003 -5.069986e-003
  1.841881e-003  2.488598e-004 -4.246235e-003  2.809588e-003
 -9.567115e-004  3.739112e-003  2.245602e-004 -4.443565e-004
  1.600707e-003  8.829690e-005 -6.252070e-004 -3.933133e-005
 -1.084902e-003  5.420085e-005 -1.058705e-003  9.548894e-004
  8.506847e-004  2.140262e-004  1.211416e-003 -7.159197e-004
  8.485885e-004 -9.432232e-004  5.548727e-004 -4.488584e-004
 -2.990572e-005 -1.137409e-003 -8.471335e-004 -6.696558e-004
  1.002915e-003  1.127896e-003 -3.709393e-004  3.133170e-004
  2.047118e-003 -1.403733e-003  2.026342e-004 -2.058818e-004
  1.105146e-003 -6.026031e-004 -9.629096e-004  4.426761e-005
  1.031872e-003 -8.586841e-004 -2.120946e-004 -1.870716e-004
MEAN
  1.000000e+000  2.094752e-018 -7.844208e-018  5.027964e-001
  5.425864e-003  1.428001e-001 -3.103465e-002  8.096773e-002
  4.071140e-002 -3.459803e-002  4.293449e-002  9.177377e-002
 -2.133487e-002  3.764285e-002 -2.434722e-002 -4.345412e-002
 -8.347770e-003 -5.689058e-004 -1.367513e-002  1.802667e-002
  1.193432e-003  8.588215e-003 -2.475365e-003 -1.001540e-002
 -3.255360e-003  3.144682e-003 -1.369686e-003 -8.051244e-003
  5.269713e-003 -1.312634e-003 -2.342931e-003  7.871047e-004
  4.546842e-005  3.164680e-003  1.651320e-003 -5.069986e-003
  1.953300e-003 -1.117841e-003 -1.910880e-003  2.809588e-003
  1.342451e-003  2.127411e-003  7.433413e-004 -4.443565e-004
 -8.635812e-004 -5.302834e-004 -8.257576e-004 -3.933133e-005
  1.891287e-004  1.109436e-003 -1.511696e-003  9.548894e-004
 -9.035354e-004  8.140795e-004  6.862153e-004 -7.159197e-004
  5.684697e-004  3.615086e-004 -9.504198e-004 -4.488584e-004
 -2.433175e-005  2.897762e-004 -3.381876e-004 -6.696558e-004
  6.791351e-005  5.083494e-004 -2.342078e-004  3.133170e-004
  1.236404e-003  5.897637e-004 -1.866677e-006 -2.058818e-004
  5.848619e-004 -1.860826e-004  2.027452e-004  4.426761e-005
  7.068817e-004  1.603267e-004  3.248083e-005 -1.870716e-004
+2StD
  1.000000e+000  2.094752e-018 -7.844208e-018  5.027964e-001
  1.521164e-002  1.881881e-001 -3.277037e-003  8.096773e-002
  3.409880e-002 -2.000522e-002  2.910328e-003  9.177377e-002
 -8.501668e-003  6.201788e-002 -3.354306e-003 -4.345412e-002
 -9.881235e-003  1.196428e-002 -3.718797e-002  1.802667e-002
  1.131552e-002  1.825003e-002 -2.108520e-002 -1.001540e-002
 -3.619042e-003  1.211486e-002 -4.150684e-003 -8.051244e-003
  1.743898e-002  1.448335e-003 -9.774022e-003  7.871047e-004
  2.661952e-003 -1.433126e-003  4.659220e-003 -5.069986e-003
  2.064719e-003 -2.484542e-003  4.244754e-004  2.809588e-003
  3.641613e-003  5.157097e-004  1.262122e-003 -4.443565e-004
 -3.327869e-003 -1.148864e-003 -1.026308e-003 -3.933133e-005
  1.463160e-003  2.164671e-003 -1.964687e-003  9.548894e-004
 -2.657755e-003  1.414133e-003  1.610146e-004 -7.159197e-004
  2.883509e-004  1.666240e-003 -2.455712e-003 -4.488584e-004
 -1.875778e-005  1.716961e-003  1.707583e-004 -6.696558e-004
 -8.670883e-004 -1.111967e-004 -9.747627e-005  3.133170e-004
  4.256903e-004  2.583260e-003 -2.063676e-004 -2.058818e-004
  6.457822e-005  2.304379e-004  1.368400e-003  4.426761e-005
  3.818915e-004  1.179338e-003  2.770562e-004 -1.870716e-004
Prin4
-2StD
  1.000000e+000  2.094752e-018 -7.844208e-018  5.027964e-001
  3.508780e-002  1.336748e-001 -1.006661e-002  8.096773e-002
  7.026383e-002 -4.026543e-002  5.437441e-002  9.177377e-002
 -2.089681e-002  2.393950e-002 -1.993012e-002 -4.345412e-002
 -7.610292e-003  5.801286e-003 -4.244455e-002  1.802667e-002
  5.313600e-003  6.726533e-003  8.461508e-003 -1.001540e-002
 -4.936895e-003 -2.985453e-003 -6.358161e-003 -8.051244e-003
  2.089363e-003 -2.953153e-003 -6.757671e-003  7.871047e-004
 -2.369536e-003  2.153707e-003  1.815022e-003 -5.069986e-003
  6.673889e-003 -7.327864e-004 -2.193017e-003  2.809588e-003
  1.719791e-004 -2.531000e-003  1.632850e-003 -4.443565e-004
  2.270554e-003  1.542928e-003 -7.993545e-005 -3.933133e-005
  1.407204e-003 -2.099905e-003 -1.573574e-003  9.548894e-004
 -5.232043e-004  1.594090e-004  6.231062e-004 -7.159197e-004
  1.430600e-004  3.795938e-006 -7.674056e-004 -4.488584e-004
  1.443167e-005 -1.522219e-003 -1.845674e-003 -6.696558e-004
 -1.473222e-003  3.734468e-004 -1.047877e-004  3.133170e-004
  9.838398e-004 -2.136446e-004 -6.112746e-004 -2.058818e-004
 -1.380584e-004 -3.124533e-004  1.922661e-004  4.426761e-005
  1.189291e-004  7.316981e-004  1.310264e-003 -1.870716e-004
MEAN
  1.000000e+000  2.094752e-018 -7.844208e-018  5.027964e-001
  5.425864e-003  1.428001e-001 -3.103465e-002  8.096773e-002
  4.071140e-002 -3.459803e-002  4.293449e-002  9.177377e-002
 -2.133487e-002  3.764285e-002 -2.434722e-002 -4.345412e-002
 -8.347770e-003 -5.689058e-004 -1.367513e-002  1.802667e-002
  1.193432e-003  8.588215e-003 -2.475365e-003 -1.001540e-002
 -3.255360e-003  3.144682e-003 -1.369686e-003 -8.051244e-003
  5.269713e-003 -1.312634e-003 -2.342931e-003  7.871047e-004
  4.546842e-005  3.164680e-003  1.651320e-003 -5.069986e-003
  1.953300e-003 -1.117841e-003 -1.910880e-003  2.809588e-003
  1.342451e-003  2.127411e-003  7.433413e-004 -4.443565e-004
 -8.635812e-004 -5.302834e-004 -8.257576e-004 -3.933133e-005
  1.891287e-004  1.109436e-003 -1.511696e-003  9.548894e-004
 -9.035354e-004  8.140795e-004  6.862153e-004 -7.159197e-004
  5.684697e-004  3.615086e-004 -9.504198e-004 -4.488584e-004
 -2.433175e-005  2.897762e-004 -3.381876e-004 -6.696558e-004
  6.791351e-005  5.083494e-004 -2.342078e-004  3.133170e-004
  1.236404e-003  5.897637e-004 -1.866677e-006 -2.058818e-004
  5.848619e-004 -1.860826e-004  2.027452e-004  4.426761e-005
  7.068817e-004  1.603267e-004  3.248083e-005 -1.870716e-004
+2StD
  1.000000e+000  2.094752e-018 -7.844208e-018  5.027964e-001
 -2.423607e-002  1.519254e-001 -5.200269e-002  8.096773e-002
  1.115897e-002 -2.893063e-002  3.149457e-002  9.177377e-002
 -2.177293e-002  5.134620e-002 -2.876432e-002 -4.345412e-002
 -9.085248e-003 -6.939098e-003  1.509429e-002  1.802667e-002
 -2.926736e-003  1.044990e-002 -1.341224e-002 -1.001540e-002
 -1.573825e-003  9.274817e-003  3.618789e-003 -8.051244e-003
  8.450063e-003  3.278845e-004  2.071809e-003  7.871047e-004
  2.460473e-003  4.175653e-003  1.487618e-003 -5.069986e-003
 -2.767289e-003 -1.502896e-003 -1.628743e-003  2.809588e-003
  2.512923e-003  6.785822e-003 -1.461671e-004 -4.443565e-004
 -3.997717e-003 -2.603495e-003 -1.571580e-003 -3.933133e-005
 -1.028947e-003  4.318777e-003 -1.449818e-003  9.548894e-004
 -1.283866e-003  1.468750e-003  7.493244e-004 -7.159197e-004
  9.938794e-004  7.192213e-004 -1.133434e-003 -4.488584e-004
 -6.309517e-005  2.101772e-003  1.169298e-003 -6.696558e-004
  1.609049e-003  6.432520e-004 -3.636279e-004  3.133170e-004
  1.488968e-003  1.393172e-003  6.075413e-004 -2.058818e-004
  1.307782e-003 -5.971195e-005  2.132243e-004  4.426761e-005
  1.294834e-003 -4.110447e-004 -1.245302e-003 -1.870716e-004
Prin5
-2StD
  1.000000e+000  2.094752e-018 -7.844208e-018  5.027964e-001
  1.469835e-002  1.280060e-001 -4.670850e-002  8.096773e-002
  3.418606e-002 -4.395612e-002  1.646981e-002  9.177377e-002
 -2.242306e-002  3.594105e-002 -3.073363e-002 -4.345412e-002
 -7.703693e-003  6.948784e-003 -1.946548e-002  1.802667e-002
  1.123862e-002  9.850577e-003  6.531545e-003 -1.001540e-002
 -5.364204e-003  4.490362e-003 -6.315246e-003 -8.051244e-003
  7.059423e-003  4.253660e-003 -6.696766e-003  7.871047e-004
 -1.514433e-003  4.063459e-003  3.496174e-004 -5.069986e-003
 -1.158711e-003 -2.660635e-004 -3.288762e-003  2.809588e-003
 -2.352163e-003  2.441253e-003  2.759741e-003 -4.443565e-004
 -2.918326e-003 -2.761259e-003  3.434497e-004 -3.933133e-005
 -3.187068e-003 -6.419587e-004 -5.063588e-003  9.548894e-004
 -1.025910e-003 -9.482797e-004  3.645107e-004 -7.159197e-004
  1.152150e-003 -2.025392e-003 -7.956887e-004 -4.488584e-004
  6.028606e-004 -2.129422e-003 -6.120075e-004 -6.696558e-004
  9.939666e-004 -8.166453e-004  1.573743e-003  3.133170e-004
  1.470364e-003  4.315950e-004 -4.874462e-004 -2.058818e-004
  2.237823e-003  2.404993e-004 -2.279884e-004  4.426761e-005
  1.522368e-003  4.119685e-004  3.913085e-004 -1.870716e-004
MEAN
  1.000000e+000  2.094752e-018 -7.844208e-018  5.027964e-001
  5.425864e-003  1.428001e-001 -3.103465e-002  8.096773e-002
  4.071140e-002 -3.459803e-002  4.293449e-002  9.177377e-002
 -2.133487e-002  3.764285e-002 -2.434722e-002 -4.345412e-002
 -8.347770e-003 -5.689058e-004 -1.367513e-002  1.802667e-002
  1.193432e-003  8.588215e-003 -2.475365e-003 -1.001540e-002
 -3.255360e-003  3.144682e-003 -1.369686e-003 -8.051244e-003
  5.269713e-003 -1.312634e-003 -2.342931e-003  7.871047e-004
  4.546842e-005  3.164680e-003  1.651320e-003 -5.069986e-003
  1.953300e-003 -1.117841e-003 -1.910880e-003  2.809588e-003
  1.342451e-003  2.127411e-003  7.433413e-004 -4.443565e-004
 -8.635812e-004 -5.302834e-004 -8.257576e-004 -3.933133e-005
  1.891287e-004  1.109436e-003 -1.511696e-003  9.548894e-004
 -9.035354e-004  8.140795e-004  6.862153e-004 -7.159197e-004
  5.684697e-004  3.615086e-004 -9.504198e-004 -4.488584e-004
 -2.433175e-005  2.897762e-004 -3.381876e-004 -6.696558e-004
  6.791351e-005  5.083494e-004 -2.342078e-004  3.133170e-004
  1.236404e-003  5.897637e-004 -1.866677e-006 -2.058818e-004
  5.848619e-004 -1.860826e-004  2.027452e-004  4.426761e-005
  7.068817e-004  1.603267e-004  3.248083e-005 -1.870716e-004
+2StD
  1.000000e+000  2.094752e-018 -7.844208e-018  5.027964e-001
 -3.846624e-003  1.575942e-001 -1.536080e-002  8.096773e-002
  4.723674e-002 -2.523994e-002  6.939917e-002  9.177377e-002
 -2.024668e-002  3.934465e-002 -1.796081e-002 -4.345412e-002
 -8.991847e-003 -8.086596e-003 -7.884775e-003  1.802667e-002
 -8.851756e-003  7.325853e-003 -1.148228e-002 -1.001540e-002
 -1.146516e-003  1.799002e-003  3.575874e-003 -8.051244e-003
  3.480003e-003 -6.878928e-003  2.010904e-003  7.871047e-004
  1.605370e-003  2.265901e-003  2.953023e-003 -5.069986e-003
  5.065311e-003 -1.969618e-003 -5.329981e-004  2.809588e-003
  5.037065e-003  1.813569e-003 -1.273059e-003 -4.443565e-004
  1.191164e-003  1.700692e-003 -1.994965e-003 -3.933133e-005
  3.565326e-003  2.860831e-003  2.040196e-003  9.548894e-004
 -7.811608e-004  2.576439e-003  1.007920e-003 -7.159197e-004
 -1.521025e-005  2.748409e-003 -1.105151e-003 -4.488584e-004
 -6.515241e-004  2.708975e-003 -6.436773e-005 -6.696558e-004
 -8.581395e-004  1.833344e-003 -2.042158e-003  3.133170e-004
  1.002444e-003  7.479324e-004  4.837129e-004 -2.058818e-004
 -1.068099e-003 -6.126645e-004  6.334788e-004  4.426761e-005
 -1.086045e-004 -9.131511e-005 -3.263468e-004 -1.870716e-004
Prin6
-2StD
  1.000000e+000  2.094752e-018 -7.844208e-018  5.027964e-001
  2.165085e-002  1.309400e-001 -3.957002e-002  8.096773e-002
  3.909330e-002 -2.236134e-002  4.806592e-002  9.177377e-002
  8.829811e-004  4.117963e-002 -2.068283e-002 -4.345412e-002
 -6.792675e-003 -4.944289e-003 -7.606202e-003  1.802667e-002
  6.685927e-003  9.572840e-003 -1.855928e-002 -1.001540e-002
  3.374253e-003 -9.793163e-004 -5.308657e-003 -8.051244e-003
  5.836849e-003 -1.056384e-002 -4.533722e-003  7.871047e-004
  8.771565e-004  5.727630e-004  3.371283e-003 -5.069986e-003
 -1.803897e-004 -6.590266e-003  2.330455e-003  2.809588e-003
  1.399622e-003  1.951916e-003  4.426367e-003 -4.443565e-004
 -4.377912e-003 -2.997761e-003 -6.846588e-004 -3.933133e-005
  1.519434e-004  1.959369e-003 -3.720385e-003  9.548894e-004
 -1.838741e-003  3.144174e-004 -3.101310e-004 -7.159197e-004
  3.052678e-003 -9.459257e-004 -2.358736e-003 -4.488584e-004
  8.537416e-004 -1.120131e-003  7.575548e-004 -6.696558e-004
  1.542883e-003 -1.652397e-003  4.692617e-004  3.133170e-004
  1.628847e-003  2.394977e-004  1.019500e-003 -2.058818e-004
  5.889049e-004 -1.089712e-003  1.403824e-003  4.426761e-005
  6.477590e-004  1.564679e-004 -5.218312e-004 -1.870716e-004
MEAN
  1.000000e+000  2.094752e-018 -7.844208e-018  5.027964e-001
  5.425864e-003  1.428001e-001 -3.103465e-002  8.096773e-002
  4.071140e-002 -3.459803e-002  4.293449e-002  9.177377e-002
 -2.133487e-002  3.764285e-002 -2.434722e-002 -4.345412e-002
 -8.347770e-003 -5.689058e-004 -1.367513e-002  1.802667e-002
  1.193432e-003  8.588215e-003 -2.475365e-003 -1.001540e-002
 -3.255360e-003  3.144682e-003 -1.369686e-003 -8.051244e-003
  5.269713e-003 -1.312634e-003 -2.342931e-003  7.871047e-004
  4.546842e-005  3.164680e-003  1.651320e-003 -5.069986e-003
  1.953300e-003 -1.117841e-003 -1.910880e-003  2.809588e-003
  1.342451e-003  2.127411e-003  7.433413e-004 -4.443565e-004
 -8.635812e-004 -5.302834e-004 -8.257576e-004 -3.933133e-005
  1.891287e-004  1.109436e-003 -1.511696e-003  9.548894e-004
 -9.035354e-004  8.140795e-004  6.862153e-004 -7.159197e-004
  5.684697e-004  3.615086e-004 -9.504198e-004 -4.488584e-004
 -2.433175e-005  2.897762e-004 -3.381876e-004 -6.696558e-004
  6.791351e-005  5.083494e-004 -2.342078e-004  3.133170e-004
  1.236404e-003  5.897637e-004 -1.866677e-006 -2.058818e-004
  5.848619e-004 -1.860826e-004  2.027452e-004  4.426761e-005
  7.068817e-004  1.603267e-004  3.248083e-005 -1.870716e-004
+2StD
  1.000000e+000  2.094752e-018 -7.844208e-018  5.027964e-001
 -1.079912e-002  1.546602e-001 -2.249928e-002  8.096773e-002
  4.232950e-002 -4.683472e-002  3.780306e-002  9.177377e-002
 -4.355272e-002  3.410607e-002 -2.801161e-002 -4.345412e-002
 -9.902865e-003  3.806477e-003 -1.974406e-002  1.802667e-002
 -4.299063e-003  7.603590e-003  1.360855e-002 -1.001540e-002
 -9.884973e-003  7.268680e-003  2.569285e-003 -8.051244e-003
  4.702577e-003  7.938569e-003 -1.521396e-004  7.871047e-004
 -7.862197e-004  5.756597e-003 -6.864333e-005 -5.069986e-003
  4.086990e-003  4.354584e-003 -6.152215e-003  2.809588e-003
  1.285280e-003  2.302906e-003 -2.939684e-003 -4.443565e-004
  2.650749e-003  1.937194e-003 -9.668564e-004 -3.933133e-005
  2.263140e-004  2.595034e-004  6.969929e-004  9.548894e-004
  3.166992e-005  1.313742e-003  1.682562e-003 -7.159197e-004
 -1.915738e-003  1.668943e-003  4.578961e-004 -4.488584e-004
 -9.024051e-004  1.699683e-003 -1.433930e-003 -6.696558e-004
 -1.407056e-003  2.669095e-003 -9.376773e-004  3.133170e-004
  8.439613e-004  9.400297e-004 -1.023233e-003 -2.058818e-004
  5.808189e-004  7.175470e-004 -9.983338e-004  4.426761e-005
  7.660044e-004  1.641855e-004  5.867929e-004 -1.870716e-004
