# Supplementary material for: New Data Indicate Larger Decline in Morphological Diversity in Split-Footed Lacewing Larvae than Previously Estimated
Source: Insects. 2025 Jan 27;16(2):125. doi: 10.3390/insects16020125 (PMC11855922; doi:10.3390/insects16020125)
Supplement: Supplementary file 1 [file insects-16-00125-s001.zip › insects-3012998-supplementary/Suppl Files Analysis Nymphidae/07/07.pcr]

[DATA INFORMATION]
DataFile
C:\Users\User\Documents\Simon\Uni\LMU\Master\Masterarbeit\Nymphidae\Analyse\07\07.nef
DataAnalyzedTime
Tue Apr 11 14:04:11 2023
FileHeaderSize
2
Method
Covariance
DataNum
29
NumHarm
20
NumAnalHarm
20
Size
77
AnalSize
57
Const_a1
1
Const_b1
1
Const_c1
1
Const_d1
0

[ANALYZED COEFFICIENTS]
 -1 -1 -1 0
 1 1 1 0
 1 1 1 0
 1 1 1 0
 1 1 1 0
 1 1 1 0
 1 1 1 0
 1 1 1 0
 1 1 1 0
 1 1 1 0
 1 1 1 0
 1 1 1 0
 1 1 1 0
 1 1 1 0
 1 1 1 0
 1 1 1 0
 1 1 1 0
 1 1 1 0
 1 1 1 0
 1 1 1 0

[COEFFICIENTS MEAN]
  1.000000e+000  2.094752e-018 -7.844208e-018  5.027964e-001
  5.425864e-003  1.428001e-001 -3.103465e-002  8.096773e-002
  4.071140e-002 -3.459803e-002  4.293449e-002  9.177377e-002
 -2.133487e-002  3.764285e-002 -2.434722e-002 -4.345412e-002
 -8.347770e-003 -5.689058e-004 -1.367513e-002  1.802667e-002
  1.193432e-003  8.588215e-003 -2.475365e-003 -1.001540e-002
 -3.255360e-003  3.144682e-003 -1.369686e-003 -8.051244e-003
  5.269713e-003 -1.312634e-003 -2.342931e-003  7.871047e-004
  4.546842e-005  3.164680e-003  1.651320e-003 -5.069986e-003
  1.953300e-003 -1.117841e-003 -1.910880e-003  2.809588e-003
  1.342451e-003  2.127411e-003  7.433413e-004 -4.443565e-004
 -8.635812e-004 -5.302834e-004 -8.257576e-004 -3.933133e-005
  1.891287e-004  1.109436e-003 -1.511696e-003  9.548894e-004
 -9.035354e-004  8.140795e-004  6.862153e-004 -7.159197e-004
  5.684697e-004  3.615086e-004 -9.504198e-004 -4.488584e-004
 -2.433175e-005  2.897762e-004 -3.381876e-004 -6.696558e-004
  6.791351e-005  5.083494e-004 -2.342078e-004  3.133170e-004
  1.236404e-003  5.897637e-004 -1.866677e-006 -2.058818e-004
  5.848619e-004 -1.860826e-004  2.027452e-004  4.426761e-005
  7.068817e-004  1.603267e-004  3.248083e-005 -1.870716e-004

[COVARIANCE MATRIX]
77 77

  1.306734e-002  1.859441e-003  2.277571e-003  2.480921e-003
 -5.970210e-004 -2.243565e-003 -4.839149e-004 -1.005805e-003
 -1.478669e-003  1.789596e-004  1.803453e-003 -1.449501e-003
 -2.238392e-004  5.966143e-005  1.138406e-003 -1.527625e-004
 -5.005697e-004  7.528109e-004  2.195270e-005 -5.692197e-005
 -5.436970e-004 -4.934619e-005  6.560779e-004 -7.486221e-004
 -7.342777e-004  5.021910e-004  2.094588e-004 -1.188007e-004
  4.323827e-004  4.768718e-004  5.905052e-006 -1.379591e-004
 -4.706229e-005  1.336905e-005 -1.737922e-004  1.465436e-004
  2.167305e-004  1.091316e-004 -1.276075e-004 -5.376819e-005
  8.989146e-005 -7.463867e-005  1.226230e-005  1.145870e-004
  1.126883e-004 -2.844566e-005 -1.178788e-004  7.334838e-005
  3.850371e-005 -8.008602e-005  4.988417e-005 -2.271391e-005
 -6.621920e-005 -1.623473e-004  3.147979e-005 -1.752469e-005
  8.422770e-006  2.026998e-005  1.454661e-004  1.139969e-005
  3.374617e-005 -5.509899e-005  2.552467e-005  8.056455e-005
 -9.240411e-005 -5.562195e-005  8.749156e-005 -3.010616e-005
  1.954254e-005 -9.390025e-006  9.141009e-005  7.144924e-005
  1.399802e-005 -2.962990e-005  4.723361e-005  2.412001e-005
 -2.821570e-006

  1.859441e-003  2.067313e-003  1.969837e-003 -1.096233e-003
  1.050586e-003 -4.724167e-004 -9.963337e-004  1.140227e-003
 -9.014424e-006  1.253864e-004  4.530004e-004 -1.074561e-003
 -7.367046e-004 -1.676796e-004  2.748801e-004 -2.930821e-004
  4.556863e-004  1.999485e-004 -4.915070e-005  2.927777e-004
 -1.339242e-005 -6.174709e-006  1.829105e-004 -2.642999e-004
 -3.185038e-004 -7.596718e-005 -5.451231e-005  1.027121e-004
  1.242337e-004  1.444153e-004  1.775377e-004 -1.748551e-004
 -1.556613e-004  2.293702e-006 -6.969076e-005  3.897099e-005
  9.244988e-005  3.692224e-005 -2.202715e-005 -5.181535e-005
  2.481916e-005  2.959438e-005  4.094186e-005  2.685473e-005
 -1.047873e-005  1.302051e-006 -1.024032e-004 -2.303077e-005
  4.847447e-005  2.210875e-005  3.587594e-005  2.599146e-006
 -1.058798e-005 -2.845245e-005 -4.844496e-005 -5.193918e-006
 -7.917818e-007  2.391680e-005  1.327210e-005 -2.685543e-005
  5.822660e-005 -2.125643e-005  8.572716e-006  6.869472e-005
 -7.971942e-006  2.057289e-006  4.982527e-006 -1.837399e-005
  8.219289e-006 -3.711895e-006  3.107937e-005  2.370534e-005
  7.465167e-006 -1.096751e-005  1.615643e-005  1.127889e-005
 -1.722535e-005

  2.277571e-003  1.969837e-003  3.949111e-003 -2.840352e-003
  1.281121e-003 -2.145340e-004 -1.092586e-003  1.234742e-003
  1.072211e-003  1.481195e-004  4.819497e-004 -4.617560e-004
 -1.468928e-003 -4.998314e-004  1.973838e-004 -8.858439e-004
 -2.292268e-004  9.688805e-005  8.493608e-005  8.659439e-005
  3.779457e-004 -1.220042e-004  4.309988e-004  7.042066e-005
 -4.011703e-004  4.555030e-005 -4.847057e-005  1.198092e-004
  5.022099e-005  2.672035e-005  1.927999e-004 -1.224856e-004
 -2.281793e-004 -9.266673e-005  1.900377e-005  6.211687e-005
  2.598799e-005  9.697401e-005  7.395262e-005 -1.128522e-004
 -5.064136e-005 -2.592642e-005  4.760218e-005  1.321449e-005
 -8.875392e-007  2.435492e-005 -2.573631e-005 -3.188427e-005
  6.277394e-005  1.575562e-005  8.430278e-005  1.398172e-005
 -2.356442e-005 -1.881464e-005 -4.911548e-005 -1.490124e-005
  2.984207e-005 -6.935698e-006  5.591995e-005 -1.669428e-005
  3.131186e-005 -3.381671e-005  1.623343e-005  5.530760e-005
 -2.329443e-006  4.893634e-006  3.280722e-005 -1.678564e-005
  9.501573e-007 -1.879783e-005  3.964658e-005  3.857411e-005
 -6.358781e-006  4.762960e-006  2.950611e-005 -7.775227e-007
 -2.284268e-005

  2.480921e-003 -1.096233e-003 -2.840352e-003  4.513447e-003
 -1.371013e-003 -6.426692e-004  9.191397e-004 -1.372254e-003
 -2.071037e-003 -6.231014e-005  4.833718e-004 -3.052558e-004
  1.522806e-003  6.237429e-004  2.367468e-004  9.076935e-004
  1.602171e-004  2.034581e-004  1.399921e-005 -1.859343e-004
 -6.351734e-004  2.196458e-004 -2.878646e-004 -4.540556e-004
  1.369413e-004  1.159924e-004  1.078660e-004 -1.615779e-004
  8.853552e-005  2.765490e-004 -2.015399e-004  5.210597e-005
  1.332034e-004  2.013444e-004 -1.482349e-004 -2.703718e-005
  2.995021e-005 -2.274257e-005 -1.755587e-004  7.800067e-005
  7.782026e-005  4.891516e-005 -1.787274e-005  6.263656e-007
  9.076859e-005 -5.313261e-007 -2.835127e-005  9.036302e-005
  2.248115e-006 -3.757120e-005 -5.277476e-005 -2.659758e-005
  1.733954e-006 -5.014641e-005  9.091532e-005  2.208996e-006
 -6.854954e-006  2.490703e-005  1.199071e-005  1.096309e-005
 -1.942850e-005 -2.685411e-006  5.308567e-006 -4.148995e-005
 -2.554522e-005 -2.670469e-005  1.100041e-007  3.541525e-006
  1.644451e-005  2.964107e-006 -1.442177e-005 -1.464438e-005
  8.955566e-006 -3.190335e-005 -2.073392e-005  9.776624e-006
  3.345199e-005

 -5.970210e-004  1.050586e-003  1.281121e-003 -1.371013e-003
  1.863540e-003 -2.461380e-004 -9.552272e-004  1.347868e-003
 -2.768285e-004 -2.568787e-004  1.562583e-004 -1.001434e-003
 -5.924109e-004 -1.047786e-004  3.538456e-005  5.786432e-005
  6.770519e-004 -6.349793e-005 -3.958808e-005  5.032718e-004
 -1.567041e-004 -2.024592e-005  5.301664e-005 -1.283349e-004
 -1.204353e-004 -2.147095e-004  3.322349e-005  1.707919e-004
  2.464524e-005  7.214025e-005  1.592886e-004 -1.307757e-004
 -9.129314e-005 -4.884585e-005 -1.089492e-005 -2.436404e-005
  4.044543e-006 -2.317028e-005  2.163686e-005 -6.301391e-005
  4.405852e-005  4.824858e-005  3.720403e-005  2.012140e-005
 -2.843500e-005 -3.752967e-005 -7.120649e-005  1.090788e-005
 -1.493301e-006  5.220577e-005  2.520082e-005 -2.799385e-006
 -2.054235e-005 -3.189474e-005 -5.055396e-005  2.556032e-005
 -1.622113e-005  1.631639e-005  4.100308e-007 -2.871430e-005
  3.587313e-005 -1.024479e-005  1.380109e-005  3.721388e-005
  1.558494e-006  5.104040e-006 -2.514572e-005 -1.823417e-005
  8.960776e-006  4.113079e-007  2.264222e-005 -5.301979e-006
 -8.529740e-006  6.201307e-006 -1.056573e-005  4.513450e-006
 -2.225185e-005

 -2.243565e-003 -4.724167e-004 -2.145340e-004 -6.426692e-004
 -2.461380e-004  1.051640e-003  2.956424e-004 -1.590751e-004
  1.064354e-003  1.436599e-005 -5.948091e-004  9.650713e-004
 -1.594543e-004 -9.494995e-005 -1.853414e-004 -5.725237e-004
 -2.208089e-004 -1.658340e-004  5.004427e-005 -7.116558e-005
  4.930931e-004 -8.973620e-005 -7.178809e-005  2.832714e-004
  5.934495e-005 -1.634450e-005 -2.376588e-005 -6.587766e-005
 -1.108420e-004 -2.236708e-004 -5.840124e-005  8.881299e-005
  1.609245e-005  6.529567e-006  1.033395e-004 -1.806354e-005
 -8.930050e-005 -1.315078e-005  1.502113e-005  1.691353e-005
 -4.747814e-005  1.624315e-005  8.353296e-006 -2.105361e-005
 -1.594727e-005  3.612004e-005  4.046129e-005 -2.205075e-005
  2.166482e-006  8.427661e-006 -1.001030e-005  7.159064e-006
  4.545568e-005  4.108532e-005  2.771364e-007 -4.546543e-006
  1.420178e-005 -2.173868e-005 -3.513984e-005 -5.452053e-006
 -1.023993e-005 -1.068409e-005 -1.250358e-005 -3.497022e-005
  7.155374e-006  2.259071e-006 -5.477251e-006 -4.295761e-006
 -6.108683e-006 -9.751372e-006 -1.962163e-005 -6.935882e-006
  8.846740e-007  8.349129e-006  5.361782e-006  4.479558e-006
  1.292708e-005

 -4.839149e-004 -9.963337e-004 -1.092586e-003  9.191397e-004
 -9.552272e-004  2.956424e-004  8.029699e-004 -8.095120e-004
  2.334382e-004  1.107029e-004 -1.425204e-004  7.484826e-004
  5.317413e-004  8.472713e-005 -6.646554e-005  4.855889e-005
 -3.719481e-004 -6.459304e-005  8.831271e-005 -3.128174e-004
  6.096052e-005  2.499627e-005 -7.183400e-005  8.793651e-005
  1.288550e-004  8.500096e-005  5.899882e-006 -9.821761e-005
 -4.092744e-005 -7.022240e-005 -1.213481e-004  1.303757e-004
  6.258894e-005  1.432456e-005  2.479268e-005  6.602244e-006
 -4.266528e-005 -3.521530e-006 -6.541024e-006  5.393633e-005
 -2.995137e-005 -2.466030e-005 -2.470052e-005 -1.737827e-005
  9.217740e-006  1.957473e-005  5.571886e-005 -3.695137e-006
 -1.785178e-005 -2.091473e-005 -2.604527e-005 -1.498611e-005
  1.585877e-005  2.886534e-005  3.109669e-005 -9.554455e-006
  1.412619e-005 -7.654030e-006 -1.406705e-005  1.876148e-005
 -3.398813e-005  1.118105e-005 -1.468008e-005 -3.854516e-005
  5.592853e-006 -5.670923e-006  4.943317e-006  1.503443e-005
 -1.630165e-006 -2.317325e-006 -2.082430e-005 -2.100815e-006
  7.202883e-006 -6.768326e-007 -2.212093e-006 -2.603541e-006
  1.564402e-005

 -1.005805e-003  1.140227e-003  1.234742e-003 -1.372254e-003
  1.347868e-003 -1.590751e-004 -8.095120e-004  1.563875e-003
 -2.860826e-005 -7.956331e-005  1.451499e-005 -8.572777e-004
 -6.767596e-004 -1.578969e-004 -1.209831e-005  1.420544e-005
  6.316549e-004 -4.268917e-005 -1.319509e-004  3.641398e-004
 -2.289088e-005  5.698421e-006  3.649389e-005 -6.056873e-005
 -9.245963e-005 -1.903571e-004 -1.082423e-004  1.624522e-004
  1.631491e-005  6.202695e-005  1.696854e-004 -1.209403e-004
 -1.183237e-004 -1.083926e-005 -3.123687e-005  1.165198e-005
  8.971218e-006  2.392277e-005  2.504621e-005 -6.990783e-005
  1.740460e-005  4.351983e-005  4.393974e-005  1.901469e-005
 -5.654125e-006  1.921045e-006 -5.923083e-005  1.391666e-005
  2.645154e-005  3.246982e-005  3.282128e-005  8.204338e-006
 -3.527565e-005 -2.146590e-005 -4.269715e-005  1.574927e-005
  2.405802e-006  3.966525e-006  1.273582e-005 -1.674815e-005
  1.563247e-005 -9.433023e-006  2.031929e-005  3.207006e-005
  1.130022e-005  1.025284e-005 -2.119816e-005 -6.665829e-007
  9.022983e-006 -1.470264e-005  1.656270e-005  6.450386e-006
 -1.753184e-005 -3.354212e-006 -1.681401e-006 -2.280160e-006
 -1.912052e-005

 -1.478669e-003 -9.014424e-006  1.072211e-003 -2.071037e-003
 -2.768285e-004  1.064354e-003  2.334382e-004 -2.860826e-005
  2.334335e-003  2.059330e-004 -5.833786e-004  1.414383e-003
 -5.691331e-004 -3.911612e-004 -1.809695e-004 -1.004666e-003
 -5.973535e-004 -2.162362e-004  9.529199e-006 -1.772033e-004
  7.684556e-004 -2.396495e-004  1.582130e-004  4.222418e-004
 -1.042325e-004  6.990979e-005 -8.576319e-005 -4.349283e-005
 -7.698612e-005 -3.103180e-004 -3.290022e-005  1.483563e-004
 -4.574096e-005 -8.083797e-005  1.341063e-004  4.863434e-005
 -8.204865e-005  1.818581e-005  7.153441e-005  1.076197e-005
 -8.738649e-005 -4.180766e-005  4.322427e-006 -1.098961e-005
 -3.687705e-005  4.582219e-005  5.314418e-005 -7.058766e-005
  7.905994e-006 -1.721979e-005  6.520593e-006  4.596368e-006
  4.111899e-005  5.706544e-005 -2.586110e-005 -1.859569e-005
  3.174970e-005 -3.675235e-005 -3.226017e-005  8.984683e-006
 -2.312406e-005 -1.290245e-005 -2.961568e-005 -1.543846e-005
  2.745292e-006  2.774689e-006  1.495095e-005  2.791530e-007
 -1.997730e-005 -1.137398e-005 -1.336637e-005  1.691266e-005
  1.247809e-005  1.908275e-005  2.692120e-005  6.139682e-006
  3.266382e-006

  1.789596e-004  1.253864e-004  1.481195e-004 -6.231014e-005
 -2.568787e-004  1.436599e-005  1.107029e-004 -7.956331e-005
  2.059330e-004  1.795779e-004  6.431064e-005  1.230983e-004
 -1.576661e-007 -2.142518e-005 -2.280251e-006 -8.732955e-005
 -1.298092e-004  5.423360e-005  3.556261e-005 -1.525805e-004
  7.544925e-005  2.322425e-005  1.452707e-005 -6.720262e-006
  9.852884e-006  4.484340e-005 -5.006866e-005 -3.028853e-005
  2.764344e-005 -4.349985e-006 -2.396692e-005  2.217117e-005
 -8.950816e-006 -1.212757e-005 -2.746065e-005  3.176632e-005
  1.268571e-005  1.029420e-005 -3.577770e-007  1.934472e-005
 -2.372150e-005 -2.922129e-005 -1.262813e-005  4.414033e-006
  3.724910e-006  8.610365e-006  1.332100e-005 -1.424176e-005
  7.392266e-006 -1.331393e-005  2.599707e-006 -4.265422e-006
  7.459197e-006  1.381498e-005 -1.032268e-006 -1.053693e-005
  1.745089e-005  1.022008e-006  8.272766e-007  8.569818e-006
 -2.595177e-006  3.528350e-006 -1.193210e-005  2.170486e-006
  5.450516e-006  9.262277e-008  7.309505e-006  6.903872e-006
 -1.839539e-006 -3.487224e-006 -4.096455e-006  1.196850e-005
  9.446049e-007 -1.439764e-006  4.952674e-006 -3.470384e-006
 -2.765581e-006

  1.803453e-003  4.530004e-004  4.819497e-004  4.833718e-004
  1.562583e-004 -5.948091e-004 -1.425204e-004  1.451499e-005
 -5.833786e-004  6.431064e-005  5.763231e-004 -5.505785e-004
  1.023983e-004  1.080676e-004  1.858766e-004  2.362003e-004
  4.515969e-005  1.511003e-004  6.137170e-005 -3.569603e-005
 -2.773474e-004  7.900216e-005  8.216779e-005 -2.276379e-004
 -9.727165e-005  5.437414e-005  4.311875e-005 -1.212830e-005
  7.774181e-005  1.760270e-004  2.470821e-005 -4.808322e-005
 -3.934474e-005  1.499016e-005 -8.763130e-005  5.510651e-006
  4.207711e-005  2.202270e-005 -2.079243e-005 -1.506848e-005
  1.792495e-005 -2.105180e-006 -8.315725e-006  5.493403e-006
  2.563285e-005 -3.281794e-006 -2.810109e-005  9.854389e-006
  1.606452e-005 -3.595963e-006  5.020036e-006 -8.636749e-006
 -1.593071e-005 -1.862314e-005  1.390307e-006 -7.084233e-006
  5.719285e-006  1.816574e-005  2.144870e-005  4.745333e-006
  1.076912e-005 -3.026744e-006  2.362856e-007  1.905850e-005
 -6.962542e-006 -7.277877e-006  1.336644e-005 -2.811829e-006
  5.301978e-006 -1.120062e-006  1.260804e-005  9.059796e-006
  5.651879e-006 -9.463845e-006  1.173773e-006 -9.028608e-007
 -3.397593e-006

 -1.449501e-003 -1.074561e-003 -4.617560e-004 -3.052558e-004
 -1.001434e-003  9.650713e-004  7.484826e-004 -8.572777e-004
  1.414383e-003  1.230983e-004 -5.505785e-004  1.619748e-003
  9.026380e-005 -1.043080e-004 -2.294174e-004 -5.883389e-004
 -7.701534e-004 -1.984964e-004  6.509384e-005 -3.718406e-004
  5.763571e-004 -1.320236e-004 -9.198278e-006  3.967952e-004
  1.133572e-004  1.255126e-004 -1.750047e-005 -1.360200e-004
 -1.054967e-004 -2.594699e-004 -1.681336e-004  1.891861e-004
  7.515020e-005 -3.788134e-005  1.053471e-004  1.445975e-005
 -1.090502e-004 -3.536321e-006  2.315781e-005  4.090274e-005
 -7.855257e-005 -4.104809e-005 -1.971806e-005 -3.093166e-005
 -7.125279e-006  3.714016e-005  8.777174e-005 -1.982870e-005
 -2.638205e-007 -2.766498e-005 -1.458648e-005  7.614048e-006
  3.719744e-005  4.270405e-005  2.668510e-005 -2.200725e-005
  2.512502e-005 -3.184652e-005 -1.919336e-005  1.591807e-005
 -2.788583e-005 -5.021025e-006 -2.288641e-005 -4.020303e-005
  2.469507e-006 -3.998904e-006  1.227990e-005  6.781342e-006
 -2.102686e-005 -1.087152e-005 -2.366488e-005 -9.135479e-007
  4.956118e-006  1.278250e-005  1.270596e-005  1.601153e-006
  1.572146e-005

 -2.238392e-004 -7.367046e-004 -1.468928e-003  1.522806e-003
 -5.924109e-004 -1.594543e-004  5.317413e-004 -6.767596e-004
 -5.691331e-004 -1.576661e-007  1.023983e-004  9.026380e-005
  8.889864e-004  2.628610e-004 -5.104082e-005  5.682334e-004
  3.464563e-005 -3.863114e-005  8.376028e-006 -1.480271e-004
 -3.097767e-004  8.938167e-005 -1.423525e-004 -1.136883e-004
  1.583252e-004  2.061933e-005  3.827111e-005 -3.097209e-005
 -2.236293e-005  7.904630e-005 -9.046863e-005  4.345079e-005
  4.838246e-005  6.081614e-005 -5.130988e-005 -1.835480e-005
  4.903605e-006 -1.780934e-005 -4.618716e-005  5.362445e-005
  1.084976e-005  1.284761e-005 -2.960659e-005 -1.769858e-005
  1.154852e-005 -4.166077e-006  5.640730e-006  9.739528e-006
 -1.573904e-005 -8.708757e-006 -3.495516e-005 -1.731180e-005
  7.440847e-006  9.163640e-006  2.753762e-005 -2.914328e-006
 -2.448619e-006  1.548771e-005 -1.936994e-005  1.336077e-005
 -1.428943e-005  1.412308e-005 -1.451540e-005 -2.376812e-005
 -6.751018e-006 -5.024633e-006 -4.474509e-006 -1.590167e-006
  1.741379e-006  1.539363e-005 -1.877347e-005 -1.038525e-005
  1.275495e-005 -4.441076e-006 -1.897031e-005 -1.047142e-006
  7.042718e-006

  5.966143e-005 -1.676796e-004 -4.998314e-004  6.237429e-004
 -1.047786e-004 -9.494995e-005  8.472713e-005 -1.578969e-004
 -3.911612e-004 -2.142518e-005  1.080676e-004 -1.043080e-004
  2.628610e-004  1.902909e-004  1.709456e-005  2.216035e-004
  9.108196e-005  3.742279e-005 -3.243461e-005 -5.338304e-006
 -1.485655e-004  4.778592e-005 -5.029280e-005 -1.016781e-004
  3.564812e-005  2.405382e-005  2.078946e-005 -4.874548e-005
  2.115147e-005  6.509624e-005 -3.543573e-005  2.576497e-006
  3.609669e-005  3.182511e-005 -4.358346e-005 -1.646035e-005
 -6.008082e-006 -5.993272e-006 -2.495550e-005  3.626215e-006
  2.179402e-005  1.528554e-005 -1.196788e-005  3.046551e-006
  1.505454e-005  1.645877e-006 -8.391383e-006  9.730509e-006
  1.988370e-006  2.677185e-006 -1.499262e-005 -2.281459e-006
  7.693079e-006 -1.605840e-006  6.765352e-006  1.300609e-006
  1.799477e-006  1.040621e-005 -5.845808e-006  5.771309e-006
  3.376239e-006 -3.666667e-009 -6.807294e-006 -3.715123e-006
 -4.927727e-006 -5.870132e-006 -2.608133e-006 -1.811922e-006
  2.941423e-006 -1.014261e-007 -3.543475e-006 -2.876986e-006
  4.939991e-007 -7.053211e-006 -6.810360e-006  1.285378e-006
  4.928228e-007

  1.138406e-003  2.748801e-004  1.973838e-004  2.367468e-004
  3.538456e-005 -1.853414e-004 -6.646554e-005 -1.209831e-005
 -1.809695e-004 -2.280251e-006  1.858766e-004 -2.294174e-004
 -5.104082e-005  1.709456e-005  1.820347e-004 -4.006203e-005
  3.787173e-005  1.143480e-004  3.488079e-005  5.587544e-005
 -7.410714e-005  1.762473e-005  5.578743e-005 -1.129149e-004
 -1.268339e-004  2.941244e-005  4.169119e-005 -3.659123e-005
  4.186512e-005  6.636080e-005  2.315813e-005 -2.950835e-005
 -1.999846e-006  1.266732e-005 -1.727870e-005  2.152435e-006
  2.831106e-005  6.774524e-006 -1.709392e-005 -6.733867e-006
  2.553823e-005  5.580024e-006 -9.958693e-007  7.246942e-006
  8.851278e-006 -5.781926e-006 -3.048664e-005  7.559028e-007
  7.532069e-006 -4.507832e-007 -5.626705e-006 -7.145112e-006
 -4.654567e-006 -1.487179e-005 -9.786459e-006 -2.542258e-006
 -2.130481e-006  5.827319e-006  1.987262e-006 -2.240876e-006
  1.032849e-005 -5.046020e-006  4.425977e-007  1.287797e-005
 -9.083338e-006 -6.052512e-006  2.183365e-006 -4.641182e-006
  4.420218e-006 -1.939547e-006  1.175491e-005  2.466035e-006
  5.151996e-006 -3.091687e-006  3.691626e-006  3.559819e-006
  4.364842e-006

 -1.527625e-004 -2.930821e-004 -8.858439e-004  9.076935e-004
  5.786432e-005 -5.725237e-004  4.855889e-005  1.420544e-005
 -1.004666e-003 -8.732955e-005  2.362003e-004 -5.883389e-004
  5.682334e-004  2.216035e-004 -4.006203e-005  8.334922e-004
  3.194600e-004 -1.945221e-005 -6.943811e-005  2.840650e-005
 -5.092943e-004  1.141892e-004 -7.403318e-005 -1.553311e-004
  1.559187e-004 -4.338686e-005  1.417849e-005  7.760789e-005
 -1.732497e-005  1.549556e-004  2.239419e-005 -6.167547e-005
  4.481585e-006  3.643643e-005 -7.749869e-005 -1.947235e-005
  4.070170e-005  1.792122e-007 -7.826491e-006  3.986176e-006
  2.077481e-005  1.941615e-005 -2.144417e-005 -5.588546e-006
  1.290557e-005 -1.883897e-005 -1.375829e-005  3.040800e-005
 -1.731840e-005  3.082867e-006 -1.366617e-005 -4.747885e-006
 -3.589324e-005 -1.463410e-005  1.012959e-005  5.354631e-006
 -1.131061e-005  1.515305e-005  1.115875e-005  1.372926e-005
 -9.194706e-006  1.802643e-005  5.557514e-006 -4.001936e-006
 -2.376821e-006 -1.733941e-007 -6.922487e-006  6.450808e-007
  6.973656e-006  1.360964e-005 -1.785948e-006 -8.738177e-006
 -3.478079e-006 -4.260836e-006 -2.106949e-005 -1.256625e-005
 -9.404469e-006

 -5.005697e-004  4.556863e-004 -2.292268e-004  1.602171e-004
  6.770519e-004 -2.208089e-004 -3.719481e-004  6.316549e-004
 -5.973535e-004 -1.298092e-004  4.515969e-005 -7.701534e-004
  3.464563e-005  9.108196e-005  3.787173e-005  3.194600e-004
  6.807109e-004  2.987042e-005 -1.046804e-004  3.508456e-004
 -2.693955e-004  4.786241e-005 -9.595192e-005 -2.125548e-004
 -3.945653e-005 -1.333510e-004 -1.895845e-005  7.455032e-005
  4.073021e-005  9.378161e-005  8.300598e-005 -8.532073e-005
 -3.256479e-005  5.327198e-005 -5.535307e-005 -2.424918e-005
  4.722928e-005 -2.329366e-005 -2.970118e-005  2.424008e-006
  6.183624e-005  5.024539e-005  1.083892e-005  2.672479e-005
 -4.034954e-006 -2.058671e-005 -6.473307e-005  9.342128e-006
 -5.145362e-006  1.899089e-005 -9.204390e-006 -5.589031e-006
 -5.247153e-006 -1.741803e-005 -2.739891e-005  1.983489e-005
 -1.660511e-005  1.049320e-005 -1.504857e-005 -1.278517e-005
  7.125153e-006  8.461844e-007  5.016565e-006  9.819104e-006
 -1.158230e-006  2.779843e-006 -2.137208e-005 -3.827396e-006
  1.116760e-005  4.732997e-006  4.364090e-006 -4.473578e-006
 -3.126504e-006 -5.564160e-006 -9.940368e-006  4.728115e-006
 -5.250924e-006

  7.528109e-004  1.999485e-004  9.688805e-005  2.034581e-004
 -6.349793e-005 -1.658340e-004 -6.459304e-005 -4.268917e-005
 -2.162362e-004  5.423360e-005  1.511003e-004 -1.984964e-004
 -3.863114e-005  3.742279e-005  1.143480e-004 -1.945221e-005
  2.987042e-005  1.738526e-004  2.919583e-005  4.827351e-006
 -4.830512e-005  4.893260e-005 -1.867242e-005 -9.984479e-005
 -7.758141e-005  4.375295e-005  3.283796e-006 -6.503103e-005
  5.938985e-005  6.645780e-005 -3.003801e-006 -1.289801e-005
  2.612687e-005  7.331630e-006 -5.179875e-005  1.371753e-005
  3.905309e-005 -7.395338e-006 -1.684327e-005  6.041311e-006
  2.325868e-005 -1.972580e-005 -1.800107e-005  1.246317e-005
  1.814510e-005 -1.753315e-005 -1.845506e-005 -6.264739e-006
  9.465507e-006 -1.444410e-005 -6.028214e-006 -7.664420e-006
  6.215759e-006 -5.055203e-006 -1.339640e-005 -1.893584e-006
  7.767434e-006  4.824564e-006 -4.125258e-006  5.434678e-006
  3.390924e-006  2.296658e-006 -1.129774e-005  9.479174e-006
 -4.268147e-006 -9.638015e-007 -7.772331e-007 -2.322702e-007
 -7.879093e-008  1.242357e-006  3.221701e-006  2.709007e-006
 -3.444384e-007  1.043162e-006 -8.346495e-008 -2.861504e-006
  1.060337e-006

  2.195270e-005 -4.915070e-005  8.493608e-005  1.399921e-005
 -3.958808e-005  5.004427e-005  8.831271e-005 -1.319509e-004
  9.529199e-006  3.556261e-005  6.137170e-005  6.509384e-005
  8.376028e-006 -3.243461e-005  3.488079e-005 -6.943811e-005
 -1.046804e-004  2.919583e-005  1.334346e-004 -6.390496e-005
  2.660669e-005  4.296990e-005 -2.906154e-007  1.510932e-005
 -1.111242e-005 -4.888837e-007  2.644898e-005 -2.467622e-005
 -1.972795e-005 -3.453326e-006  1.847373e-006 -1.642082e-006
 -7.231496e-006 -3.642202e-006  6.928716e-006 -7.857411e-006
  5.661299e-006 -2.752704e-006 -2.495233e-006  1.305337e-005
 -1.310450e-005 -1.189786e-005 -8.318218e-006 -1.404949e-005
 -1.276738e-006 -4.143936e-006  6.611567e-006 -8.546729e-007
  3.526827e-006 -1.494235e-006 -3.360249e-006 -4.067190e-006
 -8.116482e-008  2.858230e-006 -2.728058e-006 -9.419848e-006
  2.941299e-006 -3.358997e-006 -2.779177e-006 -2.799125e-006
  2.136673e-006  1.747441e-006 -5.317699e-007 -2.954484e-006
  2.984166e-006  2.092978e-006  1.415950e-006  6.304196e-007
 -1.614065e-006  8.585566e-007  1.224829e-006 -6.218695e-007
  1.276272e-006  5.320763e-006  2.504271e-006 -1.749563e-006
  3.561354e-006

 -5.692197e-005  2.927777e-004  8.659439e-005 -1.859343e-004
  5.032718e-004 -7.116558e-005 -3.128174e-004  3.641398e-004
 -1.772033e-004 -1.525805e-004 -3.569603e-005 -3.718406e-004
 -1.480271e-004 -5.338304e-006  5.587544e-005  2.840650e-005
  3.508456e-004  4.827351e-006 -6.390496e-005  3.027116e-004
 -8.490374e-005 -2.346722e-005 -6.266903e-006 -7.856476e-005
 -1.063153e-004 -7.270216e-005  2.660946e-005  3.046464e-005
  2.623552e-005  2.537829e-005  6.590528e-005 -4.541035e-005
 -1.076314e-005  2.080363e-005  1.011807e-006 -3.178994e-005
  1.560805e-005 -1.892416e-005 -1.339210e-005 -1.560518e-005
  5.226882e-005  3.089040e-005  1.186254e-005  1.905085e-005
 -1.146222e-005 -1.819287e-005 -4.709294e-005  1.083284e-006
 -4.888825e-006  1.041605e-005 -6.663300e-006  1.531788e-006
 -1.814848e-006 -2.074610e-005 -2.289169e-005  1.496722e-005
 -1.755020e-005 -1.873073e-006 -9.916717e-006 -1.241588e-005
  7.192888e-006 -6.708163e-006  8.699010e-006  1.091490e-005
 -7.762041e-006  3.500692e-006 -1.067601e-005 -5.989400e-006
  1.663247e-006  4.733108e-006  9.604225e-006 -4.765285e-006
 -2.664709e-006  2.892575e-006  2.803385e-007  6.892540e-006
 -1.102588e-006

 -5.436970e-004 -1.339242e-005  3.779457e-004 -6.351734e-004
 -1.567041e-004  4.930931e-004  6.096052e-005 -2.289088e-005
  7.684556e-004  7.544925e-005 -2.773474e-004  5.763571e-004
 -3.097767e-004 -1.485655e-004 -7.410714e-005 -5.092943e-004
 -2.693955e-004 -4.830512e-005  2.660669e-005 -8.490374e-005
  4.029266e-004 -7.250044e-005  1.192816e-005  1.911390e-004
 -2.562360e-005  1.670604e-005 -4.262214e-005 -5.263053e-005
 -2.320838e-005 -1.306266e-004 -3.645786e-005  6.030690e-005
  9.293709e-006 -2.935170e-005  5.065025e-005  1.687232e-005
 -5.149101e-005  2.642087e-006  1.060661e-005 -3.990648e-006
 -3.123167e-005 -1.729479e-005  9.347161e-006 -2.654273e-007
 -5.149141e-006  1.818570e-005  2.456291e-005 -1.062419e-005
  1.361458e-005 -7.663231e-006  1.117902e-005  1.031704e-005
  1.970462e-005  1.523726e-005  6.442982e-007 -4.912495e-006
  1.343972e-005 -1.601154e-005 -5.664940e-006 -4.771908e-006
 -2.172031e-006 -1.031323e-005 -2.817050e-006 -4.985490e-006
  4.635426e-006  4.514359e-006  2.282759e-006  1.206071e-006
 -9.509277e-006 -1.114910e-005 -4.934860e-006  4.906211e-006
 -2.496020e-006  5.927046e-006  1.176059e-005  5.000045e-006
  4.574029e-006

 -4.934619e-005 -6.174709e-006 -1.220042e-004  2.196458e-004
 -2.024592e-005 -8.973620e-005  2.499627e-005  5.698421e-006
 -2.396495e-004  2.322425e-005  7.900216e-005 -1.320236e-004
  8.938167e-005  4.778592e-005  1.762473e-005  1.141892e-004
  4.786241e-005  4.893260e-005  4.296990e-005 -2.346722e-005
 -7.250044e-005  8.151719e-005 -4.148657e-005 -4.781642e-005
  1.343365e-005 -1.005375e-005 -1.783263e-005 -1.883602e-005
  2.486081e-006  4.345626e-005 -3.099327e-007 -1.799539e-005
  6.338033e-006  1.471236e-005 -2.877656e-005 -2.233308e-006
  1.869531e-005  1.641336e-006 -1.843958e-005  1.387944e-005
  6.049215e-006 -7.769579e-006 -1.158071e-005 -5.666851e-006
  5.748749e-006 -8.313590e-006 -4.420632e-006  5.708857e-006
  1.039529e-005  2.682057e-007 -5.967407e-006 -4.438859e-006
 -4.081517e-006 -1.996189e-006 -7.264079e-006 -6.920703e-006
  3.812850e-006  2.076935e-006 -5.373143e-006 -3.975000e-007
  2.923396e-006  5.320530e-006 -2.042784e-006  4.236259e-007
  6.709996e-007  3.939123e-006 -6.469391e-006  3.045572e-006
  1.165364e-006  2.756853e-006 -2.134911e-007  2.884016e-006
 -4.130744e-006  1.300937e-006 -3.016454e-006 -1.227383e-006
 -2.915863e-006

  6.560779e-004  1.829105e-004  4.309988e-004 -2.878646e-004
  5.301664e-005 -7.178809e-005 -7.183400e-005  3.649389e-005
  1.582130e-004  1.452707e-005  8.216779e-005 -9.198278e-006
 -1.423525e-004 -5.029280e-005  5.578743e-005 -7.403318e-005
 -9.595192e-005 -1.867242e-005 -2.906154e-007 -6.266903e-006
  1.192816e-005 -4.148657e-005  1.256425e-004  1.204333e-005
 -5.420560e-005  3.423510e-005  2.053241e-005  2.041601e-005
 -9.994424e-007 -6.164143e-007  2.868276e-005 -2.003858e-005
 -3.222228e-005 -1.607270e-005  2.050548e-005  2.291652e-006
  1.704214e-007  2.339636e-005  1.663263e-005 -2.044707e-005
 -9.655744e-006  1.347523e-006  7.184628e-006  2.212600e-006
 -4.337148e-006  1.213103e-005 -1.842396e-006  2.829103e-007
  1.646873e-006  2.579893e-006  7.126697e-006  5.511371e-006
 -1.180288e-005 -9.126653e-006 -3.655268e-007 -4.539675e-006
  6.233610e-007 -3.312427e-006  1.674186e-005  1.807883e-006
  5.449094e-006 -7.831887e-006  6.993089e-006  8.485723e-006
 -4.534466e-006 -5.372085e-006  1.214665e-005 -2.538198e-006
  1.220975e-006 -4.449257e-006  1.107390e-005  7.044410e-006
  7.307973e-007 -1.673794e-006  7.570081e-006 -1.631253e-007
 -2.933162e-006

 -7.486221e-004 -2.642999e-004  7.042066e-005 -4.540556e-004
 -1.283349e-004  2.832714e-004  8.793651e-005 -6.056873e-005
  4.222418e-004 -6.720262e-006 -2.276379e-004  3.967952e-004
 -1.136883e-004 -1.016781e-004 -1.129149e-004 -1.553311e-004
 -2.125548e-004 -9.984479e-005  1.510932e-005 -7.856476e-005
  1.911390e-004 -4.781642e-005  1.204333e-005  2.069780e-004
  5.394495e-005 -6.411313e-006 -9.202076e-006  7.695612e-006
 -7.930445e-005 -9.082051e-005  1.606625e-006  2.614790e-005
  3.748418e-006 -2.067258e-005  5.328528e-005 -1.209582e-008
 -3.782369e-005  6.807798e-006  3.555350e-005 -1.564231e-005
 -3.561048e-005 -5.376748e-006  4.030150e-006 -1.334249e-005
 -9.040783e-007  1.133291e-005  3.183681e-005  2.888257e-006
 -3.583392e-006 -5.337117e-006  9.282573e-006  1.355907e-005
 -2.692545e-006  1.181516e-005  9.973941e-006 -1.293423e-006
  7.200739e-007 -1.633600e-005  4.882474e-006  1.733307e-006
 -1.318720e-005 -2.450322e-007  6.597489e-006 -1.398066e-005
  5.249814e-006  5.317932e-006  4.559385e-006  5.758161e-007
 -7.532553e-006 -1.023154e-006 -5.480287e-006 -4.547453e-006
 -2.746825e-006  7.877003e-006  3.123285e-006 -3.910640e-006
  1.274267e-006

 -7.342777e-004 -3.185038e-004 -4.011703e-004  1.369413e-004
 -1.204353e-004  5.934495e-005  1.288550e-004 -9.245963e-005
 -1.042325e-004  9.852884e-006 -9.727165e-005  1.133572e-004
  1.583252e-004  3.564812e-005 -1.268339e-004  1.559187e-004
 -3.945653e-005 -7.758141e-005 -1.111242e-005 -1.063153e-004
 -2.562360e-005  1.343365e-005 -5.420560e-005  5.394495e-005
  1.714140e-004 -1.782715e-005 -2.376270e-005  4.513965e-005
 -4.407077e-005 -3.578983e-005 -3.541915e-005  1.135068e-006
  1.256005e-005 -1.353053e-005  7.954616e-006  9.175032e-006
 -5.662911e-006 -5.380563e-006  1.107526e-005  1.915544e-005
 -3.161937e-005 -3.793315e-006 -2.903815e-006 -1.163949e-005
 -4.638344e-006  1.869198e-006  3.072633e-005  1.302675e-005
 -1.143572e-005  6.272334e-006  4.043501e-006  3.612531e-006
 -5.618420e-006  9.238794e-006  1.682124e-005 -1.427862e-006
 -1.241449e-006  2.650761e-006  6.937327e-006  2.323046e-006
 -1.401333e-006  9.122946e-006  2.634311e-007 -1.058600e-005
  1.046307e-005 -2.257947e-006 -2.557885e-006  3.983255e-006
  2.318868e-006 -3.088803e-007 -7.984067e-006 -4.766698e-006
 -3.499879e-006 -2.797080e-006 -7.987620e-006 -5.968945e-006
 -3.875732e-006

  5.021910e-004 -7.596718e-005  4.555030e-005  1.159924e-004
 -2.147095e-004 -1.634450e-005  8.500096e-005 -1.903571e-004
  6.990979e-005  4.484340e-005  5.437414e-005  1.255126e-004
  2.061933e-005  2.405382e-005  2.941244e-005 -4.338686e-005
 -1.333510e-004  4.375295e-005 -4.888837e-007 -7.270216e-005
  1.670604e-005 -1.005375e-005  3.423510e-005 -6.411313e-006
 -1.782715e-005  7.450169e-005  8.515558e-006 -4.028313e-005
  1.842405e-005  1.172262e-005 -3.223545e-005  1.814446e-005
  1.410465e-005 -6.008210e-007 -1.293139e-005  9.400503e-006
  2.572307e-006  8.560089e-006 -2.412820e-006  1.564481e-006
 -1.210522e-006 -1.397043e-005 -1.191155e-005  4.736129e-006
  1.195493e-005  2.995262e-006  6.398795e-006 -2.762088e-006
  3.299211e-006 -1.157830e-005 -3.719030e-006 -2.721789e-006
  4.026377e-006 -2.889048e-006  2.633449e-006 -5.063852e-006
  1.049593e-005 -1.800753e-006  6.297442e-006  9.828269e-006
 -3.131320e-006 -2.647842e-006 -7.590391e-006 -9.865833e-007
 -5.311553e-006 -5.978159e-006  8.097959e-006 -4.901843e-008
 -8.233063e-007 -2.195851e-006  1.553550e-006  4.857646e-006
 -4.059167e-007 -9.730292e-008  1.639585e-006 -3.025625e-006
  6.284774e-007

  2.094588e-004 -5.451231e-005 -4.847057e-005  1.078660e-004
  3.322349e-005 -2.376588e-005  5.899882e-006 -1.082423e-004
 -8.576319e-005 -5.006866e-005  4.311875e-005 -1.750047e-005
  3.827111e-005  2.078946e-005  4.169119e-005  1.417849e-005
 -1.895845e-005  3.283796e-006  2.644898e-005  2.660946e-005
 -4.262214e-005 -1.783263e-005  2.053241e-005 -9.202076e-006
 -2.376270e-005  8.515558e-006  6.425475e-005 -7.722246e-006
 -9.492297e-006  1.698433e-005  6.838906e-006 -3.587131e-006
  6.745100e-006  4.195713e-006  1.243721e-005 -1.706837e-005
 -9.132744e-006 -4.194178e-006  4.072582e-006 -1.453060e-005
  8.940881e-006  1.387089e-005  1.892110e-006 -4.150045e-006
  5.643857e-007 -9.976344e-007 -5.864800e-006 -1.889843e-006
 -7.549567e-006  3.959137e-006 -4.436605e-006 -1.473864e-006
  3.604857e-006 -3.963983e-006  5.982180e-006  4.783446e-006
 -5.642026e-006  4.637153e-006  1.602429e-006 -2.674616e-007
  4.019922e-006 -2.511225e-006  1.896114e-006  1.401913e-006
 -3.116959e-006 -4.244261e-006  3.462965e-006 -5.814212e-006
 -9.847115e-008  2.424251e-006  2.502563e-006 -8.011539e-006
  4.996237e-006 -2.009612e-007 -3.055052e-006 -4.749743e-007
  4.502082e-006

 -1.188007e-004  1.027121e-004  1.198092e-004 -1.615779e-004
  1.707919e-004 -6.587766e-005 -9.821761e-005  1.624522e-004
 -4.349283e-005 -3.028853e-005 -1.212830e-005 -1.360200e-004
 -3.097209e-005 -4.874548e-005 -3.659123e-005  7.760789e-005
  7.455032e-005 -6.503103e-005 -2.467622e-005  3.046464e-005
 -5.263053e-005 -1.883602e-005  2.041601e-005  7.695612e-006
  4.513965e-005 -4.028313e-005 -7.722246e-006  9.379113e-005
 -2.762034e-005 -1.016739e-005  3.292856e-005 -3.686252e-005
 -4.342085e-005 -2.451194e-006  2.222377e-005  3.506576e-006
  1.509596e-005  7.949929e-006  1.180496e-005 -2.835450e-006
 -1.538862e-005  1.255663e-005  1.617899e-005 -8.286450e-006
 -9.962685e-006  4.923220e-006  1.248356e-006  4.308878e-006
 -6.337455e-006  1.272649e-005  9.400417e-006  1.790875e-006
 -1.242820e-005 -1.991839e-006  3.799908e-006  2.853222e-006
 -9.079061e-006  3.834570e-006  9.640413e-006 -5.826975e-006
  2.929412e-006  1.898625e-006  8.240828e-006  2.223693e-006
  4.600484e-006 -1.007113e-006  9.410261e-007 -8.268928e-007
  3.931977e-006  2.063302e-006  2.343885e-006 -2.007266e-006
 -6.267981e-008 -2.965475e-006 -2.592326e-006 -1.492046e-006
 -3.976166e-006

  4.323827e-004  1.242337e-004  5.022099e-005  8.853552e-005
  2.464524e-005 -1.108420e-004 -4.092744e-005  1.631491e-005
 -7.698612e-005  2.764344e-005  7.774181e-005 -1.054967e-004
 -2.236293e-005  2.115147e-005  4.186512e-005 -1.732497e-005
  4.073021e-005  5.938985e-005 -1.972795e-005  2.623552e-005
 -2.320838e-005  2.486081e-006 -9.994424e-007 -7.930445e-005
 -4.407077e-005  1.842405e-005 -9.492297e-006 -2.762034e-005
  7.657074e-005  1.756193e-005 -1.770221e-005  2.864928e-005
  1.514333e-005 -1.440069e-005 -2.607479e-005  4.189555e-006
  5.374747e-007 -1.403495e-005 -1.270456e-005  2.820453e-006
  2.104589e-005 -1.797239e-005 -2.607503e-006  1.554381e-005
 -3.945830e-006 -1.010673e-005 -8.362968e-006 -1.057627e-005
 -1.433428e-006 -7.897867e-006 -2.324525e-006 -7.355291e-006
  8.531433e-006 -3.732629e-006 -5.243994e-006  4.141423e-006
  5.215767e-006  4.151492e-006 -6.078733e-006  2.470061e-006
  1.571030e-006 -1.579880e-006 -6.155726e-006  6.911623e-006
 -2.043188e-006  1.269082e-006 -1.481926e-006  3.848724e-006
  4.719172e-007  4.744580e-007  4.417696e-007  5.155001e-006
 -1.600118e-006  7.135316e-008  2.604108e-006  1.818252e-006
 -1.371829e-006

  4.768718e-004  1.444153e-004  2.672035e-005  2.765490e-004
  7.214025e-005 -2.236708e-004 -7.022240e-005  6.202695e-005
 -3.103180e-004 -4.349985e-006  1.760270e-004 -2.594699e-004
  7.904630e-005  6.509624e-005  6.636080e-005  1.549556e-004
  9.378161e-005  6.645780e-005 -3.453326e-006  2.537829e-005
 -1.306266e-004  4.345626e-005 -6.164143e-007 -9.082051e-005
 -3.578983e-005  1.172262e-005  1.698433e-005 -1.016739e-005
  1.756193e-005  9.384187e-005  1.175371e-005 -3.084360e-005
 -3.555907e-006  2.349268e-005 -4.539754e-005  1.200176e-007
  1.769166e-005  1.120974e-005 -1.574021e-005 -1.159494e-005
  1.813189e-005  9.882209e-006 -7.878089e-006  3.281771e-006
  1.632207e-005 -4.908460e-006 -2.163141e-005  6.431902e-006
  8.304901e-006 -5.399104e-007 -2.261652e-006 -5.375394e-006
 -6.364106e-006 -1.106730e-005 -3.011334e-006  5.248779e-007
  3.046406e-006  8.650190e-006  6.504472e-006  3.147954e-006
  2.861926e-006  2.104035e-007 -6.587049e-007  7.987271e-006
 -5.829121e-006 -2.144055e-006  3.805895e-007 -4.078502e-006
  1.548127e-006  1.350139e-006  5.178559e-006  6.683911e-007
  3.559142e-007 -2.602123e-006 -5.292940e-006 -2.531773e-006
 -9.835925e-007

  5.905052e-006  1.775377e-004  1.927999e-004 -2.015399e-004
  1.592886e-004 -5.840124e-005 -1.213481e-004  1.696854e-004
 -3.290022e-005 -2.396692e-005  2.470821e-005 -1.681336e-004
 -9.046863e-005 -3.543573e-005  2.315813e-005  2.239419e-005
  8.300598e-005 -3.003801e-006  1.847373e-006  6.590528e-005
 -3.645786e-005 -3.099327e-007  2.868276e-005  1.606625e-006
 -3.541915e-005 -3.223545e-005  6.838906e-006  3.292856e-005
 -1.770221e-005  1.175371e-005  5.983208e-005 -3.461439e-005
 -3.118578e-005  1.213748e-005  1.109245e-005 -9.750975e-006
  1.097887e-005  7.670420e-006  1.243752e-005 -1.682162e-005
  8.586442e-007  1.378747e-005  1.173206e-005 -3.241372e-006
 -2.971637e-007  5.404464e-006 -9.869128e-006  6.516547e-007
  2.419236e-006  3.608541e-006  4.380209e-006  6.493130e-006
 -7.476719e-006 -1.535336e-006 -3.298742e-006  3.522819e-006
 -6.190681e-006 -2.499645e-006  2.899376e-006 -2.688019e-006
 -7.436796e-007 -1.946404e-006  8.703014e-006  2.532914e-006
  9.076056e-007  2.405593e-006  1.973739e-006 -1.252062e-006
  4.770824e-007  1.066815e-006  2.975516e-006 -1.964432e-006
  4.739040e-007 -9.685712e-007  2.001017e-006 -4.619550e-007
 -3.430632e-007

 -1.379591e-004 -1.748551e-004 -1.224856e-004  5.210597e-005
 -1.307757e-004  8.881299e-005  1.303757e-004 -1.209403e-004
  1.483563e-004  2.217117e-005 -4.808322e-005  1.891861e-004
  4.345079e-005  2.576497e-006 -2.950835e-005 -6.167547e-005
 -8.532073e-005 -1.289801e-005 -1.642082e-006 -4.541035e-005
  6.030690e-005 -1.799539e-005 -2.003858e-005  2.614790e-005
  1.135068e-006  1.814446e-005 -3.587131e-006 -3.686252e-005
  2.864928e-005 -3.084360e-005 -3.461439e-005  6.973887e-005
  2.416034e-005 -1.541610e-005  3.590785e-006 -4.009695e-007
 -3.414334e-005 -1.432199e-005  4.103968e-006 -1.662716e-008
  2.474079e-006 -1.566024e-005 -1.568601e-006  3.972078e-006
 -1.988043e-006 -5.122512e-007  1.455666e-005 -1.281683e-005
 -7.721216e-006 -1.033071e-005 -3.356235e-006 -6.264293e-006
  1.499812e-005  9.553289e-006  5.959106e-006  4.776634e-006
  7.321459e-006 -2.200942e-006 -1.099832e-005  5.530741e-006
 -1.146359e-005  6.818714e-008 -6.926038e-006 -9.282089e-006
  1.288733e-006  2.698796e-006 -3.906569e-007  5.211352e-006
 -2.560049e-006  1.552610e-006 -8.510891e-006  6.702151e-008
  3.164673e-007  3.350069e-006  1.137454e-006  8.922861e-007
  2.462927e-006

 -4.706229e-005 -1.556613e-004 -2.281793e-004  1.332034e-004
 -9.129314e-005  1.609245e-005  6.258894e-005 -1.183237e-004
 -4.574096e-005 -8.950816e-006 -3.934474e-005  7.515020e-005
  4.838246e-005  3.609669e-005 -1.999846e-006  4.481585e-006
 -3.256479e-005  2.612687e-005 -7.231496e-006 -1.076314e-005
  9.293709e-006  6.338033e-006 -3.222228e-005  3.748418e-006
  1.256005e-005  1.410465e-005  6.745100e-006 -4.342085e-005
  1.514333e-005 -3.555907e-006 -3.118578e-005  2.416034e-005
  5.174274e-005 -1.282419e-005 -9.043799e-006  6.710142e-006
 -6.548938e-006 -1.732142e-005 -3.982311e-006  7.743188e-006
  1.114097e-005 -1.283254e-005 -1.136493e-005  7.916912e-006
  1.968880e-007 -1.589379e-005  4.118053e-006 -8.407943e-007
 -6.966929e-006 -6.048869e-006 -4.745868e-006 -2.431457e-006
  7.041387e-006 -5.186287e-007  4.471668e-007  2.832007e-006
  1.732194e-008  5.701662e-007 -6.045329e-006  3.070855e-006
 -6.035923e-007  3.707975e-006 -5.540013e-006 -2.085341e-006
 -1.770624e-006  2.880140e-007 -4.496833e-006 -1.123758e-007
 -1.030133e-006  3.052537e-006 -3.088036e-006 -2.657937e-006
 -1.413885e-007  2.955342e-006 -3.607289e-006 -4.377445e-007
  4.707973e-008

  1.336905e-005  2.293702e-006 -9.266673e-005  2.013444e-004
 -4.884585e-005  6.529567e-006  1.432456e-005 -1.083926e-005
 -8.083797e-005 -1.212757e-005  1.499016e-005 -3.788134e-005
  6.081614e-005  3.182511e-005  1.266732e-005  3.643643e-005
  5.327198e-005  7.331630e-006 -3.642202e-006  2.080363e-005
 -2.935170e-005  1.471236e-005 -1.607270e-005 -2.067258e-005
 -1.353053e-005 -6.008210e-007  4.195713e-006 -2.451194e-006
 -1.440069e-005  2.349268e-005  1.213748e-005 -1.541610e-005
 -1.282419e-005  4.019573e-005 -5.370647e-006 -9.051957e-006
  5.107498e-006  7.994852e-006 -1.501539e-005 -1.942535e-006
  2.899912e-006  1.695125e-005  5.498628e-006 -5.796619e-006
  1.141929e-005  1.028156e-005 -8.500159e-006  6.832958e-006
  1.003612e-005 -1.010703e-006 -3.936165e-006  2.220274e-006
  1.624988e-006 -3.513239e-006  4.323537e-006  1.713686e-007
  1.203950e-006 -1.622198e-006 -2.862299e-008  1.411337e-008
 -2.048737e-006 -4.384645e-006  2.954073e-006 -4.231637e-006
 -3.662688e-006 -1.703968e-006  8.511908e-007 -2.648294e-006
  3.322099e-007 -5.885424e-007 -9.615873e-007 -1.572708e-006
  3.393151e-007 -3.659455e-006 -8.291437e-007  1.104351e-006
  3.102136e-006

 -1.737922e-004 -6.969076e-005  1.900377e-005 -1.482349e-004
 -1.089492e-005  1.033395e-004  2.479268e-005 -3.123687e-005
  1.341063e-004 -2.746065e-005 -8.763130e-005  1.053471e-004
 -5.130988e-005 -4.358346e-005 -1.727870e-005 -7.749869e-005
 -5.535307e-005 -5.179875e-005  6.928716e-006  1.011807e-006
  5.065025e-005 -2.877656e-005  2.050548e-005  5.328528e-005
  7.954616e-006 -1.293139e-005  1.243721e-005  2.222377e-005
 -2.607479e-005 -4.539754e-005  1.109245e-005  3.590785e-006
 -9.043799e-006 -5.370647e-006  4.533458e-005 -8.651405e-006
 -1.260860e-005  3.069323e-006  1.260251e-005 -5.050067e-006
 -8.019427e-006  6.785583e-006  1.392502e-005 -8.694437e-006
 -1.114347e-005  9.175246e-006  1.080847e-005 -5.098035e-006
 -4.675404e-006  9.181715e-006  2.270976e-006  3.294590e-006
  1.844650e-006  4.758313e-006  5.527248e-006  9.258879e-007
 -6.830650e-006 -5.960369e-007 -7.114858e-007 -4.752089e-006
  2.801252e-006 -6.397925e-007  5.484913e-006 -1.549143e-006
  2.897844e-006  5.557695e-007  7.881385e-007  5.490999e-007
  3.118674e-007  2.529075e-007 -1.106423e-006 -3.100412e-006
  1.732259e-006 -9.638491e-007  1.158042e-006  2.636861e-006
  1.862429e-006

  1.465436e-004  3.897099e-005  6.211687e-005 -2.703718e-005
 -2.436404e-005 -1.806354e-005  6.602244e-006  1.165198e-005
  4.863434e-005  3.176632e-005  5.510651e-006  1.445975e-005
 -1.835480e-005 -1.646035e-005  2.152435e-006 -1.947235e-005
 -2.424918e-005  1.371753e-005 -7.857411e-006 -3.178994e-005
  1.687232e-005 -2.233308e-006  2.291652e-006 -1.209582e-008
  9.175032e-006  9.400503e-006 -1.706837e-005  3.506576e-006
  4.189555e-006  1.200176e-007 -9.750975e-006 -4.009695e-007
  6.710142e-006 -9.051957e-006 -8.651405e-006  2.824535e-005
  9.100869e-006  1.314151e-006  1.068885e-007  7.310835e-006
 -1.312495e-005 -1.044943e-005 -2.206445e-006  3.882641e-006
  2.934653e-006 -3.960501e-006  4.443443e-006  1.763642e-006
 -1.431106e-006 -2.639348e-006  5.868216e-006 -2.723406e-006
 -2.118644e-006  2.750423e-007 -3.247190e-007 -1.114391e-006
  3.451821e-006  1.540454e-006  4.864015e-006  2.432210e-006
 -2.418995e-006  2.709855e-006 -3.983012e-006 -8.954913e-008
 -2.176739e-006 -1.535114e-006  4.337145e-007 -2.597705e-006
  3.593014e-007 -3.778237e-007 -8.556228e-008  2.757174e-006
  8.672574e-007  1.679524e-007 -1.066997e-006 -1.527712e-006
 -2.103385e-006

  2.167305e-004  9.244988e-005  2.598799e-005  2.995021e-005
  4.044543e-006 -8.930050e-005 -4.266528e-005  8.971218e-006
 -8.204865e-005  1.268571e-005  4.207711e-005 -1.090502e-004
  4.903605e-006 -6.008082e-006  2.831106e-005  4.070170e-005
  4.722928e-005  3.905309e-005  5.661299e-006  1.560805e-005
 -5.149101e-005  1.869531e-005  1.704214e-007 -3.782369e-005
 -5.662911e-006  2.572307e-006 -9.132744e-006  1.509596e-005
  5.374747e-007  1.769166e-005  1.097887e-005 -3.414334e-005
 -6.548938e-006  5.107498e-006 -1.260860e-005  9.100869e-006
  4.201721e-005  2.817921e-007 -5.313548e-006  1.910798e-005
  3.781162e-006 -4.901618e-006 -7.646324e-006  2.502558e-006
  9.196958e-007 -9.736056e-006 -8.631196e-006  2.089612e-006
  1.600692e-006 -1.881952e-006 -2.095596e-006 -8.524283e-007
 -7.113608e-006 -4.690459e-006 -8.967653e-006 -4.658008e-006
 -4.324893e-006 -1.685815e-007  2.015156e-006 -1.169710e-006
  2.784329e-006  3.885046e-006 -2.043477e-006  4.518105e-006
 -4.008579e-008 -1.714704e-006  2.502913e-007  7.718347e-007
  1.738404e-006  2.205241e-006  3.851832e-006  2.218531e-006
  5.982774e-007  2.559466e-009  1.143063e-007 -1.353330e-006
 -1.800820e-006

  1.091316e-004  3.692224e-005  9.697401e-005 -2.274257e-005
 -2.317028e-005 -1.315078e-005 -3.521530e-006  2.392277e-005
  1.818581e-005  1.029420e-005  2.202270e-005 -3.536321e-006
 -1.780934e-005 -5.993272e-006  6.774524e-006  1.792122e-007
 -2.329366e-005 -7.395338e-006 -2.752704e-006 -1.892416e-005
  2.642087e-006  1.641336e-006  2.339636e-005  6.807798e-006
 -5.380563e-006  8.560089e-006 -4.194178e-006  7.949929e-006
 -1.403495e-005  1.120974e-005  7.670420e-006 -1.432199e-005
 -1.732142e-005  7.994852e-006  3.069323e-006  1.314151e-006
  2.817921e-007  1.929469e-005  1.912840e-006 -7.741784e-006
 -6.642524e-006  6.976544e-006  2.389868e-006 -3.006677e-006
  3.895275e-006  1.107176e-005  8.137357e-007  2.407701e-006
  5.263144e-006  4.732649e-006  3.976753e-006  1.614358e-006
 -5.891825e-006  9.724586e-008  1.245996e-006 -3.611327e-006
  1.231331e-006  1.082175e-006  8.244993e-006 -2.478320e-008
  5.248945e-007 -4.285163e-007  3.488612e-006  2.733727e-006
 -6.776747e-007 -4.095204e-007  3.521820e-006 -3.072124e-007
  6.317528e-008 -3.324373e-006  2.929202e-006  3.208402e-006
 -3.940300e-007 -2.751568e-006  1.238142e-006 -1.354322e-007
  8.497221e-009

 -1.276075e-004 -2.202715e-005  7.395262e-005 -1.755587e-004
  2.163686e-005  1.502113e-005 -6.541024e-006  2.504621e-005
  7.153441e-005 -3.577770e-007 -2.079243e-005  2.315781e-005
 -4.618716e-005 -2.495550e-005 -1.709392e-005 -7.826491e-006
 -2.970118e-005 -1.684327e-005 -2.495233e-006 -1.339210e-005
  1.060661e-005 -1.843958e-005  1.663263e-005  3.555350e-005
  1.107526e-005 -2.412820e-006  4.072582e-006  1.180496e-005
 -1.270456e-005 -1.574021e-005  1.243752e-005  4.103968e-006
 -3.982311e-006 -1.501539e-005  1.260251e-005  1.068885e-007
 -5.313548e-006  1.912840e-006  2.389769e-005 -8.321431e-006
 -5.833519e-006 -1.732685e-007  1.239907e-006  7.575738e-007
 -2.016933e-006  2.026514e-006  9.482585e-006 -5.328449e-006
 -7.862424e-006  1.369387e-006  4.601795e-006  2.356087e-006
 -1.549792e-006  7.080631e-006  1.502667e-006  2.020753e-006
 -2.785436e-006 -6.233662e-007  2.923889e-006  1.652451e-006
 -4.355821e-006  3.086595e-006  8.899863e-007 -1.626832e-006
  4.713044e-006  5.562123e-007  2.824099e-006  2.465592e-006
  3.513340e-008 -1.596870e-007 -1.382711e-006 -1.633219e-006
  1.139962e-006  3.762268e-007  3.181065e-007 -2.096744e-006
 -6.352519e-010

 -5.376819e-005 -5.181535e-005 -1.128522e-004  7.800067e-005
 -6.301391e-005  1.691353e-005  5.393633e-005 -6.990783e-005
  1.076197e-005  1.934472e-005 -1.506848e-005  4.090274e-005
  5.362445e-005  3.626215e-006 -6.733867e-006  3.986176e-006
  2.424008e-006  6.041311e-006  1.305337e-005 -1.560518e-005
 -3.990648e-006  1.387944e-005 -2.044707e-005 -1.564231e-005
  1.915544e-005  1.564481e-006 -1.453060e-005 -2.835450e-006
  2.820453e-006 -1.159494e-005 -1.682162e-005 -1.662716e-008
  7.743188e-006 -1.942535e-006 -5.050067e-006  7.310835e-006
  1.910798e-005 -7.741784e-006 -8.321431e-006  2.772634e-005
 -7.081013e-007 -9.168909e-006 -8.478724e-006  1.265236e-006
 -5.376977e-006 -8.739272e-006  2.169295e-006 -7.238979e-007
 -1.213076e-006 -1.611403e-006 -4.208787e-006 -2.999420e-006
  1.134311e-006  9.382061e-007 -4.878501e-006 -5.147933e-006
 -1.229020e-006 -1.485466e-006 -4.975640e-006 -1.394797e-006
  1.070585e-006  3.950349e-006 -5.012952e-006 -1.752832e-006
  1.197476e-006 -8.773679e-007 -2.799757e-006  2.832105e-006
  9.193042e-007  1.657221e-006 -1.210321e-006  2.451343e-006
  2.384789e-007  9.342530e-007  1.875472e-007  1.183423e-006
 -8.781351e-007

  8.989146e-005  2.481916e-005 -5.064136e-005  7.782026e-005
  4.405852e-005 -4.747814e-005 -2.995137e-005  1.740460e-005
 -8.738649e-005 -2.372150e-005  1.792495e-005 -7.855257e-005
  1.084976e-005  2.179402e-005  2.553823e-005  2.077481e-005
  6.183624e-005  2.325868e-005 -1.310450e-005  5.226882e-005
 -3.123167e-005  6.049215e-006 -9.655744e-006 -3.561048e-005
 -3.161937e-005 -1.210522e-006  8.940881e-006 -1.538862e-005
  2.104589e-005  1.813189e-005  8.586442e-007  2.474079e-006
  1.114097e-005  2.899912e-006 -8.019427e-006 -1.312495e-005
  3.781162e-006 -6.642524e-006 -5.833519e-006 -7.081013e-007
  2.914420e-005  3.100179e-006 -3.144184e-006  1.018342e-005
 -4.218091e-007 -8.136317e-006 -1.228476e-005 -4.349136e-006
 -9.162362e-007 -5.268609e-007 -6.540429e-006 -2.224675e-006
  4.588648e-006 -4.330133e-006 -5.583007e-006  4.602504e-006
 -3.184693e-006  2.056976e-006 -6.522390e-006 -1.838669e-006
  2.265661e-006 -5.228576e-007 -9.942672e-007  4.102756e-006
  1.067317e-006  6.412136e-007 -3.304853e-006  3.106815e-006
  1.318075e-006  1.951509e-006  8.325995e-007 -7.099531e-007
 -4.713814e-007  1.458717e-007 -1.984778e-006  2.131659e-006
  4.441573e-007

 -7.463867e-005  2.959438e-005 -2.592642e-005  4.891516e-005
  4.824858e-005  1.624315e-005 -2.466030e-005  4.351983e-005
 -4.180766e-005 -2.922129e-005 -2.105180e-006 -4.104809e-005
  1.284761e-005  1.528554e-005  5.580024e-006  1.941615e-005
  5.024539e-005 -1.972580e-005 -1.189786e-005  3.089040e-005
 -1.729479e-005 -7.769579e-006  1.347523e-006 -5.376748e-006
 -3.793315e-006 -1.397043e-005  1.387089e-005  1.255663e-005
 -1.797239e-005  9.882209e-006  1.378747e-005 -1.566024e-005
 -1.283254e-005  1.695125e-005  6.785583e-006 -1.044943e-005
 -4.901618e-006  6.976544e-006 -1.732685e-007 -9.168909e-006
  3.100179e-006  2.151100e-005  7.265837e-006 -3.161688e-006
  1.903875e-006  8.643625e-006 -6.618701e-006  3.185603e-006
  1.421187e-006  8.102053e-006  2.155438e-007  2.488041e-006
 -3.215675e-007 -2.236794e-007  3.623027e-006  2.174307e-006
 -4.496906e-006  2.679360e-006  1.713236e-006 -3.588836e-006
  2.931342e-006 -2.259392e-006  4.525179e-006  3.701052e-007
  4.561390e-007 -2.095439e-006  1.483060e-007 -2.224305e-006
  1.626976e-006 -1.694077e-006  7.597964e-007 -3.241171e-006
  2.139065e-006 -4.107692e-006 -1.372642e-006  2.038389e-006
  2.350614e-006

  1.226230e-005  4.094186e-005  4.760218e-005 -1.787274e-005
  3.720403e-005  8.353296e-006 -2.470052e-005  4.393974e-005
  4.322427e-006 -1.262813e-005 -8.315725e-006 -1.971806e-005
 -2.960659e-005 -1.196788e-005 -9.958693e-007 -2.144417e-005
  1.083892e-005 -1.800107e-005 -8.318218e-006  1.186254e-005
  9.347161e-006 -1.158071e-005  7.184628e-006  4.030150e-006
 -2.903815e-006 -1.191155e-005  1.892110e-006  1.617899e-005
 -2.607503e-006 -7.878089e-006  1.173206e-005 -1.568601e-006
 -1.136493e-005  5.498628e-006  1.392502e-005 -2.206445e-006
 -7.646324e-006  2.389868e-006  1.239907e-006 -8.478724e-006
 -3.144184e-006  7.265837e-006  1.408810e-005 -3.448357e-006
 -5.184461e-007  8.546979e-006  1.332289e-006  1.705099e-006
  2.660190e-006  3.312885e-006  3.798304e-006  3.419858e-006
  5.749201e-007 -6.941871e-007  6.310173e-006  2.958859e-006
 -1.708995e-006  1.100709e-006  2.086137e-006 -2.161890e-006
  1.395923e-006 -3.603292e-006  4.443967e-006  1.628376e-007
  5.461629e-007 -3.541675e-007  7.283297e-007 -7.925002e-007
  4.761273e-007 -1.731872e-006 -8.103370e-007 -1.700165e-006
  6.008867e-007 -3.062214e-006  4.762325e-007  1.812813e-006
  1.200296e-006

  1.145870e-004  2.685473e-005  1.321449e-005  6.263656e-007
  2.012140e-005 -2.105361e-005 -1.737827e-005  1.901469e-005
 -1.098961e-005  4.414033e-006  5.493403e-006 -3.093166e-005
 -1.769858e-005  3.046551e-006  7.246942e-006 -5.588546e-006
  2.672479e-005  1.246317e-005 -1.404949e-005  1.905085e-005
 -2.654273e-007 -5.666851e-006  2.212600e-006 -1.334249e-005
 -1.163949e-005  4.736129e-006 -4.150045e-006 -8.286450e-006
  1.554381e-005  3.281771e-006 -3.241372e-006  3.972078e-006
  7.916912e-006 -5.796619e-006 -8.694437e-006  3.882641e-006
  2.502558e-006 -3.006677e-006  7.575738e-007  1.265236e-006
  1.018342e-005 -3.161688e-006 -3.448357e-006  1.373133e-005
  1.377412e-006 -5.038549e-006 -3.025183e-006  2.113687e-007
 -4.827973e-006 -3.139214e-006  1.053105e-006 -3.026007e-007
  1.091517e-006 -2.137875e-006 -2.490019e-006  3.575748e-006
 -1.689809e-007 -1.067800e-006  1.726429e-006  5.564015e-007
 -2.887502e-006  4.494655e-009 -4.576642e-007  5.720786e-007
  4.117081e-007 -2.313214e-008  6.094403e-007  1.475240e-006
  1.060668e-006 -6.515619e-007  9.938277e-007  2.530358e-006
 -7.885614e-007  2.180054e-007  3.146350e-007  3.125301e-007
 -8.837006e-007

  1.126883e-004 -1.047873e-005 -8.875392e-007  9.076859e-005
 -2.843500e-005 -1.594727e-005  9.217740e-006 -5.654125e-006
 -3.687705e-005  3.724910e-006  2.563285e-005 -7.125279e-006
  1.154852e-005  1.505454e-005  8.851278e-006  1.290557e-005
 -4.034954e-006  1.814510e-005 -1.276738e-006 -1.146222e-005
 -5.149141e-006  5.748749e-006 -4.337148e-006 -9.040783e-007
 -4.638344e-006  1.195493e-005  5.643857e-007 -9.962685e-006
 -3.945830e-006  1.632207e-005 -2.971637e-007 -1.988043e-006
  1.968880e-007  1.141929e-005 -1.114347e-005  2.934653e-006
  9.196958e-007  3.895275e-006 -2.016933e-006 -5.376977e-006
 -4.218091e-007  1.903875e-006 -5.184461e-007  1.377412e-006
  1.510588e-005  3.648040e-006 -1.421823e-006  9.053955e-006
  4.606228e-006 -6.257795e-006 -2.677970e-007  1.471138e-006
 -1.949679e-006 -3.115666e-006  2.786905e-006  7.381105e-007
  3.965705e-006 -3.078300e-006  4.180255e-006  3.239410e-006
 -5.175114e-006 -2.475562e-006  1.255760e-007 -3.277399e-006
 -1.243679e-006 -2.562518e-006  2.128568e-006 -3.986197e-007
 -3.271837e-007 -2.607475e-006  3.376350e-007 -6.094030e-008
 -6.993037e-007 -7.727682e-007  4.812846e-008 -1.186846e-006
  8.980907e-007

 -2.844566e-005  1.302051e-006  2.435492e-005 -5.313261e-007
 -3.752967e-005  3.612004e-005  1.957473e-005  1.921045e-006
  4.582219e-005  8.610365e-006 -3.281794e-006  3.714016e-005
 -4.166077e-006  1.645877e-006 -5.781926e-006 -1.883897e-005
 -2.058671e-005 -1.753315e-005 -4.143936e-006 -1.819287e-005
  1.818570e-005 -8.313590e-006  1.213103e-005  1.133291e-005
  1.869198e-006  2.995262e-006 -9.976344e-007  4.923220e-006
 -1.010673e-005 -4.908460e-006  5.404464e-006 -5.122512e-007
 -1.589379e-005  1.028156e-005  9.175246e-006 -3.960501e-006
 -9.736056e-006  1.107176e-005  2.026514e-006 -8.739272e-006
 -8.136317e-006  8.643625e-006  8.546979e-006 -5.038549e-006
  3.648040e-006  1.610748e-005  3.248331e-006  1.697626e-006
  5.107713e-006  2.875426e-006  1.747649e-006  3.896179e-006
 -3.851388e-007  3.291320e-006  5.542147e-006 -2.956706e-007
  1.659590e-006  4.208701e-007  3.680216e-006  5.384691e-007
 -1.120782e-006 -3.363308e-006  2.723422e-006 -5.380302e-007
  6.634470e-007 -1.184240e-006  3.479352e-006  4.729701e-008
 -7.141047e-007 -4.617808e-006 -2.960595e-007  1.432217e-007
  4.943957e-007 -3.845495e-006  1.963411e-006  7.653629e-007
  2.170290e-006

 -1.178788e-004 -1.024032e-004 -2.573631e-005 -2.835127e-005
 -7.120649e-005  4.046129e-005  5.571886e-005 -5.923083e-005
  5.314418e-005  1.332100e-005 -2.810109e-005  8.777174e-005
  5.640730e-006 -8.391383e-006 -3.048664e-005 -1.375829e-005
 -6.473307e-005 -1.845506e-005  6.611567e-006 -4.709294e-005
  2.456291e-005 -4.420632e-006 -1.842396e-006  3.183681e-005
  3.072633e-005  6.398795e-006 -5.864800e-006  1.248356e-006
 -8.362968e-006 -2.163141e-005 -9.869128e-006  1.455666e-005
  4.118053e-006 -8.500159e-006  1.080847e-005  4.443443e-006
 -8.631196e-006  8.137357e-007  9.482585e-006  2.169295e-006
 -1.228476e-005 -6.618701e-006  1.332289e-006 -3.025183e-006
 -1.421823e-006  3.248331e-006  1.597382e-005 -1.511281e-006
 -3.694334e-006 -1.844581e-007  3.685808e-006  9.941899e-007
  1.296040e-006  5.655507e-006  6.062503e-006 -1.330208e-006
  1.000880e-006 -1.202258e-006  2.347985e-006  1.721776e-006
 -3.357459e-006  2.485740e-006 -9.414628e-008 -4.705760e-006
  2.484403e-006  7.152034e-007  1.589949e-006  2.221232e-006
 -4.495235e-007 -2.469327e-007 -3.405218e-006  3.328457e-007
 -4.186663e-007 -4.599132e-008  3.104906e-007 -8.103696e-007
 -2.359528e-007

  7.334838e-005 -2.303077e-005 -3.188427e-005  9.036302e-005
  1.090788e-005 -2.205075e-005 -3.695137e-006  1.391666e-005
 -7.058766e-005 -1.424176e-005  9.854389e-006 -1.982870e-005
  9.739528e-006  9.730509e-006  7.559028e-007  3.040800e-005
  9.342128e-006 -6.264739e-006 -8.546729e-007  1.083284e-006
 -1.062419e-005  5.708857e-006  2.829103e-007  2.888257e-006
  1.302675e-005 -2.762088e-006 -1.889843e-006  4.308878e-006
 -1.057627e-005  6.431902e-006  6.516547e-007 -1.281683e-005
 -8.407943e-007  6.832958e-006 -5.098035e-006  1.763642e-006
  2.089612e-006  2.407701e-006 -5.328449e-006 -7.238979e-007
 -4.349136e-006  3.185603e-006  1.705099e-006  2.113687e-007
  9.053955e-006  1.697626e-006 -1.511281e-006  1.786923e-005
  3.979654e-006 -3.112321e-006  1.621138e-006  4.794949e-006
 -8.914462e-006 -8.082739e-006  3.878462e-006 -7.961532e-007
  3.143341e-007 -5.403454e-006  7.645646e-006 -7.418782e-008
 -1.302588e-006 -3.326967e-006  5.312113e-006 -2.402808e-006
 -1.341371e-006 -2.712018e-006  6.333240e-007 -9.389037e-007
  5.990833e-007 -3.966618e-006  2.886377e-006  2.429515e-007
 -1.999756e-006 -1.120027e-006  1.291927e-006 -6.942591e-008
 -1.617337e-007

  3.850371e-005  4.847447e-005  6.277394e-005  2.248115e-006
 -1.493301e-006  2.166482e-006 -1.785178e-005  2.645154e-005
  7.905994e-006  7.392266e-006  1.606452e-005 -2.638205e-007
 -1.573904e-005  1.988370e-006  7.532069e-006 -1.731840e-005
 -5.145362e-006  9.465507e-006  3.526827e-006 -4.888825e-006
  1.361458e-005  1.039529e-005  1.646873e-006 -3.583392e-006
 -1.143572e-005  3.299211e-006 -7.549567e-006 -6.337455e-006
 -1.433428e-006  8.304901e-006  2.419236e-006 -7.721216e-006
 -6.966929e-006  1.003612e-005 -4.675404e-006 -1.431106e-006
  1.600692e-006  5.263144e-006 -7.862424e-006 -1.213076e-006
 -9.162362e-007  1.421187e-006  2.660190e-006 -4.827973e-006
  4.606228e-006  5.107713e-006 -3.694334e-006  3.979654e-006
  1.278592e-005 -1.191513e-006 -1.046596e-006  3.232237e-006
 -9.335708e-007 -3.387820e-006 -8.777499e-007 -3.549795e-006
  3.901060e-006 -9.946881e-007 -2.132564e-007  1.395741e-008
  3.496049e-006 -3.953662e-006 -3.098113e-007  2.293742e-006
 -1.615727e-006 -6.731890e-007 -8.707319e-007 -7.037972e-007
 -1.500188e-006 -2.661614e-006  6.746626e-007  8.569735e-007
 -1.742717e-006 -9.698066e-007  8.020391e-007  9.076963e-007
  1.027331e-007

 -8.008602e-005  2.210875e-005  1.575562e-005 -3.757120e-005
  5.220577e-005  8.427661e-006 -2.091473e-005  3.246982e-005
 -1.721979e-005 -1.331393e-005 -3.595963e-006 -2.766498e-005
 -8.708757e-006  2.677185e-006 -4.507832e-007  3.082867e-006
  1.899089e-005 -1.444410e-005 -1.494235e-006  1.041605e-005
 -7.663231e-006  2.682057e-007  2.579893e-006 -5.337117e-006
  6.272334e-006 -1.157830e-005  3.959137e-006  1.272649e-005
 -7.897867e-006 -5.399104e-007  3.608541e-006 -1.033071e-005
 -6.048869e-006 -1.010703e-006  9.181715e-006 -2.639348e-006
 -1.881952e-006  4.732649e-006  1.369387e-006 -1.611403e-006
 -5.268609e-007  8.102053e-006  3.312885e-006 -3.139214e-006
 -6.257795e-006  2.875426e-006 -1.844581e-007 -3.112321e-006
 -1.191513e-006  1.149463e-005  1.106933e-006 -1.114887e-006
  1.753780e-007  2.682505e-006 -1.356661e-006 -5.688244e-007
 -3.983083e-006  5.703883e-006 -4.595173e-007 -4.235848e-006
  6.079594e-006  2.014466e-006  8.112638e-007  3.510653e-006
  1.402938e-006 -4.585796e-008 -2.117580e-006 -8.433615e-007
  1.406472e-006 -1.253947e-007  9.143185e-007 -7.478754e-007
  9.729032e-007 -2.052413e-006 -1.679094e-006  2.048185e-006
 -5.153565e-007

  4.988417e-005  3.587594e-005  8.430278e-005 -5.277476e-005
  2.520082e-005 -1.001030e-005 -2.604527e-005  3.282128e-005
  6.520593e-006  2.599707e-006  5.020036e-006 -1.458648e-005
 -3.495516e-005 -1.499262e-005 -5.626705e-006 -1.366617e-005
 -9.204390e-006 -6.028214e-006 -3.360249e-006 -6.663300e-006
  1.117902e-005 -5.967407e-006  7.126697e-006  9.282573e-006
  4.043501e-006 -3.719030e-006 -4.436605e-006  9.400417e-006
 -2.324525e-006 -2.261652e-006  4.380209e-006 -3.356235e-006
 -4.745868e-006 -3.936165e-006  2.270976e-006  5.868216e-006
 -2.095596e-006  3.976753e-006  4.601795e-006 -4.208787e-006
 -6.540429e-006  2.155438e-007  3.798304e-006  1.053105e-006
 -2.677970e-007  1.747649e-006  3.685808e-006  1.621138e-006
 -1.046596e-006  1.106933e-006  7.294925e-006  1.776187e-006
 -2.217770e-006  9.905492e-007  3.456117e-006  1.045260e-006
 -5.043863e-007  2.446504e-007  5.656175e-006 -7.257451e-007
 -9.406408e-007  2.023024e-007  3.320010e-006  2.053909e-007
  6.330197e-007  1.066754e-006  1.952509e-006 -8.005664e-007
  4.126980e-007 -1.020039e-006  1.668029e-007  9.365148e-007
  1.425631e-007 -1.210910e-006  5.892417e-007 -5.570181e-007
 -2.089004e-007

 -2.271391e-005  2.599146e-006  1.398172e-005 -2.659758e-005
 -2.799385e-006  7.159064e-006 -1.498611e-005  8.204338e-006
  4.596368e-006 -4.265422e-006 -8.636749e-006  7.614048e-006
 -1.731180e-005 -2.281459e-006 -7.145112e-006 -4.747885e-006
 -5.589031e-006 -7.664420e-006 -4.067190e-006  1.531788e-006
  1.031704e-005 -4.438859e-006  5.511371e-006  1.355907e-005
  3.612531e-006 -2.721789e-006 -1.473864e-006  1.790875e-006
 -7.355291e-006 -5.375394e-006  6.493130e-006 -6.264293e-006
 -2.431457e-006  2.220274e-006  3.294590e-006 -2.723406e-006
 -8.524283e-007  1.614358e-006  2.356087e-006 -2.999420e-006
 -2.224675e-006  2.488041e-006  3.419858e-006 -3.026007e-007
  1.471138e-006  3.896179e-006  9.941899e-007  4.794949e-006
  3.232237e-006 -1.114887e-006  1.776187e-006  6.324721e-006
 -2.710844e-006 -1.454603e-006  2.564533e-006 -1.517093e-007
 -1.381718e-006 -2.523742e-006  3.226387e-006 -2.341574e-007
  8.599587e-008 -2.362348e-006  3.061208e-006  4.282875e-008
  4.052132e-007 -3.613442e-008  1.535157e-006 -1.010983e-007
 -1.079806e-006 -2.156631e-006  3.559112e-007 -6.774377e-007
 -7.213303e-007 -1.002090e-006  1.530501e-006  1.947121e-007
  5.780287e-007

 -6.621920e-005 -1.058798e-005 -2.356442e-005  1.733954e-006
 -2.054235e-005  4.545568e-005  1.585877e-005 -3.527565e-005
  4.111899e-005  7.459197e-006 -1.593071e-005  3.719744e-005
  7.440847e-006  7.693079e-006 -4.654567e-006 -3.589324e-005
 -5.247153e-006  6.215759e-006 -8.116482e-008 -1.814848e-006
  1.970462e-005 -4.081517e-006 -1.180288e-005 -2.692545e-006
 -5.618420e-006  4.026377e-006  3.604857e-006 -1.242820e-005
  8.531433e-006 -6.364106e-006 -7.476719e-006  1.499812e-005
  7.041387e-006  1.624988e-006  1.844650e-006 -2.118644e-006
 -7.113608e-006 -5.891825e-006 -1.549792e-006  1.134311e-006
  4.588648e-006 -3.215675e-007  5.749201e-007  1.091517e-006
 -1.949679e-006 -3.851388e-007  1.296040e-006 -8.914462e-006
 -9.335708e-007  1.753780e-007 -2.217770e-006 -2.710844e-006
  1.144858e-005  4.818521e-006  4.810587e-007  2.934735e-006
  2.078783e-006  2.509511e-006 -7.402260e-006  1.448753e-007
  5.916607e-007 -2.878053e-007 -4.391130e-006 -1.562411e-006
  6.626659e-007  6.789580e-008 -1.397111e-006  2.278820e-008
 -5.623855e-008  2.131847e-006 -3.765392e-006 -1.085391e-006
  1.019449e-006 -1.134773e-007 -1.914507e-006  1.206379e-006
  5.082725e-007

 -1.623473e-004 -2.845245e-005 -1.881464e-005 -5.014641e-005
 -3.189474e-005  4.108532e-005  2.886534e-005 -2.146590e-005
  5.706544e-005  1.381498e-005 -1.862314e-005  4.270405e-005
  9.163640e-006 -1.605840e-006 -1.487179e-005 -1.463410e-005
 -1.741803e-005 -5.055203e-006  2.858230e-006 -2.074610e-005
  1.523726e-005 -1.996189e-006 -9.126653e-006  1.181516e-005
  9.238794e-006 -2.889048e-006 -3.963983e-006 -1.991839e-006
 -3.732629e-006 -1.106730e-005 -1.535336e-006  9.553289e-006
 -5.186287e-007 -3.513239e-006  4.758313e-006  2.750423e-007
 -4.690459e-006  9.724586e-008  7.080631e-006  9.382061e-007
 -4.330133e-006 -2.236794e-007 -6.941871e-007 -2.137875e-006
 -3.115666e-006  3.291320e-006  5.655507e-006 -8.082739e-006
 -3.387820e-006  2.682505e-006  9.905492e-007 -1.454603e-006
  4.818521e-006  1.084543e-005  1.585132e-007  1.291924e-006
 -2.937096e-007  2.648743e-006 -4.442604e-006  2.244150e-007
 -2.593242e-006  3.269449e-006 -2.257622e-006 -1.680375e-006
  3.221411e-006  1.775914e-006  2.140380e-007  1.300719e-006
 -1.348095e-007  5.331763e-007 -3.385535e-006 -7.646114e-007
  2.190601e-006 -8.412839e-007 -4.082185e-007 -1.585091e-007
  1.156244e-006

  3.147979e-005 -4.844496e-005 -4.911548e-005  9.091532e-005
 -5.055396e-005  2.771364e-007  3.109669e-005 -4.269715e-005
 -2.586110e-005 -1.032268e-006  1.390307e-006  2.668510e-005
  2.753762e-005  6.765352e-006 -9.786459e-006  1.012959e-005
 -2.739891e-005 -1.339640e-005 -2.728058e-006 -2.289169e-005
  6.442982e-007 -7.264079e-006 -3.655268e-007  9.973941e-006
  1.682124e-005  2.633449e-006  5.982180e-006  3.799908e-006
 -5.243994e-006 -3.011334e-006 -3.298742e-006  5.959106e-006
  4.471668e-007  4.323537e-006  5.527248e-006 -3.247190e-007
 -8.967653e-006  1.245996e-006  1.502667e-006 -4.878501e-006
 -5.583007e-006  3.623027e-006  6.310173e-006 -2.490019e-006
  2.786905e-006  5.542147e-006  6.062503e-006  3.878462e-006
 -8.777499e-007 -1.356661e-006  3.456117e-006  2.564533e-006
  4.810587e-007  1.585132e-007  1.085308e-005  2.000995e-006
  1.090995e-008  2.714590e-007  4.695741e-006  9.861833e-007
 -1.308170e-006 -1.654015e-006  3.725806e-006 -2.943065e-006
  7.081365e-007 -9.206780e-007  2.639224e-006 -4.636268e-007
  4.309666e-007 -9.955412e-007 -2.228434e-006 -1.957721e-006
  9.831835e-007 -2.710911e-006 -6.203655e-007 -5.041939e-007
  1.700425e-006

 -1.752469e-005 -5.193918e-006 -1.490124e-005  2.208996e-006
  2.556032e-005 -4.546543e-006 -9.554455e-006  1.574927e-005
 -1.859569e-005 -1.053693e-005 -7.084233e-006 -2.200725e-005
 -2.914328e-006  1.300609e-006 -2.542258e-006  5.354631e-006
  1.983489e-005 -1.893584e-006 -9.419848e-006  1.496722e-005
 -4.912495e-006 -6.920703e-006 -4.539675e-006 -1.293423e-006
 -1.427862e-006 -5.063852e-006  4.783446e-006  2.853222e-006
  4.141423e-006  5.248779e-007  3.522819e-006  4.776634e-006
  2.832007e-006  1.713686e-007  9.258879e-007 -1.114391e-006
 -4.658008e-006 -3.611327e-006  2.020753e-006 -5.147933e-006
  4.602504e-006  2.174307e-006  2.958859e-006  3.575748e-006
  7.381105e-007 -2.956706e-007 -1.330208e-006 -7.961532e-007
 -3.549795e-006 -5.688244e-007  1.045260e-006 -1.517093e-007
  2.934735e-006  1.291924e-006  2.000995e-006  6.524447e-006
 -4.818652e-007  9.678278e-007 -8.707477e-007  3.906095e-007
 -3.266392e-006 -7.475322e-007  8.979256e-007 -1.282024e-006
  1.160029e-006  3.636932e-008  9.647088e-008 -1.021286e-007
  6.998760e-007  3.293649e-007 -1.035158e-006 -1.956528e-006
  2.725358e-007 -7.895737e-007 -1.664547e-006 -6.206930e-007
  8.199154e-007

  8.422770e-006 -7.917818e-007  2.984207e-005 -6.854954e-006
 -1.622113e-005  1.420178e-005  1.412619e-005  2.405802e-006
  3.174970e-005  1.745089e-005  5.719285e-006  2.512502e-005
 -2.448619e-006  1.799477e-006 -2.130481e-006 -1.131061e-005
 -1.660511e-005  7.767434e-006  2.941299e-006 -1.755020e-005
  1.343972e-005  3.812850e-006  6.233610e-007  7.200739e-007
 -1.241449e-006  1.049593e-005 -5.642026e-006 -9.079061e-006
  5.215767e-006  3.046406e-006 -6.190681e-006  7.321459e-006
  1.732194e-008  1.203950e-006 -6.830650e-006  3.451821e-006
 -4.324893e-006  1.231331e-006 -2.785436e-006 -1.229020e-006
 -3.184693e-006 -4.496906e-006 -1.708995e-006 -1.689809e-007
  3.965705e-006  1.659590e-006  1.000880e-006  3.143341e-007
  3.901060e-006 -3.983083e-006 -5.043863e-007 -1.381718e-006
  2.078783e-006 -2.937096e-007  1.090995e-008 -4.818652e-007
  7.020144e-006 -1.114668e-006 -4.316444e-007  3.419009e-006
 -1.552703e-006 -1.894815e-006 -2.619376e-006 -1.298626e-006
 -1.327049e-006 -6.150721e-007  8.754753e-008 -5.224421e-007
 -5.045255e-007 -1.162409e-006 -8.495873e-007  1.531758e-006
 -1.681028e-006  6.344516e-007 -4.326640e-007 -1.543506e-006
 -6.968088e-007

  2.026998e-005  2.391680e-005 -6.935698e-006  2.490703e-005
  1.631639e-005 -2.173868e-005 -7.654030e-006  3.966525e-006
 -3.675235e-005  1.022008e-006  1.816574e-005 -3.184652e-005
  1.548771e-005  1.040621e-005  5.827319e-006  1.515305e-005
  1.049320e-005  4.824564e-006 -3.358997e-006 -1.873073e-006
 -1.601154e-005  2.076935e-006 -3.312427e-006 -1.633600e-005
  2.650761e-006 -1.800753e-006  4.637153e-006  3.834570e-006
  4.151492e-006  8.650190e-006 -2.499645e-006 -2.200942e-006
  5.701662e-007 -1.622198e-006 -5.960369e-007  1.540454e-006
 -1.685815e-007  1.082175e-006 -6.233662e-007 -1.485466e-006
  2.056976e-006  2.679360e-006  1.100709e-006 -1.067800e-006
 -3.078300e-006  4.208701e-007 -1.202258e-006 -5.403454e-006
 -9.946881e-007  5.703883e-006  2.446504e-007 -2.523742e-006
  2.509511e-006  2.648743e-006  2.714590e-007  9.678278e-007
 -1.114668e-006  7.370584e-006 -1.127030e-006 -9.112167e-007
  4.040721e-006  1.894594e-006 -2.126128e-006  3.864987e-006
  6.014355e-007  8.857272e-008 -1.114073e-006 -1.171080e-006
  5.087409e-007  8.588936e-007 -7.424017e-007 -1.353042e-006
  1.443536e-006 -1.665635e-006 -2.937269e-006  1.687022e-007
  1.994094e-008

  1.454661e-004  1.327210e-005  5.591995e-005  1.199071e-005
  4.100308e-007 -3.513984e-005 -1.406705e-005  1.273582e-005
 -3.226017e-005  8.272766e-007  2.144870e-005 -1.919336e-005
 -1.936994e-005 -5.845808e-006  1.987262e-006  1.115875e-005
 -1.504857e-005 -4.125258e-006 -2.779177e-006 -9.916717e-006
 -5.664940e-006 -5.373143e-006  1.674186e-005  4.882474e-006
  6.937327e-006  6.297442e-006  1.602429e-006  9.640413e-006
 -6.078733e-006  6.504472e-006  2.899376e-006 -1.099832e-005
 -6.045329e-006 -2.862299e-008 -7.114858e-007  4.864015e-006
  2.015156e-006  8.244993e-006  2.923889e-006 -4.975640e-006
 -6.522390e-006  1.713236e-006  2.086137e-006  1.726429e-006
  4.180255e-006  3.680216e-006  2.347985e-006  7.645646e-006
 -2.132564e-007 -4.595173e-007  5.656175e-006  3.226387e-006
 -7.402260e-006 -4.442604e-006  4.695741e-006 -8.707477e-007
 -4.316444e-007 -1.127030e-006  1.169422e-005  8.019210e-007
 -1.053242e-006 -9.445990e-007  4.686217e-006  1.134204e-006
 -5.977665e-007 -1.235764e-006  4.294383e-006 -7.086376e-007
  9.931185e-008 -3.009797e-006  2.969982e-006  1.371551e-006
 -8.490700e-007 -1.653674e-006  1.283821e-006 -1.680904e-006
  5.179191e-008

  1.139969e-005 -2.685543e-005 -1.669428e-005  1.096309e-005
 -2.871430e-005 -5.452053e-006  1.876148e-005 -1.674815e-005
  8.984683e-006  8.569818e-006  4.745333e-006  1.591807e-005
  1.336077e-005  5.771309e-006 -2.240876e-006  1.372926e-005
 -1.278517e-005  5.434678e-006 -2.799125e-006 -1.241588e-005
 -4.771908e-006 -3.975000e-007  1.807883e-006  1.733307e-006
  2.323046e-006  9.828269e-006 -2.674616e-007 -5.826975e-006
  2.470061e-006  3.147954e-006 -2.688019e-006  5.530741e-006
  3.070855e-006  1.411337e-008 -4.752089e-006  2.432210e-006
 -1.169710e-006 -2.478320e-008  1.652451e-006 -1.394797e-006
 -1.838669e-006 -3.588836e-006 -2.161890e-006  5.564015e-007
  3.239410e-006  5.384691e-007  1.721776e-006 -7.418782e-008
  1.395741e-008 -4.235848e-006 -7.257451e-007 -2.341574e-007
  1.448753e-007  2.244150e-007  9.861833e-007  3.906095e-007
  3.419009e-006 -9.112167e-007  8.019210e-007  3.942823e-006
 -3.180040e-006 -3.606559e-007 -1.737345e-006 -1.472936e-006
 -1.103922e-006 -4.834555e-007  1.336610e-006 -2.765207e-007
 -6.463335e-007 -2.460220e-007 -8.383768e-007  1.608246e-007
 -4.527640e-007  5.075863e-007 -3.896478e-007 -2.104743e-006
 -2.970638e-008

  3.374617e-005  5.822660e-005  3.131186e-005 -1.942850e-005
  3.587313e-005 -1.023993e-005 -3.398813e-005  1.563247e-005
 -2.312406e-005 -2.595177e-006  1.076912e-005 -2.788583e-005
 -1.428943e-005  3.376239e-006  1.032849e-005 -9.194706e-006
  7.125153e-006  3.390924e-006  2.136673e-006  7.192888e-006
 -2.172031e-006  2.923396e-006  5.449094e-006 -1.318720e-005
 -1.401333e-006 -3.131320e-006  4.019922e-006  2.929412e-006
  1.571030e-006  2.861926e-006 -7.436796e-007 -1.146359e-005
 -6.035923e-007 -2.048737e-006  2.801252e-006 -2.418995e-006
  2.784329e-006  5.248945e-007 -4.355821e-006  1.070585e-006
  2.265661e-006  2.931342e-006  1.395923e-006 -2.887502e-006
 -5.175114e-006 -1.120782e-006 -3.357459e-006 -1.302588e-006
  3.496049e-006  6.079594e-006 -9.406408e-007  8.599587e-008
  5.916607e-007 -2.593242e-006 -1.308170e-006 -3.266392e-006
 -1.552703e-006  4.040721e-006 -1.053242e-006 -3.180040e-006
  1.093104e-005 -3.171226e-007 -1.689982e-007  6.079482e-006
 -1.364800e-007 -9.745753e-007 -2.566855e-006 -1.467983e-006
  7.422348e-007  1.652483e-007  1.387820e-006 -3.380401e-007
  4.800950e-007 -1.219664e-006 -1.103682e-006  1.964703e-006
 -1.390241e-006

 -5.509899e-005 -2.125643e-005 -3.381671e-005 -2.685411e-006
 -1.024479e-005 -1.068409e-005  1.118105e-005 -9.433023e-006
 -1.290245e-005  3.528350e-006 -3.026744e-006 -5.021025e-006
  1.412308e-005 -3.666667e-009 -5.046020e-006  1.802643e-005
  8.461844e-007  2.296658e-006  1.747441e-006 -6.708163e-006
 -1.031323e-005  5.320530e-006 -7.831887e-006 -2.450322e-007
  9.122946e-006 -2.647842e-006 -2.511225e-006  1.898625e-006
 -1.579880e-006  2.104035e-007 -1.946404e-006  6.818714e-008
  3.707975e-006 -4.384645e-006 -6.397925e-007  2.709855e-006
  3.885046e-006 -4.285163e-007  3.086595e-006  3.950349e-006
 -5.228576e-007 -2.259392e-006 -3.603292e-006  4.494655e-009
 -2.475562e-006 -3.363308e-006  2.485740e-006 -3.326967e-006
 -3.953662e-006  2.014466e-006  2.023024e-007 -2.362348e-006
 -2.878053e-007  3.269449e-006 -1.654015e-006 -7.475322e-007
 -1.894815e-006  1.894594e-006 -9.445990e-007 -3.606559e-007
 -3.171226e-007  4.250517e-006 -1.258048e-006  3.768346e-007
  1.388809e-006  1.178365e-006 -9.959416e-007  1.156909e-006
  2.142456e-007  1.704874e-006 -6.972327e-007  6.699665e-008
  6.981379e-007  4.956665e-007 -9.437775e-007 -3.198956e-007
 -5.972151e-007

  2.552467e-005  8.572716e-006  1.623343e-005  5.308567e-006
  1.380109e-005 -1.250358e-005 -1.468008e-005  2.031929e-005
 -2.961568e-005 -1.193210e-005  2.362856e-007 -2.288641e-005
 -1.451540e-005 -6.807294e-006  4.425977e-007  5.557514e-006
  5.016565e-006 -1.129774e-005 -5.317699e-007  8.699010e-006
 -2.817050e-006 -2.042784e-006  6.993089e-006  6.597489e-006
  2.634311e-007 -7.590391e-006  1.896114e-006  8.240828e-006
 -6.155726e-006 -6.587049e-007  8.703014e-006 -6.926038e-006
 -5.540013e-006  2.954073e-006  5.484913e-006 -3.983012e-006
 -2.043477e-006  3.488612e-006  8.899863e-007 -5.012952e-006
 -9.942672e-007  4.525179e-006  4.443967e-006 -4.576642e-007
  1.255760e-007  2.723422e-006 -9.414628e-008  5.312113e-006
 -3.098113e-007  8.112638e-007  3.320010e-006  3.061208e-006
 -4.391130e-006 -2.257622e-006  3.725806e-006  8.979256e-007
 -2.619376e-006 -2.126128e-006  4.686217e-006 -1.737345e-006
 -1.689982e-007 -1.258048e-006  6.386542e-006 -1.929371e-007
  5.739976e-007  7.494245e-007  1.544967e-006  8.418832e-008
  8.233726e-007 -1.189178e-006  1.474742e-006 -9.026780e-008
 -5.669413e-008 -1.341081e-006  1.497148e-006  2.419397e-007
  7.358276e-007

  8.056455e-005  6.869472e-005  5.530760e-005 -4.148995e-005
  3.721388e-005 -3.497022e-005 -3.854516e-005  3.207006e-005
 -1.543846e-005  2.170486e-006  1.905850e-005 -4.020303e-005
 -2.376812e-005 -3.715123e-006  1.287797e-005 -4.001936e-006
  9.819104e-006  9.479174e-006 -2.954484e-006  1.091490e-005
 -4.985490e-006  4.236259e-007  8.485723e-006 -1.398066e-005
 -1.058600e-005 -9.865833e-007  1.401913e-006  2.223693e-006
  6.911623e-006  7.987271e-006  2.532914e-006 -9.282089e-006
 -2.085341e-006 -4.231637e-006 -1.549143e-006 -8.954913e-008
  4.518105e-006  2.733727e-006 -1.626832e-006 -1.752832e-006
  4.102756e-006  3.701052e-007  1.628376e-007  5.720786e-007
 -3.277399e-006 -5.380302e-007 -4.705760e-006 -2.402808e-006
  2.293742e-006  3.510653e-006  2.053909e-007  4.282875e-008
 -1.562411e-006 -1.680375e-006 -2.943065e-006 -1.282024e-006
 -1.298626e-006  3.864987e-006  1.134204e-006 -1.472936e-006
  6.079482e-006  3.768346e-007 -1.929371e-007  7.367147e-006
  2.999007e-008  1.877286e-007 -6.051015e-007 -2.712208e-007
 -6.678922e-007 -7.792928e-007  2.368610e-006  5.455118e-007
  2.269270e-007 -8.481945e-007 -1.050794e-007  6.434276e-007
 -6.739800e-007

 -9.240411e-005 -7.971942e-006 -2.329443e-006 -2.554522e-005
  1.558494e-006  7.155374e-006  5.592853e-006  1.130022e-005
  2.745292e-006  5.450516e-006 -6.962542e-006  2.469507e-006
 -6.751018e-006 -4.927727e-006 -9.083338e-006 -2.376821e-006
 -1.158230e-006 -4.268147e-006  2.984166e-006 -7.762041e-006
  4.635426e-006  6.709996e-007 -4.534466e-006  5.249814e-006
  1.046307e-005 -5.311553e-006 -3.116959e-006  4.600484e-006
 -2.043188e-006 -5.829121e-006  9.076056e-007  1.288733e-006
 -1.770624e-006 -3.662688e-006  2.897844e-006 -2.176739e-006
 -4.008579e-008 -6.776747e-007  4.713044e-006  1.197476e-006
  1.067317e-006  4.561390e-007  5.461629e-007  4.117081e-007
 -1.243679e-006  6.634470e-007  2.484403e-006 -1.341371e-006
 -1.615727e-006  1.402938e-006  6.330197e-007  4.052132e-007
  6.626659e-007  3.221411e-006  7.081365e-007  1.160029e-006
 -1.327049e-006  6.014355e-007 -5.977665e-007 -1.103922e-006
 -1.364800e-007  1.388809e-006  5.739976e-007  2.999007e-008
  4.442650e-006  9.280022e-008 -2.576254e-007  3.160896e-006
  7.927884e-007 -7.463942e-007 -9.428703e-007 -6.534023e-007
  1.612451e-008 -1.106157e-006 -2.995525e-007 -4.760030e-008
  2.854980e-007

 -5.562195e-005  2.057289e-006  4.893634e-006 -2.670469e-005
  5.104040e-006  2.259071e-006 -5.670923e-006  1.025284e-005
  2.774689e-006  9.262277e-008 -7.277877e-006 -3.998904e-006
 -5.024633e-006 -5.870132e-006 -6.052512e-006 -1.733941e-007
  2.779843e-006 -9.638015e-007  2.092978e-006  3.500692e-006
  4.514359e-006  3.939123e-006 -5.372085e-006  5.317932e-006
 -2.257947e-006 -5.978159e-006 -4.244261e-006 -1.007113e-006
  1.269082e-006 -2.144055e-006  2.405593e-006  2.698796e-006
  2.880140e-007 -1.703968e-006  5.557695e-007 -1.535114e-006
 -1.714704e-006 -4.095204e-007  5.562123e-007 -8.773679e-007
  6.412136e-007 -2.095439e-006 -3.541675e-007 -2.313214e-008
 -2.562518e-006 -1.184240e-006  7.152034e-007 -2.712018e-006
 -6.731890e-007 -4.585796e-008  1.066754e-006 -3.613442e-008
  6.789580e-008  1.775914e-006 -9.206780e-007  3.636932e-008
 -6.150721e-007  8.857272e-008 -1.235764e-006 -4.834555e-007
 -9.745753e-007  1.178365e-006  7.494245e-007  1.877286e-007
  9.280022e-008  3.175659e-006 -3.901897e-007  2.077368e-007
 -8.026174e-007  1.319686e-006 -8.315064e-007  3.595234e-007
 -3.294153e-007  1.182913e-006  3.686309e-007 -2.057560e-007
 -7.898049e-008

  8.749156e-005  4.982527e-006  3.280722e-005  1.100041e-007
 -2.514572e-005 -5.477251e-006  4.943317e-006 -2.119816e-005
  1.495095e-005  7.309505e-006  1.336644e-005  1.227990e-005
 -4.474509e-006 -2.608133e-006  2.183365e-006 -6.922487e-006
 -2.137208e-005 -7.772331e-007  1.415950e-006 -1.067601e-005
  2.282759e-006 -6.469391e-006  1.214665e-005  4.559385e-006
 -2.557885e-006  8.097959e-006  3.462965e-006  9.410261e-007
 -1.481926e-006  3.805895e-007  1.973739e-006 -3.906569e-007
 -4.496833e-006  8.511908e-007  7.881385e-007  4.337145e-007
  2.502913e-007  3.521820e-006  2.824099e-006 -2.799757e-006
 -3.304853e-006  1.483060e-007  7.283297e-007  6.094403e-007
  2.128568e-006  3.479352e-006  1.589949e-006  6.333240e-007
 -8.707319e-007 -2.117580e-006  1.952509e-006  1.535157e-006
 -1.397111e-006  2.140380e-007  2.639224e-006  9.647088e-008
  8.754753e-008 -1.114073e-006  4.294383e-006  1.336610e-006
 -2.566855e-006 -9.959416e-007  1.544967e-006 -6.051015e-007
 -2.576254e-007 -3.901897e-007  4.179859e-006 -1.067354e-007
 -3.709230e-007 -8.846560e-007  7.967418e-007  7.535596e-007
  6.735859e-007 -6.296747e-007  1.678514e-006 -1.158065e-006
  8.741472e-007

 -3.010616e-005 -1.837399e-005 -1.678564e-005  3.541525e-006
 -1.823417e-005 -4.295761e-006  1.503443e-005 -6.665829e-007
  2.791530e-007  6.903872e-006 -2.811829e-006  6.781342e-006
 -1.590167e-006 -1.811922e-006 -4.641182e-006  6.450808e-007
 -3.827396e-006 -2.322702e-007  6.304196e-007 -5.989400e-006
  1.206071e-006  3.045572e-006 -2.538198e-006  5.758161e-007
  3.983255e-006 -4.901843e-008 -5.814212e-006 -8.268928e-007
  3.848724e-006 -4.078502e-006 -1.252062e-006  5.211352e-006
 -1.123758e-007 -2.648294e-006  5.490999e-007 -2.597705e-006
  7.718347e-007 -3.072124e-007  2.465592e-006  2.832105e-006
  3.106815e-006 -2.224305e-006 -7.925002e-007  1.475240e-006
 -3.986197e-007  4.729701e-008  2.221232e-006 -9.389037e-007
 -7.037972e-007 -8.433615e-007 -8.005664e-007 -1.010983e-007
  2.278820e-008  1.300719e-006 -4.636268e-007 -1.021286e-007
 -5.224421e-007 -1.171080e-006 -7.086376e-007 -2.765207e-007
 -1.467983e-006  1.156909e-006  8.418832e-008 -2.712208e-007
  3.160896e-006  2.077368e-007 -1.067354e-007  4.525428e-006
  9.195427e-008 -6.844589e-007 -3.610687e-007  9.996348e-007
 -1.128792e-006 -3.757527e-007  1.105653e-006  4.608239e-007
 -7.648797e-008

  1.954254e-005  8.219289e-006  9.501573e-007  1.644451e-005
  8.960776e-006 -6.108683e-006 -1.630165e-006  9.022983e-006
 -1.997730e-005 -1.839539e-006  5.301978e-006 -2.102686e-005
  1.741379e-006  2.941423e-006  4.420218e-006  6.973656e-006
  1.116760e-005 -7.879093e-008 -1.614065e-006  1.663247e-006
 -9.509277e-006  1.165364e-006  1.220975e-006 -7.532553e-006
  2.318868e-006 -8.233063e-007 -9.847115e-008  3.931977e-006
  4.719172e-007  1.548127e-006  4.770824e-007 -2.560049e-006
 -1.030133e-006  3.322099e-007  3.118674e-007  3.593014e-007
  1.738404e-006  6.317528e-008  3.513340e-008  9.193042e-007
  1.318075e-006  1.626976e-006  4.761273e-007  1.060668e-006
 -3.271837e-007 -7.141047e-007 -4.495235e-007  5.990833e-007
 -1.500188e-006  1.406472e-006  4.126980e-007 -1.079806e-006
 -5.623855e-008 -1.348095e-007  4.309666e-007  6.998760e-007
 -5.045255e-007  5.087409e-007  9.931185e-008 -6.463335e-007
  7.422348e-007  2.142456e-007  8.233726e-007 -6.678922e-007
  7.927884e-007 -8.026174e-007 -3.709230e-007  9.195427e-008
  2.221039e-006  1.143589e-007  1.244839e-007  1.400212e-007
  4.986848e-007 -9.737009e-007 -7.359666e-007  4.371131e-008
 -2.211523e-007

 -9.390025e-006 -3.711895e-006 -1.879783e-005  2.964107e-006
  4.113079e-007 -9.751372e-006 -2.317325e-006 -1.470264e-005
 -1.137398e-005 -3.487224e-006 -1.120062e-006 -1.087152e-005
  1.539363e-005 -1.014261e-007 -1.939547e-006  1.360964e-005
  4.732997e-006  1.242357e-006  8.585566e-007  4.733108e-006
 -1.114910e-005  2.756853e-006 -4.449257e-006 -1.023154e-006
 -3.088803e-007 -2.195851e-006  2.424251e-006  2.063302e-006
  4.744580e-007  1.350139e-006  1.066815e-006  1.552610e-006
  3.052537e-006 -5.885424e-007  2.529075e-007 -3.778237e-007
  2.205241e-006 -3.324373e-006 -1.596870e-007  1.657221e-006
  1.951509e-006 -1.694077e-006 -1.731872e-006 -6.515619e-007
 -2.607475e-006 -4.617808e-006 -2.469327e-007 -3.966618e-006
 -2.661614e-006 -1.253947e-007 -1.020039e-006 -2.156631e-006
  2.131847e-006  5.331763e-007 -9.955412e-007  3.293649e-007
 -1.162409e-006  8.588936e-007 -3.009797e-006 -2.460220e-007
  1.652483e-007  1.704874e-006 -1.189178e-006 -7.792928e-007
 -7.463942e-007  1.319686e-006 -8.846560e-007 -6.844589e-007
  1.143589e-007  3.895266e-006 -1.129163e-006 -5.634712e-007
  5.597844e-007  1.673272e-006 -1.301801e-006 -1.746176e-007
 -9.799725e-007

  9.141009e-005  3.107937e-005  3.964658e-005 -1.442177e-005
  2.264222e-005 -1.962163e-005 -2.082430e-005  1.656270e-005
 -1.336637e-005 -4.096455e-006  1.260804e-005 -2.366488e-005
 -1.877347e-005 -3.543475e-006  1.175491e-005 -1.785948e-006
  4.364090e-006  3.221701e-006  1.224829e-006  9.604225e-006
 -4.934860e-006 -2.134911e-007  1.107390e-005 -5.480287e-006
 -7.984067e-006  1.553550e-006  2.502563e-006  2.343885e-006
  4.417696e-007  5.178559e-006  2.975516e-006 -8.510891e-006
 -3.088036e-006 -9.615873e-007 -1.106423e-006 -8.556228e-008
  3.851832e-006  2.929202e-006 -1.382711e-006 -1.210321e-006
  8.325995e-007  7.597964e-007 -8.103370e-007  9.938277e-007
  3.376350e-007 -2.960595e-007 -3.405218e-006  2.886377e-006
  6.746626e-007  9.143185e-007  1.668029e-007  3.559112e-007
 -3.765392e-006 -3.385535e-006 -2.228434e-006 -1.035158e-006
 -8.495873e-007 -7.424017e-007  2.969982e-006 -8.383768e-007
  1.387820e-006 -6.972327e-007  1.474742e-006  2.368610e-006
 -9.428703e-007 -8.315064e-007  7.967418e-007 -3.610687e-007
  1.244839e-007 -1.129163e-006  3.261822e-006  1.142706e-006
 -4.823991e-007  1.123375e-007  1.284220e-006  9.125176e-008
 -3.520927e-007

  7.144924e-005  2.370534e-005  3.857411e-005 -1.464438e-005
 -5.301979e-006 -6.935882e-006 -2.100815e-006  6.450386e-006
  1.691266e-005  1.196850e-005  9.059796e-006 -9.135479e-007
 -1.038525e-005 -2.876986e-006  2.466035e-006 -8.738177e-006
 -4.473578e-006  2.709007e-006 -6.218695e-007 -4.765285e-006
  4.906211e-006  2.884016e-006  7.044410e-006 -4.547453e-006
 -4.766698e-006  4.857646e-006 -8.011539e-006 -2.007266e-006
  5.155001e-006  6.683911e-007 -1.964432e-006  6.702151e-008
 -2.657937e-006 -1.572708e-006 -3.100412e-006  2.757174e-006
  2.218531e-006  3.208402e-006 -1.633219e-006  2.451343e-006
 -7.099531e-007 -3.241171e-006 -1.700165e-006  2.530358e-006
 -6.094030e-008  1.432217e-007  3.328457e-007  2.429515e-007
  8.569735e-007 -7.478754e-007  9.365148e-007 -6.774377e-007
 -1.085391e-006 -7.646114e-007 -1.957721e-006 -1.956528e-006
  1.531758e-006 -1.353042e-006  1.371551e-006  1.608246e-007
 -3.380401e-007  6.699665e-008 -9.026780e-008  5.455118e-007
 -6.534023e-007  3.595234e-007  7.535596e-007  9.996348e-007
  1.400212e-007 -5.634712e-007  1.142706e-006  3.428839e-006
 -9.136130e-007  2.506762e-007  1.684721e-006  4.731239e-007
 -1.261241e-006

  1.399802e-005  7.465167e-006 -6.358781e-006  8.955566e-006
 -8.529740e-006  8.846740e-007  7.202883e-006 -1.753184e-005
  1.247809e-005  9.446049e-007  5.651879e-006  4.956118e-006
  1.275495e-005  4.939991e-007  5.151996e-006 -3.478079e-006
 -3.126504e-006 -3.444384e-007  1.276272e-006 -2.664709e-006
 -2.496020e-006 -4.130744e-006  7.307973e-007 -2.746825e-006
 -3.499879e-006 -4.059167e-007  4.996237e-006 -6.267981e-008
 -1.600118e-006  3.559142e-007  4.739040e-007  3.164673e-007
 -1.413885e-007  3.393151e-007  1.732259e-006  8.672574e-007
  5.982774e-007 -3.940300e-007  1.139962e-006  2.384789e-007
 -4.713814e-007  2.139065e-006  6.008867e-007 -7.885614e-007
 -6.993037e-007  4.943957e-007 -4.186663e-007 -1.999756e-006
 -1.742717e-006  9.729032e-007  1.425631e-007 -7.213303e-007
  1.019449e-006  2.190601e-006  9.831835e-007  2.725358e-007
 -1.681028e-006  1.443536e-006 -8.490700e-007 -4.527640e-007
  4.800950e-007  6.981379e-007 -5.669413e-008  2.269270e-007
  1.612451e-008 -3.294153e-007  6.735859e-007 -1.128792e-006
  4.986848e-007  5.597844e-007 -4.823991e-007 -9.136130e-007
  2.903314e-006 -7.836705e-007 -1.652324e-007  5.163408e-007
  1.051033e-006

 -2.962990e-005 -1.096751e-005  4.762960e-006 -3.190335e-005
  6.201307e-006  8.349129e-006 -6.768326e-007 -3.354212e-006
  1.908275e-005 -1.439764e-006 -9.463845e-006  1.278250e-005
 -4.441076e-006 -7.053211e-006 -3.091687e-006 -4.260836e-006
 -5.564160e-006  1.043162e-006  5.320763e-006  2.892575e-006
  5.927046e-006  1.300937e-006 -1.673794e-006  7.877003e-006
 -2.797080e-006 -9.730292e-008 -2.009612e-007 -2.965475e-006
  7.135316e-008 -2.602123e-006 -9.685712e-007  3.350069e-006
  2.955342e-006 -3.659455e-006 -9.638491e-007  1.679524e-007
  2.559466e-009 -2.751568e-006  3.762268e-007  9.342530e-007
  1.458717e-007 -4.107692e-006 -3.062214e-006  2.180054e-007
 -7.727682e-007 -3.845495e-006 -4.599132e-008 -1.120027e-006
 -9.698066e-007 -2.052413e-006 -1.210910e-006 -1.002090e-006
 -1.134773e-007 -8.412839e-007 -2.710911e-006 -7.895737e-007
  6.344516e-007 -1.665635e-006 -1.653674e-006  5.075863e-007
 -1.219664e-006  4.956665e-007 -1.341081e-006 -8.481945e-007
 -1.106157e-006  1.182913e-006 -6.296747e-007 -3.757527e-007
 -9.737009e-007  1.673272e-006  1.123375e-007  2.506762e-007
 -7.836705e-007  2.832912e-006  2.278197e-007 -5.943190e-007
 -7.509099e-007

  4.723361e-005  1.615643e-005  2.950611e-005 -2.073392e-005
 -1.056573e-005  5.361782e-006 -2.212093e-006 -1.681401e-006
  2.692120e-005  4.952674e-006  1.173773e-006  1.270596e-005
 -1.897031e-005 -6.810360e-006  3.691626e-006 -2.106949e-005
 -9.940368e-006 -8.346495e-008  2.504271e-006  2.803385e-007
  1.176059e-005 -3.016454e-006  7.570081e-006  3.123285e-006
 -7.987620e-006  1.639585e-006 -3.055052e-006 -2.592326e-006
  2.604108e-006 -5.292940e-006  2.001017e-006  1.137454e-006
 -3.607289e-006 -8.291437e-007  1.158042e-006 -1.066997e-006
  1.143063e-007  1.238142e-006  3.181065e-007  1.875472e-007
 -1.984778e-006 -1.372642e-006  4.762325e-007  3.146350e-007
  4.812846e-008  1.963411e-006  3.104906e-007  1.291927e-006
  8.020391e-007 -1.679094e-006  5.892417e-007  1.530501e-006
 -1.914507e-006 -4.082185e-007 -6.203655e-007 -1.664547e-006
 -4.326640e-007 -2.937269e-006  1.283821e-006 -3.896478e-007
 -1.103682e-006 -9.437775e-007  1.497148e-006 -1.050794e-007
 -2.995525e-007  3.686309e-007  1.678514e-006  1.105653e-006
 -7.359666e-007 -1.301801e-006  1.284220e-006  1.684721e-006
 -1.652324e-007  2.278197e-007  3.428152e-006  7.843874e-007
  4.109688e-007

  2.412001e-005  1.127889e-005 -7.775227e-007  9.776624e-006
  4.513450e-006  4.479558e-006 -2.603541e-006 -2.280160e-006
  6.139682e-006 -3.470384e-006 -9.028608e-007  1.601153e-006
 -1.047142e-006  1.285378e-006  3.559819e-006 -1.256625e-005
  4.728115e-006 -2.861504e-006 -1.749563e-006  6.892540e-006
  5.000045e-006 -1.227383e-006 -1.631253e-007 -3.910640e-006
 -5.968945e-006 -3.025625e-006 -4.749743e-007 -1.492046e-006
  1.818252e-006 -2.531773e-006 -4.619550e-007  8.922861e-007
 -4.377445e-007  1.104351e-006  2.636861e-006 -1.527712e-006
 -1.353330e-006 -1.354322e-007 -2.096744e-006  1.183423e-006
  2.131659e-006  2.038389e-006  1.812813e-006  3.125301e-007
 -1.186846e-006  7.653629e-007 -8.103696e-007 -6.942591e-008
  9.076963e-007  2.048185e-006 -5.570181e-007  1.947121e-007
  1.206379e-006 -1.585091e-007 -5.041939e-007 -6.206930e-007
 -1.543506e-006  1.687022e-007 -1.680904e-006 -2.104743e-006
  1.964703e-006 -3.198956e-007  2.419397e-007  6.434276e-007
 -4.760030e-008 -2.057560e-007 -1.158065e-006  4.608239e-007
  4.371131e-008 -1.746176e-007  9.125176e-008  4.731239e-007
  5.163408e-007 -5.943190e-007  7.843874e-007  2.614135e-006
 -6.568336e-008

 -2.821570e-006 -1.722535e-005 -2.284268e-005  3.345199e-005
 -2.225185e-005  1.292708e-005  1.564402e-005 -1.912052e-005
  3.266382e-006 -2.765581e-006 -3.397593e-006  1.572146e-005
  7.042718e-006  4.928228e-007  4.364842e-006 -9.404469e-006
 -5.250924e-006  1.060337e-006  3.561354e-006 -1.102588e-006
  4.574029e-006 -2.915863e-006 -2.933162e-006  1.274267e-006
 -3.875732e-006  6.284774e-007  4.502082e-006 -3.976166e-006
 -1.371829e-006 -9.835925e-007 -3.430632e-007  2.462927e-006
  4.707973e-008  3.102136e-006  1.862429e-006 -2.103385e-006
 -1.800820e-006  8.497221e-009 -6.352519e-010 -8.781351e-007
  4.441573e-007  2.350614e-006  1.200296e-006 -8.837006e-007
  8.980907e-007  2.170290e-006 -2.359528e-007 -1.617337e-007
  1.027331e-007 -5.153565e-007 -2.089004e-007  5.780287e-007
  5.082725e-007  1.156244e-006  1.700425e-006  8.199154e-007
 -6.968088e-007  1.994094e-008  5.179191e-008 -2.970638e-008
 -1.390241e-006 -5.972151e-007  7.358276e-007 -6.739800e-007
  2.854980e-007 -7.898049e-008  8.741472e-007 -7.648797e-008
 -2.211523e-007 -9.799725e-007 -3.520927e-007 -1.261241e-006
  1.051033e-006 -7.509099e-007  4.109688e-007 -6.568336e-008
  2.277275e-006


[EIGEN VALUE]
  9.414635e-003  4.792026e-003  1.904780e-003  9.613899e-004
  4.705811e-004  4.545280e-004  2.754841e-004  2.203733e-004
  2.003265e-004  1.709330e-004  1.056573e-004  8.993262e-005
  7.597942e-005  6.039362e-005  4.875542e-005  4.201060e-005
  3.034019e-005  2.381840e-005  2.198367e-005  1.510931e-005
  9.416935e-006  8.372549e-006  6.476883e-006  5.371047e-006
  4.262832e-006  3.066183e-006  2.257034e-006  1.325488e-006
  2.846524e-019  5.214876e-020  3.292890e-020  1.781245e-020
  1.166236e-020  8.782820e-021  6.343760e-021  4.471485e-021
  3.125097e-021  2.336900e-021  1.388985e-021  1.136335e-021
  5.946597e-022  4.036252e-022 -1.442697e-022 -8.343998e-022
 -1.136420e-021 -1.861269e-021 -2.483795e-021 -3.239391e-021
 -6.973710e-021 -9.480264e-021 -1.367920e-020 -1.628492e-020
 -3.416641e-020 -3.973613e-020 -9.374932e-020 -1.889512e-019
 -4.072063e-019


[EIGEN VECTOR]
57 57

  3.530630e-001  5.928520e-001 -5.836657e-001 -9.412475e-003
 -2.216000e-001  2.887455e-001  1.210723e-002  2.551425e-002
 -1.099093e-001 -8.777509e-002  1.364909e-002 -1.300236e-001
  3.536398e-003 -3.401633e-003  5.256793e-002 -2.284855e-002
  5.786611e-002  1.637343e-002 -1.650613e-002 -1.509881e-002
  3.069502e-002 -5.567849e-003  4.260639e-002 -2.668951e-002
 -1.932001e-002  6.567910e-003  7.433881e-003  1.008324e-002
  1.592697e-002 -1.832842e-002 -1.294870e-003  8.463363e-003
  3.332853e-003  1.049630e-003 -8.001846e-003 -8.183473e-003
  6.053583e-003  1.221964e-002  3.331636e-003 -1.015319e-003
 -1.325421e-002 -3.297353e-004 -6.836308e-004  4.381027e-003
 -4.220603e-003 -3.591392e-003  2.452664e-003  1.135724e-002
  2.574593e-003  1.555572e-003 -2.480537e-003 -1.976827e-003
  6.120198e-003  4.679618e-003  1.708309e-003  4.037049e-003
 -7.544430e-005

  3.267395e-001  3.155389e-002  4.373700e-001 -3.912343e-001
 -1.766035e-001  1.651459e-001 -2.219944e-002  2.585162e-001
 -5.236100e-001  8.015132e-002  1.061226e-001  2.381457e-001
  8.844888e-002 -2.224268e-002  8.670400e-002  5.544722e-002
 -2.667772e-004 -1.699678e-001 -1.566248e-002  1.138050e-002
  2.398057e-002  1.155570e-001  3.342285e-002 -5.594830e-002
  2.686066e-002 -5.444025e-002 -8.202078e-004  4.560600e-003
 -2.473115e-002 -8.191614e-003  1.443095e-002  3.276687e-003
  9.688435e-003 -9.975842e-003 -3.341630e-002  1.377562e-002
  2.755017e-003  1.273407e-003 -4.261411e-003 -2.018440e-002
 -1.700525e-003  3.593640e-003  1.251801e-002  9.869207e-003
 -2.796564e-003 -7.222186e-004  6.078932e-003  1.338559e-002
 -2.298947e-003 -1.354532e-003 -2.654087e-003  2.233424e-003
  8.165792e-003  1.651971e-003 -7.077448e-003 -3.775265e-003
  7.069531e-004

  1.121096e-001  5.199827e-001  3.180019e-001 -7.575644e-002
  1.671808e-001 -4.585322e-001  1.470221e-001  2.792497e-001
  2.405029e-001 -1.756797e-002  1.435850e-001 -2.693722e-001
  1.159625e-001  1.106895e-001 -2.132014e-001 -4.166478e-003
  1.027658e-001 -3.186018e-002  1.394158e-001  3.163072e-002
 -8.513344e-002  2.997544e-002 -5.267423e-002  3.445966e-002
  1.276459e-003 -1.565745e-002  2.675473e-002  2.634009e-002
 -1.846427e-002  5.943356e-003 -2.823183e-002 -7.086694e-003
 -2.297585e-003  1.459579e-002  1.208918e-002 -5.189639e-003
 -2.009702e-002  6.874442e-003 -6.016901e-003 -3.209149e-003
  1.494751e-002 -1.724521e-002  6.385757e-005  1.635038e-002
  5.830680e-003 -1.071174e-002 -7.097759e-003  1.566449e-003
 -9.287848e-003  2.283826e-002 -2.342841e-003 -5.960570e-003
  4.771819e-003  1.335419e-002 -3.723213e-003  1.167418e-002
  2.801950e-003

 -4.783213e-001  1.471524e-001 -3.381256e-001 -4.765554e-001
  9.139121e-002 -1.844774e-001 -7.064049e-003  2.209770e-001
 -7.122904e-002 -1.189240e-002 -1.027242e-001  4.639288e-001
 -6.644084e-002  3.002104e-002 -1.763654e-001  2.711603e-002
  9.885310e-002  8.044296e-002  5.128556e-002  2.645461e-002
  7.119104e-002  3.894379e-002  1.630271e-002 -2.639826e-003
 -7.612309e-002 -6.209299e-003  4.549670e-003  1.887475e-002
  7.512042e-002 -1.434400e-002 -5.054032e-002 -3.343211e-002
 -1.202695e-002 -1.964239e-002  5.175307e-002  9.978356e-004
 -6.133128e-003  1.055706e-002  1.017682e-003  6.860056e-003
  5.768389e-003 -2.951244e-003 -6.250897e-004  2.921981e-002
  2.430936e-002  2.485198e-002  2.175407e-003 -2.086997e-003
  4.072790e-003  1.295557e-002  9.827167e-003  1.165764e-002
  2.037823e-003  1.689839e-004  9.481183e-003 -9.213798e-003
 -2.060522e-002

 -2.137219e-001  3.409900e-001  3.612671e-001  1.504027e-001
  2.156949e-001  6.099854e-001  2.508175e-002  3.922482e-002
  1.472007e-001 -1.484536e-002 -1.732755e-001  1.334621e-001
 -2.315319e-001 -2.909623e-002 -2.076006e-001  4.860683e-002
 -3.101662e-002  1.139904e-001 -4.125109e-002 -1.282977e-001
  1.003517e-001  3.595422e-002 -2.071600e-002  3.000299e-002
  7.172885e-002 -1.963265e-002  3.175885e-002  8.515730e-002
 -7.233761e-003 -4.647608e-002  4.735989e-002  5.142184e-002
 -2.694910e-002  7.781809e-002  4.036796e-002  8.186769e-002
  2.820617e-003  4.062068e-002  7.414980e-003 -1.345326e-002
  5.501576e-002 -3.566403e-003 -1.445618e-002  5.576019e-002
  6.311284e-003 -2.134463e-002  3.053985e-002 -4.167152e-002
 -5.392547e-003  3.645636e-003  1.119214e-002 -3.809915e-002
 -9.832302e-003  9.927994e-003 -1.879617e-002 -5.800101e-003
 -8.270631e-003

 -3.805169e-001  2.781503e-001  2.001760e-001  3.794844e-002
 -2.869813e-001 -1.203451e-001 -5.210648e-001 -8.294645e-002
 -8.593922e-002 -3.647092e-002  1.026138e-001 -1.423317e-001
 -1.288129e-001 -2.309194e-002  3.772086e-001 -1.554812e-001
  9.671819e-002  9.237883e-002 -1.330077e-002  2.169641e-001
  5.137960e-002 -1.950519e-002  6.078701e-002 -4.033749e-002
  5.004042e-002  1.283422e-001 -9.947004e-002 -1.340802e-003
  4.115797e-003 -8.637626e-002  8.241994e-002  5.786858e-002
 -3.309124e-003  8.720893e-004 -1.993307e-002  5.179934e-002
  2.193293e-002  1.171834e-002  2.336684e-002 -5.826096e-002
  3.066264e-002  3.302857e-002 -2.059304e-002  3.306589e-002
 -2.569793e-002 -3.459177e-002  5.067496e-002 -1.649814e-002
 -9.203775e-003  8.214624e-003 -2.395363e-002 -9.481911e-005
  2.119240e-002 -2.816834e-002  1.386578e-003  9.049773e-005
  1.300002e-002

  3.719894e-001 -8.384756e-002  9.578118e-002 -2.477998e-001
 -8.622512e-002 -1.779509e-001  2.452507e-002 -1.767734e-001
  2.187118e-001 -1.483758e-001 -1.581525e-001  1.001346e-001
 -3.718748e-001 -3.573161e-001 -8.857754e-002 -2.959207e-001
  2.352355e-001  1.243103e-001 -6.601440e-003 -3.717903e-002
  3.077729e-001 -1.184085e-001  2.233590e-002 -5.560848e-002
 -7.989823e-003  1.200787e-001  5.235769e-002  5.942649e-002
  2.289544e-002 -2.348441e-002  5.948375e-002  8.963154e-002
 -1.263563e-002  7.043421e-002  1.613785e-002  2.046453e-002
  1.195901e-002  4.747097e-002  4.352364e-002 -1.996820e-002
  8.322197e-002  2.441299e-004  8.912617e-003  6.829929e-002
 -1.341827e-002 -1.729893e-002  4.449165e-002  2.257413e-002
 -1.742971e-002  4.199543e-002 -1.231609e-002  2.720899e-003
  7.007056e-003  5.506436e-003 -3.016381e-002  1.598467e-002
  1.548297e-002

  1.350752e-001 -3.567355e-002 -2.052602e-002  2.408965e-001
  2.506557e-001 -1.547357e-001  1.150964e-002  4.032757e-002
 -2.820617e-001 -2.440665e-001  8.759665e-002  8.282188e-002
 -2.014620e-001  4.961651e-001 -1.074237e-001  1.320377e-001
  6.598275e-002  9.391575e-002 -2.500568e-001  1.353550e-001
  2.531979e-001 -7.941965e-002  2.383504e-001 -1.928569e-001
  7.589843e-002  2.071192e-001 -8.119683e-002  4.571358e-002
  4.038404e-002  3.004348e-002  8.919973e-002  6.585522e-002
 -1.158493e-001  5.798659e-002  1.981856e-002 -7.180674e-003
  7.885754e-002  6.199887e-003  2.337559e-003  4.096020e-002
  2.317332e-002 -2.338063e-002  9.337121e-003 -3.177220e-003
 -4.996899e-002  1.519976e-002  5.342758e-002 -1.896741e-002
  1.059679e-002  1.004395e-002 -8.087807e-003  1.747756e-002
  2.327922e-003 -2.313187e-002 -7.954583e-003  1.606369e-003
  2.068962e-003

 -1.450876e-001  7.063056e-004  9.562980e-002 -4.128661e-001
  1.575858e-001  1.307246e-001  5.303917e-002 -3.223742e-001
 -1.408286e-001 -5.283184e-001  1.052246e-001 -3.291342e-001
  1.740369e-001  6.334007e-002  1.487235e-002  1.104601e-002
 -1.158902e-001  7.707957e-002 -8.217156e-002 -1.599837e-001
  6.551507e-002 -1.509796e-001 -4.307695e-003  1.053575e-001
 -1.360791e-001  5.891280e-002  1.290097e-001 -6.754888e-002
  1.458777e-002  8.109230e-002 -1.555038e-001  2.156487e-002
  5.782463e-002 -1.019561e-001  3.997228e-002  1.246294e-002
 -6.583086e-002  3.909616e-002 -2.739589e-002 -3.256137e-002
 -4.130459e-003  2.544500e-002 -3.641757e-002  1.730159e-002
 -1.531333e-002  3.597356e-002  2.690861e-002 -2.295313e-004
  2.770146e-002 -2.659391e-002  5.550985e-002  6.733888e-003
  2.870630e-003  1.089825e-002  2.218176e-002  1.422901e-002
 -1.307494e-003

 -2.853914e-002  1.249140e-001  1.155611e-001  1.159733e-001
 -5.016904e-001 -2.598481e-001  3.540932e-002 -1.499332e-001
 -1.352458e-001  2.012285e-003 -4.313654e-001  2.508202e-002
  1.125526e-001  7.016900e-002 -2.690419e-001  1.714547e-001
 -3.752887e-001  2.049061e-001 -6.675808e-002 -1.530283e-001
  9.705431e-002 -3.693013e-002 -8.582870e-002 -1.298819e-001
  2.450357e-002 -6.750892e-002  3.967062e-002 -3.460649e-002
 -4.397682e-002  5.635158e-002 -5.444845e-002 -9.969889e-003
 -4.311012e-002 -4.817332e-002  7.771594e-002  4.700332e-002
 -1.018635e-002  6.804232e-002  4.134515e-002  1.343244e-002
  3.896825e-002 -1.597562e-002 -2.502401e-003  2.234721e-002
 -2.837116e-002  1.758313e-002  5.633385e-003 -2.444851e-002
  3.298851e-002 -7.857349e-003 -2.209310e-002  3.235646e-002
 -3.078515e-002 -8.255964e-003  1.358070e-002 -2.156395e-002
 -1.441073e-002

 -3.191270e-002  5.550836e-002 -1.087202e-002  4.082072e-002
  7.351152e-002 -6.271205e-002 -2.402473e-002  2.487256e-001
 -1.213089e-001  7.215286e-002 -2.750501e-001 -1.362617e-001
 -3.142312e-001  1.762165e-002  9.813941e-002 -1.270128e-001
 -1.832165e-001 -4.110367e-001 -1.792562e-001 -7.926818e-003
  1.622354e-001 -2.297141e-001 -2.130725e-001  3.600128e-001
 -1.961466e-001  5.652468e-002 -4.064543e-002 -1.842337e-001
 -1.586913e-002  1.267879e-001 -5.538234e-002  6.578193e-002
  4.149464e-002 -4.942925e-002  7.401671e-002 -1.502215e-001
  8.291189e-002  1.285427e-002 -8.750534e-002  8.963725e-002
  1.669810e-002  5.631044e-002  8.234152e-002 -1.101856e-001
 -5.378618e-002  2.283348e-002 -4.767879e-002 -1.371142e-002
  1.694262e-002 -3.404975e-002  3.801374e-002  3.375944e-002
 -5.789955e-002  4.908577e-003 -1.391784e-002 -1.177023e-002
  5.153103e-002

 -1.654906e-001  5.894565e-002 -1.691592e-002  2.255920e-001
  1.137252e-001 -6.221839e-002  1.505608e-001 -1.825429e-001
 -4.919022e-001  1.730788e-001  6.251373e-002 -1.107454e-001
  1.932018e-001 -3.281928e-001 -2.570758e-001 -1.657554e-001
  1.290515e-001 -8.272150e-002  2.140033e-001 -1.468647e-002
  8.198968e-002 -9.022423e-002  6.369714e-002  3.333023e-002
  5.079060e-003  1.479266e-001  5.963051e-002  9.574142e-002
  2.038347e-001 -1.393891e-001  5.242892e-002  9.937441e-002
  7.909821e-002  1.427362e-001  1.401863e-001 -9.585397e-002
  7.181010e-002  6.914737e-002 -7.456477e-003  1.240107e-001
  8.024459e-002  9.368374e-002  6.875845e-002  4.953631e-002
  4.343523e-002  1.872451e-002 -5.094711e-004 -4.574556e-002
 -2.999390e-002  4.371679e-002  1.664315e-002 -3.091325e-002
 -3.649587e-002 -1.306687e-003 -7.687054e-002 -3.171705e-002
 -2.885837e-002

  8.377904e-002 -1.735481e-001 -4.385689e-003 -1.461412e-001
 -1.224005e-001  1.279511e-001 -3.083191e-002  2.095502e-001
  4.433102e-002  5.788226e-002 -2.999030e-002 -1.827681e-001
  3.606969e-002  1.062208e-001 -2.461801e-001 -1.352845e-001
 -1.112581e-001  3.602298e-001 -1.951563e-001  2.948809e-001
 -2.280655e-001  3.636704e-002  9.886550e-002  3.023340e-001
 -1.458114e-001  4.415962e-002 -1.067975e-001 -9.004052e-002
  1.931387e-001 -3.598534e-001  5.876114e-002  1.236582e-001
 -4.145322e-002  6.683806e-002  6.031505e-002 -2.093016e-002
 -3.452384e-002  6.615733e-002  6.324564e-002  7.740634e-002
  1.681274e-001  9.540374e-002  4.770172e-002  8.448998e-003
  1.050641e-002 -1.646448e-002  5.685240e-002  1.756052e-002
  3.425143e-002  2.594744e-002  1.058627e-002 -1.757353e-002
 -5.185429e-002 -9.742862e-002 -1.619635e-002  2.438281e-003
 -4.204856e-003

 -7.904719e-002 -1.406970e-001 -2.829158e-002 -7.505285e-002
 -1.995159e-001  1.606802e-001 -1.413624e-001  4.495484e-002
  4.278423e-002  2.053252e-001  2.093839e-001 -2.237611e-001
 -8.324444e-002  1.295766e-001 -3.487117e-001  1.010653e-001
  2.058371e-001 -1.259814e-001 -1.746122e-002  3.663277e-002
  5.569120e-002 -1.135431e-001 -2.992034e-001 -2.972969e-001
 -3.422281e-001  1.156214e-001  1.282269e-001  3.873405e-002
 -3.158354e-002  1.000077e-001 -2.319331e-002 -4.005651e-003
 -5.059871e-002 -2.731693e-002  5.684096e-002  1.692305e-001
  2.009373e-001  3.070765e-002  2.115890e-002 -7.939554e-002
 -1.441411e-002 -1.061333e-001  8.535497e-002  1.115871e-001
 -7.570152e-002  2.417803e-002  1.899095e-002  1.410734e-001
 -7.786717e-002 -5.289253e-002 -8.324973e-004 -1.002513e-001
  9.729120e-002  1.129875e-002 -4.869936e-002 -1.230450e-003
  2.785603e-002

 -6.966854e-002 -4.827196e-002 -1.690155e-002 -1.055080e-001
 -5.316225e-002 -3.851947e-002  1.727369e-001  8.999674e-002
 -9.178654e-002  2.101156e-001 -1.335090e-001 -1.927712e-001
 -1.457805e-001  1.506998e-002  1.411745e-001  2.341931e-001
  2.508077e-001  4.955729e-002 -6.369855e-002 -3.455632e-001
 -2.373197e-001 -2.891881e-001  2.003378e-001  2.762206e-002
  8.897839e-002  7.493163e-002 -2.691939e-001  4.080957e-002
 -6.154753e-002  1.910926e-002 -7.464957e-002  9.237025e-002
  8.942266e-002  1.452885e-001  7.360518e-002  1.695859e-001
 -7.934876e-002  5.544162e-003  1.962739e-001 -5.629023e-002
  2.750237e-002 -4.056769e-002 -1.912432e-001  3.972770e-002
 -2.932921e-002 -8.371194e-002  1.546296e-001 -3.297316e-002
  5.225082e-002  4.717932e-002  1.319025e-001 -7.989470e-002
  2.777520e-002  1.088841e-001 -3.349618e-002  1.636973e-001
  7.570244e-002

 -4.937149e-003 -3.103286e-002  5.572818e-002  2.401199e-001
 -8.557145e-002  3.599987e-002  2.021312e-001  7.691182e-002
 -1.152496e-001 -8.781682e-002 -7.146713e-002  1.194230e-001
 -6.817721e-003  2.234646e-001  6.944594e-002 -3.065362e-001
  2.385110e-001  6.955316e-002  1.253654e-001  1.573653e-001
  3.482400e-002 -1.366749e-001 -7.066110e-002  1.844437e-002
 -2.140745e-001 -2.467055e-001  1.248392e-001 -2.212079e-001
  1.006585e-001  6.054987e-002 -1.189852e-001 -1.183464e-001
  2.460379e-001 -1.408162e-001 -2.575652e-003  2.268768e-001
 -2.363395e-001  3.729996e-002  4.464620e-002 -1.607662e-001
  4.647181e-002  4.600018e-002 -1.731779e-001  1.764008e-001
  9.057123e-002 -8.143563e-002  1.853848e-002 -1.315094e-001
 -7.210565e-002  1.041574e-001 -4.137165e-002 -3.902926e-002
  4.739770e-002  2.118791e-002  6.776584e-002  4.292455e-002
 -9.960974e-002

 -1.417549e-001 -1.058871e-001 -7.621354e-002 -1.436362e-001
 -3.500574e-002  1.031379e-001  1.655107e-001  2.536251e-001
  1.356199e-001 -5.715972e-002 -1.783495e-001 -2.199794e-001
  2.113093e-001  6.855330e-002  1.058170e-001 -2.600527e-001
 -2.300528e-001 -2.318768e-001  4.654999e-002  1.367654e-001
  2.256830e-001 -8.098392e-003  1.291447e-001 -3.048052e-001
  2.987764e-001 -2.339133e-002  1.899290e-002  1.406077e-002
  1.942124e-002  1.229637e-001  1.344634e-001  1.069578e-001
 -6.298277e-002  2.028610e-001  8.780434e-003  1.113460e-001
 -2.588228e-002 -1.746670e-003  1.115595e-001  3.089223e-002
  9.234472e-002  4.114097e-002  6.723523e-003  1.499765e-001
  2.515092e-002 -1.370718e-002  6.204646e-003  7.113712e-002
 -1.179334e-001  8.031348e-002  5.709280e-002 -1.554135e-001
  1.050687e-002 -8.799751e-002 -1.349963e-001  2.257251e-002
 -1.989045e-002

 -4.129340e-002 -2.937123e-002  2.542363e-002 -5.101784e-002
 -8.732680e-002  4.528232e-002  2.426609e-001 -2.024207e-001
 -6.714973e-002 -1.676822e-001 -2.629544e-001 -6.820251e-002
 -6.138891e-002  1.992439e-001  1.727543e-002  7.333521e-002
  1.597969e-001 -1.314494e-001  2.701492e-001  2.254620e-001
  2.195286e-002  2.175953e-001 -2.472509e-001  9.358377e-002
 -8.398656e-003  4.651233e-002 -4.002232e-001  1.740936e-001
 -1.844864e-001 -2.269070e-001 -1.853320e-002 -2.533061e-002
  5.799448e-003  8.662026e-002 -6.427200e-002 -1.709776e-001
  5.319511e-002 -9.003541e-002 -9.377517e-002 -1.546925e-001
  5.834709e-003 -1.570491e-003  7.757172e-002  9.216864e-002
  1.178470e-002 -5.066624e-002  3.310604e-002  2.007532e-001
  3.294587e-002  2.376994e-002  7.156432e-002 -1.207879e-002
  8.519332e-002  4.944529e-002  2.682249e-002 -3.296482e-002
 -6.217243e-002

  1.509485e-002 -1.028583e-002  9.966257e-003  2.214846e-002
 -1.233519e-001  8.372201e-002 -1.092268e-001 -3.573016e-002
  9.814181e-002  1.689632e-002  1.124638e-001  1.247467e-001
  2.026158e-001  3.823941e-002 -1.868240e-001  4.978549e-002
  9.834500e-002 -1.353277e-001  1.950807e-001 -2.924372e-004
  2.234571e-001 -2.441656e-001  8.651416e-002  1.861828e-001
  9.031362e-002  1.418573e-001 -1.420786e-001 -2.749724e-001
 -1.094310e-001 -3.516401e-002 -2.084921e-001  2.058506e-001
 -3.934506e-001  4.672343e-002  1.386498e-002  2.506020e-002
 -2.014237e-001 -1.999213e-001  1.144156e-002 -1.434701e-001
  4.997063e-002 -6.423186e-002 -7.636944e-002 -2.022468e-001
  1.285142e-001 -1.680867e-001 -1.069219e-001 -7.045641e-002
 -8.410965e-002 -5.759103e-002 -1.793730e-002  3.497649e-002
 -6.342382e-002 -9.651362e-002  4.525008e-002  1.510302e-004
 -6.197735e-002

 -2.288103e-002 -2.088738e-002 -8.188482e-002 -6.006772e-002
  7.063352e-002 -5.268873e-002  7.588153e-002 -6.348397e-002
 -8.192558e-002  1.104097e-001 -8.517464e-002 -1.027592e-001
 -1.600627e-001  2.771945e-002  5.720463e-002  1.540942e-001
  7.578839e-002 -5.727207e-002 -6.583888e-002  1.419963e-001
 -1.039317e-001  1.544018e-001  2.008175e-002  3.936219e-002
  2.111102e-001  5.404812e-002  5.109783e-001 -7.425827e-002
 -3.964676e-001 -1.487814e-001 -1.605004e-001  2.380403e-001
 -4.634876e-003  2.560864e-003  5.232672e-002  1.218585e-001
 -1.193733e-002  1.065098e-001 -2.402423e-002 -1.387982e-001
  1.619455e-001  1.850147e-001  5.789886e-002  5.241216e-002
  8.920944e-002 -9.704158e-002  2.110717e-002 -3.848299e-002
 -1.776497e-003 -2.921501e-002 -2.787861e-001  6.241321e-002
 -2.786654e-002 -5.970852e-003 -3.738305e-003 -1.288183e-001
 -1.977252e-002

 -6.518419e-004  2.923910e-002  3.192313e-002 -1.222257e-001
  6.731731e-002  7.285524e-002  1.502557e-001 -5.686748e-002
  8.768959e-003  2.481082e-001 -1.122552e-001 -1.597598e-001
 -3.979317e-002 -5.716568e-002  6.928435e-003  1.817888e-001
  8.085480e-002  2.178548e-001  8.144903e-002  2.147460e-001
  1.267408e-001  6.403622e-002  9.063543e-002 -1.175414e-001
  8.317879e-002  1.435193e-001 -7.540449e-002 -2.450797e-001
  1.118865e-001  2.268128e-001  1.442276e-001 -4.642765e-002
  2.100391e-001 -3.298766e-001 -2.896357e-002 -5.743117e-002
  2.066422e-002 -1.742761e-001 -1.763148e-002 -1.556637e-001
  4.847597e-002  1.362152e-001  1.156237e-002 -1.660327e-001
 -1.060953e-001  1.457274e-002 -8.682649e-002 -8.039596e-002
 -1.910399e-001 -1.019711e-001  2.267562e-001  1.743109e-001
 -8.499575e-002 -8.490950e-002 -3.809771e-002 -2.144544e-001
  6.032829e-002

 -1.576228e-002  3.530350e-002 -6.451687e-002 -2.027408e-003
  1.250605e-001 -9.479505e-002 -5.533773e-002 -5.625945e-002
 -1.282246e-001 -6.079855e-002  8.009130e-002 -2.214790e-002
 -6.387496e-002 -1.145591e-001 -2.058314e-001 -7.913510e-002
 -9.229187e-002 -1.624187e-002 -1.375402e-001 -7.605623e-002
  1.993124e-002  3.753795e-002 -1.366617e-001 -8.608621e-002
 -4.618382e-002 -2.038699e-001 -2.230342e-001 -1.010762e-001
 -2.263189e-001 -1.321196e-001  1.039606e-001 -2.313418e-002
  1.225341e-001  1.029366e-001 -3.795944e-001  3.201038e-001
 -6.189683e-002 -1.281615e-001  7.301130e-002  8.181249e-002
 -7.605510e-002  3.430285e-001 -5.447176e-002 -2.435430e-001
 -5.064306e-002 -1.961881e-001  6.271521e-002  1.139994e-002
 -1.305985e-001 -1.101069e-001 -1.435130e-002 -1.739106e-001
  6.726675e-002 -9.641972e-002 -9.181862e-002 -8.677687e-002
  2.904609e-002

  2.872915e-002  7.205349e-002  6.402323e-003  2.079753e-002
  2.401052e-002 -2.384401e-004 -7.445467e-002 -1.621065e-001
  1.397042e-002 -1.803779e-001  6.831520e-003  1.801308e-001
 -6.564469e-002 -1.261665e-002 -1.460518e-001 -7.455689e-002
 -2.808323e-002 -2.762403e-001 -1.675346e-002  4.879190e-002
 -4.646465e-001 -1.690061e-002 -2.401486e-003 -1.338527e-001
  2.909853e-002  4.669005e-002 -1.734109e-001 -1.123920e-001
  8.516548e-002  2.505796e-001  9.236338e-002  1.280500e-001
  7.506529e-002 -1.420576e-001  7.974777e-002 -1.251182e-001
 -7.534944e-002  1.516174e-001  2.713565e-001 -1.034784e-001
  2.840714e-001 -7.815841e-002  3.606458e-002  2.245269e-002
  5.126178e-002 -1.054402e-001  1.123253e-001  1.317041e-001
  3.473542e-002 -1.062377e-001 -8.829823e-002 -5.983757e-002
 -1.861341e-001 -8.628878e-002 -1.484653e-001 -1.677931e-001
 -2.549146e-002

 -5.540448e-002  8.241488e-002  8.504656e-002  3.866778e-002
 -3.118844e-002  2.028738e-002  2.146652e-001  3.577554e-002
  9.830795e-002  7.691221e-002  6.141953e-002  1.516464e-001
  1.512705e-001  4.453231e-002  2.397855e-001 -1.872579e-002
  3.059354e-002  1.763192e-001 -1.279106e-001 -9.531027e-002
  7.776958e-002 -2.390873e-001  2.386162e-002 -1.291642e-001
 -2.027339e-001  1.123218e-001  2.177078e-002 -3.665884e-002
 -7.328114e-002 -7.989054e-002 -1.406139e-001  8.951990e-002
  2.007794e-001  1.412684e-001 -1.409084e-001 -1.658127e-001
  7.939236e-002 -9.245471e-002  2.436158e-001  2.155136e-003
 -5.819814e-002  7.504538e-002  3.962446e-001 -4.737702e-003
  3.436290e-002 -8.527451e-002 -1.993896e-001  2.562510e-001
  1.769887e-001 -1.708029e-002 -1.029522e-001 -5.177888e-002
 -1.037747e-001 -1.429798e-001  3.991091e-002 -1.704043e-001
 -7.815625e-002

  8.175939e-003  3.659980e-004 -6.036523e-003  2.391328e-002
 -1.734328e-003 -4.989276e-002  4.966322e-002  2.064390e-002
 -9.413856e-002 -1.353647e-001 -6.584533e-002  5.335422e-002
 -2.978006e-002  3.290933e-002  1.180654e-002 -1.392260e-001
 -8.248693e-002  5.801867e-002  2.635463e-002  1.044696e-002
 -1.674377e-001  3.002008e-002 -6.395861e-002  9.573270e-002
  5.539257e-002  3.966976e-002  1.365293e-001  8.400917e-002
  1.306908e-001 -5.581715e-002  9.733263e-002  1.666865e-001
  1.068383e-001  1.902696e-001  1.600011e-001  1.722651e-001
  1.514251e-001 -2.476046e-001  7.689355e-002 -2.810939e-001
 -1.965142e-001 -2.814445e-001 -5.421001e-002 -9.977101e-002
 -6.122671e-002 -5.110164e-002 -3.179003e-001  3.191364e-002
 -2.054704e-001 -2.957775e-001 -3.206971e-002 -8.450389e-002
 -1.139725e-002  4.441841e-002  1.073859e-001 -2.364624e-002
  3.658362e-001

 -1.986623e-002  3.785364e-002 -1.616530e-002 -3.165929e-002
  1.014620e-001  2.055897e-002  1.991522e-001  2.693468e-002
 -4.846878e-002  6.888354e-002  4.887643e-002  5.848568e-002
  1.231913e-001 -2.476068e-002  1.296657e-001 -1.942393e-001
 -4.526571e-002  1.364807e-001  1.152345e-002 -1.144614e-002
 -2.407644e-002 -3.331024e-001 -1.848802e-001 -7.022253e-002
  1.087823e-001 -2.558080e-003 -1.028606e-001 -7.857355e-002
 -2.326246e-001 -2.104120e-001  1.814770e-001 -2.167723e-001
 -1.791405e-001 -1.670071e-001  4.644650e-002  1.091943e-001
  1.825315e-001  4.179882e-003 -1.692711e-001 -3.976153e-002
  2.258626e-001 -2.357074e-001 -2.824329e-003  7.197970e-005
 -1.272419e-001  1.444907e-001  2.693096e-001 -3.594493e-002
  6.066300e-002 -2.236613e-001 -1.979382e-001  1.091767e-001
 -6.398717e-002 -1.001800e-001 -3.617150e-002 -1.293434e-002
  9.255188e-002

  1.423039e-001 -3.386616e-002 -7.392750e-002  6.147843e-002
  2.253913e-001 -1.633557e-002 -2.468119e-001  1.883676e-001
 -2.412901e-002 -7.284118e-003 -3.508237e-002  2.286995e-002
  3.676241e-002 -1.242342e-001  6.177693e-003  8.717190e-002
 -3.269231e-001  7.431345e-002  2.100612e-001 -1.358211e-002
  5.539340e-002 -4.662916e-003 -1.850642e-001 -1.276185e-001
 -3.039112e-002  3.680154e-001 -8.281224e-002  1.888589e-002
  4.688812e-002 -1.078139e-001 -1.855486e-001  1.422594e-001
  3.193984e-001 -3.029253e-002 -1.988249e-002  1.793747e-001
 -2.003817e-001 -1.647799e-001 -6.430781e-002 -1.591404e-001
  5.764743e-002 -1.013152e-001 -4.220683e-002  1.239777e-001
  1.314970e-002  5.168064e-002  1.919778e-001  9.083985e-002
  1.039559e-001  1.961938e-001 -6.294983e-002  7.301837e-002
  8.719539e-003  3.663828e-002  3.426664e-002 -1.506563e-002
 -1.752331e-002

 -9.139340e-003 -3.408757e-002 -2.141361e-002  1.368714e-002
  1.403038e-001  4.365252e-003 -1.040257e-001  8.864942e-002
 -1.317891e-001 -5.739710e-002 -9.327243e-002 -1.465545e-001
 -9.823975e-002 -1.082246e-001 -7.602412e-002 -1.139172e-002
  1.134674e-002  5.656947e-002  1.192339e-001 -9.258631e-002
 -4.367874e-002  5.923206e-002 -1.771830e-004 -1.067289e-001
  2.390292e-002 -2.316656e-001  5.470542e-002 -2.616878e-001
 -4.419345e-003 -5.702631e-002  8.448121e-003  3.670560e-002
 -1.580748e-001 -2.736224e-002 -2.942442e-002 -3.314594e-001
  1.693639e-001 -1.677610e-001  3.390166e-001 -2.207478e-001
 -1.731264e-001 -6.455015e-002  1.836320e-002  1.123211e-001
 -2.169424e-001 -2.767007e-002  9.792595e-002 -8.982786e-002
  7.581679e-002  1.628425e-001 -1.177778e-001  6.590134e-002
  2.028267e-001 -3.109375e-001  1.271092e-001  1.712934e-001
 -7.031494e-002

  0.000000e+000 -1.785755e-001 -5.306183e-002 -1.714257e-002
 -1.719747e-002  3.772623e-002 -1.395588e-001  2.968070e-001
 -1.016503e-001 -1.304341e-001 -1.838007e-002 -2.446231e-001
 -1.119023e-001  6.158104e-002  6.191017e-003 -7.122384e-003
  1.163198e-001  2.021570e-001  2.712761e-001 -2.591093e-001
  1.049750e-001  3.958526e-002 -1.797684e-001 -2.713260e-002
  1.393425e-001 -6.702416e-002 -8.828537e-002  1.758430e-001
  5.415911e-002  5.638661e-002  7.407514e-002 -7.614585e-002
 -3.394065e-003 -5.947685e-002  1.132630e-002 -6.341409e-002
 -6.282376e-002  1.877054e-001  4.121143e-002  4.780611e-002
 -3.632972e-004 -2.508141e-002  6.428256e-002 -1.194592e-001
  1.741320e-001 -1.800261e-001 -1.766402e-001 -1.709836e-001
  1.178850e-001 -1.682801e-001 -2.261860e-001 -1.906279e-002
 -2.515822e-001  6.155655e-003  1.166908e-002 -2.536030e-001
 -1.281124e-001

  0.000000e+000 -3.568556e-002  3.212157e-002  3.742531e-002
  8.576232e-004  5.378981e-002 -2.249907e-001  4.441839e-002
  3.104187e-002 -1.735693e-002 -3.391096e-001 -6.200522e-002
  2.769139e-001  1.187127e-001 -1.519119e-001 -2.300969e-001
  3.681998e-001 -1.544150e-001 -1.667911e-001 -1.556052e-001
  2.069749e-002  1.951449e-001  1.517299e-001  2.339311e-002
  6.785611e-002  1.468222e-001  7.512932e-002  1.788857e-002
 -2.591660e-002 -1.902939e-002 -1.248920e-001 -2.230831e-001
  1.596564e-001  1.585127e-004 -4.213199e-002  3.956792e-002
 -3.282728e-002 -1.362440e-001  7.719560e-002  5.666211e-002
 -4.531310e-002 -1.568379e-003 -6.986406e-003 -1.675284e-001
 -3.895822e-003  2.014167e-001  1.723636e-001  1.292445e-001
  1.268856e-001 -1.366853e-001 -8.833645e-002  1.980068e-001
 -2.115537e-002 -8.118051e-002  2.272939e-002 -3.887025e-002
  1.272366e-001

  0.000000e+000 -5.850239e-003 -6.105943e-002  6.272686e-002
  5.287823e-002 -8.783885e-002 -1.160210e-001  3.332402e-002
 -1.190842e-001  4.578397e-002  7.829940e-002 -7.650778e-002
 -1.788508e-002 -1.319839e-001 -8.683694e-002  8.449001e-002
  8.840095e-003  5.041265e-002 -2.214630e-001 -1.850191e-002
  1.284443e-001 -3.347013e-002  1.892759e-002  3.000332e-001
  1.526035e-001 -1.854908e-001  5.588509e-002  1.011980e-001
 -3.326088e-002  1.135154e-001  1.009847e-001 -2.603956e-001
 -6.324448e-002  2.073210e-002 -1.117878e-001  5.686927e-002
 -1.680251e-001 -1.558329e-001  4.171509e-002 -3.504282e-001
  1.627664e-001 -1.089362e-001  2.024721e-001  3.474206e-001
  1.593735e-001  6.584194e-002 -3.206702e-002  2.659249e-001
  7.695595e-003 -7.970826e-002  2.197308e-001 -6.792431e-002
 -1.129823e-001 -4.640917e-002 -1.694769e-002 -2.667344e-002
 -9.748337e-002

  0.000000e+000  9.973838e-003  1.153113e-002  3.893735e-002
  5.916001e-002 -1.790946e-002  7.164825e-002  5.512257e-002
 -1.396753e-002 -2.229862e-003 -7.097182e-002 -5.311319e-002
  1.240197e-002 -1.924549e-001  8.608470e-003 -5.863008e-002
 -1.293818e-001  6.360599e-003  1.025100e-002  1.732825e-002
  1.838927e-003  2.640149e-001  3.841700e-001  2.161444e-002
 -3.605109e-001  2.633205e-001 -1.976552e-001 -1.467868e-001
 -2.170047e-001  1.333596e-001 -6.903195e-002 -2.388633e-001
 -1.077887e-001  7.686422e-002  4.811470e-002  1.536231e-001
  1.790986e-001  1.818022e-001 -5.593645e-002 -1.512363e-001
 -1.562919e-001 -9.215539e-002 -5.434890e-002  1.840047e-001
  7.631558e-002 -8.240237e-002 -5.264754e-002 -1.156870e-001
 -6.885574e-003 -1.479519e-001 -1.336065e-001 -1.225055e-001
 -4.119047e-002 -2.598280e-002  2.697354e-002 -6.968876e-002
 -1.418098e-001

  0.000000e+000 -3.762934e-003  2.102166e-003 -1.661757e-003
 -9.893181e-002 -1.215450e-002  5.195430e-002  5.280579e-002
  1.775865e-002 -5.776829e-002  4.443976e-002  7.716714e-002
  2.955227e-002  3.865261e-002  4.162081e-002 -8.634933e-002
  5.110325e-002  5.637240e-002 -1.912108e-001 -2.151028e-001
 -2.242837e-001  2.892144e-002 -2.735984e-001 -7.785639e-003
  1.577218e-001  2.954674e-001  4.760339e-002 -9.439121e-002
  1.907698e-001  1.605185e-001 -1.451786e-003 -1.572428e-001
 -7.182740e-002  3.402459e-001  1.100209e-002 -8.914643e-002
  1.022022e-001 -1.038101e-001 -2.902132e-001 -1.688367e-001
  1.009644e-001  2.326442e-001 -2.045963e-002  3.387420e-002
  5.904914e-003 -9.858127e-002  6.340145e-002 -1.770064e-001
 -1.077626e-001  7.447023e-002  5.561589e-002  2.893275e-002
  2.158562e-001 -1.281134e-001  6.587966e-002 -1.623718e-001
 -2.185585e-001

  0.000000e+000  4.509947e-003  7.538166e-003 -2.124132e-002
  2.170227e-002  1.979654e-003 -2.600189e-002 -1.140474e-002
 -4.575049e-003 -1.040176e-001 -1.335035e-001 -1.520859e-002
 -3.668377e-002 -3.548908e-002 -7.594785e-002  2.137217e-002
  6.154942e-002 -1.936420e-001 -1.860619e-002  3.708810e-004
 -2.093295e-001 -1.381853e-001 -1.480531e-002 -1.431180e-001
  1.554713e-001  1.437528e-001  1.260953e-003 -1.973210e-001
  1.107702e-001 -2.808920e-001  2.740858e-002 -6.677233e-002
 -1.084489e-001 -1.468022e-001 -3.533984e-001  2.327269e-001
  8.483337e-002  1.173323e-001 -2.268126e-002  8.939371e-002
 -9.163582e-002 -4.779961e-002  1.327774e-001  2.378444e-001
  5.719163e-002  5.850178e-002 -3.820901e-001 -1.776465e-001
  1.700507e-001  1.119450e-001  2.332919e-001  1.125571e-001
 -8.322148e-002  4.747170e-002  1.501667e-001 -4.147015e-002
  4.595736e-002

  0.000000e+000  6.860776e-003  9.405618e-003  2.868241e-002
 -9.071292e-003 -3.059452e-002  3.597878e-002  1.301000e-002
 -1.113729e-002 -5.737182e-002 -1.524346e-002 -1.298722e-002
 -1.185351e-002 -6.979582e-002  1.029612e-001  1.182965e-001
  1.315966e-001  1.449918e-002 -1.044389e-001 -4.548905e-002
  9.687662e-003  1.674241e-001 -1.393572e-001 -1.794358e-002
 -6.766403e-002  5.715773e-002 -4.349462e-003 -1.236245e-001
 -6.005676e-002 -6.015295e-002  2.033783e-002  1.132960e-001
 -3.684213e-002 -5.954121e-002  1.420526e-001 -4.641250e-002
 -2.162708e-001 -3.559785e-001  5.409658e-002  5.248938e-001
  5.704680e-002 -1.616790e-001 -1.538229e-001  3.843876e-001
 -4.224951e-002  6.856040e-002 -5.867931e-002 -7.961930e-002
 -1.082736e-001 -2.176594e-001  1.152323e-003 -1.592599e-001
  2.535597e-002 -1.492853e-001  2.908954e-003 -1.800350e-001
 -7.128303e-002

  0.000000e+000 -2.943844e-003  2.176729e-003  6.530055e-003
  2.839863e-002  2.561840e-002 -1.734565e-002  7.119800e-003
 -1.662039e-002 -1.013309e-001  2.443837e-002 -2.711013e-003
  4.071556e-002 -1.072367e-001 -1.783288e-002  8.354331e-002
  1.155249e-001  7.414652e-002 -8.009762e-002  8.614941e-002
 -1.968772e-002  7.041555e-003 -1.314048e-001 -3.689227e-002
  1.044204e-001 -7.297056e-002 -1.808571e-001 -3.252992e-001
 -6.110877e-002  8.113269e-002  1.103486e-001 -9.818515e-002
 -1.985788e-002  1.811313e-001  4.148581e-001  1.247589e-001
 -2.310848e-001  6.471486e-002 -6.222623e-002  5.215656e-002
 -3.096414e-001  7.172443e-002  3.272063e-001  6.625563e-002
 -1.745281e-002  1.773740e-003 -6.914096e-002  8.899909e-002
  2.031754e-002  1.768880e-001 -1.746424e-001  2.166127e-001
  1.218839e-002  1.514722e-001 -2.263944e-001  3.431667e-002
  1.808316e-001

  0.000000e+000 -1.331506e-003 -9.298585e-003 -2.722340e-003
  2.841185e-002  1.454323e-002 -1.000866e-002  5.613358e-003
  1.242123e-002  4.766902e-002  3.558157e-002  3.440132e-003
  3.663121e-004  3.160810e-002  1.152894e-002 -4.386620e-002
 -1.101478e-001 -1.715235e-002 -2.967783e-002 -1.533322e-002
  2.562299e-002 -6.908789e-003 -1.928259e-002 -5.515397e-002
 -3.779466e-002  4.878964e-002 -4.557884e-002  1.640041e-001
  5.170141e-002 -5.274004e-002 -2.470361e-001 -1.280010e-001
 -1.973887e-002  3.228573e-002 -1.590444e-001 -1.625863e-001
 -1.035872e-001  8.518463e-002  1.594305e-001  6.116054e-002
  6.301711e-002  4.182770e-002  1.238760e-001  2.748740e-001
 -1.844315e-002 -3.436723e-001  5.157824e-002 -1.430721e-001
 -3.698665e-001 -2.748536e-001 -1.738817e-002  4.616434e-001
  4.382270e-002  8.098451e-002 -9.382641e-002  1.797740e-001
  2.116840e-001

  0.000000e+000 -2.684052e-003  5.624428e-003 -7.624262e-003
 -5.143563e-004  9.035773e-003  2.836638e-003 -1.487567e-002
 -5.602388e-003  3.256980e-002  3.507937e-002 -1.666928e-002
 -6.647072e-002 -4.822265e-003 -2.384863e-002  2.824646e-002
 -3.575147e-003 -4.290298e-002  4.435559e-002 -2.990442e-002
 -3.110238e-002 -1.138532e-001  9.105753e-002  6.123146e-002
  6.307992e-002 -1.011240e-001 -9.786444e-002  1.359538e-001
  6.956058e-002  4.438085e-002 -8.312811e-002 -1.295387e-003
  2.578511e-003 -2.591560e-003  6.574534e-002  1.358450e-001
  2.003229e-002  1.657543e-001 -1.899367e-001  8.960235e-002
 -9.103464e-002  1.083738e-001 -2.844811e-001  1.477428e-001
 -2.332327e-001 -5.989143e-002 -1.591907e-001  4.364534e-001
 -1.483567e-001  1.271392e-001 -1.545266e-001  2.541528e-001
 -1.206571e-001 -4.382236e-001  2.360641e-001 -1.554277e-001
  2.260240e-003

  0.000000e+000  2.532713e-003  8.115152e-003  5.629916e-003
 -4.672649e-004 -1.896332e-002  1.524557e-002  1.347275e-003
 -1.831551e-002 -1.873010e-003  4.953375e-002 -1.813628e-002
 -1.019140e-001  3.539827e-002  4.870490e-002 -8.440814e-002
 -8.516659e-002 -2.059024e-002 -1.748791e-003 -4.732872e-002
 -1.580099e-002 -2.149957e-002  3.133384e-002 -9.668019e-003
 -1.497661e-002 -6.592895e-002  1.034186e-001 -2.035021e-002
 -5.396465e-002 -2.239118e-001 -1.154191e-001 -1.306669e-001
 -8.757174e-002  2.805482e-002  1.150132e-001  5.097656e-003
  6.366131e-002  3.314550e-002  2.097623e-001  3.705604e-002
 -2.007675e-001 -2.618819e-001 -5.342778e-002 -1.401427e-001
  1.525997e-001 -2.907320e-002  2.373676e-001  6.385538e-002
 -2.445729e-001  2.518297e-001  3.084870e-001  1.444133e-001
  4.283412e-005  8.027634e-002 -1.218269e-001 -5.555516e-001
 -8.284374e-002

  0.000000e+000  6.053301e-003  4.915365e-003 -1.120341e-002
 -5.224264e-003 -4.204744e-003  8.886982e-003  5.790695e-003
 -1.784728e-002 -8.878825e-003 -7.185196e-002  2.132890e-002
  2.037536e-002  3.484947e-002 -1.419406e-003 -1.931218e-002
  2.545820e-002  2.224898e-003 -7.499458e-002 -7.837246e-002
 -8.470823e-002 -5.059458e-002 -2.470694e-002  1.259596e-001
  8.999123e-002  2.248960e-001 -2.171991e-002  1.416068e-001
 -8.964521e-002 -8.566853e-002  9.845046e-002 -1.465669e-002
  8.883836e-002 -2.468534e-001 -4.424328e-002  3.674665e-002
 -1.290092e-001  1.203779e-001  1.016028e-001 -1.922150e-002
 -1.221879e-001 -1.414767e-001  1.719033e-001 -1.386566e-001
 -8.139127e-002  2.006125e-001 -1.853842e-001 -1.260668e-002
 -4.842480e-001  1.238952e-001 -1.806057e-001 -8.685547e-002
  1.302791e-001 -1.141795e-001 -1.778440e-001  2.265899e-001
 -4.079840e-001

  0.000000e+000 -1.865854e-003  5.796353e-005 -8.786202e-003
 -8.917513e-003  5.166685e-003  6.419540e-003 -3.660808e-003
  2.308354e-003  2.341274e-002 -3.434615e-002 -7.280653e-004
  8.529084e-003 -1.212174e-002 -2.755364e-002  1.318587e-002
  2.255230e-002 -6.797759e-003  1.187808e-002  1.841237e-002
 -1.934927e-002 -4.492298e-002  3.788061e-002 -1.153994e-002
  5.029767e-002  3.349828e-002 -2.440451e-002  2.659113e-002
 -4.868830e-002  7.217991e-002  5.733105e-002  5.546748e-002
  4.195596e-002 -8.789617e-002  8.756896e-003 -4.631601e-002
 -1.851513e-001  1.826652e-001 -1.353680e-001  7.277629e-002
 -1.509114e-001 -7.214500e-002  3.651637e-001 -1.735454e-002
  1.947306e-001 -6.439026e-002  3.308015e-001 -9.051364e-002
 -1.865409e-001  6.797004e-003  6.781710e-002 -2.668928e-001
  9.008478e-002 -2.199734e-001  5.500489e-001 -3.159279e-002
  2.792099e-001

  0.000000e+000  2.909720e-003  1.305244e-003 -3.482829e-003
 -1.879284e-002 -9.694048e-003  1.728106e-002 -1.165500e-002
  1.186153e-002  5.898459e-002  1.539714e-002 -8.321034e-003
 -8.191819e-002  2.289301e-002 -2.589986e-002 -1.635273e-002
 -6.319819e-002 -5.397192e-002  3.273493e-002  1.881202e-002
  7.848744e-003 -7.893920e-002  1.227561e-001 -2.179022e-002
 -8.324428e-003 -3.279775e-002  1.732812e-002  1.091278e-001
  1.928393e-002 -6.962993e-002 -2.304381e-002  1.575375e-002
  8.071153e-002 -2.500017e-002  3.591619e-002 -2.820974e-002
 -2.738466e-001  1.536744e-001 -1.536273e-001 -9.346118e-002
 -6.431160e-002 -1.235807e-001  1.181400e-002 -3.800936e-002
  1.852168e-002 -1.807035e-002 -1.427546e-001 -8.133462e-002
  3.283605e-001 -2.218254e-001  1.056122e-001  3.347269e-002
  5.672338e-001 -3.445657e-001 -3.262051e-001 -1.650770e-001
  7.216108e-002

  0.000000e+000  5.507085e-003 -2.533483e-003  1.641864e-002
  6.842211e-003  1.346279e-003  2.656776e-002  2.460387e-002
  8.064473e-004 -2.331433e-002  6.261114e-002  8.352704e-003
  4.696032e-002 -4.085508e-002  1.804596e-002  6.828056e-002
  1.099036e-002  6.373063e-002 -9.370853e-002 -6.475358e-003
  6.737085e-002  1.637847e-002 -1.760220e-001  1.017396e-002
 -3.729247e-002  1.659869e-002 -1.471899e-001 -1.930684e-002
 -1.102055e-001  6.003381e-002  6.516643e-002  9.881536e-002
  5.578626e-002  2.786570e-002 -3.777726e-002 -7.391681e-002
  1.857354e-001  1.225875e-001  1.849694e-001 -3.579067e-002
  5.063071e-002  9.004928e-002 -2.693843e-001  4.210598e-002
  6.374163e-001  3.492543e-001 -1.206575e-001 -3.076675e-002
 -9.644993e-002  8.510396e-002 -6.208587e-002  1.637225e-001
  1.170339e-001 -1.902296e-001 -2.056120e-002  5.945516e-002
  2.386018e-001

  0.000000e+000  3.411533e-003  1.222177e-002  9.202997e-004
 -9.186038e-003 -1.050071e-002  3.170348e-002  5.289226e-003
  1.861933e-002  3.958317e-002  6.572470e-002 -2.987460e-002
 -9.977567e-002  4.147942e-002 -1.724035e-002 -1.338506e-001
 -9.777621e-002 -3.013563e-002  1.379931e-002 -1.977330e-001
  5.113886e-003  2.865462e-002  1.667793e-001 -8.066009e-003
  1.353504e-001 -4.706440e-002 -1.439825e-001 -3.875027e-002
  1.819441e-001 -7.867698e-002 -9.127681e-002  2.055391e-002
 -8.698692e-002 -4.051228e-001  2.022511e-001  1.151853e-001
  1.947706e-001 -2.176246e-001  5.660936e-003  3.838664e-002
  5.911632e-002  2.318628e-001  1.355173e-001  7.255741e-002
  2.201645e-001 -5.138976e-002 -2.907620e-002  2.439567e-001
 -8.421945e-003 -9.000453e-002 -1.723823e-001 -2.629384e-002
  3.845536e-001  2.784425e-001  1.264500e-001 -5.746297e-002
 -6.316416e-002

  0.000000e+000  5.785953e-003  1.260833e-002 -7.679462e-003
 -1.961178e-002 -9.913253e-003 -6.352580e-003 -9.924408e-003
 -1.512725e-002 -2.223771e-004 -5.002538e-002  1.219471e-002
 -1.536324e-002  6.587057e-002 -1.559742e-002 -9.545012e-002
  5.331382e-003  2.576666e-002 -3.287379e-002 -8.745681e-002
 -8.872471e-002  1.632124e-002  1.392082e-002 -6.013473e-002
 -3.740446e-002  6.692206e-002  1.191857e-001  7.051525e-002
 -8.265076e-002 -4.711104e-002  1.152935e-001  2.059709e-002
  3.369431e-002 -2.426279e-001  1.142646e-001 -2.414348e-002
  1.294779e-001 -2.452603e-001 -2.621391e-001  4.666462e-002
 -2.129866e-001 -9.238211e-003 -2.202516e-002  3.560257e-002
  3.184718e-001 -4.255831e-001  6.385082e-002  5.751034e-002
  7.531466e-002  1.294912e-001  1.524300e-001  2.023136e-003
 -2.578471e-001 -2.672059e-001 -2.861126e-001  2.984148e-001
  8.006298e-003

  0.000000e+000  4.969995e-003  2.414979e-004 -1.936518e-002
 -2.197627e-002 -1.873900e-003  1.884839e-002  2.326443e-003
  1.806602e-002  2.910139e-002  3.239118e-002  1.271860e-002
 -3.412672e-002  2.945375e-002 -4.266375e-002 -4.886495e-002
 -3.927619e-002 -5.053050e-003  5.591913e-002  5.155674e-002
 -3.522836e-002 -7.326526e-002 -2.972422e-002 -1.327379e-002
  4.565729e-002 -3.073400e-002  3.713593e-002 -8.259204e-002
 -1.553450e-002  4.045543e-002  1.994281e-001  2.791724e-001
  1.002337e-001  1.297049e-001 -4.269827e-003  5.642924e-002
 -5.269025e-003  7.176178e-002  6.324649e-003  2.202654e-002
 -3.470126e-001  3.903611e-002 -2.741725e-002  5.642220e-002
  1.227775e-001  1.223452e-001  2.128345e-001  8.324188e-002
  8.111316e-002 -4.497533e-001  1.657638e-001  3.197788e-001
 -3.048955e-002  7.995646e-002  1.649073e-001  1.098384e-001
 -4.638890e-001

  0.000000e+000 -9.628481e-004  1.195272e-002 -2.419909e-003
 -4.024286e-002 -7.493590e-004  1.675639e-002 -4.430423e-003
  1.019388e-002  9.581195e-002  7.261539e-003  2.422718e-002
 -2.651327e-002  1.162229e-001 -3.215496e-002 -1.271670e-001
 -3.569472e-003  4.594351e-002  2.403981e-002 -1.247910e-001
 -4.309724e-002 -5.555610e-002  3.461746e-002  1.370170e-002
  3.046224e-002  2.187812e-002 -3.117826e-002  1.428962e-002
  7.454636e-002 -2.016202e-002 -9.119230e-002  1.899206e-001
 -1.625750e-001 -1.145833e-001 -2.198211e-001 -2.088600e-001
 -1.160701e-001  2.193136e-003 -1.587998e-001 -2.013239e-001
 -3.819462e-001  2.309282e-001 -7.222124e-002  2.736821e-001
 -7.125980e-002  3.017933e-001  1.405573e-001 -3.220878e-002
 -7.513921e-002 -4.995620e-002 -1.384584e-001 -2.108556e-001
 -2.021173e-001  1.028165e-001 -2.741109e-001 -1.924201e-001
  1.915399e-001

  0.000000e+000 -5.115312e-004 -6.722619e-003  1.631340e-002
  2.603804e-002  5.177084e-003 -3.013560e-002  3.433543e-002
 -3.828734e-003  5.580789e-002  7.799789e-002  2.154129e-002
  4.620368e-005 -1.696188e-002 -5.605363e-002 -3.325357e-002
 -4.630386e-003  7.319755e-002 -9.284048e-002  5.004800e-003
  1.221754e-001  4.328266e-002 -1.316826e-001 -7.163398e-002
  2.959327e-001  1.445124e-001  4.424066e-002 -3.327133e-001
 -3.701950e-002 -1.852509e-001 -1.415863e-001 -1.944777e-001
  1.639161e-001 -3.206936e-002  4.860217e-002 -2.988271e-001
 -1.341080e-002  3.284918e-001  2.841726e-003  4.720932e-003
 -7.316456e-002 -6.597142e-002 -2.910320e-001 -1.320851e-002
 -1.787256e-002 -1.511879e-001 -8.476180e-002  3.045248e-001
 -7.858884e-003 -1.613725e-001  1.231648e-001 -2.946488e-001
  2.150889e-002  1.189558e-001  3.401345e-002  1.572302e-001
  2.800841e-002

  0.000000e+000 -5.224426e-003 -9.630982e-003  7.676974e-004
  1.543603e-002  1.241881e-002 -2.298162e-002  1.131847e-002
 -1.797848e-002  1.046815e-002 -1.065894e-001  4.449898e-002
  2.200311e-001  6.950168e-003 -9.400729e-003  6.819386e-002
  8.764478e-002  1.174382e-001  3.062821e-002  5.024301e-002
  5.590594e-002 -4.584039e-002 -4.631413e-002  3.324841e-001
  5.765211e-002  1.022855e-001  8.367623e-002 -7.716176e-002
  2.755066e-002  2.675940e-001  2.552331e-001  1.644784e-001
  5.710098e-004 -5.992053e-002 -3.583394e-001  4.461421e-002
  1.852951e-001  1.001291e-001  3.240329e-002  1.562751e-001
 -8.668211e-002 -2.133021e-001 -7.513488e-002  1.281709e-001
 -3.455976e-002 -3.142139e-001  1.193545e-001  1.335620e-001
  5.318846e-002  1.233960e-001 -1.674964e-001  2.896042e-002
  2.686162e-001  1.639800e-001 -1.143211e-001 -1.519093e-001
  6.815236e-002

  0.000000e+000 -4.821593e-003  1.664374e-002  3.162716e-002
  9.938646e-003 -2.726347e-002 -1.957464e-002  9.330944e-003
 -2.120080e-002 -7.168219e-002 -5.805750e-002 -5.021254e-002
 -6.699521e-002 -6.569217e-002  6.220463e-002  1.061809e-001
  1.056792e-001  8.422064e-002  2.856493e-002  1.596975e-003
 -7.452992e-003  9.665670e-002  4.850783e-002 -4.755060e-002
  8.515297e-002 -2.669135e-001 -8.885994e-002 -2.197139e-001
  2.500971e-001  3.782381e-002 -4.221172e-001  1.733258e-001
  7.459150e-002  1.295520e-001 -1.790603e-001  1.118304e-001
  2.554539e-001  5.748618e-002 -2.938027e-001  8.260289e-002
  1.124790e-001 -2.763671e-001  2.070972e-001 -7.545517e-002
  1.006141e-001  1.099293e-001  1.012785e-001  6.646056e-002
 -1.590560e-001 -1.034669e-001 -2.483700e-002 -5.383906e-002
 -4.296486e-002 -1.194435e-001 -2.250679e-001  8.960854e-002
 -6.757391e-002

  0.000000e+000  1.039281e-002  9.586474e-003  3.724066e-002
 -4.201788e-002  6.588327e-003  1.687656e-001  1.841911e-002
  1.586829e-002 -5.550817e-002  6.306839e-002  3.521514e-002
  2.021762e-002 -1.747108e-001  3.057640e-002  8.680486e-002
  1.201511e-002 -2.760548e-002 -1.490900e-001  3.194107e-001
  5.969066e-002  9.853877e-004 -2.305992e-001  1.341030e-001
  2.289584e-001  1.149890e-001 -4.779388e-002  2.274951e-001
  1.987458e-001  1.000535e-001 -3.342601e-001 -9.551686e-002
 -1.065136e-001 -1.639541e-001  7.799472e-002  2.223069e-001
  1.255641e-001  8.265353e-005  3.056802e-001  1.927648e-002
 -2.651344e-001  9.723710e-002 -2.292013e-002 -4.256373e-002
 -4.165894e-002 -3.846276e-002  1.628582e-001 -1.386755e-001
  2.041985e-001 -7.584307e-002 -2.258393e-002 -1.117524e-001
 -5.511368e-002 -1.683781e-001 -4.126044e-002  2.384814e-002
 -3.781350e-002

  0.000000e+000 -2.223002e-002 -2.894096e-002 -3.013400e-002
  8.084081e-003  4.851855e-002 -1.068284e-001  8.157860e-003
 -2.138041e-002  5.550777e-002  8.458271e-002  5.036961e-003
  8.733371e-002 -1.514260e-002 -2.158467e-001 -2.906151e-001
  1.770055e-002  1.122663e-001 -1.991924e-001  1.105924e-001
 -5.358237e-002 -8.081547e-002  2.357597e-002 -2.090350e-002
  2.041492e-001 -1.474276e-001 -2.219834e-001  1.517817e-001
 -3.955463e-001  1.996253e-001 -2.496173e-001  1.887130e-001
  2.470740e-001 -6.115316e-002  8.325721e-002 -1.280402e-001
  1.571174e-001 -7.230073e-002 -1.166160e-001  2.652852e-002
 -2.105529e-002 -1.239406e-001  2.061995e-003  1.209646e-001
 -1.010078e-001 -1.714066e-002 -1.691572e-001 -2.402814e-001
  4.360798e-002  1.243395e-001  1.016826e-001  3.686831e-002
  2.428293e-002  1.273546e-001  8.705454e-002 -9.990786e-002
 -7.759859e-002

  0.000000e+000  4.489875e-003  4.130334e-002 -3.575685e-002
  2.025663e-002  2.368382e-002 -7.452384e-002  7.058183e-002
  6.247727e-002 -1.159452e-001 -1.970914e-001 -6.876325e-002
  8.986353e-002 -2.141207e-001 -5.929113e-002  2.856555e-001
  5.248282e-002 -1.382709e-001 -2.061201e-001  2.768029e-001
 -4.492165e-002 -3.711805e-001  1.242442e-001 -1.760988e-001
 -5.273656e-002 -1.437016e-001  1.917508e-002  1.200093e-001
  1.236857e-001 -1.585620e-001  5.764274e-002 -1.446194e-001
  1.111268e-001  4.671134e-002 -3.089731e-003 -2.142740e-001
 -6.612149e-004 -1.513039e-001 -1.665151e-001 -7.769836e-002
 -9.726819e-002 -1.897075e-002 -1.671273e-001 -2.624409e-002
  1.730210e-001 -9.840373e-002  2.583581e-002 -6.251767e-002
 -1.003137e-001 -5.141174e-002 -2.967102e-001 -5.914881e-002
  3.578063e-002  1.481322e-001  4.039078e-002 -1.066613e-001
 -1.233357e-001

  0.000000e+000 -9.444889e-003  1.443543e-002 -1.033714e-001
 -1.796093e-001  5.581989e-002 -2.873242e-003 -1.079077e-001
  3.822367e-002  6.457483e-003  1.764904e-001  1.355450e-002
 -2.744603e-001  1.728104e-001 -1.651206e-001  3.886124e-002
 -1.751724e-001 -5.213632e-002  3.226422e-001  6.713065e-002
 -4.319759e-002 -1.657870e-001  1.727953e-001  1.892410e-001
  2.016391e-001  9.136615e-002  8.290866e-002 -1.116619e-001
 -6.623656e-002  6.697495e-002  1.026413e-003 -3.459193e-001
  3.032285e-001  1.972065e-001 -7.139015e-002 -3.115213e-002
  1.075507e-001 -2.098826e-001  7.508009e-002  2.200500e-001
 -4.583437e-002 -4.077852e-003  5.087145e-002  9.240619e-002
  6.916918e-002  1.240848e-001  5.175359e-002 -9.171213e-002
  2.779846e-002  1.503277e-002 -1.821279e-001 -5.656911e-002
 -3.184303e-002 -7.755239e-002 -5.593603e-002  2.982085e-002
  4.197275e-002

  0.000000e+000 -3.529661e-002 -3.930191e-002  1.951210e-002
 -1.246069e-001 -4.592169e-002 -1.691660e-002 -1.160600e-003
  2.083085e-001 -7.945557e-002  1.624900e-001  8.725217e-002
  1.577205e-001  6.632689e-002 -2.927712e-003  1.905206e-001
  4.059036e-002 -2.473838e-001 -9.941022e-002 -2.179487e-001
  2.789877e-001  1.134397e-001  4.838065e-002  1.643377e-001
  3.318901e-002 -9.693364e-002 -9.692376e-002 -7.639342e-002
  9.017197e-002 -2.940393e-001  1.823352e-001  1.136077e-001
  3.487713e-001 -7.197362e-002  1.677028e-001  5.362857e-002
  2.165651e-001  1.315978e-001  1.529085e-002 -1.898772e-001
  3.182767e-002  3.144817e-002  4.409066e-002  1.749884e-001
 -1.510233e-001 -7.859781e-002  1.078506e-001 -2.550994e-001
 -2.840973e-002  3.696471e-003 -4.542582e-003  8.048575e-003
 -8.514370e-002 -8.813959e-002 -3.789088e-002 -8.285997e-002
  6.144934e-003

  0.000000e+000  9.537122e-002 -4.089314e-003 -2.170323e-001
  1.262513e-001 -2.147754e-002  7.019243e-002 -3.581320e-001
 -1.191747e-002  4.184564e-001  3.044933e-002 -1.101289e-001
 -6.889795e-002  1.943616e-001  1.068419e-002 -1.453026e-001
 -8.600313e-002 -8.659227e-002 -2.413133e-001 -2.396970e-002
  1.285430e-001  1.657869e-001 -1.096606e-001 -5.879654e-002
  2.661949e-002 -5.136516e-002 -1.199482e-001 -4.095275e-002
  2.566857e-001 -2.136231e-002  3.586074e-002 -5.484452e-003
 -2.649418e-003  9.726259e-002 -6.118932e-002  3.680515e-002
 -1.673381e-001 -3.654648e-002  1.514439e-002 -4.748696e-002
 -6.524356e-002 -2.900371e-001 -6.202629e-002 -1.822424e-002
  1.294244e-001 -8.703795e-002 -4.259464e-002 -1.088593e-001
  1.210792e-001  1.195217e-001 -2.912292e-001  2.437095e-002
 -9.409955e-002  7.662025e-004  1.143532e-001  8.012769e-003
 -9.270420e-002

 -2.534367e-001 -5.552659e-002  2.498811e-003  1.265643e-001
 -3.229355e-001  2.151805e-002  3.761489e-001  2.204160e-001
 -2.230580e-002 -2.012669e-001  2.822072e-001 -8.629961e-002
 -1.942421e-001 -2.255728e-001 -1.285299e-001 -3.819029e-002
 -1.239687e-002 -7.290385e-002 -1.776100e-001 -4.348016e-002
  2.678415e-002  1.826211e-001  8.676392e-002 -4.402199e-002
  2.601373e-002  1.057581e-001  6.448884e-003 -2.256471e-002
 -1.356604e-002 -1.020137e-003  3.693480e-002  7.953122e-002
  4.405278e-002 -1.046463e-001 -2.102818e-001 -9.203794e-002
 -1.824778e-001 -9.870832e-002 -9.909031e-002 -4.896597e-002
  1.207348e-002 -1.981050e-001 -4.272433e-002 -1.386517e-001
 -3.355816e-002  1.957579e-002  6.465283e-002  7.183993e-002
  8.164710e-002  1.010780e-001 -1.222653e-001  2.052724e-001
 -3.895136e-002  7.747727e-002  6.979289e-002  3.839308e-002
  6.682483e-002
