# Supplementary material for: New Data Indicate Larger Decline in Morphological Diversity in Split-Footed Lacewing Larvae than Previously Estimated
Source: Insects. 2025 Jan 27;16(2):125. doi: 10.3390/insects16020125 (PMC11855922; doi:10.3390/insects16020125)
Supplement: Supplementary file 1 [file insects-16-00125-s001.zip › insects-3012998-supplementary/Suppl Files Analysis Nymphidae/07/07.pcs]

DATA_NAME	PC1	PC2	PC3	PC4	PC5	PC6
0201_1	-1.212057e-01	4.499827e-05	-3.159100e-02	-3.469852e-02	9.449283e-03	3.053473e-02
0202_1	5.592662e-02	1.100025e-01	-1.968672e-02	4.726231e-02	-3.085601e-03	-2.233113e-02
0203_1	1.796336e-01	-8.037257e-02	3.155464e-02	1.860668e-02	-1.620087e-02	2.819420e-02
0204_1	4.658279e-02	-6.172659e-02	9.927980e-03	-1.294811e-02	1.182255e-02	-1.274140e-02
0206_1	-5.433434e-04	-6.246521e-02	1.692953e-02	-4.432525e-02	2.757658e-03	-5.130812e-03
0207_1	1.082140e-01	-1.019519e-01	4.133643e-02	3.215357e-02	-1.590633e-02	5.076377e-03
0208_1	-5.833032e-02	-4.732226e-02	-2.375376e-02	-4.785338e-02	1.074516e-02	-2.406750e-03
0209_1	-5.056241e-04	2.162331e-03	4.349748e-03	-4.685981e-02	5.836223e-03	2.718125e-03
0210_1	8.758639e-02	-1.062359e-01	3.068724e-02	2.455131e-02	2.876922e-02	-1.190774e-02
0211_1	7.935030e-02	1.271362e-01	7.088656e-03	4.338707e-03	-9.009613e-03	1.545494e-02
0212_1	1.389186e-02	-9.817652e-02	-7.521533e-03	1.320228e-02	-2.818099e-02	-1.014427e-03
0213_1	1.108694e-01	1.463938e-01	1.035115e-02	1.381935e-02	1.033285e-02	-9.355056e-05
0214_1	8.705191e-02	5.498494e-02	2.493110e-02	-3.074771e-02	1.311292e-02	2.724075e-02
0215_1	-1.200016e-01	3.040383e-02	4.345730e-02	2.047115e-02	-2.070796e-02	-1.640705e-02
0216_1	-1.080499e-01	3.015848e-02	2.426650e-02	-9.635917e-04	1.596868e-02	-1.453109e-02
0217_1	-6.315781e-02	1.367231e-03	4.814128e-02	-3.554150e-03	-9.730380e-03	-1.264814e-03
0218_1	2.055428e-01	9.951790e-02	-2.714139e-02	-3.750196e-03	-1.206322e-02	9.401444e-03
0219_1	9.212706e-02	-3.483152e-02	1.866196e-03	-3.584631e-02	2.518461e-02	-6.842116e-03
0220_1	-1.528862e-01	2.598740e-02	2.840049e-02	5.074389e-03	-1.004538e-02	4.620769e-02
0222_1	1.738111e-02	7.289180e-02	2.802778e-02	-4.418443e-02	-2.152589e-02	-1.027092e-02
0224_1	-1.275574e-01	1.257059e-02	3.690999e-02	-2.343704e-02	-2.036059e-02	-1.942179e-02
0225_1	4.105611e-02	-8.543248e-02	3.878436e-02	1.903362e-03	1.615972e-02	4.472753e-03
0226_1	-9.296401e-02	-1.898634e-03	-4.502898e-02	-1.957577e-02	-1.550141e-02	-9.710211e-04
0227_1	-4.887072e-02	-1.953457e-02	-9.835716e-02	1.067264e-02	3.601355e-03	2.386813e-02
0228_1	-7.369026e-02	-2.242337e-02	-5.519091e-02	4.535904e-02	-3.912661e-02	2.581207e-02
0231_1	-1.232929e-01	2.343446e-02	8.156124e-02	5.757012e-02	7.569121e-03	-2.478184e-02
0234_1	-8.306032e-02	3.052869e-02	-3.624740e-02	4.434228e-02	7.442088e-02	1.274161e-02
0243_1	2.761299e-02	2.174315e-02	-6.910562e-02	-2.183061e-02	-5.886730e-03	-5.740543e-02
0252_1	2.128903e-02	-6.695680e-02	-9.494742e-02	3.124761e-02	-8.398890e-03	-2.420106e-02
