# Supplementary material for: New Data Indicate Larger Decline in Morphological Diversity in Split-Footed Lacewing Larvae than Previously Estimated
Source: Insects. 2025 Jan 27;16(2):125. doi: 10.3390/insects16020125 (PMC11855922; doi:10.3390/insects16020125)
Supplement: Supplementary file 1 [file insects-16-00125-s001.zip › insects-3012998-supplementary/Suppl Files Analysis Nymphidae/07/07.txt]

[Analysis Information]

Results File : C:\Users\User\Documents\Simon\Uni\LMU\Master\Masterarbeit\Nymphidae\Analyse\07\07.pcr
Analyzed NEF File : C:\Users\User\Documents\Simon\Uni\LMU\Master\Masterarbeit\Nymphidae\Analyse\07\07.nef
Title of NEF File Data : 
Analyzed Date : Tue Apr 11 14:04:11 2023
Method of Analysis : Covariance
Number of Data : 29
Number of Harmonics : 20
Number of Analyzed Harmonics : 20
Constant Coefficient(s) : a1 b1 c1 
Number of Principal Components : 57
( = Number of Analyzed Coefficients (NAC) )
Number of Effective Principal Components : 6
( = Number of Principal Components whose proportion is larger than 1 / NAC )
Analyzed Coefficients : a2 b2 c2 a3 b3 c3 a4 b4 c4 a5 b5 c5 a6 b6 c6 a7 b7 c7 a8 b8 c8 a9 b9 c9 a10 b10 c10 a11 b11 c11 a12 b12 c12 a13 b13 c13 a14 b14 c14 a15 b15 c15 a16 b16 c16 a17 b17 c17 a18 b18 c18 a19 b19 c19 a20 b20 c20 

[Mean of Coefficients]

		a             	b             	c             	d             
	1	 1,000000E+000	 2,094752E-018	-7,844208E-018	 5,027964E-001
	2	 5,425864E-003	 1,428001E-001	-3,103465E-002	 8,096773E-002
	3	 4,071140E-002	-3,459803E-002	 4,293449E-002	 9,177377E-002
	4	-2,133487E-002	 3,764285E-002	-2,434722E-002	-4,345412E-002
	5	-8,347770E-003	-5,689058E-004	-1,367513E-002	 1,802667E-002
	6	 1,193432E-003	 8,588215E-003	-2,475365E-003	-1,001540E-002
	7	-3,255360E-003	 3,144682E-003	-1,369686E-003	-8,051244E-003
	8	 5,269713E-003	-1,312634E-003	-2,342931E-003	 7,871047E-004
	9	 4,546842E-005	 3,164680E-003	 1,651320E-003	-5,069986E-003
	10	 1,953300E-003	-1,117841E-003	-1,910880E-003	 2,809588E-003
	11	 1,342451E-003	 2,127411E-003	 7,433413E-004	-4,443565E-004
	12	-8,635812E-004	-5,302834E-004	-8,257576E-004	-3,933133E-005
	13	 1,891287E-004	 1,109436E-003	-1,511696E-003	 9,548894E-004
	14	-9,035354E-004	 8,140795E-004	 6,862153E-004	-7,159197E-004
	15	 5,684697E-004	 3,615086E-004	-9,504198E-004	-4,488584E-004
	16	-2,433175E-005	 2,897762E-004	-3,381876E-004	-6,696558E-004
	17	 6,791351E-005	 5,083494E-004	-2,342078E-004	 3,133170E-004
	18	 1,236404E-003	 5,897637E-004	-1,866677E-006	-2,058818E-004
	19	 5,848619E-004	-1,860826E-004	 2,027452E-004	 4,426761E-005
	20	 7,068817E-004	 1,603267E-004	 3,248083E-005	-1,870716E-004

[Std of Coefficients]

		a             	b             	c             	d             
	1	Constant      	Constant      	Constant      	 1,143125E-001
	2	 4,546771E-002	 6,284195E-002	 6,718219E-002	 4,316874E-002
	3	 3,242900E-002	 2,833672E-002	 3,954586E-002	 4,831496E-002
	4	 1,340067E-002	 2,400673E-002	 4,024609E-002	 2,981587E-002
	5	 1,379460E-002	 1,349202E-002	 2,887026E-002	 2,609044E-002
	6	 1,318532E-002	 1,155139E-002	 1,739861E-002	 2,007303E-002
	7	 9,028687E-003	 1,120904E-002	 1,438673E-002	 1,309252E-002
	8	 8,631436E-003	 8,015906E-003	 9,684582E-003	 8,750471E-003
	9	 9,687201E-003	 7,735120E-003	 8,350980E-003	 7,193243E-003
	10	 6,340010E-003	 6,733096E-003	 5,314635E-003	 6,482068E-003
	11	 4,392572E-003	 4,888526E-003	 5,265581E-003	 5,398537E-003
	12	 4,637995E-003	 3,753412E-003	 3,705581E-003	 3,886628E-003
	13	 4,013413E-003	 3,996726E-003	 4,227201E-003	 3,575740E-003
	14	 3,390373E-003	 2,700912E-003	 2,514900E-003	 3,383575E-003
	15	 3,293240E-003	 3,294401E-003	 2,554300E-003	 2,649555E-003
	16	 2,714882E-003	 3,419681E-003	 1,985654E-003	 3,306212E-003
	17	 2,061678E-003	 2,527161E-003	 2,714249E-003	 2,107759E-003
	18	 1,782038E-003	 2,044470E-003	 2,127305E-003	 1,490315E-003
	19	 1,973643E-003	 1,806051E-003	 1,851712E-003	 1,703911E-003
	20	 1,683126E-003	 1,851527E-003	 1,616829E-003	 1,509064E-003

[Eigenvalue and Proportion]

		Eigenvalue	Proportion(%)	Cumulative(%)	> 1/57
	Prin1	 9,414635E-003	       48,4801	       48,4801	*
	Prin2	 4,792026E-003	       24,6763	       73,1564	*
	Prin3	 1,904780E-003	        9,8086	       82,9649	*
	Prin4	 9,613899E-004	        4,9506	       87,9155	*
	Prin5	 4,705811E-004	        2,4232	       90,3388	*
	Prin6	 4,545280E-004	        2,3406	       92,6793	*
	Prin7	 2,754841E-004	        1,4186	       94,0979	
	Prin8	 2,203733E-004	        1,1348	       95,2327	
	Prin9	 2,003265E-004	        1,0316	       96,2643	
	Prin10	 1,709330E-004	        0,8802	       97,1445	
	Prin11	 1,056573E-004	        0,5441	       97,6886	
	Prin12	 8,993262E-005	        0,4631	       98,1517	
	Prin13	 7,597942E-005	        0,3913	       98,5429	
	Prin14	 6,039362E-005	        0,3110	       98,8539	
	Prin15	 4,875542E-005	        0,2511	       99,1050	
	Prin16	 4,201060E-005	        0,2163	       99,3213	
	Prin17	 3,034019E-005	        0,1562	       99,4775	
	Prin18	 2,381840E-005	        0,1227	       99,6002	
	Prin19	 2,198367E-005	        0,1132	       99,7134	
	Prin20	 1,510931E-005	        0,0778	       99,7912	
	Prin21	 9,416935E-006	        0,0485	       99,8397	
	Prin22	 8,372549E-006	        0,0431	       99,8828	
	Prin23	 6,476883E-006	        0,0334	       99,9162	
	Prin24	 5,371047E-006	        0,0277	       99,9438	
	Prin25	 4,262832E-006	        0,0220	       99,9658	
	Prin26	 3,066183E-006	        0,0158	       99,9816	
	Prin27	 2,257034E-006	        0,0116	       99,9932	
	Prin28	 1,325488E-006	        0,0068	      100,0000	
	Prin29	 2,846524E-019	        0,0000	      100,0000	
	Prin30	 5,214876E-020	        0,0000	      100,0000	
	Prin31	 3,292890E-020	        0,0000	      100,0000	
	Prin32	 1,781245E-020	        0,0000	      100,0000	
	Prin33	 1,166236E-020	        0,0000	      100,0000	
	Prin34	 8,782820E-021	        0,0000	      100,0000	
	Prin35	 6,343760E-021	        0,0000	      100,0000	
	Prin36	 4,471485E-021	        0,0000	      100,0000	
	Prin37	 3,125097E-021	        0,0000	      100,0000	
	Prin38	 2,336900E-021	        0,0000	      100,0000	
	Prin39	 1,388985E-021	        0,0000	      100,0000	
	Prin40	 1,136335E-021	        0,0000	      100,0000	
	Prin41	 5,946597E-022	        0,0000	      100,0000	
	Prin42	 4,036252E-022	        0,0000	      100,0000	
	Prin43	-1,442697E-022	        0,0000	      100,0000	
	Prin44	-8,343998E-022	        0,0000	      100,0000	
	Prin45	-1,136420E-021	        0,0000	      100,0000	
	Prin46	-1,861269E-021	        0,0000	      100,0000	
	Prin47	-2,483795E-021	        0,0000	      100,0000	
	Prin48	-3,239391E-021	        0,0000	      100,0000	
	Prin49	-6,973710E-021	        0,0000	      100,0000	
	Prin50	-9,480264E-021	        0,0000	      100,0000	
	Prin51	-1,367920E-020	        0,0000	      100,0000	
	Prin52	-1,628492E-020	        0,0000	      100,0000	
	Prin53	-3,416641E-020	        0,0000	      100,0000	
	Prin54	-3,973613E-020	        0,0000	      100,0000	
	Prin55	-9,374932E-020	        0,0000	      100,0000	
	Prin56	-1,889512E-019	        0,0000	      100,0000	
	Prin57	-4,072063E-019	        0,0000	      100,0000	

	Total Variance :	1,941959E-002
