# Supplementary material for: New Data Indicate Larger Decline in Morphological Diversity in Split-Footed Lacewing Larvae than Previously Estimated
Source: Insects. 2025 Jan 27;16(2):125. doi: 10.3390/insects16020125 (PMC11855922; doi:10.3390/insects16020125)
Supplement: Supplementary file 1 [file insects-16-00125-s001.zip › insects-3012998-supplementary/Suppl Files Analysis Nymphidae/09/09.nef]

#CONST 1 1 1 0
#HARMO 20
0201_1
  1.0000000e+00 -1.6185912e-17  7.2418003e-17  4.4549882e-01
 -2.2795643e-02  7.5404361e-02  1.1996287e-01  2.1654989e-02
  5.1661589e-02 -2.0073025e-04  1.2392275e-02  3.2488507e-02
 -2.3329071e-02  4.9888429e-02  1.1534966e-02 -1.1243829e-02
 -1.2652080e-04  8.4057608e-03 -3.9030824e-03  1.1237647e-02
 -8.2779423e-03  2.6778017e-02 -1.6504062e-03 -9.4610764e-03
 -9.9172004e-03  8.0376284e-04 -5.1449004e-03  3.8970414e-04
 -6.0500489e-03  1.3684514e-02 -6.1395614e-03 -6.3394507e-03
 -9.7294592e-03  5.0119002e-04 -1.1591204e-03 -1.8669762e-03
 -2.1174305e-03  5.2710769e-03 -3.8093795e-03 -6.6973678e-03
 -8.1710155e-03 -3.4063584e-04 -4.9441473e-04 -4.2669957e-03
 -1.0398016e-03  2.4095907e-03 -2.7983956e-03 -3.8344539e-03
 -3.6508659e-03  1.7781016e-03  2.7578343e-03 -3.4749352e-03
  1.2458370e-03 -8.8642138e-04 -9.4046672e-04 -5.1695109e-03
 -2.2032053e-03  2.7347529e-03 -7.6246057e-05 -2.1345811e-03
  2.6527268e-03 -8.6447478e-04  9.4470291e-04 -1.5936788e-03
 -5.2850217e-04  2.4153067e-03 -1.5930854e-04 -1.5648272e-03
  2.4064875e-03 -5.7805376e-04  1.9729427e-03  3.3503088e-04
 -1.2649346e-04  1.5418859e-03 -6.5664934e-04 -2.7730751e-03
  5.5350202e-04  1.1910793e-03 -1.1312913e-03  2.4122612e-03
0202_1
  1.0000000e+00  1.3267046e-17  2.7592025e-17  4.9470304e-01
 -3.7752486e-02  9.1161908e-02  1.4093300e-01  1.1667259e-01
  2.1936959e-02 -3.0111798e-02 -2.6568725e-03 -9.2670495e-03
 -4.0817555e-02  5.7766265e-02 -1.8995562e-02  2.9669778e-02
 -2.9264044e-03 -2.6112945e-02 -5.9179943e-03 -1.2399261e-03
 -2.2607708e-02  1.7125990e-02 -1.6122644e-02  1.0445502e-02
 -3.3478271e-03 -2.3615503e-02  3.0663067e-03 -3.9852636e-03
 -1.0979444e-02  1.9222471e-04 -9.7255023e-03  2.3895764e-03
 -3.0393033e-03 -1.1827379e-02  7.6964340e-03  4.8090985e-04
  3.0285165e-04 -8.2728470e-04 -1.3698414e-03 -5.7766371e-04
 -2.3410503e-03 -3.0900651e-03  4.7409294e-03  1.2040900e-03
  4.8025860e-03  2.3955476e-03  1.6840948e-04  1.9101705e-03
 -2.4829376e-03  2.0457424e-03  2.4988313e-03  1.9631949e-03
  4.4947913e-03  4.5188264e-03  5.7027129e-04  1.5930663e-03
 -2.1297569e-03  3.4987471e-03 -8.4656302e-04 -1.4264422e-04
  2.5340324e-03  2.9926679e-03 -5.9658291e-04  1.4041452e-03
 -1.8583944e-03  2.5405480e-03 -1.3922441e-03 -1.1341870e-03
  8.9759240e-04  8.5383464e-05  2.4594404e-04  3.7216695e-04
 -1.8396309e-03  1.6809364e-03 -6.1035996e-04 -1.6462675e-03
  1.3224104e-03 -1.7388580e-04  2.2193123e-03 -2.7077975e-04
0203_1
  1.0000000e+00  3.7591876e-17 -5.0870091e-17  6.8041150e-01
 -1.0649922e-02  7.1574296e-02  1.1739854e-01 -1.7789272e-03
  1.1854713e-02  5.2127815e-03  1.3032417e-02  5.4916608e-02
 -8.2623281e-03  3.5565544e-02 -1.5767604e-02 -4.8065921e-03
 -1.6834374e-02  4.1276970e-03  8.0749876e-04  1.1860758e-02
 -6.7403199e-03  7.8685158e-04 -1.5442110e-02  3.8714222e-03
 -1.3485111e-02 -2.6206859e-04  2.2908533e-03 -4.8332574e-03
 -7.2261534e-03 -7.1349003e-03 -5.8612238e-03  6.6421948e-04
 -2.2394457e-03 -1.7803561e-03 -8.5907262e-04 -5.7622096e-03
 -3.9846561e-03 -6.7698288e-03  2.9195245e-03  2.2465908e-04
  2.0346590e-03 -3.9609534e-03 -9.9954176e-04 -2.6628900e-03
 -1.3575631e-03 -8.1497380e-04  5.5396347e-03  3.1420576e-04
  2.6953310e-03 -4.0898209e-03  7.3173307e-04 -4.7486078e-04
  1.2922321e-04  2.4500464e-03  1.8306371e-03 -3.3693682e-04
 -3.8612717e-04 -1.6685964e-03  9.1661842e-04  2.1468251e-03
  2.0919045e-03  3.5459285e-03 -9.4050699e-05  2.0046341e-04
 -2.5499307e-03 -1.2122862e-03  5.3524232e-04  3.3958526e-04
  5.4412475e-04  2.1039792e-03 -2.4623208e-03  1.2346437e-03
 -3.0416670e-03  3.5385602e-04  1.3698654e-03 -1.1304187e-04
 -6.0899487e-04 -6.1701255e-05 -4.7458323e-04 -8.6494618e-04
0204_1
  1.0000000e+00 -6.2337593e-17  8.4008973e-17  5.0039682e-01
  1.2571959e-02  9.8152017e-02  1.6163267e-01  5.8383682e-02
  1.2043973e-02 -1.0157500e-02  2.8506266e-03  8.1563415e-03
  4.4410167e-03  7.5824171e-02  7.8263410e-03  1.3797429e-02
 -1.5143930e-02 -7.8597824e-03 -8.0944476e-03  3.1003033e-03
  3.8038195e-03  3.4615566e-02 -5.9510721e-03  9.4083550e-03
 -1.7371856e-02 -8.3365611e-03 -4.3529100e-03  3.5000137e-04
  1.8591112e-04  1.1715373e-02 -2.2304096e-03  5.0180306e-03
 -1.4222737e-02 -4.2174194e-03 -1.7668985e-04 -5.1499294e-03
  2.7122037e-04  9.5066060e-04  2.1050161e-04  2.0663681e-04
 -1.0140624e-02 -2.3238450e-03 -8.0213020e-05 -7.7102008e-03
 -1.3769196e-03 -1.1166333e-04  7.3349799e-04  3.0743225e-04
 -2.9109690e-03  8.3567802e-04  2.5820354e-03 -6.9912393e-03
 -2.0868250e-03  4.8271267e-04 -3.2263873e-04 -2.2530276e-03
  3.6334355e-03  3.7176072e-03  1.0299984e-03 -2.6386836e-03
 -1.0743091e-03 -6.3367102e-04  7.4150593e-04 -2.0518184e-03
  5.3059706e-03  4.0457449e-03 -9.3656983e-04  3.2599335e-05
 -3.4496744e-04 -1.3151605e-03  9.1001944e-04  4.5573905e-04
  3.4547443e-03  2.8617970e-03  2.2112604e-04  2.1276046e-03
  2.0435158e-05 -1.0231320e-03  1.7580246e-03 -7.5435125e-05
0206_1
  1.0000000e+00  1.1111819e-17 -1.0468016e-16  2.5316213e-01
 -2.2658119e-03  4.5567650e-02  8.7540559e-02  6.8207473e-03
  9.0217096e-02  1.5422145e-03  1.1307747e-03  8.5925407e-03
 -9.4524356e-04  3.3372002e-02  9.5432340e-03 -1.1931509e-03
  3.0355099e-02  1.8286372e-03 -4.5209520e-03  7.0889611e-03
  7.2430150e-04  1.9199665e-02 -2.1859484e-04  1.3519112e-03
  1.1623735e-02  4.7620948e-04 -4.3670198e-03  7.5400378e-03
  7.9337260e-04  1.2707516e-02  2.2752769e-04  3.2876786e-03
  4.0926998e-03 -3.8170683e-04 -1.7456575e-03  4.6585467e-03
  3.0662662e-04  8.8622084e-03  1.0542445e-04  2.2746873e-03
  7.4820776e-04 -4.7811757e-04 -7.1908333e-04  2.2932776e-03
  1.5552412e-04  6.0557472e-03 -2.3422938e-04  1.1792456e-03
 -9.3915464e-04 -6.0401302e-04 -4.7204656e-04  5.6183352e-04
 -1.9142476e-04  3.9276386e-03 -8.5401303e-04  4.4088337e-04
 -2.0390544e-03 -2.0524764e-04 -4.4969711e-04 -1.5851928e-05
  8.2614279e-05  2.8647356e-03 -4.1100866e-04 -2.4405819e-04
 -1.9891882e-03 -2.8189788e-04 -1.1628722e-03 -1.7692905e-03
  8.3879218e-05  1.6843413e-03 -2.4197307e-03  3.0680350e-04
 -1.8191308e-03 -2.7210463e-04 -1.0197602e-03  3.9143342e-04
  3.0152137e-05  6.5763230e-04 -1.3228058e-04  1.0357756e-03
0207_1
  1.0000000e+00  4.9533050e-17 -2.2211554e-17  5.5532132e-01
 -7.4046383e-02  9.7601766e-02  7.7778640e-02 -1.9225043e-02
 -1.3698609e-02  5.8815420e-03 -4.0176331e-02  4.2132676e-02
 -3.5820681e-02  3.5169104e-02 -2.8274246e-02 -5.0676455e-03
 -2.7966657e-02  3.0465650e-03 -1.1635372e-02  1.7142125e-02
 -2.1063662e-03 -1.0984611e-03 -1.2099069e-02 -1.1584916e-02
 -1.4463882e-03 -1.9998126e-03 -3.2278102e-03 -1.9084589e-03
  1.1157066e-02 -1.8324088e-02 -7.9996267e-03 -6.8970719e-03
  9.1947869e-03 -5.0287499e-03 -4.1987412e-03 -6.1880666e-04
  4.6044757e-03 -1.6938577e-02 -7.4646305e-03  4.0659828e-03
  7.1644991e-03 -4.3773336e-03 -3.8332685e-03  7.9085480e-03
 -7.6758743e-03 -1.0003063e-02 -1.7201500e-03  9.7099537e-03
 -1.5474868e-03 -3.3282962e-03  3.1770477e-04  7.5825580e-03
 -1.5208579e-02 -1.3371989e-03  3.1984263e-03  6.1564667e-03
 -5.7040529e-03 -1.1013576e-04  4.5533702e-03  9.7615101e-04
 -8.0242699e-03  3.7429015e-03  3.7570177e-03 -1.9689416e-03
 -3.8874305e-03 -4.5194685e-03  1.8665176e-03 -3.9494397e-03
 -2.2615985e-03  4.0689003e-03 -1.1432957e-03 -1.8296989e-04
  1.3072248e-04 -5.5376088e-03  3.8496181e-03  2.4186965e-03
  1.5382011e-03 -7.7137421e-04  2.6218466e-03 -2.3746465e-04
0208_1
  1.0000000e+00 -7.8853044e-18  4.2748355e-17  2.3293591e-01
 -1.1636354e-02  5.4900961e-02  6.2738428e-02  2.3281573e-02
  8.6884006e-02  3.3175439e-03 -6.4796532e-03  8.7139394e-03
 -7.8457095e-03  3.6903554e-02 -8.1745514e-03  1.0806596e-02
  2.9265011e-02  4.4222830e-03 -2.8590702e-03  9.3562149e-03
 -1.7898421e-03  1.8329114e-02 -1.5012446e-02  1.3442111e-03
  1.2297508e-02  9.4673594e-04 -5.1896717e-03  1.5838461e-02
  9.4410702e-04  5.7024203e-03 -8.3464735e-04  7.0604895e-04
 -7.7458572e-04 -3.0336137e-03 -2.1711805e-03  3.8104888e-03
 -7.9873665e-04  5.9616958e-03  7.8335702e-04 -1.9065319e-03
 -2.1525314e-03 -1.5009294e-03  3.9089467e-04 -5.1635652e-03
  6.3200167e-04  4.6833528e-03 -4.3745927e-03 -6.9490039e-03
 -1.7458285e-03 -4.0664426e-04 -3.8743580e-03 -5.3554604e-03
  2.7414095e-03  4.0360307e-03 -7.6120312e-03 -3.7660381e-03
  9.0296416e-04 -1.1799542e-04 -3.0093161e-03 -1.2644446e-04
  4.6679008e-03  4.7715128e-04 -4.0307574e-03 -2.0041157e-03
 -2.5210173e-04 -1.2275489e-03 -2.1672754e-03  1.4259289e-03
  4.2746138e-03  1.3199452e-04 -1.9270296e-04  1.7071943e-05
 -2.8481222e-04 -1.0744517e-03 -2.3049613e-04  1.3958730e-04
  3.7608408e-03 -3.0694257e-04  9.2457010e-04  1.1677909e-04
0209_1
  1.0000000e+00  4.4183642e-18 -1.4906474e-17  3.2087137e-01
 -1.8622233e-02  5.7504596e-02  6.6586810e-02  7.2951620e-02
  7.7308319e-02 -4.0141004e-03  2.6394705e-03  3.4526965e-02
 -2.0121388e-02  3.9447225e-02  6.7269769e-03  2.5667647e-02
  2.2419244e-02  2.9570983e-04  1.0269447e-02  4.2944372e-03
 -1.3840123e-02  2.1385090e-02 -1.0395507e-02 -5.8822336e-03
  8.7970532e-03  3.6499819e-03 -3.1830792e-03  2.7566867e-03
 -2.6154924e-03  1.1829285e-02 -8.7459209e-03 -6.8615577e-03
  3.9758695e-03 -3.8905507e-04 -5.4529689e-03  3.2944087e-03
  2.2436811e-03  8.2710181e-03  3.7328615e-05 -1.1468765e-03
  4.7567089e-03 -4.1932609e-03  1.4163075e-03 -5.4232877e-03
  1.2549576e-03  3.1885721e-03 -7.0287195e-03 -2.4891288e-03
  2.5889643e-03 -3.3322237e-03  1.7969452e-03  3.8676482e-03
  3.3137613e-04  4.8360780e-04  1.5331691e-04 -2.1942564e-04
 -1.6096395e-03 -1.4181306e-03  3.1872324e-03  2.8632102e-03
 -1.4629515e-04  2.0339646e-03  2.2246290e-03  8.2432897e-05
 -2.6304703e-03 -2.8543098e-04  2.6919587e-03  1.6581384e-04
 -1.0528159e-03  2.4992648e-03 -3.6203470e-04 -3.9235429e-04
 -2.9677527e-03  8.6804784e-04  2.3981677e-04  8.1015635e-04
 -9.6255170e-04  2.5287213e-03 -9.9871198e-04  9.9658901e-04
0210_1
  1.0000000e+00 -9.1066038e-18 -2.7721996e-18  4.6076779e-01
  4.9205181e-03  7.6353769e-02  1.5160879e-01  2.8124536e-03
  2.9292815e-02 -4.5522434e-03 -1.8699382e-02  8.4923273e-03
  5.2176708e-03  5.9028361e-02  1.3300590e-02  6.9464467e-03
 -1.1184166e-02 -9.3953846e-03 -7.9876364e-03 -2.7416925e-04
  5.2411900e-04  2.9976105e-02  1.1071772e-04  6.5371514e-04
 -1.8674689e-02 -6.7455993e-03 -2.8000406e-03 -7.6302298e-03
 -3.3723606e-05  1.7064322e-02 -2.5620947e-03 -5.1154093e-03
 -1.2877652e-02 -3.7223878e-03 -3.0972140e-03 -1.0312948e-02
  5.1733616e-04  6.7988673e-03 -1.9673091e-03 -3.9709457e-03
 -7.5306643e-03 -8.3702426e-04  1.4169180e-04 -1.0306026e-02
  1.5127870e-03  1.8147410e-03 -1.1168441e-03 -4.9871261e-03
 -1.8808855e-03  9.5166290e-04 -2.3610373e-04 -7.9415485e-03
  2.2221946e-03 -2.1508075e-03 -3.9441065e-04 -2.9801235e-03
 -4.0217173e-04  5.0029302e-04  2.3512285e-04 -3.6062693e-03
 -9.0841631e-05 -2.1860177e-03  2.5921833e-03 -8.5387243e-04
 -7.5620020e-05  1.6955615e-03  2.1444690e-03 -2.9198093e-03
 -1.4780300e-03 -1.2678007e-04  2.2461218e-03 -2.2288704e-03
  7.5443945e-04  2.5649556e-03  5.4547392e-04 -1.8111269e-03
 -1.5697600e-03  1.1192483e-03  1.1201058e-03 -1.7478970e-03
0211_1
  1.0000000e+00 -1.3050309e-17 -2.9031408e-18  4.9073563e-01
  1.3307029e-02  6.3844892e-02  1.4073138e-01  1.7760751e-04
  4.4801087e-02  1.0366454e-03 -5.3694919e-03  3.1412497e-02
  1.3353852e-02  4.7326595e-02  1.3282876e-02 -2.3898788e-03
 -2.5811358e-03 -7.0192949e-04 -9.8325634e-03  1.4030759e-02
  9.7037234e-03  2.1728529e-02 -1.3085931e-03  3.6720807e-03
 -1.5310358e-02 -6.2107729e-04 -3.0849660e-03  5.8953467e-03
  5.1406829e-03  1.1879797e-02 -1.4378476e-03 -3.3894044e-04
 -1.3217893e-02  2.3167330e-03 -3.2412774e-03 -1.9943453e-03
  4.3565139e-03  4.4849425e-03 -2.9973119e-03 -9.0177058e-04
 -8.7572386e-03  2.2150259e-03 -2.4733718e-03 -3.3416056e-03
  2.1958388e-03 -3.3515690e-04 -1.4584967e-03 -1.2980514e-03
 -5.2001030e-03  3.3147639e-03 -1.2089492e-03 -3.3543325e-03
  2.3861488e-03 -1.5992395e-03  1.0691828e-03 -3.1903046e-03
 -1.5152664e-03  2.1846262e-03 -3.3144669e-03 -4.5870716e-03
  1.8440018e-03 -1.7375912e-03 -2.3330128e-04 -4.3630421e-04
  1.0983417e-03  8.7259139e-04 -1.0018761e-03 -1.4802527e-03
  8.2826752e-04 -1.6636344e-03  1.2581625e-03 -1.0476211e-03
  1.5144012e-03  5.2649332e-04 -8.7455178e-04 -5.1992411e-04
  8.3138294e-04 -2.2982429e-04  1.3717474e-03 -7.0414821e-04
0212_1
  1.0000000e+00 -9.0371488e-18  7.6843657e-18  5.0312283e-01
  1.3047992e-02  6.9787789e-02  1.3788539e-01 -1.3682117e-02
  3.3073087e-02  7.2508045e-03 -9.2885504e-03  2.8456218e-02
  1.4914603e-02  4.6006719e-02  7.8654714e-03 -7.9924004e-03
 -1.0451418e-02  5.7238246e-03 -1.1363534e-02  1.0648114e-02
  8.1986784e-03  1.7515923e-02 -3.1704967e-03  2.7198448e-04
 -1.6500190e-02  9.1025677e-03 -1.1227805e-03 -8.0290094e-05
  4.3695872e-03  3.8725841e-03 -5.1348923e-03 -6.1047645e-03
 -1.2123166e-02  1.1167250e-02 -3.0242632e-03 -1.9102821e-03
  3.1309124e-03 -3.1239043e-03 -1.1918118e-03 -4.8787485e-03
 -7.0574514e-03  9.1002084e-03 -2.1833005e-03 -3.2516181e-03
  7.3870329e-04 -4.0584863e-03  9.9124551e-04 -3.7769464e-03
 -1.3579835e-03  6.3574878e-03 -1.5582704e-03 -3.1761424e-03
 -1.5779059e-03 -3.8614188e-03 -5.8943490e-05 -1.7677564e-03
  2.1133741e-03  4.1300123e-03  4.8617763e-04  2.3020848e-04
 -2.6170275e-03 -4.1351891e-03 -2.3310381e-04 -1.9374098e-03
  1.3872045e-03  2.3028461e-03  1.5627598e-04  3.2490494e-03
 -2.2264728e-03 -2.8345286e-03  9.2068302e-04 -5.8960562e-04
 -4.3944578e-04  2.0324524e-04  4.8833761e-04  2.7735136e-03
 -2.0645883e-03 -1.0487621e-03  2.0922558e-04  6.4104031e-04
0213_1
  1.0000000e+00 -2.8472439e-17  4.3584112e-17  4.5194209e-01
 -1.0768428e-02  5.5604004e-02  9.4506418e-02  4.7825655e-02
  4.3990609e-02 -1.4418093e-02 -1.1029066e-02  4.0140399e-02
 -1.5526820e-02  4.0985282e-02  9.2896754e-04  1.6694323e-02
 -3.3335752e-03 -1.4053128e-02 -6.0414983e-03  9.7235151e-03
 -1.2649363e-02  2.1404924e-02 -7.3240134e-03  5.4393559e-03
 -8.4743630e-03 -1.1242383e-02  1.4490488e-03 -5.3402976e-03
 -7.8371913e-03  1.0485229e-02 -1.0548786e-02 -2.0366358e-03
 -4.9349546e-03 -5.4672785e-03  4.2797818e-03 -5.6590649e-03
  7.2129082e-04  3.6791565e-03 -5.5555929e-03 -4.4763125e-03
 -2.1420190e-03 -4.6400675e-03  2.2971769e-03 -6.3958211e-03
  4.2614805e-03  2.0483997e-03 -4.1448275e-03  2.0287363e-04
  1.7812645e-03 -4.9279918e-03  2.4794069e-03 -3.9254946e-03
  2.5289766e-03 -2.5229722e-04 -4.8956866e-03  4.5687971e-03
  2.9645543e-03 -3.3558769e-03  4.1171447e-03  2.7591496e-03
 -4.2489522e-04 -2.5015631e-03 -1.9383050e-05  4.4098072e-03
  1.2599440e-03 -6.3040660e-04  3.3906840e-03  2.0380712e-03
 -1.4533033e-03 -2.7135699e-03  3.9021722e-04  2.1941312e-03
  1.1833866e-04  8.5202772e-04  3.4175360e-04  1.1384944e-03
 -4.0040913e-04 -2.7182540e-03 -5.4417144e-04  1.4295010e-03
0214_1
  1.0000000e+00 -2.3267067e-17  6.6943368e-17  4.3867496e-01
 -1.8949421e-02  5.6580250e-02  9.1887372e-02  2.3301776e-02
  5.0959962e-02 -3.1877776e-03 -1.1808356e-02  4.4920980e-02
 -1.6310747e-02  4.0258621e-02  6.4805142e-03  1.8402745e-03
 -7.6671735e-04 -1.1845630e-03 -1.1562751e-02  9.8907571e-03
 -6.3679687e-03  2.4140196e-02 -7.2642482e-03 -5.4517194e-03
 -4.8397743e-03 -4.0319932e-03 -1.1320718e-02 -2.8715308e-03
  1.8377069e-04  1.0879329e-02 -1.3383829e-02 -2.9897786e-03
 -3.6255649e-03 -6.3744976e-03 -6.8529548e-03  1.4009415e-03
  2.8577535e-03  2.8066338e-03 -4.5784119e-03  2.5040951e-03
 -2.7844883e-03 -6.8224141e-03  2.0730430e-03 -5.7087821e-04
  1.7052341e-03 -1.0123583e-04 -5.7398655e-04  1.6495514e-03
 -1.5206996e-03 -3.5038637e-03  4.0512341e-03 -5.9487361e-04
  1.2881654e-03 -1.3886745e-03  1.0035804e-03  2.4771404e-03
 -1.2187767e-03 -8.7969312e-04  4.0594392e-03  9.7895030e-04
  4.1615596e-04 -1.9931802e-03  2.4493956e-03  3.4062624e-03
 -2.1024557e-03  8.8320102e-04  4.1086473e-03  1.6687899e-03
 -8.1756499e-05 -1.6741917e-03  3.8730444e-03  1.5060240e-03
 -3.0306597e-03  1.0516333e-03  8.7218999e-04 -3.9564731e-05
 -3.4014912e-04 -4.4305315e-04  3.4441562e-03  2.4005964e-03
0215_1
  1.0000000e+00  4.3612105e-17 -1.1340859e-16  4.1616894e-01
  9.3335979e-03  6.6713796e-02  1.0475623e-01  4.0778490e-02
  5.0886335e-02 -1.3465905e-02 -1.1038341e-02  3.0168110e-02
  8.9134258e-04  5.0509424e-02  6.2605152e-03  1.6599181e-02
  2.6380954e-03 -1.3718132e-02 -1.0612881e-02  6.3223275e-03
 -3.0396775e-03  2.9585555e-02 -8.3206984e-03  1.2480332e-02
 -4.6458789e-03 -9.4100097e-03  1.0679488e-03 -3.0793472e-03
 -1.9224359e-03  1.6925688e-02 -1.2845362e-02 -1.4831682e-03
 -1.8687596e-03 -5.5222379e-03 -2.4914961e-03 -4.0293728e-03
  6.9332143e-04  6.3019246e-03 -1.1845829e-02 -1.3156578e-03
  4.1061587e-04 -2.5925831e-03 -2.7205493e-04 -7.0452167e-04
  3.0269758e-03 -9.7114639e-04 -5.0713177e-03 -2.6905622e-03
 -2.3920349e-04 -5.5846206e-04 -1.8457767e-03 -1.7759975e-03
  4.7254513e-03 -2.0423325e-03 -3.2452280e-03  8.9437932e-04
  1.2603447e-03 -7.1042868e-04  7.3969592e-05  8.4028156e-04
  2.9817278e-03 -3.1859590e-03  3.4559187e-06  1.9319559e-03
  1.0858074e-03  6.2336627e-04  9.9452156e-04  2.0802407e-03
  1.1886297e-03 -3.1793205e-03  2.5083172e-03  1.3967232e-03
 -1.0824315e-04  2.5585679e-03 -2.2617969e-05  1.5685815e-03
  1.6169232e-03 -1.8461443e-03  3.2013579e-03  1.1698832e-03
0216_1
  1.0000000e+00  2.2377919e-17 -5.8752359e-17  4.2255060e-01
  7.5717631e-03  5.8492359e-02  9.8044647e-02  6.9694876e-03
  6.4254059e-02 -5.7266866e-03 -1.6635838e-02  4.4095487e-02
  4.5791799e-03  3.7187964e-02  9.8853264e-03  1.1627353e-02
  5.6557986e-03 -7.5664795e-03 -6.5480885e-03  1.5940069e-02
  6.1626760e-04  2.0570943e-02 -3.4735539e-03  6.9821301e-03
 -6.9001961e-03 -4.4072634e-03  2.4594850e-04  5.6974184e-03
  6.4295280e-04  1.1156240e-02 -3.3902467e-03 -1.4309664e-03
 -9.3645060e-03 -1.1479005e-03 -2.1215648e-03 -2.8605372e-03
  3.5040077e-03  6.9320731e-03 -4.2107210e-03 -1.6773243e-03
 -6.7449693e-03 -1.2522792e-03 -1.9464970e-03 -5.9442053e-03
  3.8346172e-03  3.8129316e-03 -4.3220426e-03 -1.0353754e-03
 -3.7277045e-03 -6.1396258e-04 -1.6433366e-03 -4.7353702e-03
  3.7995671e-03  2.1112239e-03 -1.3216577e-03  7.8348382e-04
 -1.3395632e-03 -2.1438033e-04  2.8985184e-04 -5.2330831e-03
  3.0729463e-03  1.8698721e-03 -1.3266372e-03  2.3836898e-04
  8.8855276e-04  7.0050762e-05 -3.7397231e-04 -2.4120425e-03
  1.7664122e-03  1.7255301e-03  1.6345638e-03  1.4753673e-03
  2.2422443e-03  5.5340259e-04  6.0221314e-04 -4.3816449e-03
  4.9102038e-04  1.6484256e-03 -2.4418863e-03  2.9161396e-04
0217_1
  1.0000000e+00  3.3994760e-17 -1.0527454e-16  4.9834479e-01
 -2.1941740e-03  5.8991726e-02  1.0525424e-01  1.9914865e-02
  4.8033658e-02 -3.8346230e-04 -6.9961394e-03  5.5912000e-02
  7.6962358e-04  4.0241581e-02  1.0480843e-02  3.5249133e-03
 -4.4589943e-03 -1.2054145e-03 -8.8369828e-03  1.5576829e-02
  4.5173911e-03  2.2649432e-02 -5.8474263e-03 -3.6817712e-05
 -9.9869084e-03 -2.9497085e-03 -8.1294762e-03  1.7802098e-03
  6.7416307e-03  1.0554613e-02 -8.8863548e-03  1.7210602e-03
 -7.1613274e-03 -4.3473415e-03 -2.1887842e-03 -1.4265816e-03
  6.4671508e-03  2.5416758e-03 -4.2238786e-03 -1.0532167e-03
 -4.0100127e-03 -3.4022064e-03 -2.4371309e-03 -4.5411763e-03
  6.4201247e-03 -1.0669370e-03 -2.1828801e-03  1.5080584e-03
 -1.1518494e-03 -3.4982719e-03 -5.0428951e-04 -3.0894845e-03
  3.4640592e-03 -2.6626291e-03  8.0235567e-04  3.5126367e-03
 -3.7742417e-04 -1.4701647e-03  2.8315549e-03 -1.5879667e-03
  1.0693002e-03 -2.0800566e-03  2.6230484e-03  5.8043229e-04
 -7.8536550e-04  1.0148999e-03  3.0578700e-04 -2.8230168e-04
  8.2698458e-04  1.2331342e-04  4.1776083e-03  1.1620416e-03
 -4.4687389e-04  6.8883508e-04 -6.5037393e-04 -2.2109007e-03
 -7.0583066e-04  1.5575022e-03  5.3261742e-04  1.5397471e-03
0218_1
  1.0000000e+00 -3.4405623e-17  9.5821515e-17  5.4887301e-01
  6.4699959e-04  6.6985134e-02  1.1307449e-01  9.5425773e-03
  2.6459544e-02 -9.8502906e-05 -1.4577951e-02  4.8185640e-02
  1.6771757e-03  3.5101241e-02 -3.4543744e-03  1.7071067e-04
 -2.0211855e-02  2.6331672e-04 -8.8111696e-03  1.7644434e-02
  1.5497593e-03  1.0316444e-02 -8.0223962e-03 -6.6345074e-03
 -2.0775902e-02  3.1183057e-03 -5.9774156e-03  4.8176713e-04
  2.1271639e-03 -1.9367376e-03 -6.5020306e-03 -6.9541411e-03
 -1.4103239e-02  6.1146654e-03 -1.7677831e-03 -2.8621051e-03
  2.5712502e-03 -3.2053943e-03  1.4988617e-03 -7.3281254e-03
 -3.8751797e-03  8.0221135e-03 -1.9298051e-03 -8.9583262e-03
  2.6788688e-03 -2.2627122e-03 -2.6729218e-03 -3.6285874e-03
  3.6840110e-03  7.6026244e-03 -9.3076379e-04 -1.9719673e-03
  1.7153079e-03 -1.8018315e-03 -4.2464843e-04 -1.4389946e-03
  5.8729307e-03  5.3608251e-03 -1.0290163e-03 -3.2038547e-04
 -6.3950528e-04 -1.4088971e-03 -3.7197700e-03  3.8352759e-04
  3.9749594e-03  4.2483733e-03  6.8928721e-04  5.8915546e-03
 -7.4533030e-04 -4.3547005e-04  9.5359707e-04 -2.4542684e-03
  9.0222882e-04  2.5324688e-03 -2.1748347e-03  1.2687555e-03
  7.7479285e-04  1.5313826e-03 -2.0418747e-03 -1.3157264e-03
0219_1
  1.0000000e+00  6.3670148e-17 -1.1015620e-16  4.9095482e-01
  9.4188789e-04  6.8943632e-02  1.4812463e-01  6.0284315e-02
  3.6298084e-02 -8.4995231e-03 -6.3615303e-03  2.2116554e-02
 -2.7109661e-03  5.1822025e-02  1.5620732e-02  1.6319727e-02
 -7.1199348e-03 -6.9881359e-03 -1.1716040e-02  3.6038122e-03
  1.6622011e-03  2.5396017e-02 -2.3583622e-03  6.7096751e-03
 -1.3828238e-02 -1.0221466e-02 -8.4166150e-03 -1.3474412e-03
  6.4827270e-04  1.0097870e-02 -3.2474507e-03  2.0072214e-03
 -1.2956100e-02 -7.7935017e-03 -4.5168931e-03 -3.2518344e-03
  1.6537791e-03  2.6058008e-03  1.8878275e-04  6.5993892e-04
 -9.3793963e-03 -5.2961314e-03 -1.4380806e-04 -5.1574120e-03
  1.7493310e-03 -4.7571066e-04  1.3426126e-03 -7.2483196e-04
 -5.4604306e-03 -2.3569115e-03  1.2842553e-03 -4.1432398e-03
  1.4657071e-03 -1.2234560e-03  2.0466537e-03 -1.7770274e-04
 -2.3532275e-03 -3.6948502e-04  1.9224626e-03 -2.2592583e-03
  1.7218473e-05 -1.0970911e-03  2.3196768e-03  4.2969670e-04
 -8.6193401e-04  1.3085377e-03  1.7094221e-03 -9.0349867e-04
 -1.3270231e-03 -1.1312198e-04  1.8268013e-03  7.2337744e-04
  1.2806627e-04  2.1002545e-03  1.1827481e-03 -2.5836335e-04
 -2.1014368e-03  4.7705543e-04  7.3035394e-04  3.2872548e-04
0220_1
  1.0000000e+00  1.3625216e-17 -2.7124273e-17  6.4263843e-01
  1.2302077e-03  5.4601066e-02  1.0012491e-01  1.2693330e-02
  1.2212441e-02 -4.4143631e-03 -1.5442046e-02  5.4779567e-02
  8.3507975e-04  2.2634328e-02 -1.8082414e-02 -1.4902949e-03
 -1.6349867e-02 -6.4204135e-03 -1.0210023e-02  1.0525070e-02
 -3.6367748e-03 -8.0582273e-03 -1.7321538e-02 -1.1902491e-03
 -1.1063094e-02 -2.2708677e-03  2.1321993e-03 -2.1572662e-03
 -7.0778675e-03 -1.3063848e-02 -3.4933315e-03 -4.2454749e-03
 -2.9745928e-04  3.4717311e-03  5.1041596e-03 -5.9537927e-03
 -7.1181513e-03 -8.1994142e-03  1.9876727e-03 -3.3976122e-03
  4.8031840e-03  4.1726203e-03  4.2343044e-03 -1.6166150e-03
 -7.5428152e-03 -1.2211396e-03  3.4974405e-03 -2.9084594e-03
  3.6824852e-03  2.4534835e-03  2.7886903e-04  1.2912302e-03
 -6.4988268e-03  3.5766111e-03  1.2232621e-03 -1.3194790e-03
  4.2102077e-04 -7.2710869e-04 -1.4817723e-03  2.1296497e-03
 -5.0222758e-03  4.0170669e-03 -3.8438971e-04 -1.8873226e-04
 -2.7640304e-03 -1.6495598e-03  8.5394840e-04  3.4712088e-04
 -1.9990673e-03  2.4806088e-03 -9.3447038e-04 -3.2950186e-03
 -3.7790239e-03 -7.2157931e-04 -7.8264409e-04 -1.2118074e-03
  1.3189620e-03  7.9507970e-04 -1.1543317e-04 -1.8469072e-03
0222_1
  1.0000000e+00  4.5796371e-17 -7.6146707e-17  6.1546530e-01
  2.0199617e-02  9.3831104e-02  1.0923669e-01  4.6459775e-02
 -7.6985375e-03 -2.3486360e-03 -3.4826695e-03  4.0326927e-02
  1.2530945e-02  4.4511949e-02 -2.1812871e-02  4.4420784e-03
 -2.3644098e-02 -9.8227559e-04 -3.6405892e-03  1.3861155e-02
  3.9159649e-03 -6.6224928e-04 -1.2234988e-02 -6.5377222e-03
 -1.1814752e-02  2.4015387e-03 -1.0010425e-03 -2.2695869e-03
 -2.1243400e-03 -1.4342458e-02 -2.5621761e-03 -7.1035018e-03
  1.6466169e-03  5.1302192e-03  1.0163994e-03 -3.1004362e-03
 -3.1186676e-03 -1.3306309e-02  3.2679295e-03 -3.1136633e-03
  6.0859108e-03  3.1541089e-03  1.3255399e-03 -1.9951363e-04
 -1.4082188e-03 -4.5932540e-03  1.3531577e-03  2.7434087e-03
  5.6716874e-03 -3.8105958e-03  2.2987233e-03  4.7171962e-03
 -1.9626358e-03  1.8072890e-03 -1.4458832e-04  7.8293151e-03
  2.4201056e-03 -9.7862040e-03  8.9741536e-03  3.2175866e-03
 -6.0130503e-03  4.1671408e-03 -4.3342201e-03  3.7618173e-04
  6.4510361e-04 -6.6458149e-03  4.2383092e-03  2.2510124e-03
 -4.0864800e-03  2.3316021e-03 -4.7134479e-03 -4.3551018e-04
  6.4210593e-04 -3.3587092e-03  1.2558745e-03  1.4672612e-03
 -1.6288595e-03 -1.1930579e-03 -1.4861222e-03  1.0107551e-03
0224_1
  1.0000000e+00  2.8712818e-17 -4.7052876e-17  5.7661974e-01
  1.4874889e-02  5.5340645e-02  1.0777839e-01 -1.0141400e-02
  2.2592730e-02  3.7633647e-03 -7.8392145e-03  5.4099713e-02
  1.0947432e-02  3.1967968e-02 -6.9255479e-03 -1.4622714e-03
 -1.4773692e-02  4.4548910e-03 -6.6302059e-03  1.6310603e-02
  4.2625107e-03  3.3979329e-03 -1.3946981e-02  1.4156449e-03
 -1.4943670e-02  5.0393986e-03 -3.6377450e-03  2.4615169e-03
 -9.3974935e-04 -6.8500853e-03 -7.2356494e-03  8.5049345e-04
 -6.4696705e-03  4.1077850e-03 -6.7934669e-04 -2.5458494e-03
 -3.9042449e-03 -8.3839228e-03 -2.7208285e-05 -1.8907742e-03
 -1.8875375e-04  1.7611598e-03 -5.0490482e-04 -3.3443699e-03
 -5.2655863e-03 -4.1801911e-03  3.4483014e-03 -1.3905102e-03
  2.7420030e-03 -4.5317111e-04  1.7910143e-03 -1.9883005e-03
 -5.3261483e-03  1.4664892e-03  3.7807451e-03 -1.8914577e-03
  3.1483967e-03 -1.6274783e-03  2.2899441e-03 -1.3685425e-03
 -4.7162922e-03  5.3633038e-03  8.9590557e-04 -5.5244920e-04
  2.7140425e-03 -1.3560089e-03  3.9770098e-03 -3.2831201e-04
 -3.9450815e-03  5.3705272e-03 -1.4321517e-03 -1.8829327e-03
  1.2562550e-03  7.2414429e-04  2.0505394e-03  4.0527411e-05
 -1.3802340e-03  3.2020123e-03 -1.8897689e-03 -1.8303226e-03
0225_1
  1.0000000e+00  9.6227753e-18 -2.6473388e-17  5.4351276e-01
  5.7896319e-03  7.7112040e-02  1.4560317e-01  1.6378987e-02
  4.3008724e-02 -2.3744188e-03 -9.6621331e-03  2.8489282e-02
  5.9798371e-03  5.3188407e-02  1.9405557e-03 -1.0751519e-03
  1.5997946e-03 -2.3642518e-03 -1.2207675e-02  1.2556514e-02
  7.5013948e-03  2.1503274e-02 -7.5674118e-03 -3.2533006e-03
 -7.8375116e-03 -2.6623337e-03 -8.4403090e-03  4.4008033e-04
  6.9708414e-03  7.7101031e-03 -8.5657020e-03 -3.7408995e-03
 -5.0983131e-03 -4.6793578e-04 -3.7212917e-03 -2.8245524e-03
  6.7253844e-03 -1.8250671e-03 -5.4768299e-03 -4.3429214e-03
 -4.2672404e-03  2.0767877e-03 -1.3511801e-03 -1.6351199e-03
  6.8298852e-03 -3.0440113e-03  1.0476313e-03 -4.2150914e-03
 -1.7903500e-03  2.2938821e-03 -2.6523490e-03 -4.3896260e-03
  4.2569341e-03 -1.4421275e-03 -1.3113631e-05  6.5906249e-04
  1.4828583e-03  2.8027264e-03  9.4679200e-04 -1.5903131e-03
  1.0361329e-03 -1.3966864e-03  2.5654259e-05 -1.0234290e-03
  1.3579822e-03  4.1000624e-03 -1.2748012e-03  1.0845833e-03
  3.2826319e-04  9.0206258e-05  1.1095586e-03  3.1321967e-04
  1.1766492e-03  2.7785571e-03 -1.4890471e-03  3.9097034e-04
 -7.8033870e-04  8.0364002e-04 -7.1131475e-04  1.8925974e-04
0226_1
  1.0000000e+00 -6.0451175e-18 -9.0253039e-18  3.8339819e-01
 -3.3197782e-03  4.6100011e-02  9.7345783e-02  3.1729820e-02
  6.8568612e-02 -2.8864311e-03 -1.0613934e-02  3.6408613e-02
 -2.8426734e-03  3.5189265e-02  1.2608109e-02  1.0581731e-02
  1.3037241e-02 -3.0939643e-03 -1.4067098e-02  1.1855564e-02
  1.7911405e-03  1.9139756e-02 -3.7204118e-03  7.7688105e-03
 -3.8263480e-04 -8.4820952e-03 -1.1387578e-02  6.5058220e-03
  3.7490360e-05  9.0297903e-03 -4.9482596e-03  8.7722305e-03
 -6.0151965e-03 -8.4892716e-03 -1.8610329e-03  4.1113549e-03
 -9.0663586e-04  5.5705003e-03  5.4415264e-04  2.0058398e-03
 -5.8519596e-03 -5.4734058e-03  2.0584550e-04 -4.2566840e-03
  1.0502248e-03  3.8487689e-03 -2.9074658e-03 -2.1567065e-03
 -2.9613813e-03 -3.7378173e-03 -2.2073026e-03 -3.2260252e-03
  2.8593466e-03  1.2057646e-03 -2.2966268e-03  6.0641808e-04
 -1.4462410e-03 -3.2479379e-03 -3.2338170e-04 -1.5019546e-03
  2.7451960e-03 -3.9215088e-04 -2.5843776e-04  1.7010692e-03
 -9.1723398e-04 -2.0977335e-03  1.1780335e-03 -8.1113352e-04
  2.1662439e-03 -8.2578906e-04  1.1899419e-03  1.9700842e-03
 -7.5726961e-04 -9.5734464e-04  1.8307642e-03 -7.8781494e-04
  1.2404715e-03 -6.2244108e-04  1.5139146e-03  1.7159767e-03
0227_1
  1.0000000e+00  1.1529647e-17 -3.1003367e-17  2.2165233e-01
  8.8963408e-03  6.4024640e-02  7.2587514e-02 -1.3861710e-02
  8.4490945e-02 -1.6866545e-03 -1.1082354e-02  7.5312968e-03
  9.4337847e-03  4.6960972e-02  1.1424853e-02 -3.0073742e-03
  3.2187205e-02 -5.4295405e-03 -9.1804500e-03 -6.2165973e-03
  5.6784258e-03  2.2687216e-02 -7.3955669e-03  3.5861752e-03
  1.0598324e-02 -5.4971514e-03 -2.1469736e-04 -1.2246831e-03
  1.9759808e-03  1.5168045e-02 -7.8888729e-03 -5.6463771e-04
  4.0725321e-03 -2.3567803e-03  1.0673001e-03  1.8477569e-03
  1.4850145e-03  9.1006470e-03 -1.0559223e-03 -2.3127753e-03
 -3.6788065e-04 -5.0517133e-05  1.4563397e-03 -4.6861350e-03
  2.1158392e-03  7.2480441e-03 -4.0904859e-03 -4.1257178e-03
 -5.7533714e-04  1.1138665e-03 -1.4497462e-03 -3.6998522e-03
  3.0399022e-03  4.6648863e-03 -5.2120051e-03 -1.4172004e-03
 -5.1180921e-04  7.7082932e-04 -1.9112954e-03  1.2047712e-03
  2.9020947e-03  1.9510471e-03  1.4757321e-03  2.3505007e-03
 -1.7917562e-03 -2.3870564e-04  1.9866251e-03 -3.9540021e-03
  6.9857015e-04  1.4671561e-03 -2.3207218e-03 -1.6869873e-04
 -1.7551555e-03  1.2340388e-03  1.8692710e-04 -3.0115494e-04
  8.1468894e-04  6.1903460e-04  2.5544297e-04  6.1017112e-04
0228_1
  1.0000000e+00 -1.6161212e-17  1.0157540e-16  1.9773189e-01
  5.5366114e-03  4.3163324e-02  4.8597214e-02  2.3150589e-02
  9.9307940e-02 -4.8754367e-03  3.2068502e-03  2.0379304e-02
  9.7920749e-04  2.5773155e-02  1.1089019e-03  5.8708590e-03
  3.2659644e-02 -3.4119778e-03 -2.7751429e-03  1.6065048e-02
  3.6852091e-04  1.6239817e-02 -1.8218420e-04  5.4109279e-03
  1.4824492e-02 -3.2130521e-03 -3.1343147e-03  1.0168222e-02
 -2.4375631e-04  9.6681103e-03 -1.1945109e-04  7.2743921e-03
  5.6950204e-03 -3.4010169e-03  1.8405972e-03  5.4321328e-03
 -2.1992046e-03  7.5483338e-03 -7.0634573e-06  3.8699667e-03
  2.2564137e-03 -8.1636812e-04  4.6961598e-03 -7.8061482e-05
 -9.5343611e-04  5.8934749e-03 -4.7834358e-03 -3.3070351e-03
  9.8474097e-04 -1.6296818e-04 -1.8437829e-03  2.0497941e-03
  4.2859448e-04  4.2337643e-03 -3.3589142e-03  8.2758307e-04
  4.8900285e-04 -1.2371574e-03  9.1935984e-04  1.0610930e-03
 -5.4495951e-04  2.4854826e-03 -3.6528115e-03 -1.1611362e-03
 -1.7893514e-04 -5.2908607e-05 -3.0043676e-04  2.2535774e-03
  3.1902132e-04  1.3672049e-03 -1.0460845e-03 -3.1507766e-04
 -6.2115476e-04 -1.8468156e-04  3.8751645e-04  4.3689127e-04
  4.5534244e-04  5.4859751e-04 -8.4714760e-04 -5.6352194e-04
0231_1
  1.0000000e+00  1.9124372e-17 -4.5718740e-17  4.3084263e-01
  1.0398364e-02  1.4853591e-01  1.2224729e-01 -1.0314419e-02
  7.1835517e-02  2.6445831e-05 -3.8552248e-02 -3.0926356e-03
  1.7613818e-02  6.6216345e-02 -2.6843216e-02  1.8673022e-02
  1.1372762e-02 -1.3288830e-02 -1.0626796e-02  1.5459932e-02
  4.8693503e-03  2.5644059e-02 -1.5892723e-02  5.2059181e-03
 -7.6981058e-03 -5.8113114e-03 -7.5029345e-03  8.0440155e-04
  5.9514981e-03  1.4290188e-02 -1.4513989e-02 -5.0337057e-04
 -1.7489055e-03 -2.8542523e-03 -1.1452254e-02 -3.7665450e-03
  9.8436407e-03 -1.4208782e-03 -1.4434256e-02  9.7732308e-03
 -3.3646579e-03 -9.4026901e-03  3.8279370e-03  6.3485155e-03
 -1.4206184e-03 -5.7194773e-03  5.9772127e-03 -1.7810027e-04
 -5.4840211e-03  6.4795962e-04  1.3914898e-03 -8.8394977e-03
  1.2289230e-03  1.1139107e-03 -2.3532558e-03  1.5580085e-04
  3.8889783e-03  1.5563676e-03  3.0411825e-03 -1.9808680e-03
  5.3786915e-05 -2.9576356e-03 -3.5728748e-04 -3.8799828e-03
  2.7626314e-03  3.5798181e-03 -3.0163577e-03  1.1859420e-03
  1.4312424e-03 -1.5265465e-03  1.1991510e-03  1.8297681e-03
  2.1873081e-03  1.2578311e-03  1.4088321e-03  1.7249061e-03
 -1.0452746e-03  2.1394421e-04  1.5057892e-04 -2.5753905e-03
0234_1
  1.0000000e+00  1.4066273e-17  5.4777021e-17  2.4498995e-01
  2.5832185e-02  1.1156562e-01  7.7090869e-02  4.6773201e-02
  9.1020558e-02 -2.0557372e-02 -2.7141843e-03  9.4296611e-03
  3.9547664e-03  5.3103283e-02  7.6142660e-03  1.9525531e-02
  2.2433802e-02 -1.2798278e-02 -3.9557553e-03 -1.4210359e-03
 -4.6618520e-03  3.0503063e-02 -1.0423343e-02  1.1978146e-02
  7.9493977e-03  1.0549242e-03  1.3218758e-03  5.3384879e-03
  3.9872171e-03  1.1376037e-02 -6.5767585e-03 -2.4110325e-03
 -6.1581198e-03 -1.4860703e-03 -1.0232249e-02  3.5581822e-03
  3.8888082e-03  1.0540125e-02 -2.9758783e-03  5.3765374e-03
 -3.9854219e-03 -2.6465986e-03 -3.6107224e-03 -9.6090306e-04
  1.4831258e-03  4.5689236e-03 -3.5393088e-03  3.4677993e-03
 -3.3438690e-03 -1.3300742e-03  1.7665348e-03 -2.7774187e-03
 -5.2592855e-04  9.0956963e-04 -6.9230558e-03 -5.2222363e-03
 -2.0416675e-03  2.8278905e-03 -6.4647407e-03  4.7938529e-03
  3.4600865e-03 -2.2946086e-03  3.7971766e-03  2.5283969e-03
 -2.7117175e-03 -5.6828183e-04 -1.9178916e-04 -4.4929891e-03
  5.6851804e-04 -1.5722075e-03 -2.8127311e-03  1.8271707e-05
 -7.2917634e-04  1.0029083e-03  2.2474177e-05  7.2246679e-04
  1.0060885e-03 -1.7321601e-03  1.9557762e-04  5.4743341e-04
0243_1
  1.0000000e+00  1.6128680e-17 -5.9341024e-17  2.9969531e-01
  1.9737565e-03  8.1855739e-02  9.4193088e-02  4.1773218e-02
  7.8687487e-02 -1.1029714e-02  6.7547895e-04  5.0786301e-03
 -6.6159970e-03  4.6293914e-02 -5.5254788e-03  1.9472199e-02
  1.9185882e-02 -1.0289954e-02  6.5285070e-03  1.6574346e-02
 -1.1732125e-02  2.0854912e-02  1.2783082e-03  4.2425253e-03
 -2.4714704e-03 -3.5083604e-03  4.3497387e-03  3.4286808e-03
 -8.1417944e-03  1.3595405e-02 -2.9000745e-03 -1.9545874e-03
 -6.0526228e-03 -1.1733816e-03  2.1289418e-03  2.9823128e-03
 -4.2482203e-03  6.0374299e-03  2.3892330e-03 -3.2657410e-03
 -9.2904650e-03 -7.0954422e-04  2.0671994e-03 -3.4895427e-03
 -1.3846982e-03  4.7424338e-03  1.5962934e-03 -4.3861135e-03
 -7.3124628e-03 -7.4765449e-04 -3.0888016e-04 -5.5357210e-03
  7.5445315e-04  2.7404130e-03  1.4094461e-04  1.5176255e-04
 -5.2931294e-03 -2.1688936e-03  3.8024285e-03 -3.7590756e-03
 -8.2356717e-04  1.2139894e-03  1.9793181e-03 -1.0701778e-03
 -4.1087365e-03  3.7970991e-04  4.3593237e-03 -5.0640021e-03
  6.4209176e-04  1.6109479e-03 -6.4013984e-04 -3.2197957e-03
 -9.7067319e-04  7.9481344e-04 -7.5478142e-04 -1.4421007e-03
  1.8348025e-03 -6.3635305e-04  5.1728870e-04  2.8017289e-03
0252_1
  1.0000000e+00 -9.1929933e-18  3.4376279e-17  1.4738601e-01
 -9.0327337e-03  4.5854357e-02  4.5990346e-02  3.4387071e-02
  9.6037274e-02  5.7332174e-03  1.6227581e-02  9.8234799e-03
 -3.1800978e-03  3.0776825e-02  8.5559846e-03  1.0977113e-04
  3.2317350e-02  3.9846084e-03  3.4295944e-03 -8.1612452e-06
 -1.4262016e-03  2.0474229e-02 -4.7417204e-03 -6.7234654e-03
  1.5741333e-02  3.3052527e-03 -8.3324439e-03  5.5334533e-03
  1.1159830e-03  1.3775195e-02 -1.2928431e-03  9.2526229e-04
  9.3151313e-03  4.1294462e-04 -5.4606717e-03  2.0091842e-03
  9.8297211e-04  8.1898582e-03 -2.6514295e-03  8.2087989e-05
  4.8650210e-03 -1.2390855e-03 -7.6050236e-03  1.5734676e-03
  4.3944655e-04  4.6047864e-03 -2.9360247e-03  5.4921639e-03
  1.3408546e-03 -2.6302884e-03 -1.0586748e-03  2.0851913e-03
 -1.6145860e-03  3.0543344e-03 -1.6418909e-03  2.5905389e-03
 -8.2233195e-04 -1.1947612e-03  1.2987008e-03  1.9548959e-03
 -1.3399940e-03  2.4624964e-03  8.6833134e-04 -1.5802281e-03
 -2.2939512e-03 -6.0952699e-04 -8.6054776e-04 -1.5232361e-03
 -1.1683813e-03  3.5219626e-03 -1.5239165e-03 -1.9944288e-03
 -8.0166877e-04  6.9171524e-04 -2.6721230e-03  5.3001795e-05
  9.7677165e-04  2.1657462e-03  4.8361848e-05  2.8881863e-04
