# Supplementary material for: New Data Indicate Larger Decline in Morphological Diversity in Split-Footed Lacewing Larvae than Previously Estimated
Source: Insects. 2025 Jan 27;16(2):125. doi: 10.3390/insects16020125 (PMC11855922; doi:10.3390/insects16020125)
Supplement: Supplementary file 1 [file insects-16-00125-s001.zip › insects-3012998-supplementary/Suppl Files Analysis Nymphidae/09/09.ods]

## Sheet: Tabelle1
DATA_NAME	PC1	PC2	PC3	PC4	PC5	PC6	PC7
0227_1	5,91E-002	-1,39E-002	-3,95E-003	-1,20E-002	-3,79E-003	8,35E-003	-1,05E-003	1
0228_1	8,96E-002	1,18E-002	9,91E-003	-1,06E-002	7,82E-003	6,28E-003	4,41E-003	1
0231_1	-1,91E-002	-4,62E-002	-7,61E-002	-4,32E-002	-1,58E-002	1,97E-003	1,48E-002	1
0234_1	4,54E-002	-3,69E-002	-4,07E-002	-2,46E-002	1,51E-002	-1,68E-003	-1,98E-002	1
0243_1	3,05E-002	-1,27E-002	-1,88E-002	3,48E-003	2,03E-002	-4,56E-003	4,58E-003	1
0252_1	9,10E-002	1,86E-002	7,69E-003	-1,90E-003	6,23E-004	-1,83E-002	-4,76E-003	1
0226_1	2,94E-002	-2,76E-003	1,63E-002	1,26E-002	-1,11E-002	1,16E-002	5,32E-003	2
0201_1	-6,09E-003	-3,60E-003	-3,79E-003	3,46E-002	-5,25E-004	-2,78E-002	-3,39E-003	4
0202_1	-4,90E-002	1,71E-002	-4,31E-002	5,06E-002	3,01E-002	1,17E-002	1,56E-002	4
0203_1	-4,10E-002	3,24E-002	1,28E-002	-2,24E-003	2,12E-002	-1,84E-002	6,55E-003	4
0204_1	-7,17E-002	-4,52E-002	-4,27E-003	1,01E-002	9,96E-003	-1,08E-002	-1,23E-002	4
0206_1	6,06E-002	-4,96E-003	1,36E-002	6,44E-003	-3,26E-003	-6,69E-003	1,46E-002	4
0207_1	-5,37E-002	1,05E-001	-4,47E-002	-1,02E-003	-3,42E-002	-4,12E-003	-6,21E-003	4
0208_1	6,55E-002	1,77E-002	-6,44E-003	-3,47E-003	-3,71E-003	-3,34E-003	1,21E-002	4
0209_1	5,73E-002	2,23E-002	-8,74E-003	1,55E-002	4,98E-003	-1,10E-002	-7,92E-003	4
0210_1	-4,71E-002	-3,65E-002	7,68E-003	1,50E-002	-9,37E-003	5,96E-003	-4,31E-003	4
0211_1	-2,33E-002	-3,60E-002	2,57E-002	1,49E-003	-1,04E-002	-4,31E-003	5,11E-003	4
0212_1	-3,69E-002	-2,31E-002	2,72E-002	-1,37E-002	-1,29E-002	-1,16E-002	3,63E-003	4
0213_1	3,38E-003	1,55E-002	1,10E-003	1,98E-002	7,51E-003	2,16E-002	-1,08E-002	4
0214_1	1,11E-002	1,68E-002	4,21E-004	1,97E-002	-1,48E-002	5,64E-003	-9,20E-003	4
0215_1	3,72E-003	-1,65E-002	-1,37E-003	4,85E-003	2,02E-003	1,94E-002	-1,27E-002	4
0216_1	1,90E-002	-1,20E-002	1,16E-002	-1,56E-003	-6,87E-003	1,41E-002	-1,74E-003	4
0217_1	-7,25E-005	-3,45E-003	1,48E-002	5,37E-003	-1,41E-002	2,31E-003	-8,37E-003	4
0218_1	-3,27E-002	9,90E-003	2,01E-002	-1,16E-002	-7,27E-003	2,17E-003	-1,12E-003	4
0219_1	-3,65E-002	-2,85E-002	1,17E-002	2,31E-002	-5,19E-003	1,90E-003	5,68E-004	4
0220_1	-3,05E-002	4,46E-002	2,51E-002	-2,26E-002	1,47E-002	1,72E-002	1,14E-002	4
0222_1	-6,06E-002	2,38E-002	7,50E-003	-4,80E-002	2,48E-002	-4,53E-003	-1,03E-002	4
0224_1	-2,67E-002	1,73E-002	3,48E-002	-2,77E-002	4,19E-003	8,71E-004	2,02E-003	4
0225_1	-3,06E-002	-3,05E-002	3,91E-003	1,60E-003	-9,88E-003	-3,88E-003	1,33E-002	4
