# Supplementary material for: New Data Indicate Larger Decline in Morphological Diversity in Split-Footed Lacewing Larvae than Previously Estimated
Source: Insects. 2025 Jan 27;16(2):125. doi: 10.3390/insects16020125 (PMC11855922; doi:10.3390/insects16020125)
Supplement: Supplementary file 1 [file insects-16-00125-s001.zip › insects-3012998-supplementary/Suppl Files Analysis Nymphidae/09/09.pcc]

7 20
Prin1
-2StD
  1.000000e+000  7.001239e-018 -9.527296e-018  4.313575e-001
 -4.833526e-003  9.233984e-002  1.559451e-001  2.399017e-002
 -8.884828e-003 -4.802156e-003 -1.550067e-002  2.749705e-002
 -2.339031e-003  5.412007e-002 -9.059231e-003  6.641758e-003
 -3.150140e-002 -5.843180e-003 -1.159211e-002  9.362393e-003
  5.032698e-004  1.308312e-002 -1.045012e-002  1.568373e-003
 -2.386760e-002 -5.393430e-003 -2.356995e-003  1.333884e-003
 -7.506258e-005 -2.934905e-003 -7.448554e-003 -1.153765e-003
 -1.095891e-002 -7.735258e-004 -6.781901e-004 -1.114136e-003
  1.261978e-003 -8.419797e-003 -2.455246e-003 -8.003575e-004
 -4.529059e-003  2.240173e-004  2.925059e-004 -2.597847e-003
 -4.506930e-004 -5.521685e-003  2.756377e-003 -8.826531e-004
 -8.903011e-004  1.107278e-003  1.584588e-003 -1.977336e-003
 -1.616884e-003 -1.553558e-003  2.341506e-003  7.231519e-005
  1.211000e-003  8.479581e-004  2.472587e-003 -2.653920e-004
 -2.386724e-003 -1.333939e-004  4.544483e-004 -1.803770e-005
  1.437991e-003  1.015227e-003  1.199989e-003 -2.957053e-004
 -1.608008e-003 -1.243727e-004  8.822029e-004 -9.988578e-005
  8.703989e-004  6.866768e-004  9.906362e-004 -8.254850e-007
 -9.214764e-004 -2.721953e-004  6.271091e-004  2.584178e-004
MEAN
  1.000000e+000  7.001239e-018 -9.527296e-018  4.313575e-001
 -2.240001e-003  7.090170e-002  1.048704e-001  2.399017e-002
  4.918348e-002 -3.835338e-003 -7.184511e-003  2.749705e-002
 -2.627929e-003  4.375933e-002  3.149710e-004  6.641758e-003
  2.663917e-003 -3.803865e-003 -6.293198e-003  9.362393e-003
 -1.351334e-003  1.834930e-002 -7.448948e-003  1.568373e-003
 -4.823596e-003 -2.944481e-003 -3.242915e-003  1.333884e-003
 -7.649892e-005  6.610612e-003 -5.839495e-003 -1.153765e-003
 -4.002977e-003 -1.656538e-003 -1.908238e-003 -1.114136e-003
  9.907601e-004  1.670829e-003 -2.134846e-003 -8.003575e-004
 -2.388890e-003 -1.204967e-003 -5.899833e-005 -2.597847e-003
  6.021386e-004  6.329709e-004 -1.043472e-003 -8.826531e-004
 -1.038351e-003 -3.688889e-004  1.459304e-004 -1.977336e-003
  3.487417e-004  7.632650e-004 -9.032345e-004  7.231519e-005
 -9.639583e-005 -1.465510e-005  8.989313e-004 -2.653920e-004
  5.191157e-006  3.559647e-004  2.429652e-004 -1.803770e-005
 -3.381798e-004  3.001737e-004  7.706211e-004 -2.957053e-004
 -1.103229e-004  4.173982e-004  1.521699e-004 -9.988578e-005
 -3.107354e-004  5.971012e-004  1.695804e-004 -8.254850e-007
  1.723573e-004  2.155868e-004  2.758585e-004  2.584178e-004
+2StD
  1.000000e+000  7.001239e-018 -9.527296e-018  4.313575e-001
  3.535243e-004  4.946356e-002  5.379572e-002  2.399017e-002
  1.072518e-001 -2.868520e-003  1.131650e-003  2.749705e-002
 -2.916827e-003  3.339859e-002  9.689173e-003  6.641758e-003
  3.682923e-002 -1.764550e-003 -9.942852e-004  9.362393e-003
 -3.205938e-003  2.361548e-002 -4.447773e-003  1.568373e-003
  1.422041e-002 -4.955322e-004 -4.128835e-003  1.333884e-003
 -7.793526e-005  1.615613e-002 -4.230436e-003 -1.153765e-003
  2.952953e-003 -2.539550e-003 -3.138286e-003 -1.114136e-003
  7.195424e-004  1.176145e-002 -1.814446e-003 -8.003575e-004
 -2.487207e-004 -2.633951e-003 -4.105026e-004 -2.597847e-003
  1.654970e-003  6.787627e-003 -4.843321e-003 -8.826531e-004
 -1.186401e-003 -1.845055e-003 -1.292727e-003 -1.977336e-003
  2.314368e-003  3.080088e-003 -4.147975e-003  7.231519e-005
 -1.403791e-003 -8.772683e-004 -6.747245e-004 -2.653920e-004
  2.397106e-003  8.453233e-004  3.148210e-005 -1.803770e-005
 -2.114351e-003 -4.148794e-004  3.412534e-004 -2.957053e-004
  1.387362e-003  9.591691e-004 -5.778631e-004 -9.988578e-005
 -1.491870e-003  5.075256e-004 -6.514754e-004 -8.254850e-007
  1.266191e-003  7.033689e-004 -7.539214e-005  2.584178e-004
Prin2
-2StD
  1.000000e+000  7.001239e-018 -9.527296e-018  4.313575e-001
  2.607401e-002  8.243567e-002  1.349057e-001  2.399017e-002
  7.092837e-002 -7.814778e-003 -4.647494e-003  2.749705e-002
  1.450373e-002  5.955410e-002  1.488756e-002  6.641758e-003
  1.182739e-002 -8.521988e-003 -8.314594e-003  9.362393e-003
  4.055911e-003  3.420923e-002 -2.630351e-003  1.568373e-003
 -9.164119e-003 -4.572292e-003 -4.300245e-003  1.333884e-003
  1.279542e-003  2.090730e-002 -5.546117e-003 -1.153765e-003
 -1.233364e-002 -1.505108e-003 -4.379933e-003 -1.114136e-003
  3.525829e-003  9.375512e-003 -3.619147e-003 -8.003575e-004
 -9.935802e-003 -1.099458e-003 -4.952565e-005 -2.597847e-003
  4.050062e-003  2.753378e-003 -6.496813e-004 -8.826531e-004
 -4.438341e-003  1.698437e-003 -2.717025e-004 -1.977336e-003
  5.461004e-003 -3.197530e-004 -2.486043e-003  7.231519e-005
  1.240095e-003  2.135835e-003 -1.097461e-003 -2.653920e-004
  3.125466e-003 -3.049416e-003  4.951941e-004 -1.803770e-005
  1.803981e-003  3.377503e-003 -5.031507e-004 -2.957053e-004
  1.012817e-003 -2.106388e-003  1.511735e-003 -9.988578e-005
  1.255230e-003  3.154393e-003 -6.475690e-004 -8.254850e-007
 -5.527361e-004  8.935816e-006  2.392274e-004  2.584178e-004
MEAN
  1.000000e+000  7.001239e-018 -9.527296e-018  4.313575e-001
 -2.240001e-003  7.090170e-002  1.048704e-001  2.399017e-002
  4.918348e-002 -3.835338e-003 -7.184511e-003  2.749705e-002
 -2.627929e-003  4.375933e-002  3.149710e-004  6.641758e-003
  2.663917e-003 -3.803865e-003 -6.293198e-003  9.362393e-003
 -1.351334e-003  1.834930e-002 -7.448948e-003  1.568373e-003
 -4.823596e-003 -2.944481e-003 -3.242915e-003  1.333884e-003
 -7.649892e-005  6.610612e-003 -5.839495e-003 -1.153765e-003
 -4.002977e-003 -1.656538e-003 -1.908238e-003 -1.114136e-003
  9.907601e-004  1.670829e-003 -2.134846e-003 -8.003575e-004
 -2.388890e-003 -1.204967e-003 -5.899833e-005 -2.597847e-003
  6.021386e-004  6.329709e-004 -1.043472e-003 -8.826531e-004
 -1.038351e-003 -3.688889e-004  1.459304e-004 -1.977336e-003
  3.487417e-004  7.632650e-004 -9.032345e-004  7.231519e-005
 -9.639583e-005 -1.465510e-005  8.989313e-004 -2.653920e-004
  5.191157e-006  3.559647e-004  2.429652e-004 -1.803770e-005
 -3.381798e-004  3.001737e-004  7.706211e-004 -2.957053e-004
 -1.103229e-004  4.173982e-004  1.521699e-004 -9.988578e-005
 -3.107354e-004  5.971012e-004  1.695804e-004 -8.254850e-007
  1.723573e-004  2.155868e-004  2.758585e-004  2.584178e-004
+2StD
  1.000000e+000  7.001239e-018 -9.527296e-018  4.313575e-001
 -3.055401e-002  5.936773e-002  7.483505e-002  2.399017e-002
  2.743859e-002  1.441016e-004 -9.721528e-003  2.749705e-002
 -1.975959e-002  2.796456e-002 -1.425762e-002  6.641758e-003
 -6.499551e-003  9.142575e-004 -4.271802e-003  9.362393e-003
 -6.758579e-003  2.489372e-003 -1.226754e-002  1.568373e-003
 -4.830730e-004 -1.316670e-003 -2.185585e-003  1.333884e-003
 -1.432540e-003 -7.686076e-003 -6.132873e-003 -1.153765e-003
  4.327683e-003 -1.807968e-003  5.634568e-004 -1.114136e-003
 -1.544309e-003 -6.033854e-003 -6.505447e-004 -8.003575e-004
  5.158022e-003 -1.310476e-003 -6.847101e-005 -2.597847e-003
 -2.845785e-003 -1.487436e-003 -1.437263e-003 -8.826531e-004
  2.361639e-003 -2.436214e-003  5.635633e-004 -1.977336e-003
 -4.763521e-003  1.846283e-003  6.795741e-004  7.231519e-005
 -1.432887e-003 -2.165145e-003  2.895323e-003 -2.653920e-004
 -3.115084e-003  3.761346e-003 -9.263720e-006 -1.803770e-005
 -2.480340e-003 -2.777155e-003  2.044393e-003 -2.957053e-004
 -1.233462e-003  2.941184e-003 -1.207395e-003 -9.988578e-005
 -1.876701e-003 -1.960191e-003  9.867298e-004 -8.254850e-007
  8.974507e-004  4.222378e-004  3.124896e-004  2.584178e-004
Prin3
-2StD
  1.000000e+000  7.001239e-018 -9.527296e-018  4.313575e-001
 -1.552650e-002  1.066741e-001  9.956522e-002  2.399017e-002
  5.699210e-002 -1.020211e-002 -1.645516e-002  2.749705e-002
 -1.256646e-002  5.528924e-002 -1.186937e-002  6.641758e-003
  9.230637e-003 -1.135436e-002 -5.277693e-003  9.362393e-003
 -6.834477e-003  2.324884e-002 -1.128503e-002  1.568373e-003
  1.105196e-003 -7.604060e-003 -2.226657e-003  1.333884e-003
  8.773646e-004  8.386316e-003 -9.498873e-003 -1.153765e-003
 -1.103451e-004 -5.850631e-003 -4.368528e-003 -1.114136e-003
  4.010535e-003  1.643257e-003 -6.394296e-003 -8.003575e-004
 -1.691463e-003 -5.819891e-003  1.074865e-003 -2.597847e-003
  1.974301e-004 -2.130346e-004 -6.849668e-004 -8.826531e-004
 -3.563803e-003 -1.258382e-003  1.258765e-003 -1.977336e-003
 -3.555024e-004  1.530126e-003 -2.321149e-003  7.231519e-005
 -1.287465e-003  9.805908e-004  1.178996e-003 -2.653920e-004
  5.580028e-004 -1.896035e-004  1.348883e-003 -1.803770e-005
 -1.259217e-003  7.263231e-004 -2.175134e-004 -2.957053e-004
  8.827188e-004 -1.029099e-004 -1.428213e-004 -9.988578e-005
 -6.625760e-005  2.759906e-004  7.646241e-004 -8.254850e-007
  7.877504e-004 -6.083122e-004  1.219531e-003  2.584178e-004
MEAN
  1.000000e+000  7.001239e-018 -9.527296e-018  4.313575e-001
 -2.240001e-003  7.090170e-002  1.048704e-001  2.399017e-002
  4.918348e-002 -3.835338e-003 -7.184511e-003  2.749705e-002
 -2.627929e-003  4.375933e-002  3.149710e-004  6.641758e-003
  2.663917e-003 -3.803865e-003 -6.293198e-003  9.362393e-003
 -1.351334e-003  1.834930e-002 -7.448948e-003  1.568373e-003
 -4.823596e-003 -2.944481e-003 -3.242915e-003  1.333884e-003
 -7.649892e-005  6.610612e-003 -5.839495e-003 -1.153765e-003
 -4.002977e-003 -1.656538e-003 -1.908238e-003 -1.114136e-003
  9.907601e-004  1.670829e-003 -2.134846e-003 -8.003575e-004
 -2.388890e-003 -1.204967e-003 -5.899833e-005 -2.597847e-003
  6.021386e-004  6.329709e-004 -1.043472e-003 -8.826531e-004
 -1.038351e-003 -3.688889e-004  1.459304e-004 -1.977336e-003
  3.487417e-004  7.632650e-004 -9.032345e-004  7.231519e-005
 -9.639583e-005 -1.465510e-005  8.989313e-004 -2.653920e-004
  5.191157e-006  3.559647e-004  2.429652e-004 -1.803770e-005
 -3.381798e-004  3.001737e-004  7.706211e-004 -2.957053e-004
 -1.103229e-004  4.173982e-004  1.521699e-004 -9.988578e-005
 -3.107354e-004  5.971012e-004  1.695804e-004 -8.254850e-007
  1.723573e-004  2.155868e-004  2.758585e-004  2.584178e-004
+2StD
  1.000000e+000  7.001239e-018 -9.527296e-018  4.313575e-001
  1.104650e-002  3.512926e-002  1.101756e-001  2.399017e-002
  4.137486e-002  2.531437e-003  2.086137e-003  2.749705e-002
  7.310601e-003  3.222942e-002  1.249931e-002  6.641758e-003
 -3.902803e-003  3.746628e-003 -7.308703e-003  9.362393e-003
  4.131809e-003  1.344976e-002 -3.612866e-003  1.568373e-003
 -1.075239e-002  1.715098e-003 -4.259173e-003  1.333884e-003
 -1.030362e-003  4.834908e-003 -2.180117e-003 -1.153765e-003
 -7.895609e-003  2.537555e-003  5.520518e-004 -1.114136e-003
 -2.029015e-003  1.698401e-003  2.124604e-003 -8.003575e-004
 -3.086317e-003  3.409957e-003 -1.192861e-003 -2.597847e-003
  1.006847e-003  1.478976e-003 -1.401977e-003 -8.826531e-004
  1.487101e-003  5.206041e-004 -9.669040e-004 -1.977336e-003
  1.052986e-003 -3.596369e-006  5.146799e-004  7.231519e-005
  1.094674e-003 -1.009901e-003  6.188669e-004 -2.653920e-004
 -5.476205e-004  9.015329e-004 -8.629521e-004 -1.803770e-005
  5.828577e-004 -1.259757e-004  1.758756e-003 -2.957053e-004
 -1.103365e-003  9.377063e-004  4.471611e-004 -9.988578e-005
 -5.552132e-004  9.182118e-004 -4.254633e-004 -8.254850e-007
 -4.430358e-004  1.039486e-003 -6.678141e-004  2.584178e-004
Prin4
-2StD
  1.000000e+000  7.001239e-018 -9.527296e-018  4.313575e-001
  1.811949e-002  8.418868e-002  9.171707e-002  2.399017e-002
  4.772218e-002  2.528606e-003 -1.438841e-002  2.749705e-002
  1.701739e-002  3.965644e-002 -1.015125e-002  6.641758e-003
  1.129152e-003 -7.811965e-004 -6.814150e-003  9.362393e-003
  6.773020e-003  9.906769e-003 -1.110735e-002  1.568373e-003
 -5.015437e-003  3.989314e-003 -2.516904e-003  1.333884e-003
  3.602891e-003 -2.763387e-004 -5.230696e-003 -1.153765e-003
 -1.202095e-003  4.002049e-003 -4.125048e-003 -1.114136e-003
  1.131292e-003 -3.388895e-003 -2.186709e-003 -8.003575e-004
  1.089131e-003  1.241218e-003 -3.934826e-004 -2.597847e-003
 -2.166071e-003 -2.092148e-003  1.029474e-003 -8.826531e-004
  1.028960e-003  2.149608e-004 -5.162138e-004 -1.977336e-003
 -2.345428e-003  1.419323e-003 -1.544029e-003  7.231519e-005
  2.140813e-003 -1.485735e-003  1.479871e-003 -2.653920e-004
 -2.381599e-003  1.258370e-003 -1.079143e-003 -1.803770e-005
  6.582664e-004 -1.343527e-003  8.415172e-004 -2.957053e-004
 -1.310729e-003  1.469395e-003 -1.895302e-003 -9.988578e-005
  3.732981e-004 -6.023443e-004  6.158487e-004 -8.254850e-007
 -1.874403e-004  2.710198e-004 -8.920362e-004  2.584178e-004
MEAN
  1.000000e+000  7.001239e-018 -9.527296e-018  4.313575e-001
 -2.240001e-003  7.090170e-002  1.048704e-001  2.399017e-002
  4.918348e-002 -3.835338e-003 -7.184511e-003  2.749705e-002
 -2.627929e-003  4.375933e-002  3.149710e-004  6.641758e-003
  2.663917e-003 -3.803865e-003 -6.293198e-003  9.362393e-003
 -1.351334e-003  1.834930e-002 -7.448948e-003  1.568373e-003
 -4.823596e-003 -2.944481e-003 -3.242915e-003  1.333884e-003
 -7.649892e-005  6.610612e-003 -5.839495e-003 -1.153765e-003
 -4.002977e-003 -1.656538e-003 -1.908238e-003 -1.114136e-003
  9.907601e-004  1.670829e-003 -2.134846e-003 -8.003575e-004
 -2.388890e-003 -1.204967e-003 -5.899833e-005 -2.597847e-003
  6.021386e-004  6.329709e-004 -1.043472e-003 -8.826531e-004
 -1.038351e-003 -3.688889e-004  1.459304e-004 -1.977336e-003
  3.487417e-004  7.632650e-004 -9.032345e-004  7.231519e-005
 -9.639583e-005 -1.465510e-005  8.989313e-004 -2.653920e-004
  5.191157e-006  3.559647e-004  2.429652e-004 -1.803770e-005
 -3.381798e-004  3.001737e-004  7.706211e-004 -2.957053e-004
 -1.103229e-004  4.173982e-004  1.521699e-004 -9.988578e-005
 -3.107354e-004  5.971012e-004  1.695804e-004 -8.254850e-007
  1.723573e-004  2.155868e-004  2.758585e-004  2.584178e-004
+2StD
  1.000000e+000  7.001239e-018 -9.527296e-018  4.313575e-001
 -2.259950e-002  5.761472e-002  1.180237e-001  2.399017e-002
  5.064478e-002 -1.019928e-002  1.938861e-005  2.749705e-002
 -2.227325e-002  4.786222e-002  1.078119e-002  6.641758e-003
  4.198682e-003 -6.826533e-003 -5.772246e-003  9.362393e-003
 -9.475688e-003  2.679183e-002 -3.790543e-003  1.568373e-003
 -4.631755e-003 -9.878276e-003 -3.968926e-003  1.333884e-003
 -3.755888e-003  1.349756e-002 -6.448294e-003 -1.153765e-003
 -6.803859e-003 -7.315125e-003  3.085717e-004 -1.114136e-003
  8.502287e-004  6.730553e-003 -2.082983e-003 -8.003575e-004
 -5.866911e-003 -3.651152e-003  2.754860e-004 -2.597847e-003
  3.370348e-003  3.358090e-003 -3.116418e-003 -8.826531e-004
 -3.105662e-003 -9.527386e-004  8.080746e-004 -1.977336e-003
  3.042911e-003  1.072073e-004 -2.624403e-004  7.231519e-005
 -2.333605e-003  1.456424e-003  3.179921e-004 -2.653920e-004
  2.391982e-003 -5.464401e-004  1.565073e-003 -1.803770e-005
 -1.334626e-003  1.943874e-003  6.997250e-004 -2.957053e-004
  1.090083e-003 -6.345984e-004  2.199642e-003 -9.988578e-005
 -9.947689e-004  1.796547e-003 -2.766879e-004 -8.254850e-007
  5.321549e-004  1.601538e-004  1.443753e-003  2.584178e-004
Prin5
-2StD
  1.000000e+000  7.001239e-018 -9.527296e-018  4.313575e-001
 -1.191419e-002  6.914491e-002  1.050595e-001  2.399017e-002
  5.172360e-002  5.241937e-003 -2.186626e-002  2.749705e-002
  1.660600e-005  4.283432e-002  6.050865e-003  6.641758e-003
  7.472419e-004  1.885310e-003 -1.242798e-002  9.362393e-003
  6.261888e-003  2.174429e-002 -4.728202e-003  1.568373e-003
 -6.090376e-003 -4.103075e-004 -8.670002e-003  1.333884e-003
  8.003675e-003  9.439116e-003 -7.355759e-003 -1.153765e-003
 -4.781569e-003 -1.641196e-003 -6.357283e-003 -1.114136e-003
  5.730370e-003  1.336227e-003 -6.215370e-003 -8.003575e-004
 -3.758765e-003 -2.034580e-003 -2.157604e-003 -2.597847e-003
  8.836122e-004 -2.125157e-003 -2.082334e-003 -8.826531e-004
 -2.815039e-003  1.914110e-004 -1.084222e-003 -1.977336e-003
 -9.369574e-004 -1.898360e-003 -3.278765e-004  7.231519e-005
 -4.015231e-004  1.472033e-003  9.967933e-004 -2.653920e-004
 -3.977607e-004 -1.713328e-003  1.345368e-003 -1.803770e-005
  2.398021e-004  1.024794e-003  1.820647e-004 -2.957053e-004
  2.482111e-004 -1.361120e-004  2.200990e-003 -9.988578e-005
  6.275296e-004  7.845012e-005  7.970615e-004 -8.254850e-007
 -4.044236e-005  6.326403e-004  9.343897e-004  2.584178e-004
MEAN
  1.000000e+000  7.001239e-018 -9.527296e-018  4.313575e-001
 -2.240001e-003  7.090170e-002  1.048704e-001  2.399017e-002
  4.918348e-002 -3.835338e-003 -7.184511e-003  2.749705e-002
 -2.627929e-003  4.375933e-002  3.149710e-004  6.641758e-003
  2.663917e-003 -3.803865e-003 -6.293198e-003  9.362393e-003
 -1.351334e-003  1.834930e-002 -7.448948e-003  1.568373e-003
 -4.823596e-003 -2.944481e-003 -3.242915e-003  1.333884e-003
 -7.649892e-005  6.610612e-003 -5.839495e-003 -1.153765e-003
 -4.002977e-003 -1.656538e-003 -1.908238e-003 -1.114136e-003
  9.907601e-004  1.670829e-003 -2.134846e-003 -8.003575e-004
 -2.388890e-003 -1.204967e-003 -5.899833e-005 -2.597847e-003
  6.021386e-004  6.329709e-004 -1.043472e-003 -8.826531e-004
 -1.038351e-003 -3.688889e-004  1.459304e-004 -1.977336e-003
  3.487417e-004  7.632650e-004 -9.032345e-004  7.231519e-005
 -9.639583e-005 -1.465510e-005  8.989313e-004 -2.653920e-004
  5.191157e-006  3.559647e-004  2.429652e-004 -1.803770e-005
 -3.381798e-004  3.001737e-004  7.706211e-004 -2.957053e-004
 -1.103229e-004  4.173982e-004  1.521699e-004 -9.988578e-005
 -3.107354e-004  5.971012e-004  1.695804e-004 -8.254850e-007
  1.723573e-004  2.155868e-004  2.758585e-004  2.584178e-004
+2StD
  1.000000e+000  7.001239e-018 -9.527296e-018  4.313575e-001
  7.434184e-003  7.265849e-002  1.046813e-001  2.399017e-002
  4.664336e-002 -1.291261e-002  7.497240e-003  2.749705e-002
 -5.272464e-003  4.468434e-002 -5.420923e-003  6.641758e-003
  4.580592e-003 -9.493040e-003 -1.584121e-004  9.362393e-003
 -8.964556e-003  1.495431e-002 -1.016969e-002  1.568373e-003
 -3.556816e-003 -5.478654e-003  2.184172e-003  1.333884e-003
 -8.156672e-003  3.782108e-003 -4.323231e-003 -1.153765e-003
 -3.224385e-003 -1.671880e-003  2.540807e-003 -1.114136e-003
 -3.748850e-003  2.005431e-003  1.945678e-003 -8.003575e-004
 -1.019015e-003 -3.753541e-004  2.039607e-003 -2.597847e-003
  3.206650e-004  3.391099e-003 -4.610174e-006 -8.826531e-004
  7.383369e-004 -9.291888e-004  1.376083e-003 -1.977336e-003
  1.634441e-003  3.424890e-003 -1.478593e-003  7.231519e-005
  2.087314e-004 -1.501343e-003  8.010693e-004 -2.653920e-004
  4.081431e-004  2.425257e-003 -8.594380e-004 -1.803770e-005
 -9.161617e-004 -4.244464e-004  1.359177e-003 -2.957053e-004
 -4.688569e-004  9.709084e-004 -1.896651e-003 -9.988578e-005
 -1.249000e-003  1.115752e-003 -4.579007e-004 -8.254850e-007
  3.851570e-004 -2.014667e-004 -3.826727e-004  2.584178e-004
Prin6
-2StD
  1.000000e+000  7.001239e-018 -9.527296e-018  4.313575e-001
 -6.592212e-003  7.714165e-002  1.071272e-001  2.399017e-002
  5.014287e-002  4.099954e-003  5.585320e-003  2.749705e-002
 -4.129838e-003  4.606580e-002  1.612277e-003  6.641758e-003
  3.886452e-003  6.146326e-003 -1.224423e-003  9.362393e-003
 -9.784107e-005  1.871262e-002 -5.944001e-003  1.568373e-003
 -4.022390e-003  4.269170e-003 -4.871535e-003  1.333884e-003
  1.189029e-003  6.132129e-003 -3.392946e-003 -1.153765e-003
 -3.653528e-003  1.976580e-003 -4.402073e-003 -1.114136e-003
  8.644220e-004  7.877470e-004 -2.091793e-004 -8.003575e-004
 -2.701141e-003 -3.361384e-005 -2.560079e-003 -2.597847e-003
 -8.220778e-004  1.275046e-004  8.015717e-005 -8.826531e-004
 -1.386871e-003 -1.273006e-005  6.244503e-004 -1.977336e-003
 -1.490243e-003  3.759637e-004  2.906562e-004  7.231519e-005
 -9.043584e-004  9.539559e-004  1.189239e-003 -2.653920e-004
 -4.438240e-004  9.163226e-004  7.277365e-004 -1.803770e-005
 -7.387615e-004  6.548996e-004  3.333291e-005 -2.957053e-004
 -1.318967e-004  1.370259e-003 -7.644676e-004 -9.988578e-005
 -2.552288e-004  3.709439e-004 -1.942860e-004 -8.254850e-007
 -2.174137e-004  8.947419e-004 -3.031540e-004  2.584178e-004
MEAN
  1.000000e+000  7.001239e-018 -9.527296e-018  4.313575e-001
 -2.240001e-003  7.090170e-002  1.048704e-001  2.399017e-002
  4.918348e-002 -3.835338e-003 -7.184511e-003  2.749705e-002
 -2.627929e-003  4.375933e-002  3.149710e-004  6.641758e-003
  2.663917e-003 -3.803865e-003 -6.293198e-003  9.362393e-003
 -1.351334e-003  1.834930e-002 -7.448948e-003  1.568373e-003
 -4.823596e-003 -2.944481e-003 -3.242915e-003  1.333884e-003
 -7.649892e-005  6.610612e-003 -5.839495e-003 -1.153765e-003
 -4.002977e-003 -1.656538e-003 -1.908238e-003 -1.114136e-003
  9.907601e-004  1.670829e-003 -2.134846e-003 -8.003575e-004
 -2.388890e-003 -1.204967e-003 -5.899833e-005 -2.597847e-003
  6.021386e-004  6.329709e-004 -1.043472e-003 -8.826531e-004
 -1.038351e-003 -3.688889e-004  1.459304e-004 -1.977336e-003
  3.487417e-004  7.632650e-004 -9.032345e-004  7.231519e-005
 -9.639583e-005 -1.465510e-005  8.989313e-004 -2.653920e-004
  5.191157e-006  3.559647e-004  2.429652e-004 -1.803770e-005
 -3.381798e-004  3.001737e-004  7.706211e-004 -2.957053e-004
 -1.103229e-004  4.173982e-004  1.521699e-004 -9.988578e-005
 -3.107354e-004  5.971012e-004  1.695804e-004 -8.254850e-007
  1.723573e-004  2.155868e-004  2.758585e-004  2.584178e-004
+2StD
  1.000000e+000  7.001239e-018 -9.527296e-018  4.313575e-001
  2.112210e-003  6.466175e-002  1.026136e-001  2.399017e-002
  4.822409e-002 -1.177063e-002 -1.995434e-002  2.749705e-002
 -1.126020e-003  4.145286e-002 -9.823353e-004  6.641758e-003
  1.441382e-003 -1.375406e-002 -1.136197e-002  9.362393e-003
 -2.604827e-003  1.798598e-002 -8.953895e-003  1.568373e-003
 -5.624802e-003 -1.015813e-002 -1.614295e-003  1.333884e-003
 -1.342027e-003  7.089095e-003 -8.286044e-003 -1.153765e-003
 -4.352426e-003 -5.289656e-003  5.855966e-004 -1.114136e-003
  1.117098e-003  2.553911e-003 -4.060513e-003 -8.003575e-004
 -2.076639e-003 -2.376320e-003  2.442082e-003 -2.597847e-003
  2.026355e-003  1.138437e-003 -2.167101e-003 -8.826531e-004
 -6.898308e-004 -7.250477e-004 -3.325895e-004 -1.977336e-003
  2.187727e-003  1.150566e-003 -2.097125e-003  7.231519e-005
  7.115668e-004 -9.832661e-004  6.086238e-004 -2.653920e-004
  4.542063e-004 -2.043932e-004 -2.418061e-004 -1.803770e-005
  6.240187e-005 -5.455217e-005  1.507909e-003 -2.957053e-004
 -8.874910e-005 -5.354622e-004  1.068807e-003 -9.988578e-005
 -3.662420e-004  8.232585e-004  5.334468e-004 -8.254850e-007
  5.621283e-004 -4.635683e-004  8.548710e-004  2.584178e-004
Prin7
-2StD
  1.000000e+000  7.001239e-018 -9.527296e-018  4.313575e-001
  9.798261e-004  7.348295e-002  9.585349e-002  2.399017e-002
  4.346357e-002 -6.894856e-003 -5.033625e-003  2.749705e-002
 -3.548227e-003  4.719984e-002  8.578293e-003  6.641758e-003
 -3.072391e-003 -4.089349e-003 -5.212670e-003  9.362393e-003
 -2.220867e-003  2.420415e-002 -5.801141e-003  1.568373e-003
 -6.088129e-003 -1.606007e-003 -2.885852e-003  1.333884e-003
  9.802073e-004  9.169121e-003 -7.253070e-003 -1.153765e-003
 -5.192033e-003 -1.953393e-003 -3.837546e-003 -1.114136e-003
  1.600823e-003  3.343151e-003 -3.154589e-003 -8.003575e-004
 -2.081501e-003 -2.198289e-003 -1.947634e-003 -2.597847e-003
  1.139735e-003  4.349659e-004 -3.967392e-003 -8.826531e-004
 -1.518896e-005 -2.559032e-003  1.582110e-003 -1.977336e-003
 -5.676391e-004 -1.230589e-003 -1.682656e-003  7.231519e-005
 -7.702151e-005 -1.112599e-003  1.954112e-003 -2.653920e-004
 -5.138534e-004 -9.411267e-004  1.895428e-003 -1.803770e-005
 -1.515169e-004 -6.651386e-004  2.588061e-003 -2.957053e-004
 -1.083262e-003 -2.810788e-004  4.175782e-004 -9.988578e-005
  1.280926e-004  6.854240e-004  5.459082e-004 -8.254850e-007
 -1.783453e-004 -4.384631e-004  5.840310e-004  2.584178e-004
MEAN
  1.000000e+000  7.001239e-018 -9.527296e-018  4.313575e-001
 -2.240001e-003  7.090170e-002  1.048704e-001  2.399017e-002
  4.918348e-002 -3.835338e-003 -7.184511e-003  2.749705e-002
 -2.627929e-003  4.375933e-002  3.149710e-004  6.641758e-003
  2.663917e-003 -3.803865e-003 -6.293198e-003  9.362393e-003
 -1.351334e-003  1.834930e-002 -7.448948e-003  1.568373e-003
 -4.823596e-003 -2.944481e-003 -3.242915e-003  1.333884e-003
 -7.649892e-005  6.610612e-003 -5.839495e-003 -1.153765e-003
 -4.002977e-003 -1.656538e-003 -1.908238e-003 -1.114136e-003
  9.907601e-004  1.670829e-003 -2.134846e-003 -8.003575e-004
 -2.388890e-003 -1.204967e-003 -5.899833e-005 -2.597847e-003
  6.021386e-004  6.329709e-004 -1.043472e-003 -8.826531e-004
 -1.038351e-003 -3.688889e-004  1.459304e-004 -1.977336e-003
  3.487417e-004  7.632650e-004 -9.032345e-004  7.231519e-005
 -9.639583e-005 -1.465510e-005  8.989313e-004 -2.653920e-004
  5.191157e-006  3.559647e-004  2.429652e-004 -1.803770e-005
 -3.381798e-004  3.001737e-004  7.706211e-004 -2.957053e-004
 -1.103229e-004  4.173982e-004  1.521699e-004 -9.988578e-005
 -3.107354e-004  5.971012e-004  1.695804e-004 -8.254850e-007
  1.723573e-004  2.155868e-004  2.758585e-004  2.584178e-004
+2StD
  1.000000e+000  7.001239e-018 -9.527296e-018  4.313575e-001
 -5.459828e-003  6.832045e-002  1.138873e-001  2.399017e-002
  5.490339e-002 -7.758205e-004 -9.335397e-003  2.749705e-002
 -1.707631e-003  4.031882e-002 -7.948351e-003  6.641758e-003
  8.400225e-003 -3.518381e-003 -7.373726e-003  9.362393e-003
 -4.818006e-004  1.249445e-002 -9.096755e-003  1.568373e-003
 -3.559063e-003 -4.282955e-003 -3.599978e-003  1.333884e-003
 -1.133205e-003  4.052103e-003 -4.425920e-003 -1.153765e-003
 -2.813921e-003 -1.359683e-003  2.106997e-005 -1.114136e-003
  3.806971e-004 -1.493124e-006 -1.115103e-003 -8.003575e-004
 -2.696279e-003 -2.116446e-004  1.829638e-003 -2.597847e-003
  6.454207e-005  8.309759e-004  1.880448e-003 -8.826531e-004
 -2.061513e-003  1.821254e-003 -1.290249e-003 -1.977336e-003
  1.265122e-003  2.757119e-003 -1.238127e-004  7.231519e-005
 -1.157702e-004  1.083289e-003 -1.562491e-004 -2.653920e-004
  5.242357e-004  1.653056e-003 -1.409498e-003 -1.803770e-005
 -5.248427e-004  1.265486e-003 -1.046818e-003 -2.957053e-004
  8.626161e-004  1.115875e-003 -1.132384e-004 -9.988578e-005
 -7.495634e-004  5.087784e-004 -2.067474e-004 -8.254850e-007
  5.230599e-004  8.696367e-004 -3.231403e-005  2.584178e-004
