# Supplementary material for: New Data Indicate Larger Decline in Morphological Diversity in Split-Footed Lacewing Larvae than Previously Estimated
Source: Insects. 2025 Jan 27;16(2):125. doi: 10.3390/insects16020125 (PMC11855922; doi:10.3390/insects16020125)
Supplement: Supplementary file 1 [file insects-16-00125-s001.zip › insects-3012998-supplementary/Suppl Files Analysis Nymphidae/09/09.pcr]

[DATA INFORMATION]
DataFile
C:\Users\User\Documents\Simon\Uni\LMU\Master\Masterarbeit\Nymphidae\Analyse\09\09.nef
DataAnalyzedTime
Tue Apr 11 14:08:35 2023
FileHeaderSize
2
Method
Covariance
DataNum
29
NumHarm
20
NumAnalHarm
20
Size
77
AnalSize
57
Const_a1
1
Const_b1
1
Const_c1
1
Const_d1
0

[ANALYZED COEFFICIENTS]
 -1 -1 -1 0
 1 1 1 0
 1 1 1 0
 1 1 1 0
 1 1 1 0
 1 1 1 0
 1 1 1 0
 1 1 1 0
 1 1 1 0
 1 1 1 0
 1 1 1 0
 1 1 1 0
 1 1 1 0
 1 1 1 0
 1 1 1 0
 1 1 1 0
 1 1 1 0
 1 1 1 0
 1 1 1 0
 1 1 1 0

[COEFFICIENTS MEAN]
  1.000000e+000  7.001239e-018 -9.527296e-018  4.313575e-001
 -2.240001e-003  7.090170e-002  1.048704e-001  2.399017e-002
  4.918348e-002 -3.835338e-003 -7.184511e-003  2.749705e-002
 -2.627929e-003  4.375933e-002  3.149710e-004  6.641758e-003
  2.663917e-003 -3.803865e-003 -6.293198e-003  9.362393e-003
 -1.351334e-003  1.834930e-002 -7.448948e-003  1.568373e-003
 -4.823596e-003 -2.944481e-003 -3.242915e-003  1.333884e-003
 -7.649892e-005  6.610612e-003 -5.839495e-003 -1.153765e-003
 -4.002977e-003 -1.656538e-003 -1.908238e-003 -1.114136e-003
  9.907601e-004  1.670829e-003 -2.134846e-003 -8.003575e-004
 -2.388890e-003 -1.204967e-003 -5.899833e-005 -2.597847e-003
  6.021386e-004  6.329709e-004 -1.043472e-003 -8.826531e-004
 -1.038351e-003 -3.688889e-004  1.459304e-004 -1.977336e-003
  3.487417e-004  7.632650e-004 -9.032345e-004  7.231519e-005
 -9.639583e-005 -1.465510e-005  8.989313e-004 -2.653920e-004
  5.191157e-006  3.559647e-004  2.429652e-004 -1.803770e-005
 -3.381798e-004  3.001737e-004  7.706211e-004 -2.957053e-004
 -1.103229e-004  4.173982e-004  1.521699e-004 -9.988578e-005
 -3.107354e-004  5.971012e-004  1.695804e-004 -8.254850e-007
  1.723573e-004  2.155868e-004  2.758585e-004  2.584178e-004

[COVARIANCE MATRIX]
77 77

  1.955935e-002 -2.266047e-004  7.247412e-004  2.836238e-003
 -5.628807e-004 -4.032061e-003  1.059674e-004 -4.659865e-004
  1.578710e-003  5.494564e-006  1.519149e-004 -7.460537e-004
 -3.757711e-004 -2.419612e-003  4.426269e-005 -3.194361e-004
  3.695855e-004  1.033097e-004 -7.319923e-004 -2.980357e-004
 -1.551458e-004 -1.288592e-003 -3.982381e-005  5.894349e-005
 -4.388726e-004 -5.694677e-005 -8.736861e-004 -1.324656e-004
 -1.974036e-004 -3.775724e-004  1.276385e-004  1.216905e-004
 -3.932626e-004 -4.733971e-005 -7.811282e-004  2.679746e-005
 -1.456367e-004 -1.060725e-005  1.206630e-004  3.225887e-005
 -3.964371e-005 -9.395562e-005 -4.335980e-004  2.668854e-004
  4.804407e-005  1.138742e-004  5.389826e-005  8.622641e-005
  3.776472e-005 -1.471127e-004 -1.424183e-004  2.552190e-004
  8.006997e-005  9.972639e-005 -1.090612e-005  1.280956e-004
 -3.976359e-005 -1.765024e-004  2.212724e-005 -1.273446e-005
 -6.501510e-006  9.179992e-005 -3.067135e-006  5.556685e-005
  1.099795e-004 -1.089062e-004  6.409481e-006  3.993013e-005
  8.058971e-010  3.170845e-005 -1.954837e-005  5.707395e-005
  1.173262e-005 -7.611260e-005 -8.337890e-006 -1.214748e-005
 -6.008467e-005

 -2.266047e-004  3.815803e-004  1.599660e-005  1.204555e-004
 -6.443357e-005  1.470679e-004 -7.708032e-006  4.113636e-005
 -2.981160e-005  2.475673e-004  4.769888e-005  8.779439e-005
  9.543293e-006  5.574486e-005 -1.556206e-005 -7.489289e-006
 -7.530757e-006  7.569407e-005  5.246283e-005  2.189703e-005
  5.564898e-005 -3.764256e-005  2.846993e-005  5.912894e-006
  1.612575e-005  5.229008e-006  6.129547e-005  1.711289e-005
  1.303736e-005 -5.291558e-005  3.834160e-005 -1.079746e-005
 -1.076657e-005 -2.389221e-006  3.805938e-005  1.036943e-005
 -5.501751e-006 -3.268919e-005  2.646885e-005  1.029676e-006
 -2.851976e-005  1.360784e-005  1.443915e-005  9.055165e-006
 -2.897990e-005  1.975403e-007  1.526147e-005 -6.841350e-006
 -3.798091e-005  3.059456e-005 -4.017422e-007 -1.490966e-005
 -2.058410e-005  2.548930e-005 -2.077382e-006 -1.273892e-005
 -5.721829e-006  1.100368e-005 -1.413154e-005 -1.037954e-005
  1.194044e-006  2.116450e-005  8.428237e-006 -1.728037e-006
  7.844807e-006 -1.989006e-006 -1.079727e-005 -3.776010e-006
 -3.475800e-006  1.069464e-005  1.458227e-005 -6.525659e-006
  6.768888e-007 -7.825985e-006 -3.764985e-007 -1.017395e-005
 -3.813254e-006

  7.247412e-004  1.599660e-005  5.267299e-004  2.664914e-004
  2.896011e-005 -1.849664e-004 -4.734409e-005 -1.168935e-004
 -1.683310e-004  2.207899e-005  1.932777e-004 -1.453861e-004
  7.095283e-005 -1.058192e-004 -6.937264e-005 -1.648191e-005
 -3.650113e-006  9.459919e-007  3.416820e-005 -4.415921e-005
  1.979554e-005 -6.298816e-005 -2.508990e-005  1.406680e-005
 -3.401867e-005  2.350774e-005 -1.862399e-005 -3.376730e-005
 -2.410766e-005 -1.966372e-005 -7.426302e-006 -3.299601e-005
 -2.327865e-005  3.395056e-005 -4.859334e-005 -3.893198e-005
  3.337707e-005 -1.699059e-005 -2.272356e-005  6.376124e-006
  3.337216e-005 -1.090144e-005 -4.235317e-005  3.189488e-005
  2.164733e-005 -2.492467e-005  7.543119e-006  1.654366e-005
 -1.949850e-005 -1.422322e-005 -7.280570e-006 -7.935573e-007
 -1.423117e-006  5.144148e-006  1.563562e-005  6.908222e-006
 -1.770409e-006 -7.295930e-006 -1.347592e-005  8.982378e-006
 -1.316595e-005  9.017217e-006  1.053227e-005 -9.688033e-006
 -8.600606e-006 -3.786248e-007 -1.012137e-005 -3.912869e-006
  4.252711e-006  1.498550e-005  6.029783e-007  8.217069e-006
  1.100060e-005 -4.209652e-006 -9.925823e-006  4.742756e-006
 -8.262108e-006

  2.836238e-003  1.204555e-004  2.664914e-004  9.511736e-004
  6.146791e-005 -5.706896e-004 -4.351966e-005 -4.962323e-005
 -1.849468e-005  8.240910e-005  2.423833e-004  2.396195e-005
 -6.417548e-007 -3.564158e-004 -5.534027e-005 -8.206111e-005
  7.841108e-007  4.780596e-005  5.981306e-005  1.209802e-005
  4.021526e-005 -2.776304e-004 -5.865154e-005 -2.472752e-006
 -7.966755e-005 -3.716638e-006 -4.132499e-007 -1.140587e-005
 -1.068989e-005 -1.604218e-004  1.858193e-006  9.214199e-006
 -8.090226e-005  1.744089e-005 -5.878385e-005 -6.811291e-006
 -2.877800e-005 -9.523946e-005  1.919056e-005  6.656952e-006
 -3.620899e-005  2.025165e-005 -5.309903e-005  5.164589e-005
 -1.908804e-005 -2.920861e-005  3.755460e-005  1.322460e-005
 -5.413798e-005  2.347618e-005 -3.702945e-005  3.677040e-005
 -1.875581e-005  1.960805e-005  3.278367e-005  1.189267e-006
 -3.990956e-005  1.968673e-007 -3.052740e-005  4.981385e-006
 -8.397815e-006  3.522534e-005  3.870003e-005 -7.252298e-006
  9.308516e-006 -6.730265e-006 -2.612697e-005  2.509861e-005
  3.003353e-006  2.283798e-005  2.410465e-005  1.363943e-006
 -1.590329e-006 -1.926299e-005 -4.906783e-006  5.875159e-006
 -9.469742e-006

 -5.628807e-004 -6.443357e-005  2.896011e-005  6.146791e-005
  9.138922e-004  4.340051e-005 -1.930024e-004  1.527191e-004
 -1.812805e-004 -1.967168e-004  1.002903e-004  2.144772e-005
  2.372896e-004  6.493137e-005 -1.261717e-004  5.833195e-005
 -8.108987e-005 -1.439647e-004  8.666243e-005 -1.177898e-005
  6.133113e-005  4.952857e-005 -1.029776e-004  1.919908e-005
 -1.010987e-005 -8.200254e-005  4.505362e-005 -5.963360e-006
  2.395415e-005 -4.987990e-006 -6.878287e-005  3.598120e-005
  2.090525e-005 -1.789609e-005  5.132600e-005  2.214006e-005
 -3.171240e-006 -8.951580e-006 -3.306159e-005  2.354857e-005
 -1.429095e-005  3.465164e-005  3.871439e-005 -2.274998e-005
  1.025380e-005 -3.906424e-006 -2.150788e-005  2.182204e-005
  1.796287e-005  3.875714e-005  1.375540e-005 -9.151156e-006
  1.203979e-005 -1.026792e-005 -8.348133e-006  5.522549e-006
  1.421210e-005  1.989707e-005  1.309122e-006 -5.512242e-008
  1.824273e-005 -8.101958e-006  5.761498e-006  2.993463e-006
  8.059685e-007  4.267682e-006 -1.103788e-005  1.467241e-006
  6.171249e-006 -7.875385e-006  1.350217e-005 -9.240567e-006
 -3.808376e-006  4.231854e-006 -8.405322e-006  8.555516e-006
  1.358795e-005

 -4.032061e-003  1.470679e-004 -1.849664e-004 -5.706896e-004
  4.340051e-005  9.929111e-004 -1.125614e-005  1.086031e-004
 -2.730334e-004  6.217709e-005 -5.179502e-005  1.860650e-004
  7.833427e-005  5.609749e-004 -5.048836e-006  6.561083e-005
 -4.923083e-005 -9.610949e-006  1.676810e-004  6.392163e-005
  4.866437e-005  2.586897e-004  1.949302e-005 -2.135452e-005
  1.053963e-004  9.542266e-006  2.202047e-004  1.692291e-005
  4.903083e-005  5.774707e-005 -1.872191e-005 -3.764702e-005
  8.338042e-005  1.797825e-005  1.873057e-004 -1.302938e-005
  3.294253e-005 -1.418567e-005 -2.883331e-005 -1.764346e-006
  2.617370e-006  3.327447e-005  9.761073e-005 -4.830069e-005
 -2.897069e-005 -2.973729e-005 -7.962966e-006 -2.230849e-005
 -2.748759e-005  5.649210e-005  2.848852e-005 -5.553231e-005
 -2.809647e-005 -1.505728e-005  5.184938e-006 -3.461139e-005
  1.926485e-006  5.415967e-005 -1.364787e-005 -2.863074e-007
  2.461616e-006 -1.631678e-005  1.092108e-005 -1.758870e-005
 -1.663970e-005  3.193802e-005 -7.061448e-006 -1.001167e-006
  4.491034e-006 -8.680138e-006  1.253584e-005 -1.579587e-005
 -9.300186e-006  1.316613e-005  6.131722e-006 -4.414191e-006
  1.209167e-005

  1.059674e-004 -7.708032e-006 -4.734409e-005 -4.351966e-005
 -1.930024e-004 -1.125614e-005  6.822977e-005 -6.944160e-006
  5.998838e-005  3.605950e-005 -4.083841e-005 -2.563242e-006
 -6.647149e-005 -1.110196e-005  5.577788e-005 -1.882286e-006
  2.271698e-005  3.548619e-005 -3.059552e-005  2.998429e-006
 -3.310143e-005 -3.437354e-006  3.820649e-005 -1.518773e-005
  9.584387e-006  1.985701e-005 -1.810062e-005  7.720583e-006
 -5.690764e-006  9.654185e-006  2.122973e-005 -1.049569e-005
 -3.901993e-007  1.598709e-006 -1.633212e-005  2.417520e-006
 -1.906143e-006  9.223741e-006  8.799497e-006 -9.349563e-006
  3.056446e-006 -9.961901e-006 -1.027831e-005  4.575788e-006
 -9.858199e-007  5.967490e-006  1.393101e-006 -5.433474e-006
  2.847322e-006 -1.196341e-005 -3.312295e-006  5.812732e-006
  3.877964e-007  2.638157e-006 -2.430779e-006  4.280211e-006
 -1.828813e-006 -7.833454e-006  3.106785e-006 -2.207069e-006
 -7.486147e-006  1.245041e-006 -3.809331e-006 -5.938291e-007
  3.630426e-006 -2.223404e-006  6.192793e-006 -1.223120e-006
 -2.042292e-006  5.642123e-007 -5.344914e-006  1.363146e-006
  2.195554e-006 -1.900133e-006  4.471458e-006 -3.075855e-006
 -1.898970e-006

 -4.659865e-004  4.113636e-005 -1.168935e-004 -4.962323e-005
  1.527191e-004  1.086031e-004 -6.944160e-006  1.550370e-004
 -1.617001e-005 -1.597118e-005 -1.810220e-005  6.216917e-005
 -7.239267e-006  7.224460e-005  2.368312e-005  4.343825e-005
 -2.275343e-005 -2.341610e-005  1.737126e-005  1.820114e-005
  3.187827e-006  3.216352e-005  1.344114e-005  5.206730e-006
  1.412425e-005 -3.088756e-005  2.626042e-005  2.157919e-005
  1.358511e-005  1.345040e-006  5.841405e-006  1.238924e-005
  1.331780e-005 -2.188623e-005  3.282601e-005  2.757216e-005
 -1.267568e-005 -2.138832e-006  7.338312e-006 -5.119183e-006
 -1.373107e-005  6.983920e-006  2.810553e-005 -5.587559e-006
 -5.205675e-006  6.297434e-006 -4.256622e-006  1.973313e-006
  5.636885e-006  1.366326e-005  8.663679e-006 -2.215518e-006
 -8.535742e-006 -3.364483e-006 -3.218749e-006 -5.112698e-006
  5.165491e-006  1.091029e-005  6.691808e-006 -2.782142e-006
  1.988486e-006 -4.493496e-006  7.687133e-007 -5.347118e-007
 -6.974798e-007  2.529241e-006  2.721215e-006 -6.076888e-006
 -2.174059e-006 -6.098058e-006  5.820024e-006 -8.000699e-006
 -4.072648e-006  4.923071e-007  2.516418e-006 -4.076519e-006
  6.272157e-006

  1.578710e-003 -2.981160e-005 -1.683310e-004 -1.849468e-005
 -1.812805e-004 -2.730334e-004  5.998838e-005 -1.617001e-005
  3.602697e-004  2.216343e-006 -1.253627e-004 -1.391258e-005
 -9.092577e-005 -1.914269e-004  6.633061e-005 -1.826742e-005
  7.077598e-005  1.918480e-005 -1.082902e-004 -1.711734e-005
 -4.616760e-005 -8.424732e-005  4.255832e-005 -7.201133e-006
 -1.937631e-005  2.981080e-006 -9.308934e-005 -1.109507e-005
 -2.172041e-005 -1.276570e-005  2.776795e-005  6.795374e-006
 -2.126106e-005 -1.191463e-005 -6.229015e-005  9.612512e-006
 -2.153600e-005  2.392718e-005  1.615303e-005 -8.570160e-006
 -1.300050e-005 -1.034558e-005 -3.236514e-005  2.369738e-006
  5.580741e-006  3.073999e-005 -1.035232e-005  2.648614e-006
  2.224229e-005 -1.986428e-005 -1.686742e-005  2.285386e-005
  1.477470e-005  7.518555e-006 -1.705712e-005  1.537668e-005
  5.722034e-006 -1.840585e-005  7.539501e-006 -1.658847e-006
  8.714557e-006  2.182053e-006 -1.471657e-005  1.573713e-005
  1.629335e-005 -1.146307e-005  8.420018e-006  5.021152e-006
  1.026777e-006 -4.490196e-006 -8.904567e-006  5.666992e-006
 -2.599274e-006 -5.500073e-006  4.717353e-006 -7.954844e-006
  6.203955e-007

  5.494564e-006  2.475673e-004  2.207899e-005  8.240910e-005
 -1.967168e-004  6.217709e-005  3.605950e-005 -1.597118e-005
  2.216343e-006  2.002586e-004  2.015594e-005  4.177173e-005
 -3.147365e-005  1.468625e-005  1.204852e-005 -1.957367e-005
  1.059359e-005  8.375812e-005  1.545204e-005  1.371930e-005
  2.080233e-005 -3.450957e-005  3.435692e-005 -6.099927e-006
  1.246846e-005  2.633751e-005  2.601629e-005  1.268909e-005
  5.464149e-006 -2.849139e-005  3.556953e-005 -1.590756e-005
 -1.172385e-005  6.943657e-006  7.428769e-006  2.047722e-007
  3.576582e-007 -1.615564e-005  2.146445e-005 -4.729117e-006
 -1.152236e-005  2.389929e-006 -3.867136e-006  1.149964e-005
 -1.655567e-005  7.954190e-007  1.317092e-005 -9.492742e-006
 -2.549071e-005  1.004041e-005 -3.759075e-006 -5.621670e-006
 -1.017912e-005  1.955938e-005 -1.035841e-006 -5.221285e-006
 -7.247373e-006 -4.834459e-007 -9.205831e-006 -7.587610e-006
 -5.198835e-006  1.670574e-005  4.025640e-006 -3.249166e-006
  6.564529e-006 -3.531942e-006 -4.209677e-006 -2.198210e-006
 -3.196505e-006  1.018906e-005  5.426758e-006 -2.102376e-006
  3.242831e-006 -6.572509e-006  1.540774e-006 -6.881955e-006
 -6.146986e-006

  1.519149e-004  4.769888e-005  1.932777e-004  2.423833e-004
  1.002903e-004 -5.179502e-005 -4.083841e-005 -1.810220e-005
 -1.253627e-004  2.015594e-005  1.406025e-004  1.471761e-005
  4.876873e-005 -2.944795e-005 -4.390454e-005 -1.350987e-005
 -2.865960e-005  4.331655e-006  7.955413e-005  3.529615e-006
  2.803319e-005 -4.339938e-005 -3.101339e-005  2.402351e-007
 -1.978909e-005  5.020084e-006  4.647200e-005 -1.259034e-005
 -9.591327e-007 -3.790414e-005 -1.471703e-005 -1.069754e-005
 -1.567820e-005  1.776931e-005  9.970957e-006 -1.690412e-005
  4.839502e-006 -3.403762e-005 -1.145524e-005  3.209871e-006
 -5.465695e-006  1.190146e-005 -6.350508e-006  7.416870e-006
 -2.233810e-006 -1.981811e-005  6.835228e-006  6.914310e-006
 -2.525154e-005  1.414076e-005 -8.423105e-006 -2.908787e-006
 -8.324193e-006  4.378219e-006  1.341775e-005 -1.190308e-006
 -9.540955e-006  8.896804e-006 -1.624162e-005  6.447147e-006
 -3.177458e-006  1.080752e-005  1.553010e-005 -5.477217e-006
 -4.037780e-006  3.410884e-006 -1.334529e-005  6.801736e-006
  4.488142e-006  1.021842e-005  1.050200e-005  4.298240e-007
  2.734971e-006 -3.675321e-006 -5.112697e-006  5.656021e-006
 -4.472145e-007

 -7.460537e-004  8.779439e-005 -1.453861e-004  2.396195e-005
  2.144772e-005  1.860650e-004 -2.563242e-006  6.216917e-005
 -1.391258e-005  4.177173e-005  1.471761e-005  1.711330e-004
 -8.363167e-006  8.574528e-005  1.258500e-005 -3.810861e-006
 -3.095768e-005  2.187019e-005  9.185441e-005  5.440746e-005
  1.599525e-005  1.098861e-005  4.348522e-006 -1.695748e-005
  1.238014e-005  8.136177e-006  9.329298e-005  1.205411e-005
  1.243180e-005 -3.537415e-005 -2.739985e-006 -9.802731e-006
  6.932737e-006  6.769490e-006  6.821420e-005  3.452686e-006
 -1.082468e-005 -3.448796e-005  2.949881e-006 -1.192069e-005
 -2.994586e-005  2.321598e-005  2.881403e-005 -2.137364e-005
 -1.400266e-005 -1.170141e-005  2.187949e-006 -5.042113e-006
 -1.834867e-005  2.561247e-005 -9.655129e-006 -7.250299e-006
 -1.533858e-005 -3.817538e-006  7.771443e-006 -1.340642e-005
 -9.144594e-006  1.925304e-005 -1.578955e-005  7.636821e-006
  6.633126e-006  2.760798e-006  1.051459e-005 -9.298909e-008
 -4.933520e-006  5.420747e-006 -9.810779e-006  1.097141e-005
  2.251980e-006  1.690733e-006  1.188601e-005 -5.823885e-006
 -6.105827e-006 -2.443858e-006  2.536928e-006  4.519056e-007
  7.286396e-006

 -3.757711e-004  9.543293e-006  7.095283e-005 -6.417548e-007
  2.372896e-004  7.833427e-005 -6.647149e-005 -7.239267e-006
 -9.092577e-005 -3.147365e-005  4.876873e-005 -8.363167e-006
  1.115327e-004  4.998093e-005 -6.215612e-005  1.637940e-005
 -2.024946e-005 -4.004989e-005  4.335828e-005 -8.568344e-006
  3.954687e-005  2.127137e-005 -3.852158e-005  9.927598e-006
  1.343984e-006 -1.675729e-005  3.226553e-005 -9.803943e-006
  1.015284e-005 -2.555556e-006 -2.749255e-005  3.236478e-007
  5.596978e-006  4.408549e-006  2.489919e-005 -5.747880e-006
  1.150366e-005 -7.310900e-006 -2.139901e-005  1.134900e-005
 -2.375238e-006  1.084297e-005  1.128974e-005 -6.411415e-006
 -1.070268e-007 -8.858393e-006 -8.253714e-006  4.168509e-006
 -6.308898e-006  1.497052e-005  5.069258e-006 -8.427348e-006
  2.054914e-006 -1.702004e-006 -2.275524e-006  6.062482e-007
  6.801979e-007  9.339646e-006 -3.794852e-006  1.562079e-006
  4.386986e-006 -6.095278e-007  3.060897e-006 -6.492989e-008
 -2.549346e-006  3.916197e-006 -5.263032e-006  1.833887e-006
  3.607292e-006  8.688022e-007  4.903942e-006  3.282359e-007
 -2.886849e-007  1.653280e-006 -3.423197e-006  3.055827e-006
  1.106733e-006

 -2.419612e-003  5.574486e-005 -1.058192e-004 -3.564158e-004
  6.493137e-005  5.609749e-004 -1.110196e-005  7.224460e-005
 -1.914269e-004  1.468625e-005 -2.944795e-005  8.574528e-005
  4.998093e-005  3.397791e-004 -6.573851e-006  4.408816e-005
 -4.182311e-005 -1.350049e-005  8.357671e-005  2.827084e-005
  2.760742e-005  1.724805e-004  3.891062e-006 -6.789361e-006
  6.083788e-005  3.968786e-007  1.140832e-004  1.335799e-005
  3.135782e-005  5.358278e-005 -1.613883e-005 -1.368268e-005
  5.271959e-005  5.005561e-006  1.028113e-004 -2.387743e-006
  2.061398e-005  3.711717e-006 -1.803715e-005  2.106249e-006
  7.886944e-006  1.566630e-005  5.925327e-005 -2.756732e-005
 -1.391518e-005 -1.417514e-005 -7.350307e-006 -1.314977e-005
 -7.641928e-006  2.848466e-005  2.365236e-005 -3.258863e-005
 -1.261849e-005 -1.182323e-005 -2.167278e-007 -1.881322e-005
  4.875048e-006  2.918877e-005 -1.322048e-007 -1.184050e-006
  8.684651e-007 -1.326918e-005  1.845821e-006 -1.048353e-005
 -1.260711e-005  1.779705e-005  1.329268e-007 -6.152879e-006
  2.110849e-006 -7.456321e-006  4.268318e-006 -8.497930e-006
 -4.107857e-006  9.212520e-006  2.905380e-006 -1.001260e-006
  6.913577e-006

  4.426269e-005 -1.556206e-005 -6.937264e-005 -5.534027e-005
 -1.261717e-004 -5.048836e-006  5.577788e-005  2.368312e-005
  6.633061e-005  1.204852e-005 -4.390454e-005  1.258500e-005
 -6.215612e-005 -6.573851e-006  5.859630e-005  5.414714e-006
  1.774678e-005  2.253168e-005 -2.580540e-005  5.738117e-006
 -3.365966e-005  2.812938e-006  3.932276e-005 -1.323234e-005
  1.243837e-005  1.253472e-005 -1.813797e-005  1.028168e-005
 -6.267414e-006  6.439788e-006  2.026387e-005 -7.121704e-006
  4.749579e-006 -3.454462e-006 -1.064156e-005  8.965929e-006
 -6.138808e-006  7.582621e-006  1.067542e-005 -1.007438e-005
 -9.634028e-007 -8.251969e-006 -4.867795e-006 -2.755715e-007
 -9.585267e-007  6.963060e-006  3.258052e-007 -3.108651e-006
  6.890953e-006 -1.081779e-005 -3.102176e-006  4.982099e-006
 -2.113814e-006  1.213289e-007 -1.922738e-006  2.220762e-006
  7.238158e-007 -5.541253e-006  4.043900e-006 -1.633325e-006
 -5.014359e-006 -4.806852e-007 -4.310297e-006  7.959192e-007
  3.073211e-006 -1.775747e-006  5.907033e-006 -1.987846e-006
 -2.114315e-006 -1.032793e-006 -4.718025e-006  3.092822e-007
  1.290838e-006 -1.042582e-006  4.085879e-006 -3.466616e-006
  8.878650e-007

 -3.194361e-004 -7.489289e-006 -1.648191e-005 -8.206111e-005
  5.833195e-005  6.561083e-005 -1.882286e-006  4.343825e-005
 -1.826742e-005 -1.957367e-005 -1.350987e-005 -3.810861e-006
  1.637940e-005  4.408816e-005  5.414714e-006  3.317801e-005
 -4.226947e-006 -2.179177e-005 -1.822776e-006  8.041960e-007
 -5.303687e-006  2.698037e-005  9.957687e-006  8.521953e-006
  7.223240e-006 -1.304662e-005  5.775855e-006  6.226817e-006
 -2.246851e-006  1.386008e-005  3.460989e-006  1.917145e-006
  7.578362e-006 -7.446650e-006  1.123133e-005  8.840643e-006
 -1.750882e-006  7.920037e-006 -1.238631e-006 -2.235848e-007
 -1.534005e-006 -1.661201e-006  1.039395e-005 -3.621146e-006
 -3.507687e-007  3.359300e-006 -4.914169e-006  1.346439e-006
  5.490355e-006  2.542095e-007  5.980361e-006 -1.540543e-006
 -5.200590e-007 -3.708275e-006 -4.455465e-006  2.220093e-006
  3.596186e-006  7.943813e-007  6.051671e-006 -1.402318e-007
 -1.188514e-006 -5.089139e-006 -2.716200e-006  1.797540e-006
 -2.849521e-006  1.071542e-007  5.047040e-006 -5.090253e-006
 -2.643418e-006 -3.097968e-006 -2.692387e-007 -2.015097e-006
 -1.057687e-006  9.777964e-007  1.933141e-006 -2.954317e-006
  1.627449e-006

  3.695855e-004 -7.530757e-006 -3.650113e-006  7.841108e-007
 -8.108987e-005 -4.923083e-005  2.271698e-005 -2.275343e-005
  7.077598e-005  1.059359e-005 -2.865960e-005 -3.095768e-005
 -2.024946e-005 -4.182311e-005  1.774678e-005 -4.226947e-006
  4.391276e-005  1.133110e-005 -3.060346e-005 -4.316356e-008
 -1.257461e-005 -2.335814e-005  1.344394e-005 -3.806117e-006
  6.402429e-006  5.960518e-006 -2.494196e-005 -3.738444e-007
 -2.946651e-006 -4.629324e-006  9.953122e-006  2.242545e-007
 -1.618993e-006  3.258569e-007 -2.176763e-005 -1.768120e-006
 -9.344851e-007  4.976982e-007  4.379236e-006  5.781464e-007
  3.990548e-006 -5.441018e-006 -1.306921e-005  5.268062e-006
 -6.830665e-007  1.178710e-006  7.693003e-007 -1.802949e-006
  1.637578e-006 -5.989832e-006 -3.586828e-006  6.424202e-006
  5.302234e-006  2.542396e-006 -3.805125e-006  7.407641e-006
 -4.680833e-006 -6.714092e-006  1.252072e-006 -4.939101e-006
 -3.650942e-006  3.375712e-006 -1.927851e-006  1.161043e-006
  5.681639e-006 -6.038216e-007  1.961458e-006  1.873834e-006
 -1.296621e-007  2.890231e-006 -4.275782e-006  1.849782e-006
  1.161961e-008 -2.489564e-007  7.007384e-007 -3.007506e-006
 -5.381082e-007

  1.033097e-004  7.569407e-005  9.459919e-007  4.780596e-005
 -1.439647e-004 -9.610949e-006  3.548619e-005 -2.341610e-005
  1.918480e-005  8.375812e-005  4.331655e-006  2.187019e-005
 -4.004989e-005 -1.350049e-005  2.253168e-005 -2.179177e-005
  1.133110e-005  5.383585e-005  1.192411e-006  9.197389e-006
 -3.040927e-006 -1.844077e-005  1.937210e-005 -1.335247e-005
  8.069639e-006  2.722326e-005  1.506048e-006  7.312868e-006
  2.856240e-006 -1.097577e-005  1.528709e-005 -1.059317e-005
 -4.520609e-006  8.818326e-006 -6.645501e-006 -2.534366e-006
  1.382218e-006 -6.531462e-006  1.045002e-005 -7.159851e-006
 -1.493556e-006 -5.722456e-007 -8.974120e-006  4.247661e-006
 -3.198479e-006 -9.872170e-007  6.586994e-006 -6.425216e-006
 -8.161358e-006 -1.969665e-006 -5.323963e-006  1.009812e-006
 -2.275707e-006  7.165527e-006  1.696771e-006 -1.527054e-006
 -5.620774e-006 -3.267816e-006 -4.067522e-006 -2.539067e-006
 -4.628862e-006  8.285743e-006  1.133890e-006 -3.078952e-006
  2.836812e-006 -1.738505e-006 -6.851357e-007  8.074039e-007
 -4.779757e-007  6.434136e-006 -4.995914e-007  6.070480e-007
  2.556136e-006 -2.903896e-006  1.382134e-006 -1.608431e-006
 -2.944831e-006

 -7.319923e-004  5.246283e-005  3.416820e-005  5.981306e-005
  8.666243e-005  1.676810e-004 -3.059552e-005  1.737126e-005
 -1.082902e-004  1.545204e-005  7.955413e-005  9.185441e-005
  4.335828e-005  8.357671e-005 -2.580540e-005 -1.822776e-006
 -3.060346e-005  1.192411e-006  1.077020e-004  2.968419e-005
  2.773440e-005  1.381282e-005 -1.930801e-005 -1.085117e-005
  5.541739e-006  7.184004e-006  9.336235e-005 -5.584746e-006
  1.014493e-005 -2.605022e-005 -1.824308e-005 -1.588202e-005
  3.847999e-006  1.759673e-005  5.623627e-005 -1.630299e-005
  4.812453e-006 -3.348238e-005 -1.446608e-005 -2.458067e-006
 -1.226986e-005  2.112945e-005  1.807009e-005 -1.267344e-005
 -7.872672e-006 -2.020162e-005  1.366245e-006  7.161837e-008
 -2.443879e-005  2.522499e-005 -6.706896e-006 -1.230094e-005
 -1.150548e-005 -8.898438e-007  1.141905e-005 -8.313875e-006
 -8.437210e-006  1.976626e-005 -1.928311e-005  7.056451e-006
  1.702228e-006  5.332898e-006  1.503955e-005 -5.402704e-006
 -4.720568e-006  9.138003e-006 -1.394844e-005  1.084534e-005
  5.469890e-006  5.672976e-006  1.212772e-005 -3.615193e-006
 -1.599105e-006 -4.068828e-007 -2.080358e-006  4.534275e-006
  4.631906e-006

 -2.980357e-004  2.189703e-005 -4.415921e-005  1.209802e-005
 -1.177898e-005  6.392163e-005  2.998429e-006  1.820114e-005
 -1.711734e-005  1.371930e-005  3.529615e-006  5.440746e-005
 -8.568344e-006  2.827084e-005  5.738117e-006  8.041960e-007
 -4.316356e-008  9.197389e-006  2.968419e-005  3.094005e-005
  1.198051e-006  1.879160e-006  1.983641e-006 -4.659006e-006
  5.211136e-006  3.301111e-006  3.284307e-005  9.581084e-006
  4.055939e-006 -1.166888e-005  6.312303e-007 -1.042620e-006
  3.413531e-006  1.224356e-006  2.162107e-005  1.968092e-006
 -3.793368e-006 -1.474528e-005  2.916069e-006 -3.510905e-006
 -7.501832e-006  5.608222e-006  9.300528e-006 -5.919684e-006
 -4.265959e-006 -7.389186e-006  1.662500e-006 -2.549033e-006
 -5.783225e-006  6.248838e-006 -3.587093e-006 -3.202643e-007
 -2.251230e-006 -4.108466e-006  1.240783e-006 -6.021674e-007
 -6.568445e-006  2.968236e-006 -4.948098e-006  1.754226e-006
 -1.587267e-007  1.975844e-007  3.280267e-006  8.878677e-007
 -3.148436e-006  1.155602e-006 -2.674816e-006  3.430684e-006
 -6.133373e-007  1.943307e-006  2.421429e-006 -1.830236e-006
 -2.254478e-006 -9.657179e-007  2.588926e-007 -7.403243e-008
  3.275897e-006

 -1.551458e-004  5.564898e-005  1.979554e-005  4.021526e-005
  6.133113e-005  4.866437e-005 -3.310143e-005  3.187827e-006
 -4.616760e-005  2.080233e-005  2.803319e-005  1.599525e-005
  3.954687e-005  2.760742e-005 -3.365966e-005 -5.303687e-006
 -1.257461e-005 -3.040927e-006  2.773440e-005  1.198051e-006
  4.153922e-005  1.975529e-006 -2.256685e-005  9.478173e-006
  2.656079e-006 -7.277219e-006  2.400102e-005 -7.193905e-007
  1.668600e-005 -1.250480e-005 -1.295084e-005  3.264446e-006
 -4.192902e-008 -3.021721e-007  1.797387e-005 -2.587304e-006
  7.191981e-006 -1.275864e-005 -7.098270e-006  4.758162e-006
 -3.660683e-006  6.395091e-006  9.111108e-006  2.785158e-007
 -3.957270e-006 -7.676476e-006 -3.748500e-007 -1.258002e-006
 -1.116370e-005  1.167684e-005  3.454649e-006 -6.584816e-006
 -5.054429e-006  1.092177e-006  2.205864e-006 -7.725457e-006
 -2.374893e-006  9.821795e-006 -4.031893e-006 -1.524988e-007
  3.285933e-006  2.595488e-006  3.256512e-006 -3.010358e-006
 -2.301990e-006  4.081138e-006 -5.807310e-006  9.046201e-007
  3.280497e-006  1.745514e-006  4.465823e-006  4.403498e-007
 -8.382435e-007  1.055644e-006 -3.475108e-006  2.164620e-006
 -5.864197e-007

 -1.288592e-003 -3.764256e-005 -6.298816e-005 -2.776304e-004
  4.952857e-005  2.586897e-004 -3.437354e-006  3.216352e-005
 -8.424732e-005 -3.450957e-005 -4.339938e-005  1.098861e-005
  2.127137e-005  1.724805e-004  2.812938e-006  2.698037e-005
 -2.335814e-005 -1.844077e-005  1.381282e-005  1.879160e-006
  1.975529e-006  1.172147e-004  3.337160e-006 -1.417241e-006
  3.227615e-005  2.321868e-006  2.797451e-005  6.747021e-006
  1.405146e-005  5.640784e-005 -1.294118e-005 -4.577169e-006
  3.410077e-005 -5.714545e-007  3.836625e-005 -7.892356e-008
  1.600119e-005  2.398542e-005 -1.262349e-005 -3.365276e-007
  1.645665e-005  5.606342e-007  2.720612e-005 -1.775301e-005
  4.799970e-006  9.260373e-008 -1.099614e-005 -5.853975e-006
  1.357547e-005  1.136633e-006  1.620505e-005 -1.625030e-005
  2.081562e-006 -1.079287e-005 -5.357784e-006 -6.259503e-006
  1.103216e-005  8.187159e-006  8.281813e-006 -1.631922e-007
  1.311696e-006 -1.315989e-005 -7.885695e-006 -3.946099e-006
 -7.980617e-006  6.705115e-006  5.873414e-006 -8.490607e-006
  1.228357e-006 -7.411635e-006 -4.838873e-006 -2.066847e-006
  3.217574e-007  6.998231e-006  6.939622e-007  1.040712e-006
  3.978037e-006

 -3.982381e-005  2.846993e-005 -2.508990e-005 -5.865154e-005
 -1.029776e-004  1.949302e-005  3.820649e-005  1.344114e-005
  4.255832e-005  3.435692e-005 -3.101339e-005  4.348522e-006
 -3.852158e-005  3.891062e-006  3.932276e-005  9.957687e-006
  1.344394e-005  1.937210e-005 -1.930801e-005  1.983641e-006
 -2.256685e-005  3.337160e-006  3.968583e-005 -3.672273e-006
  1.101792e-005  1.129837e-005 -1.269520e-005  7.347077e-006
 -1.076923e-005  4.054249e-006  2.511809e-005 -9.712363e-006
  3.788328e-006 -1.129182e-006 -6.304061e-006  6.191019e-006
 -4.011206e-006  7.193632e-006  1.317550e-005 -8.284366e-006
 -3.062513e-007 -7.006842e-006 -4.099842e-006  2.428704e-007
 -1.457996e-006  6.695421e-006  3.081999e-006 -2.323143e-006
  4.166402e-006 -9.126762e-006 -2.514407e-006  1.319692e-006
 -3.619396e-006  2.460801e-006 -8.367589e-007  2.527683e-007
  3.006792e-006 -5.797117e-006  1.752461e-006 -1.342361e-006
 -4.084175e-006  2.918736e-007 -3.262794e-006  1.056505e-006
  2.554303e-006 -3.164138e-006  4.111267e-006 -3.964074e-006
 -3.756553e-006 -3.550611e-007 -3.037152e-006 -7.094523e-007
  2.445388e-006 -1.345083e-006  2.834927e-006 -4.506920e-006
 -3.053532e-007

  5.894349e-005  5.912894e-006  1.406680e-005 -2.472752e-006
  1.919908e-005 -2.135452e-005 -1.518773e-005  5.206730e-006
 -7.201133e-006 -6.099927e-006  2.402351e-007 -1.695748e-005
  9.927598e-006 -6.789361e-006 -1.323234e-005  8.521953e-006
 -3.806117e-006 -1.335247e-005 -1.085117e-005 -4.659006e-006
  9.478173e-006 -1.417241e-006 -3.672273e-006  1.858346e-005
 -5.351321e-006 -1.159623e-005 -9.002449e-006  1.209924e-006
 -4.021179e-006  1.841863e-006  2.776075e-006  9.066106e-006
 -2.872999e-006 -6.699404e-006 -2.463021e-006  3.143641e-006
 -3.540078e-006  3.074798e-006  4.119704e-006  2.940554e-006
 -5.630925e-007 -2.391673e-006  2.337798e-006  5.877718e-007
 -9.192604e-007  1.744857e-006  1.297139e-006  6.489137e-007
  2.013075e-006 -1.410344e-006  3.359040e-006 -1.293307e-006
 -7.258791e-007 -1.478472e-006 -7.154035e-007 -1.574101e-006
  2.235937e-006 -6.335252e-007  3.141930e-006 -4.840996e-007
  1.342559e-006 -2.150304e-006 -2.211467e-006  1.458113e-006
 -2.543197e-006 -9.826747e-007  7.740716e-007 -3.882987e-006
 -1.655423e-006 -1.398449e-006 -5.396871e-007  1.116111e-008
 -4.611609e-007  1.134970e-006 -1.839085e-006 -7.876769e-007
 -3.911017e-007

 -4.388726e-004  1.612575e-005 -3.401867e-005 -7.966755e-005
 -1.010987e-005  1.053963e-004  9.584387e-006  1.412425e-005
 -1.937631e-005  1.246846e-005 -1.978909e-005  1.238014e-005
  1.343984e-006  6.083788e-005  1.243837e-005  7.223240e-006
  6.402429e-006  8.069639e-006  5.541739e-006  5.211136e-006
  2.656079e-006  3.227615e-005  1.101792e-005 -5.351321e-006
  2.566332e-005  6.627758e-006  1.035477e-005  1.019684e-005
  9.086098e-006  6.372783e-006  2.601966e-006 -3.834121e-006
  1.398211e-005  3.246396e-007  1.450894e-005  3.655706e-006
  4.458787e-006 -8.634725e-007  1.059935e-006 -2.389666e-006
  1.302577e-006 -8.467318e-008  9.064129e-006 -5.589180e-006
 -3.138131e-006 -3.147486e-006  4.369530e-007 -5.173039e-006
 -7.563555e-007  1.789225e-006  4.758787e-006 -5.678977e-006
 -4.179287e-006 -1.319907e-006  3.285747e-007 -5.409607e-006
 -1.475517e-006  4.386755e-006  1.628393e-006 -3.784733e-006
 -2.782140e-006 -2.701590e-007 -1.172755e-006 -4.235821e-006
 -7.340662e-007  4.381873e-006  1.492262e-006 -1.607964e-006
 -3.457021e-007  8.471931e-007 -1.774621e-006 -1.435927e-006
 -6.709957e-007  3.228531e-006  1.283779e-006 -1.450798e-006
  6.206043e-007

 -5.694677e-005  5.229008e-006  2.350774e-005 -3.716638e-006
 -8.200254e-005  9.542266e-006  1.985701e-005 -3.088756e-005
  2.981080e-006  2.633751e-005  5.020084e-006  8.136177e-006
 -1.675729e-005  3.968786e-007  1.253472e-005 -1.304662e-005
  5.960518e-006  2.722326e-005  7.184004e-006  3.301111e-006
 -7.277219e-006  2.321868e-006  1.129837e-005 -1.159623e-005
  6.627758e-006  2.608778e-005  1.971318e-006 -9.233913e-007
 -1.528177e-006  7.251595e-007  3.870421e-006 -1.387642e-005
  1.931785e-006  1.386719e-005 -3.264041e-006 -8.379466e-006
  6.564028e-006 -6.907039e-007  6.202108e-007 -7.386409e-006
  5.208417e-006  9.643648e-007 -7.966710e-006 -1.463118e-006
  4.404493e-006 -3.258780e-006  1.851632e-006 -3.586404e-006
 -1.162795e-006 -4.657009e-006 -5.393702e-006  1.544404e-008
  7.068112e-007  6.486910e-007  3.693244e-006 -1.035467e-006
 -1.789326e-006 -1.964975e-006 -4.079377e-006  1.992843e-006
 -2.936761e-006  2.306802e-006  7.913714e-007 -2.926426e-006
 -3.326646e-007 -1.655512e-007 -4.820018e-007  1.652892e-006
  8.422030e-007  3.627763e-006 -1.812555e-006  1.154393e-006
  2.718075e-006 -8.300729e-007  6.098477e-007  8.349286e-007
 -1.256650e-006

 -8.736861e-004  6.129547e-005 -1.862399e-005 -4.132499e-007
  4.505362e-005  2.202047e-004 -1.810062e-005  2.626042e-005
 -9.308934e-005  2.601629e-005  4.647200e-005  9.329298e-005
  3.226553e-005  1.140832e-004 -1.813797e-005  5.775855e-006
 -2.494196e-005  1.506048e-006  9.336235e-005  3.284307e-005
  2.400102e-005  2.797451e-005 -1.269520e-005 -9.002449e-006
  1.035477e-005  1.971318e-006  9.562735e-005 -1.951531e-006
  1.204137e-005 -1.507750e-005 -1.340015e-005 -1.231999e-005
  7.034708e-006  1.237547e-005  6.188337e-005 -1.298498e-005
  3.238120e-006 -2.667180e-005 -1.216777e-005 -7.774882e-007
 -1.161164e-005  1.934867e-005  2.407690e-005 -1.278872e-005
 -1.198247e-005 -1.678660e-005  6.207228e-007 -2.848007e-006
 -2.238065e-005  2.680749e-005 -2.438840e-006 -1.239805e-005
 -1.081568e-005 -1.821695e-006  7.196031e-006 -8.151814e-006
 -8.144227e-006  1.982720e-005 -1.537406e-005  4.941957e-006
  1.780234e-006  2.313624e-006  1.268912e-005 -4.504527e-006
 -4.758393e-006  9.439329e-006 -1.062525e-005  9.086571e-006
  3.785362e-006  2.598055e-006  1.130063e-005 -4.933894e-006
 -3.673297e-006  1.405878e-007  1.091898e-007  2.263208e-006
  4.416689e-006

 -1.324656e-004  1.711289e-005 -3.376730e-005 -1.140587e-005
 -5.963360e-006  1.692291e-005  7.720583e-006  2.157919e-005
 -1.109507e-005  1.268909e-005 -1.259034e-005  1.205411e-005
 -9.803943e-006  1.335799e-005  1.028168e-005  6.226817e-006
 -3.738444e-007  7.312868e-006 -5.584746e-006  9.581084e-006
 -7.193905e-007  6.747021e-006  7.347077e-006  1.209924e-006
  1.019684e-005 -9.233913e-007 -1.951531e-006  1.617354e-005
  4.322687e-006 -9.586659e-007  5.438946e-006  3.859594e-006
  2.733771e-006 -6.638077e-006  4.268332e-006  1.101171e-005
 -2.590892e-006 -1.720160e-006  6.662749e-006 -2.358928e-006
 -3.978903e-006 -3.069036e-006  6.218471e-006 -7.015199e-007
 -2.075949e-006  4.243915e-008  1.494713e-006 -2.862934e-006
  6.980274e-007 -2.144517e-006  3.354137e-006 -2.583431e-007
 -2.682324e-006 -1.767795e-006 -1.267945e-006 -2.558177e-006
 -1.990488e-006 -1.076402e-006  3.708550e-006 -2.747043e-006
 -2.515119e-006 -6.292394e-007 -2.197264e-006 -1.160145e-006
 -1.972603e-006 -2.784723e-007  2.736221e-006 -3.071708e-006
 -2.792349e-006  5.998317e-007 -1.504967e-006 -1.230906e-006
 -1.202121e-006  8.160673e-007  8.540221e-007 -1.625361e-006
 -3.410363e-007

 -1.974036e-004  1.303736e-005 -2.410766e-005 -1.068989e-005
  2.395415e-005  4.903083e-005 -5.690764e-006  1.358511e-005
 -2.172041e-005  5.464149e-006 -9.591327e-007  1.243180e-005
  1.015284e-005  3.135782e-005 -6.267414e-006 -2.246851e-006
 -2.946651e-006  2.856240e-006  1.014493e-005  4.055939e-006
  1.668600e-005  1.405146e-005 -1.076923e-005 -4.021179e-006
  9.086098e-006 -1.528177e-006  1.204137e-005  4.322687e-006
  1.783008e-005  1.309978e-006 -1.024699e-005  2.680039e-006
  5.668326e-006 -1.765490e-006  1.044526e-005  1.987741e-006
  6.968196e-006 -3.764864e-006 -6.474096e-006  1.743770e-006
  5.325462e-007  1.721755e-006  7.377180e-006  1.649182e-007
 -7.629307e-008 -3.323790e-006 -3.032742e-006 -1.718378e-006
 -3.102041e-006  4.509980e-006  4.465433e-006 -2.032848e-006
 -6.563313e-007 -3.243442e-007 -7.888084e-007 -2.752277e-006
 -2.050882e-006  4.460460e-006  1.122581e-006 -1.133484e-006
  3.491986e-007  6.938976e-007  6.566527e-007 -2.714810e-006
 -1.036055e-006  2.896668e-006 -3.200864e-007  3.169521e-007
  2.110856e-006  4.175679e-007  9.258799e-007  1.495147e-007
 -9.121972e-007  1.035611e-006 -1.684346e-007  1.265244e-006
 -2.502146e-008

 -3.775724e-004 -5.291558e-005 -1.966372e-005 -1.604218e-004
 -4.987990e-006  5.774707e-005  9.654185e-006  1.345040e-006
 -1.276570e-005 -2.849139e-005 -3.790414e-005 -3.537415e-005
 -2.555556e-006  5.358278e-005  6.439788e-006  1.386008e-005
 -4.629324e-006 -1.097577e-005 -2.605022e-005 -1.166888e-005
 -1.250480e-005  5.640784e-005  4.054249e-006  1.841863e-006
  6.372783e-006  7.251595e-007 -1.507750e-005 -9.586659e-007
  1.309978e-006  4.709638e-005 -4.102943e-006  7.376506e-007
  1.270901e-005 -2.882387e-006 -3.470764e-006 -2.266436e-006
  9.680050e-006  2.981519e-005 -6.864525e-006  1.161676e-006
  1.842292e-005 -7.435458e-006  3.275757e-006 -3.823822e-006
  9.575050e-006  8.130211e-006 -9.236761e-006 -1.199387e-006
  1.758547e-005 -9.905484e-006  9.284729e-006 -2.896854e-006
  9.947919e-006 -4.877781e-006 -8.579895e-006  4.673963e-006
  9.990551e-006 -5.140278e-006  1.040189e-005 -6.333594e-007
 -3.219286e-007 -8.606242e-006 -9.407366e-006  3.813439e-007
 -2.357476e-006 -1.038261e-006  7.783572e-006 -7.595133e-006
  2.797672e-008 -5.513546e-006 -6.768215e-006  9.965685e-007
  2.414193e-006  2.582539e-006  5.957725e-007  5.405292e-007
  4.228158e-007

  1.276385e-004  3.834160e-005 -7.426302e-006  1.858193e-006
 -6.878287e-005 -1.872191e-005  2.122973e-005  5.841405e-006
  2.776795e-005  3.556953e-005 -1.471703e-005 -2.739985e-006
 -2.749255e-005 -1.613883e-005  2.026387e-005  3.460989e-006
  9.953122e-006  1.528709e-005 -1.824308e-005  6.312303e-007
 -1.295084e-005 -1.294118e-005  2.511809e-005  2.776075e-006
  2.601966e-006  3.870421e-006 -1.340015e-005  5.438946e-006
 -1.024699e-005 -4.102943e-006  2.271985e-005 -1.351177e-006
 -2.367936e-006 -2.203047e-006 -9.297527e-006  5.336556e-006
 -7.537657e-006  2.409722e-006  1.573956e-005 -3.721503e-006
 -2.218355e-006 -4.357904e-006 -4.915784e-006  2.876656e-006
 -3.536064e-006  5.710075e-006  7.360891e-006 -1.454867e-006
  1.274150e-006 -5.058342e-006 -1.935566e-006  1.936934e-006
 -2.918345e-006  4.697414e-006  1.080644e-006 -8.957259e-008
  9.491259e-007 -5.582703e-006  8.553013e-007 -3.053764e-006
 -2.940039e-006  2.815823e-006 -5.140709e-007  5.573916e-007
  3.549546e-006 -3.656067e-006  1.769973e-006 -3.034672e-006
 -3.884572e-006  7.760057e-007 -9.376706e-007 -1.489717e-006
  1.694273e-006 -1.587390e-006  1.587280e-006 -4.143626e-006
 -1.285473e-006

  1.216905e-004 -1.079746e-005 -3.299601e-005  9.214199e-006
  3.598120e-005 -3.764702e-005 -1.049569e-005  1.238924e-005
  6.795374e-006 -1.590756e-005 -1.069754e-005 -9.802731e-006
  3.236478e-007 -1.368268e-005 -7.121704e-006  1.917145e-006
  2.242545e-007 -1.059317e-005 -1.588202e-005 -1.042620e-006
  3.264446e-006 -4.577169e-006 -9.712363e-006  9.066106e-006
 -3.834121e-006 -1.387642e-005 -1.231999e-005  3.859594e-006
  2.680039e-006  7.376506e-007 -1.351177e-006  1.657195e-005
 -1.687007e-006 -9.785318e-006 -5.055952e-006  7.881283e-006
 -7.698527e-006  1.972205e-006  5.157132e-006  5.165684e-006
 -3.784881e-006 -7.387416e-007  3.345286e-006  2.289286e-007
 -2.962087e-006  3.852820e-006  1.268043e-006  3.807816e-008
  3.080000e-006  6.169169e-007  4.014404e-006  1.129867e-006
  2.204433e-006  2.141553e-007 -2.233255e-006  9.539760e-007
  5.632067e-008 -1.579921e-006  4.712691e-006 -3.143918e-006
  1.657268e-006 -3.995734e-007 -1.455775e-006  1.707288e-006
  6.866703e-007 -8.886459e-007  1.529731e-006 -1.550638e-006
 -1.338132e-006 -1.459046e-006 -5.021039e-007 -7.694357e-007
 -1.674007e-006  1.155611e-006 -5.107593e-007 -6.027132e-007
  3.528418e-007

 -3.932626e-004 -1.076657e-005 -2.327865e-005 -8.090226e-005
  2.090525e-005  8.338042e-005 -3.901993e-007  1.331780e-005
 -2.126106e-005 -1.172385e-005 -1.567820e-005  6.932737e-006
  5.596978e-006  5.271959e-005  4.749579e-006  7.578362e-006
 -1.618993e-006 -4.520609e-006  3.847999e-006  3.413531e-006
 -4.192902e-008  3.410077e-005  3.788328e-006 -2.872999e-006
  1.398211e-005  1.931785e-006  7.034708e-006  2.733771e-006
  5.668326e-006  1.270901e-005 -2.367936e-006 -1.687007e-006
  1.490060e-005  6.668007e-008  1.128824e-005  2.916126e-006
  4.896015e-006  3.531862e-006 -2.070624e-006 -1.866303e-007
  4.764680e-006  5.591218e-007  8.172406e-006 -5.288413e-006
  1.018903e-006 -1.751857e-006 -1.998680e-006 -1.671457e-006
  4.645882e-006  6.424109e-007  4.239414e-006 -3.623484e-006
 -4.311704e-008 -4.120001e-006 -7.169085e-007 -2.085552e-006
  2.249072e-006  2.697576e-006  2.169808e-006 -3.995341e-007
  4.688562e-007 -3.918548e-006 -1.915066e-006 -7.273731e-007
 -1.955460e-006  2.457992e-006  1.376377e-006 -2.112497e-006
  2.413542e-007 -2.309616e-006 -1.852588e-006 -6.003780e-007
  1.425440e-007  2.279872e-006  2.437817e-007  3.485049e-007
  2.282594e-006

 -4.733971e-005 -2.389221e-006  3.395056e-005  1.744089e-005
 -1.789609e-005  1.797825e-005  1.598709e-006 -2.188623e-005
 -1.191463e-005  6.943657e-006  1.776931e-005  6.769490e-006
  4.408549e-006  5.005561e-006 -3.454462e-006 -7.446650e-006
  3.258569e-007  8.818326e-006  1.759673e-005  1.224356e-006
 -3.021721e-007 -5.714545e-007 -1.129182e-006 -6.699404e-006
  3.246396e-007  1.386719e-005  1.237547e-005 -6.638077e-006
 -1.765490e-006 -2.882387e-006 -2.203047e-006 -9.785318e-006
  6.668007e-008  1.358779e-005  3.322791e-006 -1.028610e-005
  4.829348e-006 -4.075900e-006 -3.829405e-006 -3.112611e-006
  3.195003e-006  6.171804e-006 -4.070249e-006 -1.611370e-006
  3.019654e-006 -4.560262e-006  1.138828e-006 -7.057141e-007
 -3.396692e-006  2.931089e-006 -4.348419e-006 -9.945067e-007
  1.000477e-006  7.190998e-007  4.355338e-006 -4.245242e-007
 -1.706154e-006  2.259831e-006 -5.646463e-006  2.037469e-006
 -6.315033e-007  1.994543e-006  3.732342e-006 -2.924429e-006
  2.538841e-007  1.362187e-006 -3.007792e-006  3.214950e-006
  2.336593e-006  2.469701e-006  1.102543e-006 -1.035086e-010
  1.130105e-006 -9.921472e-007 -8.661831e-008  9.036098e-007
 -3.136349e-007

 -7.811282e-004  3.805938e-005 -4.859334e-005 -5.878385e-005
  5.132600e-005  1.873057e-004 -1.633212e-005  3.282601e-005
 -6.229015e-005  7.428769e-006  9.970957e-006  6.821420e-005
  2.489919e-005  1.028113e-004 -1.064156e-005  1.123133e-005
 -2.176763e-005 -6.645501e-006  5.623627e-005  2.162107e-005
  1.797387e-005  3.836625e-005 -6.304061e-006 -2.463021e-006
  1.450894e-005 -3.264041e-006  6.188337e-005  4.268332e-006
  1.044526e-005 -3.470764e-006 -9.297527e-006 -5.055952e-006
  1.128824e-005  3.322791e-006  4.920824e-005 -1.868783e-006
  1.663631e-006 -1.324636e-005 -6.584726e-006 -6.470164e-007
 -9.481368e-006  1.264636e-005  2.441025e-005 -1.339360e-005
 -8.661920e-006 -8.757020e-006 -7.607542e-007 -3.246134e-006
 -1.072984e-005  1.829114e-005  2.667078e-006 -1.148500e-005
 -9.029418e-006 -3.711318e-006  3.618549e-006 -9.669769e-006
 -2.517411e-006  1.560491e-005 -6.838195e-006  2.106293e-006
  3.039189e-006 -1.885155e-006  5.554152e-006 -3.011481e-006
 -4.706879e-006  7.402123e-006 -5.196354e-006  3.364949e-006
  1.570662e-006 -9.549850e-007  6.350949e-006 -4.200815e-006
 -3.859136e-006  2.142412e-006  5.279355e-007  6.003027e-007
  3.497805e-006

  2.679746e-005  1.036943e-005 -3.893198e-005 -6.811291e-006
  2.214006e-005 -1.302938e-005  2.417520e-006  2.757216e-005
  9.612512e-006  2.047722e-007 -1.690412e-005  3.452686e-006
 -5.747880e-006 -2.387743e-006  8.965929e-006  8.840643e-006
 -1.768120e-006 -2.534366e-006 -1.630299e-005  1.968092e-006
 -2.587304e-006 -7.892356e-008  6.191019e-006  3.143641e-006
  3.655706e-006 -8.379466e-006 -1.298498e-005  1.101171e-005
  1.987741e-006 -2.266436e-006  5.336556e-006  7.881283e-006
  2.916126e-006 -1.028610e-005 -1.868783e-006  1.676397e-005
 -5.817822e-006  6.314416e-007  7.220403e-006  8.311911e-007
 -7.202523e-006 -2.690276e-006  5.467027e-006  1.079700e-006
 -3.179767e-006  4.249137e-006  5.564118e-007 -1.644793e-007
  3.224275e-006 -1.475242e-006  3.804053e-006  1.725525e-006
 -1.801416e-006 -7.020638e-007 -2.501425e-006 -7.189029e-007
  1.090296e-006 -1.627003e-006  5.384400e-006 -2.335835e-006
  3.873509e-007 -1.746382e-006 -2.657171e-006  2.304199e-006
 -9.426246e-008 -1.666466e-006  3.409824e-006 -3.771055e-006
 -2.935463e-006 -2.253887e-006 -9.782837e-007 -7.961597e-007
 -1.027132e-006  3.860225e-008  1.033430e-006 -1.996972e-006
  3.362215e-007

 -1.456367e-004 -5.501751e-006  3.337707e-005 -2.877800e-005
 -3.171240e-006  3.294253e-005 -1.906143e-006 -1.267568e-005
 -2.153600e-005  3.576582e-007  4.839502e-006 -1.082468e-005
  1.150366e-005  2.061398e-005 -6.138808e-006 -1.750882e-006
 -9.344851e-007  1.382218e-006  4.812453e-006 -3.793368e-006
  7.191981e-006  1.600119e-005 -4.011206e-006 -3.540078e-006
  4.458787e-006  6.564028e-006  3.238120e-006 -2.590892e-006
  6.968196e-006  9.680050e-006 -7.537657e-006 -7.698527e-006
  4.896015e-006  4.829348e-006  1.663631e-006 -5.817822e-006
  1.367723e-005  3.514960e-006 -1.011914e-005  7.494900e-007
  9.774900e-006 -2.696283e-006 -7.098594e-007  1.832302e-006
  6.474509e-006 -3.502198e-006 -4.425025e-006  9.861497e-007
  1.237747e-006 -2.986336e-006  2.091562e-006 -1.106980e-006
  1.546725e-006 -2.053629e-006 -6.842326e-007 -1.017242e-007
  1.288586e-006  2.667877e-007  3.418769e-007  1.794470e-006
 -7.979535e-007 -1.645844e-006 -1.236570e-006 -2.100379e-006
 -2.173550e-006  1.098103e-006  1.676378e-007 -8.703115e-007
  2.204272e-006 -3.181439e-008 -1.597978e-006  2.073836e-006
  1.448767e-006  1.826919e-007 -7.876382e-007  1.910933e-006
 -9.161715e-007

 -1.060725e-005 -3.268919e-005 -1.699059e-005 -9.523946e-005
 -8.951580e-006 -1.418567e-005  9.223741e-006 -2.138832e-006
  2.392718e-005 -1.615564e-005 -3.403762e-005 -3.448796e-005
 -7.310900e-006  3.711717e-006  7.582621e-006  7.920037e-006
  4.976982e-007 -6.531462e-006 -3.348238e-005 -1.474528e-005
 -1.275864e-005  2.398542e-005  7.193632e-006  3.074798e-006
 -8.634725e-007 -6.907039e-007 -2.667180e-005 -1.720160e-006
 -3.764864e-006  2.981519e-005  2.409722e-006  1.972205e-006
  3.531862e-006 -4.075900e-006 -1.324636e-005  6.314416e-007
  3.514960e-006  2.529161e-005 -4.343054e-007  3.886682e-007
  1.079936e-005 -6.968611e-006 -3.263519e-006 -1.133230e-006
  7.497949e-006  1.159405e-005 -5.494661e-006  2.899411e-007
  1.551579e-005 -9.861635e-006  4.620800e-006  6.078367e-007
  7.884726e-006 -1.677326e-007 -6.917432e-006  4.315143e-006
  9.017415e-006 -6.944153e-006  8.374783e-006 -1.668818e-006
  5.035560e-007 -4.356222e-006 -7.861377e-006  1.672648e-006
  1.641524e-006 -3.489335e-006  6.215701e-006 -5.918919e-006
 -8.343630e-007 -4.008187e-006 -5.192589e-006  1.052948e-006
  2.528497e-006  7.051952e-007  8.154998e-007 -7.234033e-007
 -1.144766e-006

  1.206630e-004  2.646885e-005 -2.272356e-005  1.919056e-005
 -3.306159e-005 -2.883331e-005  8.799497e-006  7.338312e-006
  1.615303e-005  2.146445e-005 -1.145524e-005  2.949881e-006
 -2.139901e-005 -1.803715e-005  1.067542e-005 -1.238631e-006
  4.379236e-006  1.045002e-005 -1.446608e-005  2.916069e-006
 -7.098270e-006 -1.262349e-005  1.317550e-005  4.119704e-006
  1.059935e-006  6.202108e-007 -1.216777e-005  6.662749e-006
 -6.474096e-006 -6.864525e-006  1.573956e-005  5.157132e-006
 -2.070624e-006 -3.829405e-006 -6.584726e-006  7.220403e-006
 -1.011914e-005 -4.343054e-007  1.641045e-005 -2.168332e-006
 -4.789793e-006 -9.685130e-007 -1.831708e-006  5.041698e-007
 -4.934431e-006  4.604864e-006  8.806403e-006 -2.620262e-006
  1.353355e-006 -1.770776e-006 -1.182791e-006  1.358846e-006
 -2.747202e-006  3.485610e-006  2.741910e-006 -2.343849e-006
 -1.827366e-007 -3.386848e-006  8.361460e-007 -3.578020e-006
 -1.278274e-006  2.513667e-006  6.673648e-007  1.603342e-007
  3.048245e-006 -2.553910e-006  7.514943e-007 -1.794954e-006
 -3.873238e-006  5.414721e-007  5.596691e-008 -2.185665e-006
  5.520368e-007 -2.497376e-007  8.987367e-007 -2.566569e-006
 -9.021773e-007

  3.225887e-005  1.029676e-006  6.376124e-006  6.656952e-006
  2.354857e-005 -1.764346e-006 -9.349563e-006 -5.119183e-006
 -8.570160e-006 -4.729117e-006  3.209871e-006 -1.192069e-005
  1.134900e-005  2.106249e-006 -1.007438e-005 -2.235848e-007
  5.781464e-007 -7.159851e-006 -2.458067e-006 -3.510905e-006
  4.758162e-006 -3.365276e-007 -8.284366e-006  2.940554e-006
 -2.389666e-006 -7.386409e-006 -7.774882e-007 -2.358928e-006
  1.743770e-006  1.161676e-006 -3.721503e-006  5.165684e-006
 -1.866303e-007 -3.112611e-006 -6.470164e-007  8.311911e-007
  7.494900e-007  3.886682e-007 -2.168332e-006  7.528778e-006
  4.245964e-008 -8.677339e-007  1.325401e-006  1.652305e-006
 -3.667691e-006  3.136397e-007  1.368087e-007  1.392312e-006
 -7.429369e-007  2.188815e-006  2.483735e-006 -5.811055e-007
  4.053705e-007  1.003474e-006 -1.389584e-006  1.416363e-006
  2.413484e-007  1.450333e-007  8.425969e-007 -1.655876e-006
  6.826219e-007  8.039948e-008  3.808360e-007  8.300780e-007
  1.404118e-006  3.701326e-007 -7.014055e-007  8.324831e-008
  3.746653e-007 -1.126375e-006  3.811644e-007  5.943933e-007
 -2.832701e-007 -6.036362e-008 -6.038474e-007  2.225043e-007
 -3.139107e-007

 -3.964371e-005 -2.851976e-005  3.337216e-005 -3.620899e-005
 -1.429095e-005  2.617370e-006  3.056446e-006 -1.373107e-005
 -1.300050e-005 -1.152236e-005 -5.465695e-006 -2.994586e-005
 -2.375238e-006  7.886944e-006 -9.634028e-007 -1.534005e-006
  3.990548e-006 -1.493556e-006 -1.226986e-005 -7.501832e-006
 -3.660683e-006  1.645665e-005 -3.062513e-007 -5.630925e-007
  1.302577e-006  5.208417e-006 -1.161164e-005 -3.978903e-006
  5.325462e-007  1.842292e-005 -2.218355e-006 -3.784881e-006
  4.764680e-006  3.195003e-006 -9.481368e-006 -7.202523e-006
  9.774900e-006  1.079936e-005 -4.789793e-006  4.245964e-008
  1.640442e-005 -5.056381e-006 -5.506536e-006  3.563986e-006
  8.750399e-006 -6.606683e-007 -2.533529e-006  7.439739e-007
  7.624112e-006 -7.262383e-006  2.242208e-006  1.277633e-006
  5.230445e-006 -2.947148e-006 -1.437837e-006  2.461592e-006
  3.033413e-006 -3.915228e-006  2.943696e-006  6.409236e-007
 -1.739153e-006 -3.249720e-006 -2.959221e-006 -1.781508e-006
 -1.354080e-006 -5.080201e-007  2.012458e-006 -2.526886e-006
  9.297236e-007 -1.126034e-006 -3.724466e-006  1.376141e-006
  2.095112e-006  7.182149e-007 -8.535705e-007  1.627401e-006
 -4.709871e-007

 -9.395562e-005  1.360784e-005 -1.090144e-005  2.025165e-005
  3.465164e-005  3.327447e-005 -9.961901e-006  6.983920e-006
 -1.034558e-005  2.389929e-006  1.190146e-005  2.321598e-005
  1.084297e-005  1.566630e-005 -8.251969e-006 -1.661201e-006
 -5.441018e-006 -5.722456e-007  2.112945e-005  5.608222e-006
  6.395091e-006  5.606342e-007 -7.006842e-006 -2.391673e-006
 -8.467318e-008  9.643648e-007  1.934867e-005 -3.069036e-006
  1.721755e-006 -7.435458e-006 -4.357904e-006 -7.387416e-007
  5.591218e-007  6.171804e-006  1.264636e-005 -2.690276e-006
 -2.696283e-006 -6.968611e-006 -9.685130e-007 -8.677339e-007
 -5.056381e-006  1.172862e-005  4.657672e-006 -4.365642e-006
 -2.657836e-006 -2.224472e-006  5.892279e-007 -1.379982e-006
 -4.507774e-006  1.171744e-005 -2.091128e-006 -2.989089e-006
  1.303836e-007  1.058902e-006  1.973797e-006 -1.719986e-006
 -1.423414e-006  6.879000e-006 -4.945571e-006 -3.528236e-007
  2.610622e-006  1.526027e-006  3.890848e-006 -1.416671e-006
  1.345145e-006  2.496334e-006 -3.877869e-006  3.157463e-006
  2.151447e-006  7.261831e-007  3.424161e-006 -2.049639e-006
 -1.330104e-006 -4.658292e-007 -2.926826e-007  9.897327e-008
  1.504113e-006

 -4.335980e-004  1.443915e-005 -4.235317e-005 -5.309903e-005
  3.871439e-005  9.761073e-005 -1.027831e-005  2.810553e-005
 -3.236514e-005 -3.867136e-006 -6.350508e-006  2.881403e-005
  1.128974e-005  5.925327e-005 -4.867795e-006  1.039395e-005
 -1.306921e-005 -8.974120e-006  1.807009e-005  9.300528e-006
  9.111108e-006  2.720612e-005 -4.099842e-006  2.337798e-006
  9.064129e-006 -7.966710e-006  2.407690e-005  6.218471e-006
  7.377180e-006  3.275757e-006 -4.915784e-006  3.345286e-006
  8.172406e-006 -4.070249e-006  2.441025e-005  5.467027e-006
 -7.098594e-007 -3.263519e-006 -1.831708e-006  1.325401e-006
 -5.506536e-006  4.657672e-006  1.657777e-005 -6.790294e-006
 -4.764142e-006 -2.045493e-006 -1.288064e-006 -1.687983e-006
 -2.638862e-006  8.471706e-006  5.483366e-006 -6.424767e-006
 -4.166098e-006 -2.920940e-006 -1.706541e-007 -5.329515e-006
  2.049358e-007  7.682738e-006  6.279839e-007 -4.669287e-007
  2.270111e-006 -2.871126e-006  5.611027e-007 -8.374713e-007
 -3.309774e-006  3.698105e-006 -3.878494e-007 -9.624802e-007
 -3.996597e-008 -2.157615e-006  2.087339e-006 -2.393548e-006
 -2.943353e-006  2.039026e-006  4.417772e-007 -5.426334e-007
  2.001743e-006

  2.668854e-004  9.055165e-006  3.189488e-005  5.164589e-005
 -2.274998e-005 -4.830069e-005  4.575788e-006 -5.587559e-006
  2.369738e-006  1.149964e-005  7.416870e-006 -2.137364e-005
 -6.411415e-006 -2.756732e-005 -2.755715e-007 -3.621146e-006
  5.268062e-006  4.247661e-006 -1.267344e-005 -5.919684e-006
  2.785158e-007 -1.775301e-005  2.428704e-007  5.877718e-007
 -5.589180e-006 -1.463118e-006 -1.278872e-005 -7.015199e-007
  1.649182e-007 -3.823822e-006  2.876656e-006  2.289286e-007
 -5.288413e-006 -1.611370e-006 -1.339360e-005  1.079700e-006
  1.832302e-006 -1.133230e-006  5.041698e-007  1.652305e-006
  3.563986e-006 -4.365642e-006 -6.790294e-006  1.048498e-005
  1.054974e-006 -5.065275e-007  1.149026e-006  1.783439e-006
 -1.968981e-006 -3.477049e-006  2.880386e-007  4.704013e-006
  2.460635e-007  1.469735e-006 -9.068147e-008  2.244576e-006
 -1.269458e-006 -3.633647e-006  1.422104e-006  8.312433e-008
 -2.109369e-006  8.213204e-007  6.483987e-007 -1.529226e-007
  3.968370e-007 -1.821614e-006  1.063064e-006 -9.288894e-007
 -6.789150e-007  2.862843e-007 -6.916429e-008  8.798780e-007
  5.630245e-007 -1.684520e-006  5.360629e-008 -1.538002e-007
 -1.827088e-006

  4.804407e-005 -2.897990e-005  2.164733e-005 -1.908804e-005
  1.025380e-005 -2.897069e-005 -9.858199e-007 -5.205675e-006
  5.580741e-006 -1.655567e-005 -2.233810e-006 -1.400266e-005
 -1.070268e-007 -1.391518e-005 -9.585267e-007 -3.507687e-007
 -6.830665e-007 -3.198479e-006 -7.872672e-006 -4.265959e-006
 -3.957270e-006  4.799970e-006 -1.457996e-006 -9.192604e-007
 -3.138131e-006  4.404493e-006 -1.198247e-005 -2.075949e-006
 -7.629307e-008  9.575050e-006 -3.536064e-006 -2.962087e-006
  1.018903e-006  3.019654e-006 -8.661920e-006 -3.179767e-006
  6.474509e-006  7.497949e-006 -4.934431e-006 -3.667691e-006
  8.750399e-006 -2.657836e-006 -4.764142e-006  1.054974e-006
  1.227592e-005  9.841906e-007 -5.095180e-006  2.876783e-006
  7.463207e-006 -7.546386e-006 -1.033802e-007  2.593941e-006
  6.123283e-006 -2.693566e-006 -2.026350e-006  3.167108e-006
  2.971479e-006 -4.323213e-006  2.439877e-006  2.617623e-006
  6.097337e-007 -2.273846e-006 -3.398097e-006  3.518465e-007
 -2.197584e-006 -2.231254e-006  2.004141e-006 -1.790667e-006
  1.050087e-006 -1.281943e-007 -2.977147e-006  1.376780e-006
  1.327366e-006 -2.531993e-007 -7.606780e-007  1.264996e-006
  1.512975e-007

  1.138742e-004  1.975403e-007 -2.492467e-005 -2.920861e-005
 -3.906424e-006 -2.973729e-005  5.967490e-006  6.297434e-006
  3.073999e-005  7.954190e-007 -1.981811e-005 -1.170141e-005
 -8.858393e-006 -1.417514e-005  6.963060e-006  3.359300e-006
  1.178710e-006 -9.872170e-007 -2.020162e-005 -7.389186e-006
 -7.676476e-006  9.260373e-008  6.695421e-006  1.744857e-006
 -3.147486e-006 -3.258780e-006 -1.678660e-005  4.243915e-008
 -3.323790e-006  8.130211e-006  5.710075e-006  3.852820e-006
 -1.751857e-006 -4.560262e-006 -8.757020e-006  4.249137e-006
 -3.502198e-006  1.159405e-005  4.604864e-006  3.136397e-007
 -6.606683e-007 -2.224472e-006 -2.045493e-006 -5.065275e-007
  9.841906e-007  9.879221e-006 -9.621342e-007  5.119648e-007
  6.810681e-006 -3.271832e-006  1.093766e-006  7.384100e-007
  3.151902e-006  3.776375e-006 -3.539055e-006  2.368306e-006
  5.026097e-006 -3.989566e-006  3.734297e-006 -2.591513e-006
  1.223977e-006  4.705566e-007 -3.168447e-006  1.954606e-006
  4.039024e-006 -3.120749e-006  2.586475e-006 -2.789127e-006
 -9.967784e-007 -1.684392e-006 -1.345251e-006 -1.503984e-007
  1.407210e-006 -6.900521e-007  8.084640e-007 -1.805186e-006
 -9.186767e-007

  5.389826e-005  1.526147e-005  7.543119e-006  3.755460e-005
 -2.150788e-005 -7.962966e-006  1.393101e-006 -4.256622e-006
 -1.035232e-005  1.317092e-005  6.835228e-006  2.187949e-006
 -8.253714e-006 -7.350307e-006  3.258052e-007 -4.914169e-006
  7.693003e-007  6.586994e-006  1.366245e-006  1.662500e-006
 -3.748500e-007 -1.099614e-005  3.081999e-006  1.297139e-006
  4.369530e-007  1.851632e-006  6.207228e-007  1.494713e-006
 -3.032742e-006 -9.236761e-006  7.360891e-006  1.268043e-006
 -1.998680e-006  1.138828e-006 -7.607542e-007  5.564118e-007
 -4.425025e-006 -5.494661e-006  8.806403e-006  1.368087e-007
 -2.533529e-006  5.892279e-007 -1.288064e-006  1.149026e-006
 -5.095180e-006 -9.621342e-007  9.271573e-006 -1.705772e-006
 -3.257633e-006  1.372016e-006 -1.252060e-006  2.403626e-007
 -4.941278e-006  2.848095e-006  6.637033e-006 -4.197902e-006
 -2.390176e-006  4.041829e-007 -2.053816e-006 -1.963158e-006
 -1.911005e-006  3.054068e-006  4.478990e-006 -2.380453e-006
  2.016742e-006  2.757773e-007 -1.646559e-006  9.507163e-007
 -2.062188e-006  1.252753e-006  2.017710e-006 -1.771942e-006
  2.626668e-007  2.324818e-007  6.444492e-007 -7.125964e-007
 -1.557755e-006

  8.622641e-005 -6.841350e-006  1.654366e-005  1.322460e-005
  2.182204e-005 -2.230849e-005 -5.433474e-006  1.973313e-006
  2.648614e-006 -9.492742e-006  6.914310e-006 -5.042113e-006
  4.168509e-006 -1.314977e-005 -3.108651e-006  1.346439e-006
 -1.802949e-006 -6.425216e-006  7.161837e-008 -2.549033e-006
 -1.258002e-006 -5.853975e-006 -2.323143e-006  6.489137e-007
 -5.173039e-006 -3.586404e-006 -2.848007e-006 -2.862934e-006
 -1.718378e-006 -1.199387e-006 -1.454867e-006  3.807816e-008
 -1.671457e-006 -7.057141e-007 -3.246134e-006 -1.644793e-007
  9.861497e-007  2.899411e-007 -2.620262e-006  1.392312e-006
  7.439739e-007 -1.379982e-006 -1.687983e-006  1.783439e-006
  2.876783e-006  5.119648e-007 -1.705772e-006  3.808286e-006
  1.188914e-006 -1.755839e-006 -3.923300e-007  1.706118e-006
  8.665960e-007 -6.352809e-008 -6.093352e-007  2.190608e-006
  1.137671e-006 -1.583792e-006  3.944525e-007  1.480236e-006
  8.733479e-007 -1.409803e-007 -8.222764e-008  1.480310e-006
 -2.248283e-007 -1.365527e-006 -3.107153e-008 -1.208350e-007
  4.035201e-007 -3.461544e-007  2.162364e-007  6.552074e-007
  2.129325e-007 -1.020584e-006 -2.738745e-007  1.873367e-007
  2.572308e-007

  3.776472e-005 -3.798091e-005 -1.949850e-005 -5.413798e-005
  1.796287e-005 -2.748759e-005  2.847322e-006  5.636885e-006
  2.224229e-005 -2.549071e-005 -2.525154e-005 -1.834867e-005
 -6.308898e-006 -7.641928e-006  6.890953e-006  5.490355e-006
  1.637578e-006 -8.161358e-006 -2.443879e-005 -5.783225e-006
 -1.116370e-005  1.357547e-005  4.166402e-006  2.013075e-006
 -7.563555e-007 -1.162795e-006 -2.238065e-005  6.980274e-007
 -3.102041e-006  1.758547e-005  1.274150e-006  3.080000e-006
  4.645882e-006 -3.396692e-006 -1.072984e-005  3.224275e-006
  1.237747e-006  1.551579e-005  1.353355e-006 -7.429369e-007
  7.624112e-006 -4.507774e-006 -2.638862e-006 -1.968981e-006
  7.463207e-006  6.810681e-006 -3.257633e-006  1.188914e-006
  1.449028e-005 -8.213103e-006  1.907910e-006  3.158481e-006
  6.220192e-006 -2.964482e-006 -3.949845e-006  3.307636e-006
  5.636890e-006 -5.733390e-006  6.271617e-006 -4.730355e-007
  8.616922e-007 -4.187755e-006 -5.630980e-006  1.885932e-006
  4.703947e-007 -2.989722e-006  4.292053e-006 -3.638866e-006
 -8.311025e-007 -3.172586e-006 -4.281939e-006  7.438103e-007
  1.345249e-006  4.686670e-007  3.616403e-007  6.106002e-008
  4.149176e-007

 -1.471127e-004  3.059456e-005 -1.422322e-005  2.347618e-005
  3.875714e-005  5.649210e-005 -1.196341e-005  1.366326e-005
 -1.986428e-005  1.004041e-005  1.414076e-005  2.561247e-005
  1.497052e-005  2.848466e-005 -1.081779e-005  2.542095e-007
 -5.989832e-006 -1.969665e-006  2.522499e-005  6.248838e-006
  1.167684e-005  1.136633e-006 -9.126762e-006 -1.410344e-006
  1.789225e-006 -4.657009e-006  2.680749e-005 -2.144517e-006
  4.509980e-006 -9.905484e-006 -5.058342e-006  6.169169e-007
  6.424109e-007  2.931089e-006  1.829114e-005 -1.475242e-006
 -2.986336e-006 -9.861635e-006 -1.770776e-006  2.188815e-006
 -7.262383e-006  1.171744e-005  8.471706e-006 -3.477049e-006
 -7.546386e-006 -3.271832e-006  1.372016e-006 -1.755839e-006
 -8.213103e-006  1.613341e-005 -8.323368e-008 -4.667498e-006
 -2.742296e-006  1.933493e-006  1.413620e-006 -3.077178e-006
 -2.721170e-006  9.939618e-006 -5.139219e-006 -2.034157e-006
  2.448727e-006  2.083268e-006  4.767010e-006 -1.840870e-006
  1.774668e-006  4.313866e-006 -4.716422e-006  3.388566e-006
  2.165851e-006  4.202604e-007  4.784272e-006 -2.478453e-006
 -2.478230e-006 -5.716890e-009 -1.522944e-007 -2.144088e-007
  1.389224e-006

 -1.424183e-004 -4.017422e-007 -7.280570e-006 -3.702945e-005
  1.375540e-005  2.848852e-005 -3.312295e-006  8.663679e-006
 -1.686742e-005 -3.759075e-006 -8.423105e-006 -9.655129e-006
  5.069258e-006  2.365236e-005 -3.102176e-006  5.980361e-006
 -3.586828e-006 -5.323963e-006 -6.706896e-006 -3.587093e-006
  3.454649e-006  1.620505e-005 -2.514407e-006  3.359040e-006
  4.758787e-006 -5.393702e-006 -2.438840e-006  3.354137e-006
  4.465433e-006  9.284729e-006 -1.935566e-006  4.014404e-006
  4.239414e-006 -4.348419e-006  2.667078e-006  3.804053e-006
  2.091562e-006  4.620800e-006 -1.182791e-006  2.483735e-006
  2.242208e-006 -2.091128e-006  5.483366e-006  2.880386e-007
 -1.033802e-007  1.093766e-006 -1.252060e-006 -3.923300e-007
  1.907910e-006 -8.323368e-008  6.041700e-006 -2.019644e-006
  2.045462e-008 -9.470566e-007 -1.811022e-006 -1.118353e-006
  1.336110e-006  8.262656e-007  4.538053e-006 -1.783295e-006
 -6.284902e-008 -1.868444e-006 -1.914042e-006 -7.291273e-007
 -1.604312e-006  9.055793e-007  2.543723e-006 -3.148688e-006
 -4.791116e-007 -1.360514e-006 -9.047825e-007 -3.273488e-007
 -8.432271e-007  1.435886e-006  4.153411e-007 -7.161062e-007
 -3.608813e-007

  2.552190e-004 -1.490966e-005 -7.935573e-007  3.677040e-005
 -9.151156e-006 -5.553231e-005  5.812732e-006 -2.215518e-006
  2.285386e-005 -5.621670e-006 -2.908787e-006 -7.250299e-006
 -8.427348e-006 -3.258863e-005  4.982099e-006 -1.540543e-006
  6.424202e-006  1.009812e-006 -1.230094e-005 -3.202643e-007
 -6.584816e-006 -1.625030e-005  1.319692e-006 -1.293307e-006
 -5.678977e-006  1.544404e-008 -1.239805e-005 -2.583431e-007
 -2.032848e-006 -2.896854e-006  1.936934e-006  1.129867e-006
 -3.623484e-006 -9.945067e-007 -1.148500e-005  1.725525e-006
 -1.106980e-006  6.078367e-007  1.358846e-006 -5.811055e-007
  1.277633e-006 -2.989089e-006 -6.424767e-006  4.704013e-006
  2.593941e-006  7.384100e-007  2.403626e-007  1.706118e-006
  3.158481e-006 -4.667498e-006 -2.019644e-006  7.471979e-006
  2.060745e-006 -1.158656e-006 -3.051446e-007  3.508980e-006
 -1.963359e-006 -4.666323e-006  2.312662e-006  1.489453e-006
 -1.146475e-006 -2.386267e-007 -4.136705e-008  1.603545e-006
 -5.280585e-008 -2.663962e-006  2.373830e-006  7.894973e-007
 -1.049887e-006 -1.200163e-007 -5.487441e-007  8.288746e-007
 -3.402791e-007 -1.640442e-006  1.407496e-006  5.172471e-008
 -6.558488e-007

  8.006997e-005 -2.058410e-005 -1.423117e-006 -1.875581e-005
  1.203979e-005 -2.809647e-005  3.877964e-007 -8.535742e-006
  1.477470e-005 -1.017912e-005 -8.324193e-006 -1.533858e-005
  2.054914e-006 -1.261849e-005 -2.113814e-006 -5.200590e-007
  5.302234e-006 -2.275707e-006 -1.150548e-005 -2.251230e-006
 -5.054429e-006  2.081562e-006 -3.619396e-006 -7.258791e-007
 -4.179287e-006  7.068112e-007 -1.081568e-005 -2.682324e-006
 -6.563313e-007  9.947919e-006 -2.918345e-006  2.204433e-006
 -4.311704e-008  1.000477e-006 -9.029418e-006 -1.801416e-006
  1.546725e-006  7.884726e-006 -2.747202e-006  4.053705e-007
  5.230445e-006  1.303836e-007 -4.166098e-006  2.460635e-007
  6.123283e-006  3.151902e-006 -4.941278e-006  8.665960e-007
  6.220192e-006 -2.742296e-006  2.045462e-008  2.060745e-006
  9.136375e-006 -4.777688e-007 -5.572084e-006  6.864868e-006
  1.989644e-006 -4.372737e-006  2.168528e-006 -5.544565e-007
  1.138588e-006 -1.122099e-006 -3.548866e-006  2.155369e-006
  1.157615e-006 -2.185316e-006  1.563038e-006 -7.628060e-007
  1.133700e-006 -3.323572e-007 -2.715110e-006  1.089969e-006
  9.640058e-007 -6.729639e-007 -7.851800e-007  4.320905e-007
  8.654394e-007

  9.972639e-005  2.548930e-005  5.144148e-006  1.960805e-005
 -1.026792e-005 -1.505728e-005  2.638157e-006 -3.364483e-006
  7.518555e-006  1.955938e-005  4.378219e-006 -3.817538e-006
 -1.702004e-006 -1.182323e-005  1.213289e-007 -3.708275e-006
  2.542396e-006  7.165527e-006 -8.898438e-007 -4.108466e-006
  1.092177e-006 -1.079287e-005  2.460801e-006 -1.478472e-006
 -1.319907e-006  6.486910e-007 -1.821695e-006 -1.767795e-006
 -3.243442e-007 -4.877781e-006  4.697414e-006  2.141553e-007
 -4.120001e-006  7.190998e-007 -3.711318e-006 -7.020638e-007
 -2.053629e-006 -1.677326e-007  3.485610e-006  1.003474e-006
 -2.947148e-006  1.058902e-006 -2.920940e-006  1.469735e-006
 -2.693566e-006  3.776375e-006  2.848095e-006 -6.352809e-008
 -2.964482e-006  1.933493e-006 -9.470566e-007 -1.158656e-006
 -4.777688e-007  6.858868e-006  8.564013e-007  4.173588e-007
  5.877472e-007 -6.283471e-007 -1.668380e-006 -3.080155e-006
 -2.946683e-007  5.040964e-006  1.957623e-006 -7.262777e-007
  5.052416e-006 -9.551282e-007 -1.473834e-006  2.601402e-007
  1.610726e-007  1.793826e-006  1.550891e-006 -5.359404e-007
  1.686939e-006 -1.045320e-006  6.450117e-008 -1.343363e-006
 -1.530605e-006

 -1.090612e-005 -2.077382e-006  1.563562e-005  3.278367e-005
 -8.348133e-006  5.184938e-006 -2.430779e-006 -3.218749e-006
 -1.705712e-005 -1.035841e-006  1.341775e-005  7.771443e-006
 -2.275524e-006 -2.167278e-007 -1.922738e-006 -4.455465e-006
 -3.805125e-006  1.696771e-006  1.141905e-005  1.240783e-006
  2.205864e-006 -5.357784e-006 -8.367589e-007 -7.154035e-007
  3.285747e-007  3.693244e-006  7.196031e-006 -1.267945e-006
 -7.888084e-007 -8.579895e-006  1.080644e-006 -2.233255e-006
 -7.169085e-007  4.355338e-006  3.618549e-006 -2.501425e-006
 -6.842326e-007 -6.917432e-006  2.741910e-006 -1.389584e-006
 -1.437837e-006  1.973797e-006 -1.706541e-007 -9.068147e-008
 -2.026350e-006 -3.539055e-006  6.637033e-006 -6.093352e-007
 -3.949845e-006  1.413620e-006 -1.811022e-006 -3.051446e-007
 -5.572084e-006  8.564013e-007  8.575990e-006 -5.385576e-006
 -2.053232e-006  2.712123e-006 -3.261118e-006  9.472571e-007
 -1.323411e-006  1.900231e-006  5.651225e-006 -3.360317e-006
  1.213890e-007  1.618432e-006 -2.313566e-006  2.110741e-006
 -4.256974e-007  1.028059e-006  2.708446e-006 -1.323776e-006
  2.132758e-007  5.021541e-007  4.130686e-007  5.097876e-007
 -1.072315e-006

  1.280956e-004 -1.273892e-005  6.908222e-006  1.189267e-006
  5.522549e-006 -3.461139e-005  4.280211e-006 -5.112698e-006
  1.537668e-005 -5.221285e-006 -1.190308e-006 -1.340642e-005
  6.062482e-007 -1.881322e-005  2.220762e-006  2.220093e-006
  7.407641e-006 -1.527054e-006 -8.313875e-006 -6.021674e-007
 -7.725457e-006 -6.259503e-006  2.527683e-007 -1.574101e-006
 -5.409607e-006 -1.035467e-006 -8.151814e-006 -2.558177e-006
 -2.752277e-006  4.673963e-006 -8.957259e-008  9.539760e-007
 -2.085552e-006 -4.245242e-007 -9.669769e-006 -7.189029e-007
 -1.017242e-007  4.315143e-006 -2.343849e-006  1.416363e-006
  2.461592e-006 -1.719986e-006 -5.329515e-006  2.244576e-006
  3.167108e-006  2.368306e-006 -4.197902e-006  2.190608e-006
  3.307636e-006 -3.077178e-006 -1.118353e-006  3.508980e-006
  6.864868e-006  4.173588e-007 -5.385576e-006  8.484618e-006
  4.184054e-007 -5.205245e-006  1.606893e-006 -5.622510e-008
 -3.382130e-007  1.226251e-007 -2.292592e-006  3.229989e-006
  1.474126e-006 -2.728095e-006  1.662791e-006 -1.364472e-007
  5.037697e-007  3.602718e-007 -1.721466e-006  1.466126e-006
  9.460126e-007 -1.813129e-006 -6.816475e-008 -2.919284e-007
  8.325394e-007

 -3.976359e-005 -5.721829e-006 -1.770409e-006 -3.990956e-005
  1.421210e-005  1.926485e-006 -1.828813e-006  5.165491e-006
  5.722034e-006 -7.247373e-006 -9.540955e-006 -9.144594e-006
  6.801979e-007  4.875048e-006  7.238158e-007  3.596186e-006
 -4.680833e-006 -5.620774e-006 -8.437210e-006 -6.568445e-006
 -2.374893e-006  1.103216e-005  3.006792e-006  2.235937e-006
 -1.475517e-006 -1.789326e-006 -8.144227e-006 -1.990488e-006
 -2.050882e-006  9.990551e-006  9.491259e-007  5.632067e-008
  2.249072e-006 -1.706154e-006 -2.517411e-006  1.090296e-006
  1.288586e-006  9.017415e-006 -1.827366e-007  2.413484e-007
  3.033413e-006 -1.423414e-006  2.049358e-007 -1.269458e-006
  2.971479e-006  5.026097e-006 -2.390176e-006  1.137671e-006
  5.636890e-006 -2.721170e-006  1.336110e-006 -1.963359e-006
  1.989644e-006  5.877472e-007 -2.053232e-006  4.184054e-007
  6.097997e-006 -1.485434e-006  1.434418e-006 -1.248662e-007
  1.748311e-006 -1.962816e-006 -2.749189e-006  9.908581e-007
  1.298433e-006 -1.378654e-006  5.850036e-007 -2.794371e-006
  1.581748e-007 -2.388133e-006 -1.374482e-006  1.512468e-007
  1.923541e-006  1.219134e-007 -8.855929e-007 -7.226792e-008
  2.613623e-007

 -1.765024e-004  1.100368e-005 -7.295930e-006  1.968673e-007
  1.989707e-005  5.415967e-005 -7.833454e-006  1.091029e-005
 -1.840585e-005 -4.834459e-007  8.896804e-006  1.925304e-005
  9.339646e-006  2.918877e-005 -5.541253e-006  7.943813e-007
 -6.714092e-006 -3.267816e-006  1.976626e-005  2.968236e-006
  9.821795e-006  8.187159e-006 -5.797117e-006 -6.335252e-007
  4.386755e-006 -1.964975e-006  1.982720e-005 -1.076402e-006
  4.460460e-006 -5.140278e-006 -5.582703e-006 -1.579921e-006
  2.697576e-006  2.259831e-006  1.560491e-005 -1.627003e-006
  2.667877e-007 -6.944153e-006 -3.386848e-006  1.450333e-007
 -3.915228e-006  6.879000e-006  7.682738e-006 -3.633647e-006
 -4.323213e-006 -3.989566e-006  4.041829e-007 -1.583792e-006
 -5.733390e-006  9.939618e-006  8.262656e-007 -4.666323e-006
 -4.372737e-006 -6.283471e-007  2.712123e-006 -5.205245e-006
 -1.485434e-006  8.967601e-006 -3.311412e-006 -2.694731e-007
  1.536624e-006  3.280125e-008  3.007048e-006 -2.568801e-006
 -7.631556e-007  4.688126e-006 -3.171899e-006  2.011395e-006
  1.983936e-006 -2.141061e-007  2.866222e-006 -1.361327e-006
 -1.982190e-006  1.285780e-006 -2.898717e-007  4.939760e-007
  1.023731e-006

  2.212724e-005 -1.413154e-005 -1.347592e-005 -3.052740e-005
  1.309122e-006 -1.364787e-005  3.106785e-006  6.691808e-006
  7.539501e-006 -9.205831e-006 -1.624162e-005 -1.578955e-005
 -3.794852e-006 -1.322048e-007  4.043900e-006  6.051671e-006
  1.252072e-006 -4.067522e-006 -1.928311e-005 -4.948098e-006
 -4.031893e-006  8.281813e-006  1.752461e-006  3.141930e-006
  1.628393e-006 -4.079377e-006 -1.537406e-005  3.708550e-006
  1.122581e-006  1.040189e-005  8.553013e-007  4.712691e-006
  2.169808e-006 -5.646463e-006 -6.838195e-006  5.384400e-006
  3.418769e-007  8.374783e-006  8.361460e-007  8.425969e-007
  2.943696e-006 -4.945571e-006  6.279839e-007  1.422104e-006
  2.439877e-006  3.734297e-006 -2.053816e-006  3.944525e-007
  6.271617e-006 -5.139219e-006  4.538053e-006  2.312662e-006
  2.168528e-006 -1.668380e-006 -3.261118e-006  1.606893e-006
  1.434418e-006 -3.311412e-006  7.063608e-006 -1.030709e-006
 -5.500374e-007 -2.247090e-006 -3.823922e-006  1.085460e-006
 -1.599874e-006 -1.512144e-006  5.088815e-006 -3.653652e-006
 -1.328612e-006 -1.383969e-006 -2.400386e-006  6.309636e-007
 -6.609777e-007  5.610348e-007  1.380521e-006 -1.190205e-006
 -6.777840e-007

 -1.273446e-005 -1.037954e-005  8.982378e-006  4.981385e-006
 -5.512242e-008 -2.863074e-007 -2.207069e-006 -2.782142e-006
 -1.658847e-006 -7.587610e-006  6.447147e-006  7.636821e-006
  1.562079e-006 -1.184050e-006 -1.633325e-006 -1.402318e-007
 -4.939101e-006 -2.539067e-006  7.056451e-006  1.754226e-006
 -1.524988e-007 -1.631922e-007 -1.342361e-006 -4.840996e-007
 -3.784733e-006  1.992843e-006  4.941957e-006 -2.747043e-006
 -1.133484e-006 -6.333594e-007 -3.053764e-006 -3.143918e-006
 -3.995341e-007  2.037469e-006  2.106293e-006 -2.335835e-006
  1.794470e-006 -1.668818e-006 -3.578020e-006 -1.655876e-006
  6.409236e-007 -3.528236e-007 -4.669287e-007  8.312433e-008
  2.617623e-006 -2.591513e-006 -1.963158e-006  1.480236e-006
 -4.730355e-007 -2.034157e-006 -1.783295e-006  1.489453e-006
 -5.544565e-007 -3.080155e-006  9.472571e-007 -5.622510e-008
 -1.248662e-007 -2.694731e-007 -1.030709e-006  4.671546e-006
  6.170341e-007 -2.137715e-006  3.694871e-007  1.141614e-006
 -3.447729e-006 -4.958927e-007  1.044846e-007  1.015255e-006
  9.276047e-008 -6.283940e-007  4.752164e-007  6.322385e-007
 -3.172053e-007 -5.219518e-007  1.040380e-007  1.267702e-006
  6.331155e-007

 -6.501510e-006  1.194044e-006 -1.316595e-005 -8.397815e-006
  1.824273e-005  2.461616e-006 -7.486147e-006  1.988486e-006
  8.714557e-006 -5.198835e-006 -3.177458e-006  6.633126e-006
  4.386986e-006  8.684651e-007 -5.014359e-006 -1.188514e-006
 -3.650942e-006 -4.628862e-006  1.702228e-006 -1.587267e-007
  3.285933e-006  1.311696e-006 -4.084175e-006  1.342559e-006
 -2.782140e-006 -2.936761e-006  1.780234e-006 -2.515119e-006
  3.491986e-007 -3.219286e-007 -2.940039e-006  1.657268e-006
  4.688562e-007 -6.315033e-007  3.039189e-006  3.873509e-007
 -7.979535e-007  5.035560e-007 -1.278274e-006  6.826219e-007
 -1.739153e-006  2.610622e-006  2.270111e-006 -2.109369e-006
  6.097337e-007  1.223977e-006 -1.911005e-006  8.733479e-007
  8.616922e-007  2.448727e-006 -6.284902e-008 -1.146475e-006
  1.138588e-006 -2.946683e-007 -1.323411e-006 -3.382130e-007
  1.748311e-006  1.536624e-006 -5.500374e-007  6.170341e-007
  3.331342e-006 -8.520012e-007 -8.499405e-007  1.701451e-006
  4.308949e-008 -8.874899e-008 -1.030549e-006  1.701240e-007
  8.897265e-007 -1.184931e-006  4.396602e-007 -6.073598e-009
 -3.782534e-007  6.482626e-008 -8.192841e-007  4.208793e-007
  1.011756e-006

  9.179992e-005  2.116450e-005  9.017217e-006  3.522534e-005
 -8.101958e-006 -1.631678e-005  1.245041e-006 -4.493496e-006
  2.182053e-006  1.670574e-005  1.080752e-005  2.760798e-006
 -6.095278e-007 -1.326918e-005 -4.806852e-007 -5.089139e-006
  3.375712e-006  8.285743e-006  5.332898e-006  1.975844e-007
  2.595488e-006 -1.315989e-005  2.918736e-007 -2.150304e-006
 -2.701590e-007  2.306802e-006  2.313624e-006 -6.292394e-007
  6.938976e-007 -8.606242e-006  2.815823e-006 -3.995734e-007
 -3.918548e-006  1.994543e-006 -1.885155e-006 -1.746382e-006
 -1.645844e-006 -4.356222e-006  2.513667e-006  8.039948e-008
 -3.249720e-006  1.526027e-006 -2.871126e-006  8.213204e-007
 -2.273846e-006  4.705566e-007  3.054068e-006 -1.409803e-007
 -4.187755e-006  2.083268e-006 -1.868444e-006 -2.386267e-007
 -1.122099e-006  5.040964e-006  1.900231e-006  1.226251e-007
 -1.962816e-006  3.280125e-008 -2.247090e-006 -2.137715e-006
 -8.520012e-007  5.281279e-006  2.627096e-006 -1.075744e-006
  3.299127e-006 -3.025311e-007 -1.807088e-006  1.313912e-006
  4.781169e-007  3.014210e-006  1.676370e-006 -1.985750e-007
  1.007878e-006 -9.076711e-007  1.404155e-008 -8.096582e-007
 -1.096601e-006

 -3.067135e-006  8.428237e-006  1.053227e-005  3.870003e-005
  5.761498e-006  1.092108e-005 -3.809331e-006  7.687133e-007
 -1.471657e-005  4.025640e-006  1.553010e-005  1.051459e-005
  3.060897e-006  1.845821e-006 -4.310297e-006 -2.716200e-006
 -1.927851e-006  1.133890e-006  1.503955e-005  3.280267e-006
  3.256512e-006 -7.885695e-006 -3.262794e-006 -2.211467e-006
 -1.172755e-006  7.913714e-007  1.268912e-005 -2.197264e-006
  6.566527e-007 -9.407366e-006 -5.140709e-007 -1.455775e-006
 -1.915066e-006  3.732342e-006  5.554152e-006 -2.657171e-006
 -1.236570e-006 -7.861377e-006  6.673648e-007  3.808360e-007
 -2.959221e-006  3.890848e-006  5.611027e-007  6.483987e-007
 -3.398097e-006 -3.168447e-006  4.478990e-006 -8.222764e-008
 -5.630980e-006  4.767010e-006 -1.914042e-006 -4.136705e-008
 -3.548866e-006  1.957623e-006  5.651225e-006 -2.292592e-006
 -2.749189e-006  3.007048e-006 -3.823922e-006  3.694871e-007
 -8.499405e-007  2.627096e-006  5.877097e-006 -2.222702e-006
  1.285399e-006  1.470100e-006 -2.693436e-006  2.983201e-006
  1.784346e-007  1.231256e-006  3.610266e-006 -1.508274e-006
 -2.607837e-007 -4.595509e-007  5.220465e-007  1.519786e-007
 -4.469767e-007

  5.556685e-005 -1.728037e-006 -9.688033e-006 -7.252298e-006
  2.993463e-006 -1.758870e-005 -5.938291e-007 -5.347118e-007
  1.573713e-005 -3.249166e-006 -5.477217e-006 -9.298909e-008
 -6.492989e-008 -1.048353e-005  7.959192e-007  1.797540e-006
  1.161043e-006 -3.078952e-006 -5.402704e-006  8.878677e-007
 -3.010358e-006 -3.946099e-006  1.056505e-006  1.458113e-006
 -4.235821e-006 -2.926426e-006 -4.504527e-006 -1.160145e-006
 -2.714810e-006  3.813439e-007  5.573916e-007  1.707288e-006
 -7.273731e-007 -2.924429e-006 -3.011481e-006  2.304199e-006
 -2.100379e-006  1.672648e-006  1.603342e-007  8.300780e-007
 -1.781508e-006 -1.416671e-006 -8.374713e-007 -1.529226e-007
  3.518465e-007  1.954606e-006 -2.380453e-006  1.480310e-006
  1.885932e-006 -1.840870e-006 -7.291273e-007  1.603545e-006
  2.155369e-006 -7.262777e-007 -3.360317e-006  3.229989e-006
  9.908581e-007 -2.568801e-006  1.085460e-006  1.141614e-006
  1.701451e-006 -1.075744e-006 -2.222702e-006  3.991003e-006
 -3.675849e-007 -2.089356e-006  1.048692e-006 -4.844301e-007
 -6.308489e-007 -8.504407e-007 -6.759881e-007  9.293716e-007
  6.699031e-008 -7.274874e-007 -1.619653e-007 -6.755888e-008
  9.204523e-007

  1.099795e-004  7.844807e-006 -8.600606e-006  9.308516e-006
  8.059685e-007 -1.663970e-005  3.630426e-006 -6.974798e-007
  1.629335e-005  6.564529e-006 -4.037780e-006 -4.933520e-006
 -2.549346e-006 -1.260711e-005  3.073211e-006 -2.849521e-006
  5.681639e-006  2.836812e-006 -4.720568e-006 -3.148436e-006
 -2.301990e-006 -7.980617e-006  2.554303e-006 -2.543197e-006
 -7.340662e-007 -3.326646e-007 -4.758393e-006 -1.972603e-006
 -1.036055e-006 -2.357476e-006  3.549546e-006  6.866703e-007
 -1.955460e-006  2.538841e-007 -4.706879e-006 -9.426246e-008
 -2.173550e-006  1.641524e-006  3.048245e-006  1.404118e-006
 -1.354080e-006  1.345145e-006 -3.309774e-006  3.968370e-007
 -2.197584e-006  4.039024e-006  2.016742e-006 -2.248283e-007
  4.703947e-007  1.774668e-006 -1.604312e-006 -5.280585e-008
  1.157615e-006  5.052416e-006  1.213890e-007  1.474126e-006
  1.298433e-006 -7.631556e-007 -1.599874e-006 -3.447729e-006
  4.308949e-008  3.299127e-006  1.285399e-006 -3.675849e-007
  6.195289e-006 -6.313897e-007 -1.687103e-006  9.893625e-007
  5.152781e-007  3.094916e-007  6.082224e-007 -4.793109e-007
  1.711976e-006 -7.592487e-007 -2.008239e-007 -6.715438e-007
 -5.889870e-007

 -1.089062e-004 -1.989006e-006 -3.786248e-007 -6.730265e-006
  4.267682e-006  3.193802e-005 -2.223404e-006  2.529241e-006
 -1.146307e-005 -3.531942e-006  3.410884e-006  5.420747e-006
  3.916197e-006  1.779705e-005 -1.775747e-006  1.071542e-007
 -6.038216e-007 -1.738505e-006  9.138003e-006  1.155602e-006
  4.081138e-006  6.705115e-006 -3.164138e-006 -9.826747e-007
  4.381873e-006 -1.655512e-007  9.439329e-006 -2.784723e-007
  2.896668e-006 -1.038261e-006 -3.656067e-006 -8.886459e-007
  2.457992e-006  1.362187e-006  7.402123e-006 -1.666466e-006
  1.098103e-006 -3.489335e-006 -2.553910e-006  3.701326e-007
 -5.080201e-007  2.496334e-006  3.698105e-006 -1.821614e-006
 -2.231254e-006 -3.120749e-006  2.757773e-007 -1.365527e-006
 -2.989722e-006  4.313866e-006  9.055793e-007 -2.663962e-006
 -2.185316e-006 -9.551282e-007  1.618432e-006 -2.728095e-006
 -1.378654e-006  4.688126e-006 -1.512144e-006 -4.958927e-007
 -8.874899e-008 -3.025311e-007  1.470100e-006 -2.089356e-006
 -6.313897e-007  3.372859e-006 -1.521196e-006  1.284724e-006
  1.129436e-006 -7.098040e-009  7.905796e-007 -6.014509e-007
 -1.143586e-006  1.453578e-006 -2.567178e-007  5.598252e-007
  6.048466e-007

  6.409481e-006 -1.079727e-005 -1.012137e-005 -2.612697e-005
 -1.103788e-005 -7.061448e-006  6.192793e-006  2.721215e-006
  8.420018e-006 -4.209677e-006 -1.334529e-005 -9.810779e-006
 -5.263032e-006  1.329268e-007  5.907033e-006  5.047040e-006
  1.961458e-006 -6.851357e-007 -1.394844e-005 -2.674816e-006
 -5.807310e-006  5.873414e-006  4.111267e-006  7.740716e-007
  1.492262e-006 -4.820018e-007 -1.062525e-005  2.736221e-006
 -3.200864e-007  7.783572e-006  1.769973e-006  1.529731e-006
  1.376377e-006 -3.007792e-006 -5.196354e-006  3.409824e-006
  1.676378e-007  6.215701e-006  7.514943e-007 -7.014055e-007
  2.012458e-006 -3.877869e-006 -3.878494e-007  1.063064e-006
  2.004141e-006  2.586475e-006 -1.646559e-006 -3.107153e-008
  4.292053e-006 -4.716422e-006  2.543723e-006  2.373830e-006
  1.563038e-006 -1.473834e-006 -2.313566e-006  1.662791e-006
  5.850036e-007 -3.171899e-006  5.088815e-006  1.044846e-007
 -1.030549e-006 -1.807088e-006 -2.693436e-006  1.048692e-006
 -1.687103e-006 -1.521196e-006  4.511990e-006 -2.404008e-006
 -1.439833e-006 -7.329165e-007 -1.755548e-006  4.708363e-007
 -5.923159e-007  6.560409e-008  1.760664e-006 -1.217613e-006
 -6.615255e-007

  3.993013e-005 -3.776010e-006 -3.912869e-006  2.509861e-005
  1.467241e-006 -1.001167e-006 -1.223120e-006 -6.076888e-006
  5.021152e-006 -2.198210e-006  6.801736e-006  1.097141e-005
  1.833887e-006 -6.152879e-006 -1.987846e-006 -5.090253e-006
  1.873834e-006  8.074039e-007  1.084534e-005  3.430684e-006
  9.046201e-007 -8.490607e-006 -3.964074e-006 -3.882987e-006
 -1.607964e-006  1.652892e-006  9.086571e-006 -3.071708e-006
  3.169521e-007 -7.595133e-006 -3.034672e-006 -1.550638e-006
 -2.112497e-006  3.214950e-006  3.364949e-006 -3.771055e-006
 -8.703115e-007 -5.918919e-006 -1.794954e-006  8.324831e-008
 -2.526886e-006  3.157463e-006 -9.624802e-007 -9.288894e-007
 -1.790667e-006 -2.789127e-006  9.507163e-007 -1.208350e-007
 -3.638866e-006  3.388566e-006 -3.148688e-006  7.894973e-007
 -7.628060e-007  2.601402e-007  2.110741e-006 -1.364472e-007
 -2.794371e-006  2.011395e-006 -3.653652e-006  1.015255e-006
  1.701240e-007  1.313912e-006  2.983201e-006 -4.844301e-007
  9.893625e-007  1.284724e-006 -2.404008e-006  4.183694e-006
  9.368099e-007  7.556828e-007  1.741773e-006 -2.576769e-007
 -9.470950e-007 -2.556831e-007  1.809453e-007  1.104762e-006
  4.273252e-007

  8.058971e-010 -3.475800e-006  4.252711e-006  3.003353e-006
  6.171249e-006  4.491034e-006 -2.042292e-006 -2.174059e-006
  1.026777e-006 -3.196505e-006  4.488142e-006  2.251980e-006
  3.607292e-006  2.110849e-006 -2.114315e-006 -2.643418e-006
 -1.296621e-007 -4.779757e-007  5.469890e-006 -6.133373e-007
  3.280497e-006  1.228357e-006 -3.756553e-006 -1.655423e-006
 -3.457021e-007  8.422030e-007  3.785362e-006 -2.792349e-006
  2.110856e-006  2.797672e-008 -3.884572e-006 -1.338132e-006
  2.413542e-007  2.336593e-006  1.570662e-006 -2.935463e-006
  2.204272e-006 -8.343630e-007 -3.873238e-006  3.746653e-007
  9.297236e-007  2.151447e-006 -3.996597e-008 -6.789150e-007
  1.050087e-006 -9.967784e-007 -2.062188e-006  4.035201e-007
 -8.311025e-007  2.165851e-006 -4.791116e-007 -1.049887e-006
  1.133700e-006  1.610726e-007 -4.256974e-007  5.037697e-007
  1.581748e-007  1.983936e-006 -1.328612e-006  9.276047e-008
  8.897265e-007  4.781169e-007  1.784346e-007 -6.308489e-007
  5.152781e-007  1.129436e-006 -1.439833e-006  9.368099e-007
  2.281706e-006  2.807292e-007  8.697577e-008  7.138042e-007
  1.198961e-007 -2.525018e-007 -7.695352e-007  5.142290e-007
  6.057373e-007

  3.170845e-005  1.069464e-005  1.498550e-005  2.283798e-005
 -7.875385e-006 -8.680138e-006  5.642123e-007 -6.098058e-006
 -4.490196e-006  1.018906e-005  1.021842e-005  1.690733e-006
  8.688022e-007 -7.456321e-006 -1.032793e-006 -3.097968e-006
  2.890231e-006  6.434136e-006  5.672976e-006  1.943307e-006
  1.745514e-006 -7.411635e-006 -3.550611e-007 -1.398449e-006
  8.471931e-007  3.627763e-006  2.598055e-006  5.998317e-007
  4.175679e-007 -5.513546e-006  7.760057e-007 -1.459046e-006
 -2.309616e-006  2.469701e-006 -9.549850e-007 -2.253887e-006
 -3.181439e-008 -4.008187e-006  5.414721e-007 -1.126375e-006
 -1.126034e-006  7.261831e-007 -2.157615e-006  2.862843e-007
 -1.281943e-007 -1.684392e-006  1.252753e-006 -3.461544e-007
 -3.172586e-006  4.202604e-007 -1.360514e-006 -1.200163e-007
 -3.323572e-007  1.793826e-006  1.028059e-006  3.602718e-007
 -2.388133e-006 -2.141061e-007 -1.383969e-006 -6.283940e-007
 -1.184931e-006  3.014210e-006  1.231256e-006 -8.504407e-007
  3.094916e-007 -7.098040e-009 -7.329165e-007  7.556828e-007
  2.807292e-007  2.890105e-006  5.460179e-007  2.042352e-007
  3.108194e-007 -3.705932e-007 -8.836814e-008 -4.030357e-007
 -5.908907e-007

 -1.954837e-005  1.458227e-005  6.029783e-007  2.410465e-005
  1.350217e-005  1.253584e-005 -5.344914e-006  5.820024e-006
 -8.904567e-006  5.426758e-006  1.050200e-005  1.188601e-005
  4.903942e-006  4.268318e-006 -4.718025e-006 -2.692387e-007
 -4.275782e-006 -4.995914e-007  1.212772e-005  2.421429e-006
  4.465823e-006 -4.838873e-006 -3.037152e-006 -5.396871e-007
 -1.774621e-006 -1.812555e-006  1.130063e-005 -1.504967e-006
  9.258799e-007 -6.768215e-006 -9.376706e-007 -5.021039e-007
 -1.852588e-006  1.102543e-006  6.350949e-006 -9.782837e-007
 -1.597978e-006 -5.192589e-006  5.596691e-008  3.811644e-007
 -3.724466e-006  3.424161e-006  2.087339e-006 -6.916429e-008
 -2.977147e-006 -1.345251e-006  2.017710e-006  2.162364e-007
 -4.281939e-006  4.784272e-006 -9.047825e-007 -5.487441e-007
 -2.715110e-006  1.550891e-006  2.708446e-006 -1.721466e-006
 -1.374482e-006  2.866222e-006 -2.400386e-006  4.752164e-007
  4.396602e-007  1.676370e-006  3.610266e-006 -6.759881e-007
  6.082224e-007  7.905796e-007 -1.755548e-006  1.741773e-006
  8.697577e-008  5.460179e-007  3.175881e-006 -1.212311e-006
 -5.524824e-007 -4.925154e-007  4.336789e-007 -8.295189e-008
 -1.170867e-007

  5.707395e-005 -6.525659e-006  8.217069e-006  1.363943e-006
 -9.240567e-006 -1.579587e-005  1.363146e-006 -8.000699e-006
  5.666992e-006 -2.102376e-006  4.298240e-007 -5.823885e-006
  3.282359e-007 -8.497930e-006  3.092822e-007 -2.015097e-006
  1.849782e-006  6.070480e-007 -3.615193e-006 -1.830236e-006
  4.403498e-007 -2.066847e-006 -7.094523e-007  1.116111e-008
 -1.435927e-006  1.154393e-006 -4.933894e-006 -1.230906e-006
  1.495147e-007  9.965685e-007 -1.489717e-006 -7.694357e-007
 -6.003780e-007 -1.035086e-010 -4.200815e-006 -7.961597e-007
  2.073836e-006  1.052948e-006 -2.185665e-006  5.943933e-007
  1.376141e-006 -2.049639e-006 -2.393548e-006  8.798780e-007
  1.376780e-006 -1.503984e-007 -1.771942e-006  6.552074e-007
  7.438103e-007 -2.478453e-006 -3.273488e-007  8.288746e-007
  1.089969e-006 -5.359404e-007 -1.323776e-006  1.466126e-006
  1.512468e-007 -1.361327e-006  6.309636e-007  6.322385e-007
 -6.073598e-009 -1.985750e-007 -1.508274e-006  9.293716e-007
 -4.793109e-007 -6.014509e-007  4.708363e-007 -2.576769e-007
  7.138042e-007  2.042352e-007 -1.212311e-006  1.742943e-006
  4.803559e-007 -4.329890e-007 -4.063467e-007  3.888723e-007
 -1.956784e-007

  1.173262e-005  6.768888e-007  1.100060e-005 -1.590329e-006
 -3.808376e-006 -9.300186e-006  2.195554e-006 -4.072648e-006
 -2.599274e-006  3.242831e-006  2.734971e-006 -6.105827e-006
 -2.886849e-007 -4.107857e-006  1.290838e-006 -1.057687e-006
  1.161961e-008  2.556136e-006 -1.599105e-006 -2.254478e-006
 -8.382435e-007  3.217574e-007  2.445388e-006 -4.611609e-007
 -6.709957e-007  2.718075e-006 -3.673297e-006 -1.202121e-006
 -9.121972e-007  2.414193e-006  1.694273e-006 -1.674007e-006
  1.425440e-007  1.130105e-006 -3.859136e-006 -1.027132e-006
  1.448767e-006  2.528497e-006  5.520368e-007 -2.832701e-007
  2.095112e-006 -1.330104e-006 -2.943353e-006  5.630245e-007
  1.327366e-006  1.407210e-006  2.626668e-007  2.129325e-007
  1.345249e-006 -2.478230e-006 -8.432271e-007 -3.402791e-007
  9.640058e-007  1.686939e-006  2.132758e-007  9.460126e-007
  1.923541e-006 -1.982190e-006 -6.609777e-007 -3.172053e-007
 -3.782534e-007  1.007878e-006 -2.607837e-007  6.699031e-008
  1.711976e-006 -1.143586e-006 -5.923159e-007 -9.470950e-007
  1.198961e-007  3.108194e-007 -5.524824e-007  4.803559e-007
  2.594321e-006 -3.374266e-007 -9.284352e-007  4.772562e-007
 -3.406104e-007

 -7.611260e-005 -7.825985e-006 -4.209652e-006 -1.926299e-005
  4.231854e-006  1.316613e-005 -1.900133e-006  4.923071e-007
 -5.500073e-006 -6.572509e-006 -3.675321e-006 -2.443858e-006
  1.653280e-006  9.212520e-006 -1.042582e-006  9.777964e-007
 -2.489564e-007 -2.903896e-006 -4.068828e-007 -9.657179e-007
  1.055644e-006  6.998231e-006 -1.345083e-006  1.134970e-006
  3.228531e-006 -8.300729e-007  1.405878e-007  8.160673e-007
  1.035611e-006  2.582539e-006 -1.587390e-006  1.155611e-006
  2.279872e-006 -9.921472e-007  2.142412e-006  3.860225e-008
  1.826919e-007  7.051952e-007 -2.497376e-007 -6.036362e-008
  7.182149e-007 -4.658292e-007  2.039026e-006 -1.684520e-006
 -2.531993e-007 -6.900521e-007  2.324818e-007 -1.020584e-006
  4.686670e-007 -5.716890e-009  1.435886e-006 -1.640442e-006
 -6.729639e-007 -1.045320e-006  5.021541e-007 -1.813129e-006
  1.219134e-007  1.285780e-006  5.610348e-007 -5.219518e-007
  6.482626e-008 -9.076711e-007 -4.595509e-007 -7.274874e-007
 -7.592487e-007  1.453578e-006  6.560409e-008 -2.556831e-007
 -2.525018e-007 -3.705932e-007 -4.925154e-007 -4.329890e-007
 -3.374266e-007  1.814584e-006 -3.611583e-007  5.846856e-007
  2.632525e-007

 -8.337890e-006 -3.764985e-007 -9.925823e-006 -4.906783e-006
 -8.405322e-006  6.131722e-006  4.471458e-006  2.516418e-006
  4.717353e-006  1.540774e-006 -5.112697e-006  2.536928e-006
 -3.423197e-006  2.905380e-006  4.085879e-006  1.933141e-006
  7.007384e-007  1.382134e-006 -2.080358e-006  2.588926e-007
 -3.475108e-006  6.939622e-007  2.834927e-006 -1.839085e-006
  1.283779e-006  6.098477e-007  1.091898e-007  8.540221e-007
 -1.684346e-007  5.957725e-007  1.587280e-006 -5.107593e-007
  2.437817e-007 -8.661831e-008  5.279355e-007  1.033430e-006
 -7.876382e-007  8.154998e-007  8.987367e-007 -6.038474e-007
 -8.535705e-007 -2.926826e-007  4.417772e-007  5.360629e-008
 -7.606780e-007  8.084640e-007  6.444492e-007 -2.738745e-007
  3.616403e-007 -1.522944e-007  4.153411e-007  1.407496e-006
 -7.851800e-007  6.450117e-008  4.130686e-007 -6.816475e-008
 -8.855929e-007 -2.898717e-007  1.380521e-006  1.040380e-007
 -8.192841e-007  1.404155e-008  5.220465e-007 -1.619653e-007
 -2.008239e-007 -2.567178e-007  1.760664e-006  1.809453e-007
 -7.695352e-007 -8.836814e-008  4.336789e-007 -4.063467e-007
 -9.284352e-007 -3.611583e-007  1.855355e-006 -1.002843e-006
 -5.646575e-007

 -1.214748e-005 -1.017395e-005  4.742756e-006  5.875159e-006
  8.555516e-006 -4.414191e-006 -3.075855e-006 -4.076519e-006
 -7.954844e-006 -6.881955e-006  5.656021e-006  4.519056e-007
  3.055827e-006 -1.001260e-006 -3.466616e-006 -2.954317e-006
 -3.007506e-006 -1.608431e-006  4.534275e-006 -7.403243e-008
  2.164620e-006  1.040712e-006 -4.506920e-006 -7.876769e-007
 -1.450798e-006  8.349286e-007  2.263208e-006 -1.625361e-006
  1.265244e-006  5.405292e-007 -4.143626e-006 -6.027132e-007
  3.485049e-007  9.036098e-007  6.003027e-007 -1.996972e-006
  1.910933e-006 -7.234033e-007 -2.566569e-006  2.225043e-007
  1.627401e-006  9.897327e-008 -5.426334e-007 -1.538002e-007
  1.264996e-006 -1.805186e-006 -7.125964e-007  1.873367e-007
  6.106002e-008 -2.144088e-007 -7.161062e-007  5.172471e-008
  4.320905e-007 -1.343363e-006  5.097876e-007 -2.919284e-007
 -7.226792e-008  4.939760e-007 -1.190205e-006  1.267702e-006
  4.208793e-007 -8.096582e-007  1.519786e-007 -6.755888e-008
 -6.715438e-007  5.598252e-007 -1.217613e-006  1.104762e-006
  5.142290e-007 -4.030357e-007 -8.295189e-008  3.888723e-007
  4.772562e-007  5.846856e-007 -1.002843e-006  2.224968e-006
  3.986804e-007

 -6.008467e-005 -3.813254e-006 -8.262108e-006 -9.469742e-006
  1.358795e-005  1.209167e-005 -1.898970e-006  6.272157e-006
  6.203955e-007 -6.146986e-006 -4.472145e-007  7.286396e-006
  1.106733e-006  6.913577e-006  8.878650e-007  1.627449e-006
 -5.381082e-007 -2.944831e-006  4.631906e-006  3.275897e-006
 -5.864197e-007  3.978037e-006 -3.053532e-007 -3.911017e-007
  6.206043e-007 -1.256650e-006  4.416689e-006 -3.410363e-007
 -2.502146e-008  4.228158e-007 -1.285473e-006  3.528418e-007
  2.282594e-006 -3.136349e-007  3.497805e-006  3.362215e-007
 -9.161715e-007 -1.144766e-006 -9.021773e-007 -3.139107e-007
 -4.709871e-007  1.504113e-006  2.001743e-006 -1.827088e-006
  1.512975e-007 -9.186767e-007 -1.557755e-006  2.572308e-007
  4.149176e-007  1.389224e-006 -3.608813e-007 -6.558488e-007
  8.654394e-007 -1.530605e-006 -1.072315e-006  8.325394e-007
  2.613623e-007  1.023731e-006 -6.777840e-007  6.331155e-007
  1.011756e-006 -1.096601e-006 -4.469767e-007  9.204523e-007
 -5.889870e-007  6.048466e-007 -6.615255e-007  4.273252e-007
  6.057373e-007 -5.908907e-007 -1.170867e-007 -1.956784e-007
 -3.406104e-007  2.632525e-007 -5.646575e-007  3.986804e-007
  1.806998e-006


[EIGEN VALUE]
  2.168371e-003  1.015138e-003  6.022588e-004  4.485646e-004
  2.027298e-004  1.348468e-004  9.028525e-005  5.453575e-005
  3.901706e-005  3.266372e-005  2.547491e-005  2.043973e-005
  1.565989e-005  1.286365e-005  1.258844e-005  1.016937e-005
  7.201809e-006  6.236039e-006  4.805933e-006  3.385574e-006
  2.897726e-006  1.936628e-006  1.551508e-006  1.413541e-006
  8.687549e-007  6.008948e-007  4.865345e-007  1.896131e-007
  6.755338e-019  2.767287e-019  4.353120e-020  2.697088e-020
  1.939945e-020  1.209962e-020  4.844906e-021  4.115066e-021
  3.709422e-021  3.632162e-021  2.449566e-021  2.062936e-021
  1.269745e-021  7.771587e-022  2.236972e-022  1.744293e-023
 -1.721211e-022 -1.100005e-021 -1.514646e-021 -2.163261e-021
 -3.486263e-021 -4.535524e-021 -8.655796e-021 -9.621950e-021
 -1.124093e-020 -1.587848e-020 -2.497579e-020 -4.671119e-020
 -4.138958e-019


[EIGEN VECTOR]
57 57

  2.784798e-002 -2.301920e-001 -5.484144e-001  6.235085e-001
  1.038121e-002  8.929479e-002 -3.102038e-003 -1.112485e-001
  1.006555e-001  3.668501e-001  2.189715e-002  5.689708e-002
 -1.991381e-002  5.654566e-002  3.222512e-002  2.044850e-001
  2.629559e-002 -9.512570e-003 -1.542267e-005  1.024950e-001
  1.727727e-002  7.468930e-002 -9.481344e-003 -1.320764e-002
 -2.912200e-003  1.083481e-001  3.440298e-003  2.298007e-002
 -1.534372e-002 -3.774277e-003  1.130478e-002  6.608562e-002
 -4.080088e-002 -1.589686e-003 -1.585034e-002 -1.544759e-002
  2.110591e-002  2.487689e-002 -3.484040e-002 -1.403816e-002
 -9.262310e-003 -1.689713e-002  2.568319e-002  5.254488e-003
 -2.270800e-003 -1.907164e-002 -7.677883e-003 -4.610336e-003
  1.608139e-002  5.817265e-003 -7.838730e-003 -1.268243e-002
 -9.618180e-004 -8.816087e-003  1.174504e-002  5.237561e-003
 -3.771554e-003

 -4.443333e-001 -1.810032e-001 -4.713463e-001 -3.412437e-001
  6.244956e-002 -3.981355e-002 -2.688480e-001 -2.478681e-001
 -2.286884e-001 -1.438028e-001  7.404175e-002  3.172187e-002
 -8.485619e-002 -2.488907e-001 -7.561850e-002  6.811606e-002
  2.554533e-002  1.659273e-002 -2.128042e-002 -2.243587e-001
 -4.603997e-003  1.307335e-001 -2.376392e-003  3.878844e-002
 -3.978298e-002 -1.209100e-001  2.329322e-002  1.184341e-001
 -1.655752e-003 -1.486553e-004 -5.410845e-002 -3.327566e-002
 -6.179779e-003  5.335622e-002 -3.244265e-002  6.553935e-003
 -8.022701e-002  1.699586e-002  2.483910e-002 -2.097362e-002
 -3.374776e-002  3.132949e-002 -4.896664e-002  5.344083e-002
 -3.958242e-003 -3.361704e-002 -4.829269e-002  1.998937e-002
 -1.762549e-002  3.960591e-002 -2.133573e-002 -2.457478e-002
 -4.013172e-002  1.282357e-002  1.137893e-002  3.242985e-003
  5.748537e-004

  2.707005e-001 -7.288312e-001  1.080882e-001 -1.590937e-001
  1.297173e-001  1.888811e-001  2.024886e-001 -2.349115e-001
  2.482450e-001 -1.337910e-001  1.538345e-001 -2.069001e-002
  1.117141e-001 -9.982378e-002  7.815671e-002 -1.207938e-001
  9.493472e-002 -2.070534e-002 -1.943411e-002 -3.617837e-002
  7.455654e-002 -7.930887e-002  8.545087e-002  5.012619e-002
 -6.152520e-002  5.617623e-004  8.678246e-002 -1.420945e-002
  9.402493e-002 -2.310144e-002  8.245572e-003  1.723660e-002
 -7.304221e-003  5.145382e-002  1.812262e-002 -2.267300e-002
  1.434834e-002 -1.562411e-002  2.888873e-002  2.426697e-002
 -2.027724e-002 -5.706060e-003 -1.126304e-002  1.111546e-002
 -2.253207e-002  1.876531e-002 -8.682410e-003  2.013235e-002
 -2.023233e-002  1.060081e-002  6.010180e-003 -4.981015e-003
  6.542340e-003 -1.212348e-002 -1.253808e-002  1.678620e-002
 -1.922648e-002

 -4.806451e-001 -3.136779e-001  3.105227e-001  3.449829e-002
 -1.502394e-001  1.700690e-001 -4.637850e-001  9.686063e-002
  2.470855e-001  3.623258e-002 -7.135888e-002  1.229858e-002
 -1.917990e-001  1.993105e-001  8.636730e-002  4.528960e-003
 -1.636924e-001 -1.713961e-002 -8.686269e-002  1.625865e-001
 -1.437247e-002 -6.612297e-002 -1.335874e-001  5.233424e-002
 -3.317653e-003  1.194495e-001  1.224372e-003 -8.210879e-002
 -5.774932e-002  7.896475e-003  6.535163e-002  6.433436e-002
 -4.893791e-002 -4.880488e-002 -1.378347e-002  1.563184e-002
  6.360370e-002 -1.548815e-002  1.512781e-002 -5.281582e-002
  3.472911e-002 -1.371476e-002  5.634713e-002 -2.130389e-002
  3.121220e-002 -2.352401e-002  3.880433e-002 -1.673708e-003
  2.833908e-002 -2.483544e-002  4.833654e-002 -1.614860e-002
  2.831640e-002 -1.053546e-002  8.494068e-003 -1.308658e-003
  2.757155e-002

  3.397235e-001  6.169236e-002 -6.640777e-003 -8.920026e-002
 -3.187621e-001  5.155717e-001 -9.286681e-002  3.248310e-002
 -2.014245e-001  6.730692e-002 -1.997839e-001  2.154322e-001
 -2.673497e-001 -1.192202e-001 -9.554309e-002  4.448489e-002
 -8.899130e-002  1.905803e-001 -2.837474e-001 -9.932717e-002
  5.324588e-002  2.734144e-002 -5.387567e-004  1.562349e-001
 -1.664385e-001  1.175006e-002  1.432937e-001  4.810523e-002
  2.913310e-002  7.369567e-002 -9.884368e-003  9.685580e-002
  3.648119e-002  6.239106e-002 -1.967577e-002  4.319864e-002
  4.514925e-002  9.346694e-002 -2.020456e-002  1.071500e-002
 -5.220728e-002 -3.436570e-003  1.415026e-002  7.266630e-002
 -3.871254e-002 -2.029670e-002 -2.544612e-002  2.066804e-002
 -1.259046e-002  1.943734e-002 -7.194740e-002 -3.294858e-002
  1.821321e-002 -2.203494e-002  7.472779e-003 -1.464546e-002
 -2.312531e-002

  1.873957e-001 -2.686773e-001 -9.717159e-002 -4.130914e-002
 -3.416745e-001 -5.498381e-001  6.466857e-002 -9.931114e-002
 -5.585888e-002 -5.263942e-002 -4.284312e-001 -2.182492e-001
 -5.397238e-002 -1.564366e-002 -6.479937e-002 -3.449798e-002
 -3.106024e-001  7.012443e-002 -5.449058e-002  2.060233e-002
 -1.053425e-001 -1.504643e-002 -1.564333e-001  1.073785e-001
  5.439813e-003  3.802338e-002 -8.291456e-002  1.344478e-002
 -5.043564e-002  1.076905e-001  6.132332e-002  2.176416e-002
 -4.838076e-002  1.500644e-002 -1.533534e-002 -2.060391e-002
  7.918225e-002  1.667626e-002 -5.140605e-002  3.478892e-002
 -4.170605e-002 -1.249994e-002  1.933351e-002 -2.412766e-002
 -2.087308e-002  1.724808e-002 -1.527364e-002  3.174585e-002
  9.289157e-004 -4.102787e-002  3.946820e-002 -2.389979e-003
  9.737788e-003  1.566721e-002  1.678260e-002 -2.924278e-002
  2.493088e-002

 -1.694315e-001 -1.358289e-001  4.744814e-001  3.009889e-001
  1.609958e-001 -1.131824e-001  4.842729e-002 -1.810441e-001
 -4.348268e-001  3.018520e-001  1.502252e-002 -5.685877e-002
  4.575598e-002 -3.080899e-001 -8.670973e-002  6.654137e-002
 -7.043227e-002 -1.878911e-002 -5.560526e-002 -1.346321e-001
  7.438415e-002  6.256968e-002  1.562088e-002  1.015227e-001
 -3.210231e-002 -8.799977e-002  5.366019e-002 -1.617523e-002
  5.226992e-002  9.938248e-002 -2.828903e-002  1.041928e-002
  1.538605e-001 -5.384012e-002  1.152482e-001 -7.557362e-002
  4.822115e-002  1.049192e-001  4.101419e-002 -1.019502e-003
  5.777526e-002 -5.552497e-002  2.731280e-002  6.825464e-002
 -8.695477e-002 -9.822446e-003  5.079599e-002 -9.563604e-002
  5.119732e-002  3.675477e-002 -1.396613e-002 -2.309170e-002
 -4.647660e-003 -1.980286e-002  1.845443e-002  3.441696e-002
 -1.621644e-002

 -6.797188e-003 -9.769667e-002  6.337496e-002 -2.952243e-001
  2.929669e-002  1.384008e-001  1.567814e-001  2.859295e-001
  8.297064e-002  2.831304e-001 -3.579114e-002 -1.396949e-001
  2.889473e-001  6.695743e-002 -1.805316e-002  4.113379e-001
 -2.188682e-001 -1.097374e-001  1.482246e-001 -1.516859e-002
  9.903266e-002  3.723288e-001 -2.106865e-001  4.227603e-002
  8.960055e-003 -4.284190e-002  6.552818e-003  1.916147e-001
 -1.131285e-001 -1.291458e-002  1.986839e-003  1.622588e-002
  3.762231e-003  3.651794e-002 -1.297596e-001 -2.714326e-002
 -4.440202e-002  8.131818e-002 -3.927521e-003 -2.334230e-002
 -1.080374e-001  5.540793e-002 -3.896016e-002  9.550752e-002
  6.322763e-003 -8.312706e-003 -8.770994e-002 -2.903674e-002
 -2.982477e-002  5.203812e-002 -7.114898e-002  1.334806e-002
 -4.258101e-002  3.078269e-002 -1.429949e-002 -1.949252e-002
  6.784753e-002

  5.154385e-002 -1.201960e-001  1.311237e-002  6.473914e-002
  2.073629e-001  1.634055e-001  4.327768e-002  2.214316e-002
 -2.414572e-001 -9.367893e-002  7.742831e-002  6.635016e-002
 -1.021029e-001  8.581768e-002 -2.810960e-001 -1.684595e-001
 -4.450945e-002 -2.429230e-001 -1.168108e-001  1.907889e-001
 -3.529145e-001  1.154669e-001 -1.200646e-001 -1.271780e-001
  7.829178e-002 -5.692505e-002 -2.151341e-001  1.459718e-001
 -2.714373e-001  7.247427e-002  1.238112e-001 -1.213771e-001
  9.369895e-002  1.359881e-001 -1.827007e-001  7.222067e-002
  2.059356e-001 -4.873165e-002  2.875754e-002  1.718739e-001
 -1.390803e-001  1.966865e-001  6.661054e-002 -6.144502e-002
 -3.458571e-002  7.960058e-002  4.372910e-002  1.743356e-002
  1.945735e-002 -3.872336e-002  9.403601e-002 -2.165848e-002
  7.002966e-002  4.345978e-003 -6.623805e-002  2.866837e-002
 -4.175800e-003

 -1.085025e-002  3.624942e-002  3.141859e-002  5.999510e-002
  1.429570e-001 -1.476332e-001  1.022543e-001 -7.238822e-002
  9.329768e-004 -2.114016e-002 -3.396927e-002  2.078829e-001
 -6.534691e-002 -5.455486e-002  3.679968e-001 -1.476031e-001
 -8.161044e-002  1.995812e-002 -1.665135e-001  1.641747e-001
  1.423340e-001  2.949570e-002 -1.298622e-001  7.266085e-003
 -1.693860e-001  1.157317e-002  7.498860e-002 -1.029890e-001
 -2.502338e-001  9.605456e-002 -2.129517e-001  2.912354e-002
  1.634754e-001 -1.533820e-001 -2.423808e-001  7.431115e-002
 -1.350671e-001  3.404821e-002  1.580329e-001 -1.843199e-001
 -2.687328e-001  2.572266e-001 -1.558270e-001  8.981744e-002
  1.122734e-001 -1.137133e-001 -1.229914e-001  1.681810e-001
 -6.736580e-002  1.033268e-001 -7.341591e-003 -3.294798e-004
 -6.210351e-002  9.072601e-002 -6.224254e-002  1.051406e-002
  2.975203e-003

 -1.157965e-001 -1.382247e-001 -2.101516e-002 -1.332376e-001
  1.673109e-001 -1.973649e-001  1.148618e-001  3.053215e-001
 -1.350601e-001  1.304686e-001 -3.831606e-002  2.823370e-001
 -7.920034e-002  1.448182e-001  1.370797e-001 -2.977002e-002
  1.006286e-001  2.831313e-001 -1.317217e-001  2.917739e-001
 -2.023765e-002  1.892711e-001  2.795680e-001  2.150604e-001
 -2.164952e-002  5.556952e-002 -1.013594e-001  1.293986e-001
  2.577713e-001  8.920882e-002  4.181691e-003  2.672797e-003
 -1.207937e-001  1.281207e-001  1.893444e-001 -4.786596e-002
  1.603512e-002 -1.660924e-002 -3.808466e-002  1.246020e-001
  3.445829e-002  1.365719e-001 -1.175335e-001 -1.256118e-002
 -7.307503e-002  9.685014e-002  7.440607e-002  4.151972e-002
 -6.815645e-002 -1.696255e-003 -7.998058e-003  3.784603e-002
  4.103299e-002 -5.515149e-002 -8.985598e-003  1.089353e-002
 -2.504649e-002

 -4.119991e-002 -1.284115e-002 -2.194122e-001 -6.978457e-002
  1.762241e-001  3.744250e-002  2.580481e-002  2.243732e-001
 -2.304416e-001 -4.235638e-002  1.686987e-001 -1.052750e-001
  1.506023e-001  1.559925e-001  1.487833e-002 -1.255478e-001
 -1.673304e-001 -1.084098e-001 -1.032984e-001  1.607425e-002
  2.264285e-001 -2.826842e-001 -1.703657e-001  1.959583e-001
 -1.861920e-001  2.405404e-002  1.489571e-001 -2.898878e-001
 -6.136997e-002  9.182991e-002 -7.294874e-002  1.209241e-001
 -7.574287e-002 -7.264553e-002 -5.095892e-005 -6.814945e-002
  9.469073e-002  9.876186e-002 -2.179811e-001  1.431060e-001
 -3.799337e-002 -1.748705e-002  1.315428e-001 -2.826768e-002
 -2.202588e-001  1.753185e-001 -1.344532e-002 -5.313625e-002
  1.687851e-001 -7.569008e-002  3.838002e-002  1.322427e-001
 -4.055442e-002  3.057270e-002  1.251640e-001 -7.138194e-002
  1.800987e-002

  6.421067e-002 -7.067219e-002  2.530051e-002 -8.330153e-002
  1.525699e-001 -2.318844e-001 -2.889984e-002  1.966359e-001
  1.837754e-001  1.426537e-001  1.717229e-001 -5.162278e-002
 -1.562602e-001  1.994850e-002 -4.719484e-001  3.936863e-002
  1.340532e-001  9.199330e-002 -2.031761e-001  7.295132e-003
 -1.298009e-001 -4.827394e-002 -3.557185e-003 -1.110582e-001
 -2.434419e-001  1.110298e-001  9.901617e-002  2.006309e-002
 -1.219963e-001  1.186107e-001 -3.255445e-001  9.760367e-002
  7.860792e-002  2.351977e-002  5.588475e-003  9.046400e-002
 -1.752175e-001  7.687121e-002 -5.004286e-002 -1.274518e-002
  9.736933e-002 -2.406905e-001  7.055906e-002  5.168832e-002
  1.775163e-001 -7.191211e-002 -3.047091e-002  6.362273e-002
  1.273723e-002  2.811877e-002 -2.861026e-002 -1.331015e-001
  4.109823e-002  8.984990e-002  1.849639e-002  3.083826e-002
  6.587487e-002

  6.964270e-002 -2.364403e-002 -2.262544e-002  1.011698e-001
 -1.916808e-001  7.002423e-002 -1.355222e-001  4.728206e-002
 -3.896342e-002 -2.624304e-002  2.940326e-002 -2.951198e-001
  3.008063e-003  1.256872e-001  1.489755e-001  4.384467e-002
  9.379092e-003 -3.890682e-001 -6.767253e-002 -3.913745e-002
 -7.737336e-002  3.767098e-002  8.215480e-002  6.970169e-002
 -1.434532e-001 -1.733154e-001 -4.506166e-003 -1.073073e-002
  1.093658e-001  2.181032e-001 -2.768126e-001 -1.123338e-001
  1.081678e-001  5.803208e-002  1.775421e-001  1.876466e-001
 -2.831100e-001 -9.860639e-003  8.943141e-002  1.794239e-001
  1.211564e-001  1.339804e-001 -3.140161e-001 -1.880553e-002
 -2.066101e-002  1.485261e-001  1.540253e-001  5.432301e-002
 -1.515729e-001 -3.243793e-002  4.110909e-002  1.492551e-002
  5.556512e-002 -1.947945e-002 -4.686605e-002  1.168230e-002
  2.576839e-002

 -7.738192e-002  7.460451e-002 -6.242532e-002  8.166301e-004
  1.246431e-001  2.812752e-001  1.482325e-001 -1.712062e-001
 -1.550097e-002 -1.298535e-001 -6.829940e-002 -3.172643e-001
  7.942982e-002 -1.143690e-002  1.193420e-001 -9.331196e-002
 -1.617571e-001  3.069259e-001 -1.328312e-001  2.244819e-001
 -8.335101e-002  1.700754e-001 -2.410795e-002  9.734636e-002
 -1.384814e-001  3.489108e-002 -4.097991e-001  3.969643e-002
 -2.329845e-002 -1.032493e-001 -2.064580e-001 -2.595113e-002
  1.395461e-001 -1.023468e-001  7.982120e-002 -4.123059e-002
 -1.173509e-001 -1.531604e-003 -2.287840e-002 -7.581848e-002
  1.324765e-001 -2.021309e-001  6.121301e-002 -7.496214e-002
  7.705067e-002 -6.337053e-002  4.104327e-002 -1.349969e-001
  8.734701e-002 -1.051091e-001  3.613806e-002 -4.271989e-002
  2.414633e-002 -3.108581e-002  9.121617e-002 -9.314702e-002
  1.095563e-001

  8.442533e-002  7.315446e-002  6.269261e-002 -8.566543e-003
  1.386346e-002 -4.412394e-002 -1.539194e-001  1.348402e-002
  7.296420e-002  1.171736e-001  2.576624e-001 -3.197468e-001
 -4.360921e-002 -8.750425e-002  1.763612e-001  1.121166e-001
  1.296879e-001  9.310796e-002 -1.363941e-001 -8.469820e-002
 -2.331959e-001  8.673512e-002  1.340407e-001  1.021133e-001
 -7.573613e-002 -9.812039e-002 -5.328771e-003 -4.496039e-002
  1.217283e-001  2.007307e-001  1.348179e-001 -1.455831e-002
 -4.910396e-002 -3.781984e-002 -6.619520e-002  6.047941e-003
  2.085990e-001 -1.129865e-001 -1.797755e-001 -1.141527e-001
 -2.456233e-001  1.494400e-001  8.632038e-002 -1.872563e-001
 -6.764936e-002 -1.489059e-001 -1.901224e-001  1.676285e-001
  5.224841e-002 -2.350486e-001 -4.168010e-002 -1.451824e-001
 -1.458852e-001  7.670711e-002 -3.030015e-002 -2.162407e-001
  4.914808e-002

  1.142918e-001 -2.405874e-001  1.032873e-001  2.211520e-002
 -1.530960e-001 -2.628325e-002 -7.691914e-002  5.524059e-002
 -3.244356e-001 -8.020329e-003  1.664781e-002  1.351676e-001
 -1.015901e-001  2.502465e-001 -7.755565e-002  1.890934e-001
  2.323179e-001  1.247700e-001  1.233973e-001 -6.107500e-002
  1.963621e-001 -6.679646e-002  2.649659e-003 -2.097737e-001
 -4.341668e-002 -6.480654e-002 -2.208842e-001 -5.426713e-002
 -5.452040e-002 -1.270602e-001 -1.261370e-001 -2.491650e-001
 -9.781718e-003 -1.864315e-001 -1.382582e-001 -1.226969e-001
 -2.011858e-001 -1.601899e-001 -4.858884e-002 -5.919543e-002
 -8.894505e-002 -1.290984e-002 -7.757436e-002 -1.557425e-001
 -2.785623e-002  3.373353e-002 -1.144871e-001 -6.892413e-002
  1.432206e-002 -1.383685e-001  5.878393e-002  8.738575e-002
 -1.021024e-001  4.070994e-002  9.482708e-002 -1.813968e-001
  1.794105e-001

 -2.864925e-003  1.155953e-001  1.264190e-001  2.615749e-002
  4.424014e-002 -9.706702e-002 -3.108059e-002 -2.264247e-001
  6.456037e-002 -1.383367e-001 -4.365038e-003 -2.808982e-002
 -1.453950e-001  2.657024e-004  1.211676e-001  7.533428e-002
  2.003295e-002 -1.834698e-001 -1.549631e-001  6.947454e-002
  3.831756e-001  1.374001e-001  1.226594e-002 -2.460122e-001
 -9.337450e-002  2.572647e-001 -1.395312e-002  3.462093e-001
 -6.389490e-002  6.112974e-002 -1.083350e-001  1.180815e-001
 -1.467334e-001  2.795648e-001 -4.025482e-003  3.770288e-002
  2.373091e-002 -1.460008e-002 -1.969512e-001  1.335929e-001
 -8.505738e-002 -1.148697e-001  1.166913e-002 -9.228569e-002
 -2.400895e-001  3.986735e-002 -8.249071e-002 -1.869918e-001
 -9.340486e-003 -1.363556e-001 -6.576714e-002 -2.585724e-002
 -5.102924e-002 -2.422235e-002 -5.170088e-002 -3.599331e-002
 -5.955991e-002

 -7.847553e-002 -3.072195e-002 -8.707739e-002 -7.375651e-002
  1.060407e-001  5.364782e-002  1.807883e-001  6.120166e-002
 -1.420718e-001 -9.254040e-003 -2.207771e-001  2.092913e-002
 -8.496018e-002  3.984464e-002  4.077416e-002 -2.797590e-002
 -3.657718e-003 -1.821494e-001  7.972385e-002  8.269113e-002
  5.617841e-002  7.970972e-003 -6.430775e-002 -1.370931e-001
 -2.819362e-004  6.352654e-002  4.134011e-001 -4.336720e-004
  1.043083e-001 -3.618272e-003  8.818598e-002  4.539692e-002
  2.216947e-001  3.675143e-002  1.021155e-001 -8.423454e-002
  4.825384e-002 -1.136861e-001 -3.549997e-003 -3.831765e-002
  8.126682e-002 -4.481929e-002 -5.538311e-002 -2.956581e-001
  1.166932e-001 -2.827634e-001  1.125261e-001  8.703681e-002
 -3.725086e-002 -1.974686e-001  8.344062e-002 -3.061429e-001
  5.514976e-002 -1.517053e-001  5.080432e-002 -1.331429e-001
  3.087507e-001

  1.345206e-001  2.361479e-002 -3.294791e-002 -8.843236e-002
 -1.282960e-001 -3.356960e-002 -9.644524e-002  4.648445e-003
 -8.470201e-002 -9.092830e-003  1.295145e-001  7.836402e-002
  7.389481e-002 -1.429899e-003  7.602634e-002 -3.411603e-003
  3.115251e-002 -2.256457e-001  2.571530e-002  1.118010e-001
 -3.493405e-002  9.255176e-002 -8.590506e-002 -1.493911e-001
 -2.406539e-001  8.879613e-002 -1.106281e-001  1.087606e-001
  1.531463e-001  1.455893e-001 -1.155345e-001 -7.184093e-002
 -2.079419e-001 -1.140807e-001  2.459327e-001 -1.619118e-001
  2.318845e-001 -4.661370e-002  2.554097e-001 -2.782225e-001
 -5.695849e-002 -4.852284e-002  1.486792e-001  1.558690e-001
 -7.537050e-002 -1.248960e-001  7.955857e-003  6.029279e-002
  2.039822e-001  1.628657e-001  2.230620e-001 -2.830578e-002
  6.524127e-002 -8.388521e-002  1.942520e-001  2.133787e-001
  1.215863e-001

  4.980723e-002 -3.522849e-003  9.878437e-003  3.028473e-003
 -2.866406e-002  5.090073e-002 -3.422082e-002 -8.222826e-002
 -4.679653e-002 -6.635196e-002  1.088238e-001  1.487906e-001
  1.297763e-001  2.975758e-002  1.449574e-001  4.421990e-002
  4.155431e-002  3.242605e-001  2.799078e-001 -2.503107e-002
 -5.082982e-002 -2.587358e-003 -2.090469e-001  4.743118e-002
  1.386468e-001  4.628637e-002  1.375349e-001  9.185052e-002
 -2.408465e-001  5.691258e-001 -7.084787e-002 -4.037598e-002
 -9.455094e-002  7.322286e-002  2.008854e-002  4.306462e-002
 -4.559779e-002 -7.750043e-002  1.062616e-001  3.074442e-002
  2.146063e-001 -4.917068e-002  7.905074e-002 -4.522906e-002
 -3.278118e-002  4.997083e-002  1.735773e-001 -7.268051e-002
  7.280791e-002 -1.222583e-001  6.605627e-002 -1.177668e-001
  6.256738e-003  2.010539e-001 -1.388098e-001 -4.512141e-002
  1.549707e-002

 -5.518572e-002  1.333307e-002 -4.116879e-002 -4.048924e-002
 -3.592361e-002  7.011424e-002  6.344662e-002  9.012946e-003
  9.588305e-002  3.641329e-002 -8.624119e-002  1.680766e-002
  6.696172e-002 -8.213990e-002 -3.225776e-001 -9.147252e-002
 -4.502178e-003 -1.235897e-001 -1.113599e-002  8.474769e-002
  1.867813e-001 -3.157669e-002  3.029154e-001  2.190593e-001
  2.945892e-001  1.036196e-001 -7.786325e-002 -3.617608e-002
 -5.028094e-002  2.621114e-001 -4.446388e-002  1.111009e-002
 -1.047795e-001 -1.940254e-001 -1.405983e-003  2.631408e-001
 -6.108804e-002  5.225296e-002  9.951742e-002 -1.423295e-001
 -1.529083e-001  6.364590e-002 -1.280426e-001 -5.456689e-002
 -2.696733e-002 -9.396158e-002 -1.141042e-001 -2.508776e-001
  7.900913e-002 -1.352644e-001  2.475618e-001 -8.787891e-002
 -2.306534e-001 -1.596563e-001  3.961395e-002  3.373537e-002
  5.498691e-002

 -9.433049e-002  8.441390e-002  5.220120e-002  9.016722e-002
 -6.760610e-003  6.653291e-002  6.074985e-002 -1.885467e-002
  1.833191e-001  1.081364e-001 -8.314854e-002  2.174718e-001
  1.009357e-001 -2.165084e-001 -1.248495e-001 -1.519108e-001
 -1.344365e-001 -1.285851e-001 -9.475123e-003 -5.050125e-002
 -9.867874e-002 -4.168973e-002 -1.103235e-001  2.249096e-001
 -1.755839e-001 -1.107152e-001  3.333188e-002  6.983736e-002
  1.391067e-003  1.541500e-002 -1.661070e-001 -2.555633e-001
 -3.325908e-001  8.922126e-002 -2.654728e-002 -3.633970e-001
 -1.143930e-001 -2.998917e-001 -1.374084e-001  8.130007e-002
 -1.213503e-001 -9.141556e-002 -1.304884e-001 -2.477282e-001
  1.435375e-001  5.990218e-003 -5.004498e-002  9.333499e-003
 -2.859327e-002 -5.001231e-002  1.834763e-002  2.387561e-002
 -2.343611e-003  4.152005e-002  2.372980e-002  1.442471e-002
 -6.620215e-002

  9.935495e-002  2.577634e-002  4.404397e-002  3.813403e-002
 -6.760292e-002 -8.401703e-002 -1.229519e-001 -8.568334e-002
 -1.186797e-001 -1.423222e-001  1.888642e-001 -3.959306e-002
  2.255305e-002  1.623728e-001 -6.022580e-002  6.441235e-002
  1.685828e-001 -2.066835e-002  1.625038e-001  9.201991e-002
  1.427827e-001  8.247113e-002 -1.275728e-001  3.866505e-001
 -1.203571e-001  4.883828e-002 -7.376766e-002  9.563950e-003
  8.575930e-002  5.509861e-002  1.497124e-001  1.499680e-001
  1.691437e-001  1.461837e-001 -2.125710e-001 -5.499847e-002
 -6.487835e-002 -3.937238e-002 -2.345511e-001 -1.032778e-002
 -7.473050e-002 -1.729417e-002 -7.200935e-002 -5.710255e-002
  3.160732e-001 -2.095417e-001  1.106209e-001 -9.673160e-002
  7.014174e-002  1.863172e-001  1.370768e-001 -5.003096e-002
  7.874626e-002 -2.169166e-001 -1.666344e-002  1.484444e-001
 -1.899286e-001

  7.136135e-003 -4.038124e-002  4.709986e-002  5.959305e-003
 -1.115340e-001  8.436096e-003 -7.503066e-002  1.645884e-002
 -2.092724e-001  8.184231e-002  8.136625e-002  5.060475e-002
  1.207290e-001 -1.320241e-001  1.278324e-001 -1.934697e-001
  8.467399e-002 -1.187841e-001  2.161207e-001  1.673576e-001
 -1.430902e-001 -3.441574e-002 -2.748216e-002  1.421720e-001
  9.099176e-002  1.908469e-001 -1.305241e-002  9.939578e-002
 -4.824528e-002 -3.764486e-002 -2.653565e-002  8.041857e-002
 -6.251089e-002  1.125077e-001 -4.777976e-002  2.999918e-001
 -5.311719e-002 -1.399580e-002  2.728633e-002  2.833160e-002
 -8.436277e-002 -3.560394e-001  6.540829e-004  5.124379e-002
  1.245792e-001  1.175775e-001 -1.957330e-001  2.513056e-001
 -4.359632e-002 -5.403890e-002 -3.207002e-001  9.221418e-002
 -6.511535e-002 -1.693593e-001  2.344922e-001 -1.337240e-001
  1.588065e-001

  1.006936e-001  1.249617e-002  1.546373e-002 -1.102654e-001
 -9.135537e-002 -1.175959e-001 -6.722510e-002 -4.452406e-002
  1.332218e-001  9.328320e-002  5.164953e-002  1.301692e-001
 -4.888198e-002 -1.524204e-001  1.111036e-001  2.011033e-002
  6.903263e-002 -1.182997e-001 -6.734461e-002  6.885683e-002
 -1.468575e-001  1.783231e-001  9.959133e-002 -1.705799e-002
  8.823990e-002 -6.658796e-002  1.004752e-001 -6.727515e-002
 -1.759634e-001 -7.925190e-002 -6.138065e-002  8.599063e-002
  2.484683e-002 -5.581000e-002 -1.816310e-001 -1.914376e-001
 -1.730863e-001  1.125040e-001  1.685042e-002  5.210014e-002
  1.201128e-001  1.559194e-001  5.885117e-002  1.040249e-002
 -4.357034e-002  1.009373e-001  2.800847e-001 -1.429632e-001
  3.764587e-001 -1.385956e-001 -3.888592e-002 -1.031593e-002
  8.175464e-002 -2.472402e-001  3.328530e-001 -2.641258e-001
 -1.189917e-001

 -2.617080e-002  4.712942e-002  5.441830e-002  8.466472e-002
  7.584253e-002 -1.576005e-002  8.883428e-002 -4.686100e-002
 -3.909865e-003 -1.223960e-001 -1.092487e-001 -5.505020e-002
 -1.708362e-001  1.682049e-001  8.539972e-002  1.215480e-001
  1.581625e-001 -4.248178e-002  4.276605e-002 -8.732369e-002
 -2.659676e-001 -4.883880e-002 -4.022294e-003  3.074203e-001
 -6.669084e-002  6.894644e-002  1.783208e-001  8.320793e-002
  2.901270e-002 -2.188963e-001 -4.166138e-002  1.074289e-001
 -2.310927e-002  2.018839e-001 -4.266562e-002 -1.132485e-001
 -4.854308e-002  2.903339e-002  2.820570e-001  8.563910e-002
 -8.322657e-002  2.342895e-002  3.735838e-002  1.477807e-001
  1.694358e-002  1.524550e-001 -1.551501e-001 -2.360219e-001
  1.754790e-001 -1.037175e-002  1.500052e-001 -7.060970e-002
 -3.131802e-001  2.064377e-001  4.228883e-002  7.271013e-002
  2.475589e-001

 -6.209907e-003 -4.373439e-002 -1.431918e-002 -1.415756e-001
  7.796782e-002  9.760843e-002  1.338984e-001  4.940182e-002
 -9.137244e-002  1.206777e-001 -2.009302e-001  8.742831e-003
 -2.406810e-001 -1.272075e-001  1.971383e-001  3.138108e-002
  1.555542e-001 -2.833278e-001  2.815609e-002 -2.050096e-002
 -7.552959e-002  4.102937e-002  5.470862e-002 -1.288836e-001
  7.772744e-002 -7.035480e-002 -2.640193e-001 -2.722982e-001
  4.056653e-004  2.199935e-001  7.910169e-002  3.207908e-001
 -1.519399e-001  5.242084e-002 -6.731665e-002 -8.510094e-002
 -8.772174e-002  2.433794e-002 -1.566049e-001 -6.868881e-002
  1.151898e-001 -2.294884e-001  3.355790e-002 -6.817193e-003
  1.749263e-001 -3.970383e-002  1.286256e-002  6.298641e-003
  9.659045e-004  5.397502e-002  1.596627e-001  1.782331e-001
 -7.873029e-002  2.615033e-001 -7.828095e-002  1.161264e-002
 -6.148181e-002

  4.535499e-001  5.744399e-003 -2.531294e-002 -5.693424e-002
  4.644387e-001 -8.017489e-002 -5.510354e-001  1.390863e-002
 -3.212062e-002  6.287499e-002 -4.076750e-002  2.940506e-002
 -6.722309e-002 -6.825576e-002  6.088843e-002 -1.613241e-002
 -2.435740e-001 -4.533014e-002  4.219373e-002  5.654315e-002
  5.397176e-002  5.962343e-002 -4.391951e-002  1.044212e-001
  1.848827e-001 -7.446699e-003 -6.173632e-003 -1.115927e-002
 -1.290767e-002 -1.629086e-001  1.408609e-002 -2.558918e-002
 -5.506715e-002 -5.142285e-002  1.230391e-001 -3.119510e-002
 -6.107473e-002 -3.316463e-002  3.863545e-002 -2.771818e-002
  1.165981e-001 -4.701168e-002 -6.897784e-002 -6.780794e-002
  3.981682e-002 -3.635175e-002 -1.461038e-002 -9.424645e-002
 -9.072702e-002 -2.186949e-002  1.498674e-002 -9.167699e-003
 -8.608684e-002  4.924687e-002 -5.866101e-002  4.235619e-002
  7.747649e-002

  0.000000e+000  1.815124e-002 -1.218150e-001 -2.783956e-001
 -1.980131e-001 -4.803227e-002  8.134357e-003  2.458275e-004
  2.158053e-003  4.590119e-001  1.273028e-001 -9.587409e-002
 -1.135235e-001 -1.125158e-001  1.308980e-001 -1.559749e-001
  1.110041e-001 -5.024171e-002  6.397832e-003  2.168517e-001
  8.339466e-002 -2.360498e-001 -5.922272e-002  1.382918e-002
 -4.469233e-002  2.019990e-002 -4.733100e-002  3.027119e-002
 -3.724269e-002 -7.393402e-002  4.507243e-002 -1.991993e-001
  2.980144e-001  4.584316e-002 -8.337148e-003 -4.486032e-002
  1.115287e-001 -1.334207e-001  1.673469e-001  5.209553e-002
 -1.847770e-002 -8.607284e-002  3.496617e-002 -5.529535e-002
  6.346284e-003  6.679238e-002  5.657521e-003 -3.473865e-001
  3.945485e-003 -4.021761e-002 -7.251962e-002 -5.570936e-002
 -4.322590e-002  7.389927e-002 -2.256405e-001  1.021381e-001
 -1.017952e-001

  0.000000e+000  4.568234e-002  3.579446e-002 -1.917200e-002
 -3.928750e-002  7.057681e-002 -1.859845e-001 -1.869407e-001
 -2.161847e-002  3.140154e-002 -2.060159e-001 -1.309032e-001
  2.109197e-001 -1.082699e-001 -2.361375e-001 -7.904397e-002
  2.294649e-001  7.344078e-002  1.667079e-001  5.510220e-001
  3.946797e-002 -1.949175e-002 -2.011269e-002 -1.320119e-001
 -1.329394e-001 -2.224200e-001  1.844958e-001  4.191298e-002
  1.343887e-001 -1.857770e-002 -2.701190e-002  1.506984e-001
 -9.371524e-002 -3.720352e-002 -6.785852e-002 -6.893454e-002
  1.873523e-002  1.023754e-001 -1.308878e-001  2.971421e-002
  3.364508e-002  1.964451e-001 -8.672073e-002  1.333891e-001
 -2.488107e-002  6.105625e-002 -2.291729e-002  4.224058e-002
  5.998349e-003 -1.850856e-002  1.833101e-002  4.860885e-002
 -5.849640e-002  2.231219e-001 -4.636081e-002 -5.834346e-002
  7.097238e-002

  0.000000e+000 -1.120706e-002 -1.329861e-002  1.092365e-002
 -8.268191e-002 -3.511913e-003  7.352122e-002 -1.573069e-002
 -5.470734e-002 -2.875158e-001  1.271611e-001  6.262886e-002
 -3.412729e-002 -1.026314e-001 -1.028096e-001  2.192763e-001
 -5.227613e-002 -1.796577e-001 -8.297834e-002  2.165549e-001
 -1.196527e-001  1.679574e-001  3.705928e-002  6.945226e-002
 -1.082284e-002  3.988125e-001  1.583993e-001 -1.403368e-001
  1.577913e-002  6.974360e-002  1.791852e-001 -2.244840e-001
  1.086282e-001 -2.651481e-001  1.764562e-001 -1.567739e-001
 -5.514004e-002 -5.356726e-002 -1.095760e-001 -8.127901e-002
  6.527003e-002 -1.765447e-002 -5.983811e-002  1.318172e-001
  1.000611e-001  5.571862e-002 -1.775420e-002 -9.239111e-002
 -1.448285e-002 -6.211543e-002 -2.558161e-001  1.583433e-001
 -1.093414e-001  1.792715e-001 -1.534369e-001 -7.128019e-002
 -6.897188e-002

  0.000000e+000 -1.374645e-002 -4.346415e-003 -2.589515e-002
  1.334622e-001  5.143046e-002 -1.792502e-001  4.135196e-002
  3.291812e-002  6.914757e-002 -3.511078e-001  1.495912e-002
  2.364265e-001 -7.158766e-002 -6.924790e-003 -9.429195e-002
  1.737871e-001  6.171262e-002  1.396528e-001 -2.169109e-001
 -7.924712e-002  1.360122e-001 -6.173813e-002 -1.648641e-001
 -1.901067e-001  4.415925e-001 -1.166149e-001 -3.501535e-001
  1.272297e-001  7.285611e-002 -8.008347e-002 -1.524820e-001
  1.302925e-001  1.705880e-001  2.320187e-003  5.526242e-002
  2.295858e-002  3.292149e-002 -7.934352e-003  1.349640e-001
 -1.066647e-001  1.693041e-001  7.778843e-003 -5.629582e-003
  1.559894e-002  7.180179e-002 -7.299710e-002 -5.752117e-002
  1.250122e-001 -1.274981e-002 -1.707833e-002 -8.380137e-002
 -2.219908e-002 -9.962781e-002 -3.239817e-002  6.385377e-003
 -1.133287e-001

  0.000000e+000 -5.920379e-003  6.168326e-003  2.828598e-002
 -1.706091e-001 -8.346081e-002  1.028978e-002 -9.305070e-004
  1.139907e-001 -4.820446e-002  1.524119e-001  3.363743e-001
  1.009213e-001 -1.190849e-001 -4.471887e-002 -2.758645e-003
 -1.209182e-001 -6.019810e-002  5.054641e-002 -1.005648e-001
  6.285144e-002  1.076532e-001 -5.769114e-002 -4.362492e-003
 -1.286346e-001 -1.181958e-001 -2.456044e-001 -5.263101e-002
  4.185627e-002 -8.255946e-002 -9.159364e-002  3.544616e-001
  1.891796e-001 -5.499158e-002  1.479968e-001  1.506198e-001
  2.324204e-001 -1.587034e-001 -1.189839e-001  1.262456e-001
  1.851428e-001  2.260103e-001  2.025881e-002 -9.349550e-002
  1.710341e-001  1.026676e-001 -1.203663e-002 -8.198336e-002
  3.909546e-002 -1.257974e-001 -1.003356e-001 -5.997084e-002
 -2.065705e-001  9.954670e-002 -1.413915e-002  7.953217e-002
  2.736289e-001

  0.000000e+000 -3.307315e-004  2.348408e-003  4.723494e-003
  4.265672e-002 -6.354298e-002 -1.618208e-002  1.119310e-002
 -9.937885e-003 -6.842748e-002 -1.108302e-001  1.192521e-001
  1.572772e-001  1.147006e-003 -1.461832e-002  1.990333e-001
  5.452938e-002 -6.814153e-002 -5.320811e-003  7.957040e-002
  7.460760e-002  1.414156e-004  1.516490e-001  1.052420e-001
 -4.330986e-001 -1.534575e-001 -7.114405e-002 -1.314254e-001
 -2.803087e-001 -1.508942e-001  2.694010e-001 -8.989336e-002
 -1.302019e-001  5.815786e-002  6.450322e-002  2.705929e-001
  1.051851e-001  2.602327e-002  2.536206e-001  4.692917e-002
  4.849902e-002 -2.073416e-001 -3.403183e-002 -3.999246e-002
 -3.662454e-002 -1.584152e-001  1.662093e-001  4.116293e-002
 -3.513635e-002 -1.490817e-001  1.669925e-002 -1.463470e-001
 -8.162833e-002  1.375713e-001  6.575547e-002 -1.197950e-001
 -2.440154e-001

  0.000000e+000  9.976097e-003 -1.071405e-002  1.448735e-002
  7.341097e-002  3.142672e-003  2.508463e-002 -1.290840e-002
  7.324829e-003 -3.885052e-002 -8.498783e-003 -7.893349e-002
 -3.836083e-002  1.290347e-002 -7.697496e-002  8.457237e-002
  7.027406e-003  1.072275e-001 -1.325220e-001  5.658375e-002
  5.355260e-002  2.875134e-002 -1.314592e-001 -1.022543e-001
  1.277560e-001 -1.755523e-001 -1.398212e-002 -2.984579e-001
  1.498645e-002  4.765393e-002  4.542611e-002  1.293214e-001
 -1.177206e-001  1.394767e-001  1.004082e-001  4.156138e-002
 -8.903624e-003 -4.566360e-001  5.516476e-002 -4.863009e-002
 -3.248392e-001 -1.345726e-001 -2.362951e-001  3.105220e-001
 -2.760488e-002  9.856012e-002  2.284281e-001 -1.145553e-001
  1.429306e-001  3.777708e-002 -2.424978e-001 -1.503638e-001
  5.293543e-002 -1.237283e-001 -3.269968e-002  3.553004e-003
  1.269033e-001

  0.000000e+000  1.662929e-002 -8.921651e-004  5.069430e-003
  1.210583e-001 -2.414532e-002  5.240929e-002 -2.751586e-002
  1.433329e-002  2.212836e-002 -1.013153e-001  5.634888e-002
  1.253588e-002 -1.051491e-003 -4.712892e-002  7.560068e-002
 -1.797319e-002 -1.212080e-001 -1.322841e-001  4.199261e-003
  8.998127e-002 -1.593828e-001 -1.170166e-001  9.832136e-002
 -1.535512e-002 -6.430150e-003 -5.369369e-002  8.150907e-002
  2.617433e-001  2.756012e-002  2.925273e-002 -2.114651e-001
  2.016703e-002  2.500116e-001 -1.945195e-001  2.473479e-001
 -4.065950e-002 -1.315892e-001 -9.290200e-002 -5.403440e-001
  2.422651e-001  1.654555e-001  2.093278e-001  5.948662e-002
  5.588170e-002  2.539143e-001  1.130056e-001 -1.875725e-002
 -1.762650e-002 -1.861807e-002 -3.797264e-002 -3.969448e-002
 -5.624002e-003  8.586938e-002  1.331453e-001 -1.417941e-001
 -1.141213e-002

  0.000000e+000  1.193086e-002 -9.273353e-003 -4.414955e-003
  5.298266e-002 -6.861649e-003 -5.120920e-003 -2.801205e-002
  1.107113e-001  1.482039e-002 -1.162583e-001 -8.302132e-003
 -1.033313e-001  6.335250e-002 -8.848193e-002 -1.268112e-001
  1.169184e-001  1.378714e-002  1.209522e-001 -2.987573e-002
 -3.810430e-002  2.494357e-001 -8.439181e-002  6.120720e-002
 -1.369860e-001 -7.635400e-002  1.016050e-001  3.745011e-002
  2.835876e-002  5.602943e-002  3.060561e-002  8.717334e-002
  1.392210e-001 -2.203082e-001  2.558939e-002  5.377199e-002
 -1.265399e-001 -1.293739e-001  3.427195e-002 -9.014853e-002
 -1.951994e-001 -1.107658e-001  3.192572e-001 -2.265995e-001
 -2.718047e-001  1.491278e-001  3.319298e-001  4.753644e-002
 -2.097273e-001  1.037281e-001 -6.545446e-002  2.224527e-001
 -3.411101e-001 -1.239911e-001 -4.800383e-003  1.081624e-001
 -3.198121e-002

  0.000000e+000  3.297535e-003  1.009428e-002 -6.755058e-003
  3.688632e-002 -1.356946e-003  3.926911e-002 -1.246349e-002
  6.392538e-002  5.222712e-002 -8.148278e-002 -4.578703e-002
 -1.430469e-001 -4.219168e-002  4.759613e-002 -3.933092e-002
  1.081759e-001 -5.519984e-002  8.587609e-002 -5.288307e-002
  7.222570e-002 -4.823362e-002  3.635629e-002  1.563982e-001
 -1.003632e-002  2.437615e-002 -4.444572e-002  7.299527e-003
 -1.071905e-001 -2.394561e-002 -1.258160e-001 -2.974725e-001
 -1.335422e-001  1.122789e-002 -3.118054e-002  1.343820e-001
  1.123648e-001 -1.529933e-002 -2.158080e-001  2.144271e-001
  5.657112e-002  1.512952e-001  1.796163e-001  3.054048e-001
 -3.367101e-003 -4.633539e-001  2.838702e-001 -3.637413e-002
  1.670710e-002  5.820764e-002 -1.307490e-001  2.189611e-001
 -3.859640e-002 -1.356350e-002 -4.639820e-002 -4.188356e-002
  3.360018e-001

  0.000000e+000 -3.518630e-003  4.569818e-003  9.087365e-003
 -4.348798e-002 -7.823365e-004  3.937110e-003 -3.289349e-003
 -6.723488e-002 -3.180614e-002  6.168867e-002  1.288844e-002
  1.028787e-002 -1.725039e-002  2.961090e-002  3.974298e-002
 -5.880057e-002 -1.785094e-002  8.105844e-002  8.157930e-002
 -3.602971e-002 -7.033777e-002  6.835125e-002 -4.452482e-002
 -7.528345e-002 -7.718707e-002 -4.130371e-002 -1.491932e-001
 -1.183266e-001  3.887013e-002 -1.011124e-002  5.864097e-002
 -1.303238e-001  1.084027e-001  1.365393e-001 -1.905907e-001
 -1.726856e-001  6.224290e-002 -1.306369e-002 -7.050014e-003
 -7.683383e-002  1.596286e-001  4.234205e-001  2.439875e-001
  1.522978e-001  5.076297e-002 -1.118575e-001 -1.666270e-001
 -5.217374e-001 -1.596286e-001  3.462892e-002 -2.245843e-001
 -1.788792e-002 -3.014698e-001 -5.425873e-002 -6.014251e-002
 -9.914135e-003

  0.000000e+000  1.108656e-002 -4.862973e-003 -1.110292e-002
 -5.166995e-002  2.478984e-002 -4.590922e-003 -2.649085e-002
 -1.116091e-002 -1.788132e-002  3.728466e-002  2.396191e-002
  5.001208e-002  6.055175e-002 -1.433917e-001  1.948804e-002
 -3.097588e-003 -9.854921e-002 -6.125551e-002  6.839191e-002
  1.363993e-001 -1.121411e-001 -1.203133e-001  9.311439e-002
  2.568338e-001  8.064720e-002 -2.489889e-001 -4.747517e-002
  1.919328e-001  8.676187e-003 -9.776398e-002  9.650128e-002
  8.547314e-002  1.548861e-001  2.935999e-002 -2.422838e-001
 -2.040365e-001  6.319000e-002  2.636327e-001  1.168020e-001
 -5.988579e-002  1.032014e-001  1.578537e-001 -3.742037e-002
 -1.505585e-001 -2.978736e-001  1.132311e-001  2.998082e-001
  2.036775e-002 -1.301627e-001 -2.675045e-001 -1.511835e-001
 -1.541958e-001  2.423222e-001  9.090839e-002  2.156160e-002
 -1.547405e-001

  0.000000e+000 -2.990550e-004  1.070696e-003  3.823206e-003
  4.444259e-002 -1.705580e-002  2.300106e-002 -1.805678e-002
  5.249723e-002 -4.584478e-002 -4.937461e-002  7.677164e-002
 -8.221063e-002  1.398823e-002 -6.327428e-002  3.505211e-002
  5.270627e-002 -6.839615e-002  1.945419e-001  1.488621e-002
 -1.226972e-001 -6.340026e-002  1.197162e-002  1.459671e-001
 -1.596693e-001 -8.845185e-002 -1.046187e-001 -1.023114e-001
 -9.176860e-002  3.798191e-002  3.608449e-002  9.946322e-002
 -1.954945e-002  1.044499e-001  2.174348e-002 -4.397229e-002
 -1.085211e-001  2.002508e-001  3.717750e-002 -3.091016e-001
  3.139174e-002  6.761889e-002 -7.559272e-002 -1.988332e-001
 -3.286263e-001 -9.069687e-002 -1.607202e-001 -1.281144e-001
  8.940884e-002 -1.393108e-001 -3.580813e-001  1.046807e-001
  3.699730e-001 -1.013411e-001 -2.193457e-001  1.875337e-001
  2.021444e-001

  0.000000e+000 -9.119961e-003  3.836984e-003 -1.402619e-002
 -1.938762e-002 -2.240095e-003  8.619754e-003 -1.249140e-003
 -5.624145e-003 -1.373907e-002 -5.865146e-002  1.112093e-001
 -2.761935e-002  1.072054e-002 -1.913894e-003 -1.158730e-002
  2.776038e-002 -1.669024e-001  1.460945e-001  3.983110e-004
 -3.162265e-002 -1.634711e-002  3.494326e-002  1.843755e-001
  3.520930e-002  3.161058e-002 -1.044668e-001  5.514557e-002
  4.860081e-003 -1.474192e-001 -1.891701e-001  6.201949e-002
  8.696406e-003 -2.019229e-001  6.950444e-002  2.867153e-002
  3.910269e-004 -3.982823e-002 -1.372011e-001 -6.479260e-003
 -5.494413e-002 -8.000159e-002  9.829623e-002  5.482471e-002
 -2.145830e-001  9.981821e-002 -4.708535e-003  1.053257e-001
  1.089120e-001  3.368097e-001  7.177840e-002 -4.155232e-001
  1.225787e-001  3.726496e-002 -3.969781e-001 -4.269467e-001
 -5.099915e-002

  0.000000e+000  2.843414e-003 -8.657206e-003  6.304237e-003
  2.183472e-002 -6.951305e-003 -2.810933e-002  3.054042e-003
 -5.936925e-002 -1.570984e-002 -2.928127e-002 -1.070346e-001
  1.082421e-001 -4.357809e-003 -1.006607e-001  6.956429e-002
  7.395847e-002  5.008767e-003 -1.321159e-001 -1.736678e-002
  2.337732e-002 -3.677390e-002  3.749824e-003  3.096538e-002
 -1.007988e-003  9.065194e-002  5.072537e-002  2.404624e-002
 -1.531936e-002  2.694291e-002 -9.823862e-002  2.517824e-001
 -8.780344e-002  4.003190e-002  4.077773e-002  3.461489e-003
  1.063013e-001 -2.672111e-001  3.954835e-001  2.902018e-002
  7.034515e-002  1.709592e-001  1.129155e-001 -2.245817e-001
  1.457791e-001 -1.352944e-001 -9.563094e-002 -1.642683e-001
 -8.107348e-002  2.242180e-001 -5.594648e-002  3.935825e-001
  1.609321e-001 -5.671474e-002 -8.586054e-002 -4.084117e-001
 -4.587042e-002

  0.000000e+000  1.856649e-003  2.706669e-003  5.957641e-003
 -7.053364e-002 -5.121594e-003 -2.824225e-003  3.709561e-003
 -4.626878e-002  3.169081e-002  1.267537e-001 -5.499918e-003
  8.843756e-002 -1.528350e-002 -4.345059e-002 -8.910618e-003
 -1.117166e-001  6.173139e-002 -8.886088e-002  4.040264e-003
 -1.704540e-002 -8.434661e-002  1.156938e-002 -1.088840e-001
 -5.189105e-002  4.627592e-002 -3.440764e-002 -2.176834e-002
 -5.299416e-002 -8.182919e-002 -5.751090e-004 -1.577820e-002
 -8.323927e-002  2.729558e-001 -1.574043e-002 -1.368926e-001
  3.900568e-003  2.072018e-001  5.770788e-002 -1.760136e-001
  9.241548e-002 -3.075322e-002 -1.479424e-001 -3.216718e-002
  5.586578e-002  2.708885e-002  2.003592e-001  2.275982e-001
  1.615636e-001 -1.926831e-002  1.007332e-001  1.529742e-001
 -4.303597e-001 -3.258752e-001 -4.724258e-001 -1.164788e-001
  1.084228e-001

  0.000000e+000  7.742537e-003 -1.951916e-003 -1.535296e-002
  5.307753e-002  2.196102e-002  3.268567e-002  8.910967e-003
 -3.297611e-002  8.666640e-003 -1.160876e-001 -1.243306e-001
 -2.743120e-002  1.284079e-002 -5.113048e-003  2.624577e-002
  1.290329e-001 -2.931177e-002 -9.303537e-002  1.441788e-002
  8.271252e-002  3.897373e-002  1.628182e-003  7.962663e-002
 -4.642410e-002  1.463668e-002 -9.392818e-003 -7.714504e-003
 -1.273443e-001  4.309805e-002  5.953992e-002  2.338034e-002
 -7.754378e-002 -1.860660e-001 -2.397833e-001 -9.367401e-002
 -4.709377e-003 -3.719367e-001  7.239670e-002  1.214720e-001
  5.076651e-001  5.440053e-002  2.372546e-002  1.241001e-001
 -1.491457e-001  2.947411e-002 -2.846724e-001  2.318571e-001
  5.835707e-002 -7.959092e-003 -8.883837e-002 -1.369732e-001
 -1.267261e-001 -2.853891e-001 -8.038390e-002  2.445145e-001
 -6.380512e-002

  0.000000e+000  2.730819e-003 -2.316044e-003 -4.200096e-003
  5.273279e-002 -9.244477e-003  1.375800e-002  1.210537e-002
  2.825343e-002  3.532837e-002 -4.093050e-003  6.335371e-002
 -8.728102e-002  1.196293e-002 -5.649428e-002 -3.365035e-003
 -6.600715e-002 -5.236891e-003  1.884220e-001 -5.616711e-002
 -5.273546e-002  1.314138e-002 -7.056392e-002  6.994530e-002
 -2.773301e-002  1.794621e-002  3.135203e-002  8.404274e-002
  1.056656e-001 -1.044489e-001 -1.687487e-001  1.339779e-001
  1.861894e-001 -1.078289e-002  3.116161e-002  4.958160e-002
  5.030336e-002 -2.169934e-001  8.493351e-003 -7.240654e-002
 -5.673637e-002 -6.080657e-002 -3.802285e-002  3.481807e-001
 -9.980497e-002 -9.716106e-002 -3.975153e-002  1.222225e-001
  2.275183e-002 -5.515220e-001  2.857409e-001  2.909616e-001
  1.395428e-001 -4.041772e-002 -1.306136e-001 -8.229114e-002
 -2.676330e-001

  0.000000e+000  1.105438e-002  4.712202e-003  1.230082e-002
  2.842493e-002 -4.414015e-003  4.868528e-002 -1.783171e-002
 -2.981776e-002  1.470286e-002 -1.693251e-002 -1.184305e-001
 -1.531367e-001 -2.664444e-002 -2.266775e-002 -4.161660e-002
  9.338909e-002 -1.393643e-002 -1.697374e-002 -3.914500e-002
  2.808045e-001  1.642883e-001 -9.229345e-002  6.172307e-002
  4.762855e-003 -3.653490e-002  2.243015e-002  2.658745e-002
  7.318188e-002 -7.942825e-002  7.643019e-002 -7.908007e-002
 -2.505600e-001 -1.784331e-001  8.364575e-002  1.192269e-001
 -8.386179e-002  1.361230e-001  1.728790e-001  1.090007e-001
 -1.257724e-001  7.632525e-002  2.555246e-001 -1.004806e-001
  3.994492e-001  2.557165e-001  4.648847e-002  1.798986e-001
  2.652401e-001 -2.467644e-001 -4.870118e-002 -1.159833e-002
  2.286582e-001  1.663886e-002 -2.456818e-001  1.057265e-001
  4.014179e-002

  0.000000e+000 -6.958955e-003  2.726375e-003 -1.380989e-002
 -7.360541e-002  2.162843e-002 -3.900620e-003  2.743693e-002
 -8.222257e-002 -2.463234e-003  8.459125e-003 -1.692058e-001
 -5.499572e-004 -2.439592e-002 -3.449323e-002 -3.555212e-002
  2.208723e-001 -2.129679e-003  5.726898e-003 -7.855111e-002
  7.259006e-002  1.327729e-001  6.013813e-002  1.677667e-001
  1.384442e-001  2.124101e-001  1.500928e-002 -1.025440e-001
 -2.703027e-001 -1.916303e-001 -3.034340e-001  7.582941e-002
 -1.122072e-001  2.107009e-002 -6.458079e-002 -1.707241e-001
  3.946247e-001  3.066323e-002 -9.629125e-003 -2.473167e-001
  2.809205e-002  5.087816e-002 -1.665968e-001 -6.907533e-002
  1.590453e-002  1.635508e-001  2.648148e-001  8.710376e-002
 -3.051076e-001 -1.096443e-001 -1.862546e-002 -9.400037e-002
  8.950862e-002  1.220779e-001  6.084245e-002  1.272991e-001
 -1.674884e-002

  0.000000e+000  6.902022e-003 -1.150848e-002 -3.010258e-003
  1.423013e-001 -2.608795e-003  3.612116e-002  6.515288e-003
  1.329678e-002 -6.280138e-002 -8.859676e-003  4.049839e-002
 -1.087090e-001  3.122419e-002  1.302656e-002  8.534658e-002
 -5.933539e-002 -2.861813e-002  8.849890e-002 -4.329400e-002
 -1.151870e-001 -1.594005e-001 -1.339524e-001 -6.331413e-002
 -1.143251e-001  1.801553e-003 -1.022813e-001  1.028020e-001
  3.663723e-001  1.429827e-001 -1.016929e-001  4.805478e-002
 -1.640070e-001 -3.212665e-001 -3.663039e-001 -2.268088e-002
  2.446317e-001  2.177946e-001  1.667967e-001  1.165385e-001
  6.582737e-003 -1.012054e-001 -1.872364e-001  3.735912e-002
  8.972417e-002  6.198649e-003  1.567360e-001 -1.921953e-001
 -1.583504e-001 -1.107367e-001 -2.294686e-001 -1.068902e-001
 -7.603005e-002 -1.528184e-001 -3.634403e-002 -9.271532e-002
 -7.571188e-002

  0.000000e+000 -1.626622e-002 -1.194652e-002  2.820045e-003
 -6.836333e-002 -6.162880e-002 -1.415305e-001  1.776989e-002
 -5.850891e-002 -8.296288e-002 -1.087763e-001  1.617162e-001
  4.453367e-001  5.982218e-003  1.210699e-001  1.520792e-001
  5.826218e-002 -6.571964e-002 -3.518041e-001  2.829557e-002
 -1.023818e-001 -1.146627e-002  1.956795e-001  6.405291e-003
  1.312381e-001 -4.445016e-002  8.027408e-002 -1.500456e-002
  1.090884e-001 -3.532259e-002 -1.218786e-001  7.038756e-003
  9.614114e-002 -4.738146e-002 -3.113382e-001  5.403853e-003
 -1.787595e-002 -4.568445e-002 -2.143777e-002  6.274646e-002
 -9.881052e-002 -2.529566e-001  2.446527e-001 -2.259275e-002
 -1.907849e-002 -3.768928e-002  9.273365e-002 -5.423637e-002
 -3.462771e-002 -1.168314e-001  6.341282e-002  4.111493e-002
  1.606887e-001  3.349653e-002 -2.399471e-001  2.220832e-001
  1.846390e-001

  0.000000e+000 -8.117595e-004  8.837007e-003 -1.104845e-002
 -4.008152e-002  2.471583e-002 -8.790150e-003  2.983305e-002
 -1.433758e-001  1.371464e-001  1.248911e-001 -1.039749e-001
  7.804176e-002 -4.530676e-002 -1.724063e-002 -1.891032e-001
 -2.050808e-001  2.883245e-002  7.385142e-002 -1.379674e-001
 -6.227559e-002 -8.866448e-002  2.121994e-001 -9.566857e-002
 -2.207239e-001  3.499769e-001 -3.786639e-002  1.628057e-001
  7.670707e-003 -1.005674e-001  2.677042e-001  2.359524e-001
 -1.774699e-001 -1.113366e-001 -1.891212e-001  1.723274e-002
 -3.255229e-001 -1.953891e-001  1.795931e-002 -2.949901e-002
 -2.768914e-002  1.736417e-001 -6.439963e-002  6.225504e-002
 -6.482470e-002 -3.193307e-002  2.627319e-001 -2.945249e-002
 -3.053296e-002 -2.896789e-002  3.872511e-002 -8.535720e-002
  1.034998e-001  1.904326e-001 -2.954015e-002  5.611940e-002
  1.256274e-001

  0.000000e+000 -2.513060e-002 -1.460513e-002 -2.149704e-002
  1.487347e-001  6.953058e-002 -7.173448e-002  3.873862e-002
 -7.939264e-003 -6.468358e-002 -2.271024e-001 -6.597548e-002
  3.006368e-003 -1.197577e-002  5.342280e-002  2.554361e-001
 -8.736618e-002 -1.019478e-002  1.639867e-001  8.949013e-003
  4.328785e-003 -3.919127e-001  3.635519e-001 -3.529007e-002
 -5.233585e-002 -1.175695e-002 -6.053063e-002  2.765265e-001
 -2.026411e-001  1.462080e-001 -9.772851e-002  6.293833e-002
  1.989421e-001 -4.726127e-002  1.282211e-001 -1.433027e-001
  9.904824e-002 -1.053510e-001 -8.283356e-002 -3.642576e-002
 -1.798426e-001  8.176957e-002  6.272963e-002 -1.846417e-002
  2.189328e-001  1.356544e-001  1.059960e-001  1.376192e-001
  1.937264e-001  3.237287e-002 -1.817762e-001  3.908881e-002
 -4.594122e-002 -6.010522e-002  5.890165e-002  1.240881e-001
 -1.025871e-001

  0.000000e+000  1.070918e-002 -6.371735e-003 -2.142631e-002
  6.025445e-002 -8.863621e-003 -4.404961e-002  5.311761e-003
  5.339998e-002  6.487280e-002 -1.370917e-001  5.886550e-002
  2.128151e-001  3.772970e-002  5.079091e-002 -6.391270e-002
  3.973425e-001 -5.099295e-002 -3.209798e-001 -1.776275e-001
 -5.701282e-002 -1.803928e-001 -3.521950e-001  7.401279e-002
  3.375938e-002  3.005548e-002 -1.398116e-001  2.951075e-001
 -1.509559e-001  2.080130e-002  2.528462e-001  1.014526e-001
  3.131362e-002 -2.042497e-001  2.861654e-001 -8.112571e-002
 -9.019556e-002  1.094638e-001 -1.104694e-001 -4.927062e-002
 -2.499541e-002  4.518187e-002 -1.578821e-001  1.171462e-001
  2.703991e-002 -6.840534e-003  3.899800e-002 -3.379986e-002
 -8.081981e-002 -1.107852e-001  8.338533e-003  7.476961e-003
 -6.552418e-003 -7.128630e-002  8.253522e-003 -8.395536e-002
  5.164008e-002

  0.000000e+000 -7.634069e-002  4.203895e-002 -3.941046e-002
 -3.074518e-002  2.937285e-002  1.096602e-001  6.187330e-002
 -1.744721e-001 -2.320836e-002  2.043378e-002 -2.696188e-002
 -7.962715e-003 -1.614637e-001  1.080193e-001  2.415133e-001
  3.421806e-002  6.140710e-002 -2.367234e-002  1.313990e-001
 -2.560924e-001 -1.692944e-001 -2.423185e-001 -8.644203e-002
  9.306243e-002  5.927620e-002  1.033218e-001 -1.365166e-002
  1.880681e-002 -2.585157e-001 -2.203256e-001  6.325405e-002
 -2.452791e-001 -7.095314e-002  1.415329e-001  3.246735e-001
 -1.155349e-001 -5.052069e-002 -1.615845e-001 -1.982298e-002
 -1.744900e-002  1.829215e-001  2.970035e-002 -2.172282e-001
 -4.494952e-002 -1.607831e-001  4.582619e-002 -9.067211e-002
  7.188115e-002  1.166624e-002  2.382599e-002 -5.103903e-002
 -1.103625e-001 -8.462344e-002 -3.088228e-002  2.516415e-001
 -2.716674e-001

  0.000000e+000  1.069582e-001  2.089173e-002 -4.884638e-002
  5.784832e-002 -7.705078e-003  2.657033e-002 -3.838388e-002
  1.515935e-001 -3.056854e-002  7.726040e-002  1.321868e-002
 -1.262624e-001 -3.986789e-001 -3.237223e-002  3.911308e-001
  3.937476e-002  7.177579e-002  2.722625e-002  1.502373e-001
  5.617134e-002 -1.968409e-001 -1.379252e-001  9.277062e-002
 -1.575932e-002  1.761836e-001 -1.549621e-001 -1.029089e-001
  2.181070e-002  2.201036e-002  1.101284e-001 -2.481814e-002
  9.198707e-002  6.838873e-003 -6.638712e-002  2.680670e-003
 -3.094618e-002  3.499181e-003  8.801381e-002  2.075369e-001
 -6.113205e-002  1.492222e-002 -4.784807e-002 -9.117490e-002
 -1.650698e-001  1.906352e-001  7.591871e-002  2.137862e-001
 -1.575278e-001  5.407750e-002  3.169200e-001  7.356395e-002
  1.587082e-001 -9.228491e-002  8.987898e-002 -6.207852e-003
  2.688692e-001

  0.000000e+000 -1.428271e-001 -6.256556e-002  2.811180e-001
 -6.151596e-002 -7.488082e-003 -6.730250e-002  6.224442e-001
  2.391842e-002 -3.230169e-001 -2.597254e-002 -1.325362e-001
 -3.109963e-002 -4.481334e-001  6.464794e-002 -1.432726e-001
  1.084959e-001  3.900667e-002  5.675494e-002  9.703884e-003
  1.371447e-001  4.680458e-002 -5.347028e-002 -3.963266e-002
 -5.952516e-003 -1.004249e-001 -2.965117e-002  1.613333e-001
  1.173521e-002 -1.066795e-002  2.832557e-002 -5.133038e-003
  7.555659e-002  7.309566e-002 -8.137319e-002 -7.139918e-002
 -3.732787e-002  5.053284e-003  6.790998e-002 -6.496919e-002
 -5.981097e-004 -3.364513e-002  3.313720e-002  4.546343e-002
 -5.305872e-002 -5.391957e-002  4.539644e-003 -1.317214e-001
  4.853996e-002 -1.878779e-004  3.714043e-003 -4.659680e-002
 -4.044820e-002  3.533745e-002 -3.871611e-002 -2.671638e-002
 -3.168634e-002
