# Supplementary material for: New Data Indicate Larger Decline in Morphological Diversity in Split-Footed Lacewing Larvae than Previously Estimated
Source: Insects. 2025 Jan 27;16(2):125. doi: 10.3390/insects16020125 (PMC11855922; doi:10.3390/insects16020125)
Supplement: Supplementary file 1 [file insects-16-00125-s001.zip › insects-3012998-supplementary/Suppl Files Analysis Nymphidae/09/09.pcs]

DATA_NAME	PC1	PC2	PC3	PC4	PC5	PC6	PC7
0201_1	-6.085216e-03	-3.595653e-03	-3.785180e-03	3.461340e-02	-5.250780e-04	-2.782850e-02	-3.390710e-03
0202_1	-4.901024e-02	1.706333e-02	-4.312622e-02	5.059085e-02	3.012342e-02	1.169266e-02	1.564862e-02
0203_1	-4.102008e-02	3.244352e-02	1.277157e-02	-2.238326e-03	2.121625e-02	-1.839675e-02	6.552027e-03
0204_1	-7.172212e-02	-4.521053e-02	-4.269422e-03	1.009684e-02	9.962459e-03	-1.079971e-02	-1.231102e-02
0206_1	6.063169e-02	-4.960471e-03	1.357518e-02	6.436456e-03	-3.256870e-03	-6.694821e-03	1.458417e-02
0207_1	-5.373742e-02	1.050607e-01	-4.472747e-02	-1.018984e-03	-3.418664e-02	-4.120200e-03	-6.212819e-03
0208_1	6.550823e-02	1.769555e-02	-6.442729e-03	-3.466311e-03	-3.706321e-03	-3.339730e-03	1.207033e-02
0209_1	5.728031e-02	2.230295e-02	-8.743772e-03	1.545597e-02	4.984013e-03	-1.098636e-02	-7.922196e-03
0210_1	-4.706415e-02	-3.651021e-02	7.680916e-03	1.503535e-02	-9.374004e-03	5.957801e-03	-4.312580e-03
0211_1	-2.331192e-02	-3.602566e-02	2.569418e-02	1.487925e-03	-1.036079e-02	-4.311784e-03	5.112332e-03
0212_1	-3.687599e-02	-2.310318e-02	2.722070e-02	-1.367281e-02	-1.287233e-02	-1.163226e-02	3.630137e-03
0213_1	3.383926e-03	1.552598e-02	1.095715e-03	1.975887e-02	7.512235e-03	2.159416e-02	-1.079821e-02
0214_1	1.108404e-02	1.683518e-02	4.214589e-04	1.970320e-02	-1.483331e-02	5.643130e-03	-9.200117e-03
0215_1	3.718020e-03	-1.648109e-02	-1.371975e-03	4.847865e-03	2.024872e-03	1.942362e-02	-1.267811e-02
0216_1	1.901846e-02	-1.202955e-02	1.157467e-02	-1.558792e-03	-6.868852e-03	1.408646e-02	-1.741429e-03
0217_1	-7.249223e-05	-3.451949e-03	1.484115e-02	5.374152e-03	-1.414964e-02	2.313277e-03	-8.372598e-03
0218_1	-3.269224e-02	9.903073e-03	2.014727e-02	-1.162457e-02	-7.272563e-03	2.170806e-03	-1.120021e-03
0219_1	-3.650011e-02	-2.848384e-02	1.165342e-02	2.309981e-02	-5.193875e-03	1.901053e-03	5.678540e-04
0220_1	-3.054116e-02	4.455273e-02	2.514222e-02	-2.261687e-02	1.467495e-02	1.719256e-02	1.137009e-02
0222_1	-6.059637e-02	2.382267e-02	7.501868e-03	-4.801560e-02	2.477079e-02	-4.533189e-03	-1.032217e-02
0224_1	-2.665763e-02	1.725402e-02	3.476943e-02	-2.774085e-02	4.193339e-03	8.710782e-04	2.019431e-03
0225_1	-3.062394e-02	-3.051701e-02	3.908396e-03	1.603901e-03	-9.882930e-03	-3.876107e-03	1.330317e-02
0226_1	2.938881e-02	-2.762428e-03	1.633621e-02	1.256044e-02	-1.112314e-02	1.162951e-02	5.323417e-03
0227_1	5.914987e-02	-1.390535e-02	-3.953773e-03	-1.195453e-02	-3.792585e-03	8.345240e-03	-1.047107e-03
0228_1	8.957299e-02	1.181552e-02	9.909536e-03	-1.060405e-02	7.815279e-03	6.276938e-03	4.412370e-03
0231_1	-1.913722e-02	-4.616644e-02	-7.607478e-02	-4.316506e-02	-1.584028e-02	1.971703e-03	1.483950e-02
0234_1	4.537101e-02	-3.691236e-02	-4.066061e-02	-2.456302e-02	1.505902e-02	-1.678345e-03	-1.982645e-02
0243_1	3.049417e-02	-1.274102e-02	-1.877509e-02	3.479061e-03	2.027921e-02	-4.564644e-03	4.583614e-03
0252_1	9.104746e-02	1.858207e-02	7.686952e-03	-1.904749e-03	6.233863e-04	-1.830750e-02	-4.762096e-03
