# Supplementary material for: New Data Indicate Larger Decline in Morphological Diversity in Split-Footed Lacewing Larvae than Previously Estimated
Source: Insects. 2025 Jan 27;16(2):125. doi: 10.3390/insects16020125 (PMC11855922; doi:10.3390/insects16020125)
Supplement: Supplementary file 1 [file insects-16-00125-s001.zip › insects-3012998-supplementary/Suppl Files Analysis Nymphidae/09/09.txt]

[Analysis Information]

Results File : C:\Users\User\Documents\Simon\Uni\LMU\Master\Masterarbeit\Nymphidae\Analyse\09\09.pcr
Analyzed NEF File : C:\Users\User\Documents\Simon\Uni\LMU\Master\Masterarbeit\Nymphidae\Analyse\09\09.nef
Title of NEF File Data : 
Analyzed Date : Tue Apr 11 14:08:35 2023
Method of Analysis : Covariance
Number of Data : 29
Number of Harmonics : 20
Number of Analyzed Harmonics : 20
Constant Coefficient(s) : a1 b1 c1 
Number of Principal Components : 57
( = Number of Analyzed Coefficients (NAC) )
Number of Effective Principal Components : 7
( = Number of Principal Components whose proportion is larger than 1 / NAC )
Analyzed Coefficients : a2 b2 c2 a3 b3 c3 a4 b4 c4 a5 b5 c5 a6 b6 c6 a7 b7 c7 a8 b8 c8 a9 b9 c9 a10 b10 c10 a11 b11 c11 a12 b12 c12 a13 b13 c13 a14 b14 c14 a15 b15 c15 a16 b16 c16 a17 b17 c17 a18 b18 c18 a19 b19 c19 a20 b20 c20 

[Mean of Coefficients]

		a             	b             	c             	d             
	1	 1,000000E+000	 7,001239E-018	-9,527296E-018	 4,313575E-001
	2	-2,240001E-003	 7,090170E-002	 1,048704E-001	 2,399017E-002
	3	 4,918348E-002	-3,835338E-003	-7,184511E-003	 2,749705E-002
	4	-2,627929E-003	 4,375933E-002	 3,149710E-004	 6,641758E-003
	5	 2,663917E-003	-3,803865E-003	-6,293198E-003	 9,362393E-003
	6	-1,351334E-003	 1,834930E-002	-7,448948E-003	 1,568373E-003
	7	-4,823596E-003	-2,944481E-003	-3,242915E-003	 1,333884E-003
	8	-7,649892E-005	 6,610612E-003	-5,839495E-003	-1,153765E-003
	9	-4,002977E-003	-1,656538E-003	-1,908238E-003	-1,114136E-003
	10	 9,907601E-004	 1,670829E-003	-2,134846E-003	-8,003575E-004
	11	-2,388890E-003	-1,204967E-003	-5,899833E-005	-2,597847E-003
	12	 6,021386E-004	 6,329709E-004	-1,043472E-003	-8,826531E-004
	13	-1,038351E-003	-3,688889E-004	 1,459304E-004	-1,977336E-003
	14	 3,487417E-004	 7,632650E-004	-9,032345E-004	 7,231519E-005
	15	-9,639583E-005	-1,465510E-005	 8,989313E-004	-2,653920E-004
	16	 5,191157E-006	 3,559647E-004	 2,429652E-004	-1,803770E-005
	17	-3,381798E-004	 3,001737E-004	 7,706211E-004	-2,957053E-004
	18	-1,103229E-004	 4,173982E-004	 1,521699E-004	-9,988578E-005
	19	-3,107354E-004	 5,971012E-004	 1,695804E-004	-8,254850E-007
	20	 1,723573E-004	 2,155868E-004	 2,758585E-004	 2,584178E-004

[Std of Coefficients]

		a             	b             	c             	d             
	1	Constant      	Constant      	Constant      	 1,398547E-001
	2	 1,953408E-002	 2,295060E-002	 3,084110E-002	 3,023065E-002
	3	 3,151049E-002	 8,260131E-003	 1,245139E-002	 1,898077E-002
	4	 1,415128E-002	 1,185759E-002	 1,308178E-002	 1,056090E-002
	5	 1,843310E-002	 7,654822E-003	 5,760036E-003	 6,626670E-003
	6	 7,337292E-003	 1,037796E-002	 5,562378E-003	 6,445093E-003
	7	 1,082657E-002	 6,299669E-003	 4,310854E-003	 5,065898E-003
	8	 5,107620E-003	 9,778924E-003	 4,021634E-003	 4,222568E-003
	9	 6,862680E-003	 4,766534E-003	 4,070866E-003	 3,860130E-003
	10	 3,686162E-003	 7,014859E-003	 4,094383E-003	 3,698274E-003
	11	 5,029076E-003	 4,050981E-003	 2,743862E-003	 4,050237E-003
	12	 3,424707E-003	 4,071581E-003	 3,238052E-003	 3,503701E-003
	13	 3,143123E-003	 3,044926E-003	 1,951483E-003	 3,806610E-003
	14	 4,016642E-003	 2,457987E-003	 2,733492E-003	 3,022644E-003
	15	 2,618944E-003	 2,928479E-003	 2,912837E-003	 2,469412E-003
	16	 2,994595E-003	 2,657745E-003	 2,161376E-003	 1,825196E-003
	17	 2,298103E-003	 2,424272E-003	 1,997749E-003	 2,489034E-003
	18	 1,836535E-003	 2,124145E-003	 2,045408E-003	 1,510532E-003
	19	 1,700031E-003	 1,782100E-003	 1,320206E-003	 1,610690E-003
	20	 1,347065E-003	 1,362114E-003	 1,491633E-003	 1,344246E-003

[Eigenvalue and Proportion]

		Eigenvalue	Proportion(%)	Cumulative(%)	> 1/57
	Prin1	 2,168371E-003	       44,0978	       44,0978	*
	Prin2	 1,015138E-003	       20,6447	       64,7426	*
	Prin3	 6,022588E-004	       12,2480	       76,9906	*
	Prin4	 4,485646E-004	        9,1224	       86,1130	*
	Prin5	 2,027298E-004	        4,1229	       90,2359	*
	Prin6	 1,348468E-004	        2,7424	       92,9782	*
	Prin7	 9,028525E-005	        1,8361	       94,8144	*
	Prin8	 5,453575E-005	        1,1091	       95,9235	
	Prin9	 3,901706E-005	        0,7935	       96,7169	
	Prin10	 3,266372E-005	        0,6643	       97,3812	
	Prin11	 2,547491E-005	        0,5181	       97,8993	
	Prin12	 2,043973E-005	        0,4157	       98,3150	
	Prin13	 1,565989E-005	        0,3185	       98,6334	
	Prin14	 1,286365E-005	        0,2616	       98,8951	
	Prin15	 1,258844E-005	        0,2560	       99,1511	
	Prin16	 1,016937E-005	        0,2068	       99,3579	
	Prin17	 7,201809E-006	        0,1465	       99,5043	
	Prin18	 6,236039E-006	        0,1268	       99,6312	
	Prin19	 4,805933E-006	        0,0977	       99,7289	
	Prin20	 3,385574E-006	        0,0689	       99,7977	
	Prin21	 2,897726E-006	        0,0589	       99,8567	
	Prin22	 1,936628E-006	        0,0394	       99,8961	
	Prin23	 1,551508E-006	        0,0316	       99,9276	
	Prin24	 1,413541E-006	        0,0287	       99,9564	
	Prin25	 8,687549E-007	        0,0177	       99,9740	
	Prin26	 6,008948E-007	        0,0122	       99,9862	
	Prin27	 4,865345E-007	        0,0099	       99,9961	
	Prin28	 1,896131E-007	        0,0039	      100,0000	
	Prin29	 6,755338E-019	        0,0000	      100,0000	
	Prin30	 2,767287E-019	        0,0000	      100,0000	
	Prin31	 4,353120E-020	        0,0000	      100,0000	
	Prin32	 2,697088E-020	        0,0000	      100,0000	
	Prin33	 1,939945E-020	        0,0000	      100,0000	
	Prin34	 1,209962E-020	        0,0000	      100,0000	
	Prin35	 4,844906E-021	        0,0000	      100,0000	
	Prin36	 4,115066E-021	        0,0000	      100,0000	
	Prin37	 3,709422E-021	        0,0000	      100,0000	
	Prin38	 3,632162E-021	        0,0000	      100,0000	
	Prin39	 2,449566E-021	        0,0000	      100,0000	
	Prin40	 2,062936E-021	        0,0000	      100,0000	
	Prin41	 1,269745E-021	        0,0000	      100,0000	
	Prin42	 7,771587E-022	        0,0000	      100,0000	
	Prin43	 2,236972E-022	        0,0000	      100,0000	
	Prin44	 1,744293E-023	        0,0000	      100,0000	
	Prin45	-1,721211E-022	        0,0000	      100,0000	
	Prin46	-1,100005E-021	        0,0000	      100,0000	
	Prin47	-1,514646E-021	        0,0000	      100,0000	
	Prin48	-2,163261E-021	        0,0000	      100,0000	
	Prin49	-3,486263E-021	        0,0000	      100,0000	
	Prin50	-4,535524E-021	        0,0000	      100,0000	
	Prin51	-8,655796E-021	        0,0000	      100,0000	
	Prin52	-9,621950E-021	        0,0000	      100,0000	
	Prin53	-1,124093E-020	        0,0000	      100,0000	
	Prin54	-1,587848E-020	        0,0000	      100,0000	
	Prin55	-2,497579E-020	        0,0000	      100,0000	
	Prin56	-4,671119E-020	        0,0000	      100,0000	
	Prin57	-4,138958E-019	        0,0000	      100,0000	

	Total Variance :	4,917181E-003
