# Supplementary material for: New Data Indicate Larger Decline in Morphological Diversity in Split-Footed Lacewing Larvae than Previously Estimated
Source: Insects. 2025 Jan 27;16(2):125. doi: 10.3390/insects16020125 (PMC11855922; doi:10.3390/insects16020125)
Supplement: Supplementary file 1 [file insects-16-00125-s001.zip › insects-3012998-supplementary/Suppl Files Analysis Nymphidae/10/10.chc]

0201_1 78 14 0	000000E+00 98058 5 4 4 4 4 4 5 4 4 5 5 5 5 5 6 5 6 5 6 5 6 5 6 5 6 5 6 5 6 5 6 5 6 5 5 6 5 6 5 5 6 5 5 6 5 5 6 5 5 5 5 5 6 5 5 5 4 5 5 5 5 5 4 5 5 5 4 5 4 5 5 4 5 4 5 4 4 5 4 5 4 4 4 4 5 4 4 4 4 4 4 4 4 6 6 6 6 6 6 6 6 6 6 6 6 6 6 6 6 6 6 6 6 6 6 6 6 6 6 6 6 6 6 6 6 6 6 6 6 6 6 6 6 6 6 6 6 6 6 6 6 6 6 6 6 6 6 6 6 6 6 6 6 6 6 6 6 6 6 6 6 6 6 6 6 6 6 6 6 6 6 6 6 6 6 6 6 6 6 6 6 6 6 6 6 6 6 6 6 6 6 …
0202_1 59 13 0	000000E+00 99024 5 5 6 5 5 5 5 5 5 5 5 4 5 5 4 5 5 4 5 4 5 4 4 5 4 5 4 4 5 4 5 4 4 5 4 4 4 4 4 5 4 4 4 4 5 4 4 4 5 4 4 4 4 4 4 4 4 4 4 6 6 6 6 6 6 6 6 6 6 6 6 6 6 6 6 6 6 6 6 6 6 6 6 6 6 6 6 6 6 6 6 6 6 6 6 6 6 6 6 6 6 6 6 6 6 6 6 6 6 6 6 6 6 6 6 6 6 6 6 6 6 6 6 6 6 6 6 6 6 6 6 6 6 6 6 6 6 6 6 6 6 6 6 6 6 6 6 6 6 6 6 6 6 6 6 6 6 6 6 6 6 6 6 6 6 6 6 6 6 6 6 6 6 6 6 6 6 6 6 6 6 6 6 6 6 6 6 6 6 6 6 …
0203_1 142 12 0	000000E+00 168435 5 5 4 5 6 5 5 5 5 5 5 5 5 4 5 5 5 5 4 5 5 4 5 5 4 5 5 4 5 4 5 5 4 4 5 5 4 4 5 5 4 5 4 4 5 4 5 4 5 4 5 4 5 4 5 4 5 4 5 4 4 5 4 5 4 4 5 4 5 4 5 4 4 5 4 5 4 4 5 4 5 4 4 5 4 5 4 4 5 4 4 5 4 4 5 4 4 5 4 4 5 4 4 5 4 4 5 4 4 5 4 4 4 5 4 4 4 5 4 4 4 5 4 4 4 5 4 4 4 5 4 4 4 4 5 4 4 4 4 4 5 4 6 6 6 6 6 6 6 6 6 6 6 6 6 6 6 6 6 6 6 6 6 6 6 6 6 6 6 6 6 6 6 6 6 6 6 6 6 6 6 6 6 6 6 6 6 6 6 6 6…
0204_1 81 17 0	000000E+00 105760 5 4 4 4 5 4 5 4 4 5 4 4 5 4 4 5 4 4 5 4 5 4 4 5 4 4 5 4 4 5 4 4 5 4 5 4 4 5 4 4 5 4 4 4 5 4 4 5 4 4 4 5 4 4 4 5 4 4 4 4 4 5 4 4 4 4 4 4 4 4 5 4 4 4 4 4 4 4 4 4 6 6 6 6 6 6 6 6 6 6 6 6 6 6 6 6 6 6 6 6 6 6 6 6 6 6 6 6 6 6 6 6 6 6 6 6 6 6 6 6 6 6 6 6 6 6 6 6 6 6 6 6 6 6 6 6 6 6 6 6 6 6 6 6 6 6 6 6 6 6 6 6 6 6 6 6 6 6 6 6 6 6 6 6 6 6 6 6 6 6 6 6 6 6 6 6 6 6 6 6 6 6 6 6 6 6 6 6 6 6 6…
0206_1 60 18 0	000000E+00 55922 5 6 5 6 5 5 6 5 5 6 5 5 6 5 5 5 6 5 5 5 5 5 6 5 5 5 5 4 5 5 5 5 5 5 5 4 5 5 4 5 5 5 4 5 4 5 5 4 5 4 4 5 4 5 4 4 5 4 4 5 4 4 4 4 4 4 6 6 6 6 6 6 6 6 6 6 6 6 6 6 6 6 6 6 6 6 6 6 6 6 6 6 6 6 6 6 6 6 6 6 6 6 6 6 6 6 6 6 6 6 6 6 6 6 6 6 6 6 6 6 6 6 6 6 6 6 6 6 6 6 6 6 6 6 6 6 6 6 6 6 6 6 6 6 6 6 6 6 6 6 6 6 6 6 6 6 6 6 6 6 6 6 6 6 6 6 6 6 6 6 6 6 6 6 6 6 6 6 6 6 6 6 6 6 6 6 6 6 6 6 6 …
0207_1 173 14 0	000000E+00 130123 5 4 4 5 4 5 4 5 5 4 5 5 4 5 5 4 5 5 4 5 5 5 5 4 5 5 5 4 5 4 5 4 5 4 5 4 4 4 4 5 4 4 4 4 4 4 3 4 4 4 3 3 4 3 3 3 3 3 3 4 3 3 3 3 4 3 3 4 3 3 4 4 5 6 6 6 5 6 6 5 6 5 6 5 6 5 6 5 6 5 6 5 5 6 5 5 6 5 5 6 5 5 6 5 5 5 6 5 5 5 5 5 5 5 5 5 5 5 5 5 5 4 5 5 5 5 4 5 5 5 4 5 5 4 5 5 4 5 5 4 5 4 5 4 5 5 4 5 4 5 4 5 4 5 5 4 5 4 4 5 4 5 4 4 5 4 4 5 4 4 4 5 4 4 4 4 4 5 4 4 4 4 5 4 4 4 4 4 6 6 6…
0208_1 78 13 0	000000E+00 55859 6 5 5 5 5 5 6 5 5 5 5 5 5 5 5 5 5 5 5 5 5 5 5 5 5 4 5 5 5 5 5 5 5 5 5 5 4 5 5 5 5 5 4 5 5 5 5 4 5 5 4 5 5 4 5 5 4 5 4 5 4 5 4 5 4 5 4 5 4 4 5 4 4 4 4 5 4 4 4 6 6 6 6 6 6 6 6 6 6 6 6 6 6 6 6 6 6 6 6 6 6 6 6 6 6 6 6 6 6 6 6 6 6 6 6 6 6 6 6 6 6 6 6 6 6 6 6 6 6 6 6 6 6 6 6 6 6 6 6 6 6 6 6 6 6 6 6 6 6 6 6 6 6 6 6 6 6 6 6 6 6 6 6 6 6 6 6 6 6 6 6 6 6 6 6 6 6 6 6 6 6 6 6 6 6 6 6 6 6 6 6 …
0209_1 146 18 0	000000E+00 64416 5 4 5 4 4 5 4 5 4 5 4 5 4 5 4 5 4 5 4 5 4 5 5 4 5 5 4 5 5 5 5 4 5 5 5 4 5 5 4 5 5 4 5 5 4 5 4 5 5 4 5 4 5 4 5 4 5 4 5 4 5 4 5 4 4 5 4 5 4 4 5 4 5 4 4 5 4 4 5 4 4 5 4 4 5 4 4 4 5 4 4 4 5 4 4 4 5 4 4 4 4 5 4 4 4 4 4 5 4 4 4 4 4 4 4 5 4 4 4 4 4 4 4 4 4 5 4 4 4 4 4 4 4 4 4 4 4 4 4 4 4 4 4 4 4 6 6 6 6 6 6 6 6 6 6 6 6 6 6 6 6 6 6 6 6 6 6 6 6 6 6 6 6 6 6 6 6 6 6 6 6 6 6 6 6 6 6 6 6 6 6 …
0210_1 44 33 0	000000E+00 88991 5 5 5 5 5 4 5 5 4 5 5 4 5 4 5 4 4 5 4 5 4 4 5 4 4 5 4 4 4 5 4 4 4 4 5 4 4 4 4 4 4 4 4 6 6 6 6 6 6 6 6 6 6 6 6 6 6 6 6 6 6 6 6 6 6 6 6 6 6 6 6 6 6 6 6 6 6 6 6 6 6 6 6 6 6 6 6 6 6 6 6 6 6 6 6 6 6 6 6 6 6 6 6 6 6 6 6 6 6 6 6 6 6 6 6 6 6 6 6 6 6 6 6 6 6 6 6 6 6 6 6 6 6 6 6 6 6 6 6 6 6 6 6 6 6 6 6 6 6 6 6 6 6 6 6 6 6 6 6 6 6 6 6 6 6 6 6 6 6 6 6 6 6 6 6 6 6 6 6 6 6 6 6 6 6 6 6 6 6 6 6 …
0211_1 58 12 0	000000E+00 100977 5 4 5 5 5 4 5 5 4 5 5 5 5 4 5 4 5 5 5 5 5 4 5 5 5 5 5 4 5 4 5 4 4 4 5 4 4 4 5 4 4 4 4 4 4 4 4 4 4 4 4 4 4 4 4 5 4 6 6 6 6 6 6 6 6 6 6 6 6 6 6 6 6 6 6 6 6 6 6 6 6 6 6 6 6 6 6 6 6 6 6 6 6 6 6 6 6 6 6 6 6 6 6 6 6 6 6 6 6 6 6 6 6 6 6 6 6 6 6 6 6 6 6 6 6 6 6 6 6 6 6 6 6 6 6 6 6 6 6 6 6 6 6 6 6 6 6 6 6 6 6 6 6 6 6 6 6 6 6 6 6 6 6 6 6 6 6 6 6 6 6 6 6 6 6 6 6 6 6 6 6 6 6 6 6 6 6 6 6 6 6…
0212_1 72 25 0	000000E+00 100355 5 4 5 5 5 5 4 5 4 5 4 4 5 4 4 5 4 4 5 4 5 4 5 4 5 5 4 5 5 5 4 5 5 4 5 5 5 4 5 4 5 5 4 5 4 5 4 5 4 5 4 5 4 5 4 4 4 5 4 4 4 4 4 4 4 4 4 4 4 4 4 6 6 6 6 6 6 6 6 6 6 6 6 6 6 6 6 6 6 6 6 6 6 6 6 6 6 6 6 6 6 6 6 6 6 6 6 6 6 6 6 6 6 6 6 6 6 6 6 6 6 6 6 6 6 6 6 6 6 6 6 6 6 6 6 6 6 6 6 6 6 6 6 6 6 6 6 6 6 6 6 6 6 6 6 6 6 6 6 6 6 6 6 6 6 6 6 6 6 6 6 6 6 6 6 6 6 6 6 6 6 6 6 6 6 6 6 6 6 6 6…
0213_1 124 20 0	000000E+00 96572 5 5 5 5 5 5 5 5 5 5 5 5 5 5 5 5 5 5 4 5 5 5 5 5 4 5 5 5 4 5 5 5 4 5 5 4 5 5 4 5 5 4 5 5 4 5 4 5 4 5 4 5 4 5 4 5 4 5 4 5 4 5 4 4 5 4 5 4 5 4 5 4 4 5 4 5 4 4 5 4 4 5 4 4 5 4 4 4 5 4 4 5 4 4 4 5 4 4 4 5 4 4 4 4 5 4 4 4 4 4 5 4 4 4 4 4 4 4 4 4 4 4 4 6 6 6 6 6 6 6 6 6 6 6 6 6 6 6 6 6 6 6 6 6 6 6 6 6 6 6 6 6 6 6 6 6 6 6 6 6 6 6 6 6 6 6 6 6 6 6 6 6 6 6 6 6 6 6 6 6 6 6 6 6 6 6 6 6 6 6 6 …
0214_1 119 21 0	000000E+00 99370 5 5 5 5 5 5 5 4 5 5 5 5 5 5 5 5 5 5 5 5 5 5 5 5 5 6 5 5 5 5 5 5 5 6 5 5 5 5 5 5 5 5 6 5 5 5 5 5 5 5 5 5 5 5 5 5 5 4 5 5 5 5 4 5 5 5 4 5 4 5 5 4 5 4 5 4 4 5 4 4 5 4 4 4 4 5 4 4 4 4 4 4 5 4 4 4 4 5 4 4 4 4 4 4 5 4 4 4 4 4 4 4 4 4 4 4 4 4 4 4 4 6 6 6 6 6 6 6 6 6 6 6 6 6 6 6 6 6 6 6 6 6 6 6 6 6 6 6 6 6 6 6 6 6 6 6 6 6 6 6 6 6 6 6 6 6 6 6 6 6 6 6 6 6 6 6 6 6 6 6 6 6 6 6 6 6 6 6 6 6 6 …
0215_1 101 18 0	000000E+00 85599 5 5 4 5 5 4 5 4 5 4 5 4 5 4 5 4 5 5 4 5 4 5 4 5 4 5 4 5 4 5 4 5 4 5 4 4 5 4 5 4 4 5 4 4 5 4 5 4 4 5 4 4 4 5 4 4 5 4 4 4 4 5 4 4 4 4 5 4 4 4 4 4 4 5 4 4 4 4 4 4 4 4 4 4 5 4 4 4 4 4 4 4 4 4 4 4 4 4 4 4 6 6 6 6 6 6 6 6 6 6 6 6 6 6 6 6 6 6 6 6 6 6 6 6 6 6 6 6 6 6 6 6 6 6 6 6 6 6 6 6 6 6 6 6 6 6 6 6 6 6 6 6 6 6 6 6 6 6 6 6 6 6 6 6 6 6 6 6 6 6 6 6 6 6 6 6 6 6 6 6 6 6 6 6 6 6 6 6 6 6 6 …
0216_1 90 11 0	000000E+00 91189 6 6 6 6 6 6 6 6 6 6 6 5 6 6 5 6 6 5 6 5 5 6 5 5 6 5 5 5 6 5 5 5 5 5 5 5 5 5 5 4 5 5 5 4 5 5 5 4 5 4 5 5 4 5 5 4 5 4 5 4 5 4 5 4 4 5 4 4 5 4 4 4 5 4 4 4 4 4 4 4 5 4 4 4 4 4 4 4 4 4 4 4 4 4 4 4 4 5 4 4 4 4 4 4 4 4 4 4 6 6 6 6 6 6 6 6 6 6 6 6 6 6 6 6 6 6 6 6 6 6 6 6 6 6 6 6 6 6 6 6 6 6 6 6 6 6 6 6 6 6 6 6 6 6 6 6 6 6 6 6 6 6 6 6 6 6 6 6 6 6 6 6 6 6 6 6 6 6 6 6 6 6 6 6 6 6 6 6 6 6 6 …
0217_1 152 18 0	000000E+00 110622 5 5 5 5 4 5 5 5 5 4 5 5 4 5 5 5 4 5 5 4 5 4 5 5 4 5 4 5 5 4 5 4 5 5 4 5 4 5 4 5 4 5 4 5 5 4 5 4 5 4 5 4 5 4 5 4 5 4 5 4 5 4 5 4 5 4 5 4 5 4 4 5 5 4 5 4 4 5 4 5 4 4 5 4 5 4 5 4 4 5 4 5 5 4 5 4 4 5 4 4 5 4 5 4 4 5 4 5 4 5 4 4 5 4 5 4 4 5 4 5 4 4 5 4 5 4 5 4 4 5 4 4 5 4 4 4 4 5 4 4 4 4 4 4 4 5 4 4 4 4 4 6 6 6 6 6 6 6 6 6 6 6 6 6 6 6 6 6 6 6 6 6 6 6 6 6 6 6 6 6 6 6 6 6 6 6 6 6 6 6 6…
0218_1 142 25 0	000000E+00 119419 5 4 4 4 4 4 5 4 4 4 5 4 4 5 4 4 5 4 3 4 4 3 4 4 4 4 4 4 4 4 4 5 4 5 4 4 5 4 5 5 5 5 5 5 5 4 6 5 4 5 5 5 5 5 5 5 5 5 4 5 5 5 5 5 5 5 5 5 4 5 5 5 4 6 5 5 4 5 5 4 5 4 5 4 5 5 4 5 4 5 4 5 4 4 4 5 4 4 4 5 4 4 4 4 5 4 4 4 4 4 4 4 4 4 4 4 5 4 4 4 4 4 4 4 4 5 4 4 4 4 4 4 4 4 4 4 4 4 4 4 5 4 4 6 6 6 6 6 6 6 6 6 6 6 6 6 6 6 6 6 6 6 6 6 6 6 6 6 6 6 6 6 6 6 6 6 6 6 6 6 6 6 6 6 6 6 6 6 6 6 6…
0219_1 74 13 0	000000E+00 106807 6 6 6 5 6 6 5 6 5 5 6 5 5 5 5 5 5 4 5 5 4 5 4 5 4 5 5 4 5 4 5 4 5 4 5 4 5 4 4 5 4 5 4 4 4 5 4 4 4 5 4 4 4 4 4 4 5 4 4 4 4 4 4 3 4 4 4 4 4 4 4 4 4 4 4 4 4 4 4 5 6 6 6 6 6 6 6 6 6 6 6 6 6 6 6 6 6 6 6 6 6 6 6 6 6 6 6 6 6 6 6 6 6 6 6 6 6 6 6 6 6 6 6 6 6 6 6 6 6 6 6 6 6 6 6 6 6 6 6 6 6 6 6 6 6 6 6 6 6 6 6 6 6 6 6 6 6 6 6 6 6 6 6 6 6 6 6 6 6 6 6 6 6 6 6 6 6 6 6 6 6 6 6 6 6 6 6 6 6 6 6…
0220_1 165 17 0	000000E+00 146111 5 4 4 4 4 5 4 4 4 5 4 4 5 4 5 4 4 5 4 5 4 5 4 5 4 5 4 5 5 4 5 4 5 4 5 5 4 5 5 4 5 5 4 5 5 5 5 4 5 5 5 5 5 5 4 5 5 5 5 5 4 5 5 5 4 5 5 4 5 5 5 6 5 5 5 5 6 5 5 5 5 5 5 5 5 5 6 5 5 5 6 5 5 5 5 6 5 5 5 5 6 5 5 5 5 5 5 5 5 5 5 5 5 4 5 5 5 4 5 4 5 4 5 4 5 4 5 5 5 4 5 4 5 5 4 4 5 4 5 4 4 5 4 4 5 4 4 4 5 4 4 4 4 4 4 4 4 5 4 4 4 4 4 4 4 4 4 4 4 4 6 6 6 6 6 6 6 6 6 6 6 6 6 6 6 6 6 6 6 6 6…
0222_1 86 23 0	000000E+00 130070 5 4 5 5 5 5 5 5 5 5 4 5 5 4 5 4 5 4 5 4 5 4 4 5 4 5 4 4 5 4 5 5 4 5 4 4 5 4 4 4 5 4 4 5 4 4 4 5 4 4 5 4 4 5 4 5 4 4 5 4 4 5 4 4 4 5 4 4 5 4 4 4 4 5 4 4 4 4 4 4 4 5 4 4 4 6 6 6 6 6 6 6 6 6 6 6 6 6 6 6 6 6 6 6 6 6 6 6 6 6 6 6 6 6 6 6 6 6 6 6 6 6 6 6 6 6 6 6 6 6 6 6 6 6 6 6 6 6 6 6 6 6 6 6 6 6 6 6 6 6 6 6 6 6 6 6 6 6 6 6 6 6 6 6 6 6 6 6 6 6 6 6 6 6 6 6 6 6 6 6 6 6 6 6 6 6 6 6 6 6 6…
0224_1 119 19 0	000000E+00 133873 5 4 4 4 4 4 4 5 4 4 4 4 5 4 4 5 4 5 4 4 5 4 5 5 4 5 4 5 5 5 4 5 5 5 5 5 4 5 5 5 5 5 5 5 5 5 5 5 5 4 5 5 5 5 5 5 5 5 5 5 4 5 5 5 5 4 5 5 4 5 5 4 5 4 5 4 5 4 4 5 4 5 4 4 5 4 5 4 4 4 4 5 4 4 4 4 4 5 4 4 4 4 4 4 4 5 4 4 4 4 4 4 4 4 4 4 4 4 6 6 6 6 6 6 6 6 6 6 6 6 6 6 6 6 6 6 6 6 6 6 6 6 6 6 6 6 6 6 6 6 6 6 6 6 6 6 6 6 6 6 6 6 6 6 6 6 6 6 6 6 6 6 6 6 6 6 6 6 6 6 6 6 6 6 6 6 6 6 6 6 6…
0225_1 97 18 0	000000E+00 119135 5 4 4 5 5 4 5 4 5 5 5 5 5 5 5 4 5 5 5 5 4 5 5 4 5 5 4 5 4 5 5 4 5 4 5 4 4 5 4 5 4 5 4 4 5 4 5 4 4 5 4 4 4 5 4 4 4 5 4 4 4 5 4 4 4 4 4 5 4 4 4 4 4 4 4 5 4 4 4 4 4 4 4 4 4 4 4 4 4 4 4 4 4 4 4 4 6 6 6 6 6 6 6 6 6 6 6 6 6 6 6 6 6 6 6 6 6 6 6 6 6 6 6 6 6 6 6 6 6 6 6 6 6 6 6 6 6 6 6 6 6 6 6 6 6 6 6 6 6 6 6 6 6 6 6 6 6 6 6 6 6 6 6 6 6 6 6 6 6 6 6 6 6 6 6 6 6 6 6 6 6 6 6 6 6 6 6 6 6 6 6…
0226_1 115 20 0	000000E+00 89398 5 4 4 4 4 5 4 4 4 5 4 4 4 5 4 4 5 4 4 5 4 4 5 4 4 5 4 4 5 4 4 5 4 4 5 4 4 5 4 4 5 4 4 5 4 4 5 4 4 4 5 4 4 4 5 4 4 4 5 4 4 4 4 4 5 4 4 4 4 4 5 4 4 4 4 4 5 4 4 4 4 4 4 4 5 4 4 4 4 4 4 4 4 4 4 5 4 4 4 4 4 4 4 4 4 4 4 4 4 4 4 4 4 4 6 6 6 6 6 6 6 6 6 6 6 6 6 6 6 6 6 6 6 6 6 6 6 6 6 6 6 6 6 6 6 6 6 6 6 6 6 6 6 6 6 6 6 6 6 6 6 6 6 6 6 6 6 6 6 6 6 6 6 6 6 6 6 6 6 6 6 6 6 6 6 6 6 6 6 6 6 …
0227_1 72 38 0	000000E+00 50734 5 4 4 5 4 4 5 4 4 5 4 4 5 4 4 5 4 4 5 4 4 5 4 4 5 4 4 5 4 4 4 5 4 4 5 4 4 4 4 5 4 4 4 5 4 4 4 4 4 5 4 4 4 4 4 5 4 4 4 4 4 4 4 4 4 4 5 4 4 4 4 6 6 6 6 6 6 6 6 6 6 6 6 6 6 6 6 6 6 6 6 6 6 6 6 6 6 6 6 6 6 6 6 6 6 6 6 6 6 6 6 6 6 6 6 6 6 6 6 6 6 6 6 6 6 6 6 6 6 6 6 6 6 6 6 6 6 6 6 6 6 6 6 6 6 6 6 6 6 6 6 6 6 6 6 6 6 6 6 6 6 6 6 6 6 6 6 6 6 6 6 6 6 6 6 6 6 6 6 6 6 6 6 6 6 6 6 6 6 6 6 …
0228_1 80 20 0	000000E+00 49433 5 5 4 5 5 5 4 5 4 5 5 4 5 4 4 5 4 4 5 4 4 4 4 4 5 4 4 4 4 4 4 4 4 4 4 4 4 4 3 4 4 4 4 4 4 4 3 4 4 4 4 4 3 4 4 4 4 3 4 4 4 3 4 4 4 3 4 4 4 3 4 4 4 3 4 4 4 3 4 6 6 6 6 6 6 6 6 6 6 6 6 6 6 6 6 6 6 6 6 6 6 6 6 6 6 6 6 6 6 6 6 6 6 6 6 6 6 6 6 6 6 6 6 6 6 6 6 6 6 6 6 6 6 6 6 6 6 6 6 6 6 6 6 6 6 6 6 6 6 6 6 6 6 6 6 6 6 6 6 6 6 6 6 6 6 6 6 6 6 6 6 6 6 6 6 6 6 6 6 6 6 6 6 6 6 6 6 6 6 6 6 …
0231_1 58 37 0	000000E+00 89507 5 4 4 4 4 4 4 4 4 4 4 4 4 5 4 4 4 4 4 4 4 4 5 4 4 4 4 4 4 4 5 4 4 4 4 4 4 5 4 4 4 4 4 5 4 4 4 4 4 5 4 4 4 4 5 4 4 6 6 6 6 6 6 6 6 6 6 6 6 6 6 6 6 6 6 6 6 6 6 6 6 6 6 6 6 6 6 6 6 6 6 6 6 6 6 6 6 6 6 6 6 6 6 6 6 6 6 6 6 6 6 6 6 6 6 6 6 6 6 6 6 6 6 6 6 6 6 6 6 6 6 6 6 6 6 6 6 6 6 6 6 6 6 6 6 6 6 6 6 6 6 6 6 6 6 6 6 6 6 6 6 6 6 6 6 6 6 6 6 6 6 6 6 6 6 6 6 6 6 6 6 6 6 6 6 6 6 6 6 6 6 …
0234_1 5 24 0	000000E+00 44147 5 4 4 4 6 6 6 6 6 6 6 6 6 6 6 6 6 6 6 6 6 6 6 6 6 6 6 6 6 6 6 6 6 6 6 6 6 6 6 6 6 6 6 6 6 6 6 6 6 6 6 6 6 6 6 6 6 6 6 6 6 6 6 6 6 6 6 6 6 6 6 6 6 6 6 6 6 6 6 6 6 6 6 6 6 6 6 6 6 6 6 6 6 6 6 6 6 6 6 6 6 6 6 6 6 6 6 6 6 6 6 6 6 6 6 6 6 6 6 6 6 6 6 6 6 6 6 6 6 6 6 6 6 6 6 6 6 6 6 6 6 6 6 6 6 6 6 6 6 6 6 6 6 6 6 6 6 6 6 6 6 6 6 6 6 6 6 6 6 6 6 6 6 6 6 6 6 6 6 6 6 6 6 6 6 6 6 6 6 6 6 …
0243_1 56 21 0	000000E+00 62847 5 4 4 4 4 4 4 5 4 4 4 4 4 5 4 4 4 5 4 4 4 4 5 4 4 4 5 4 4 4 5 4 4 5 4 4 5 4 4 5 4 4 4 5 4 5 4 4 5 4 4 5 4 4 5 6 6 6 6 6 6 6 6 6 6 6 6 6 6 6 6 6 6 6 6 6 6 6 6 6 6 6 6 6 6 6 6 6 6 6 6 6 6 6 6 6 6 6 6 6 6 6 6 6 6 6 6 6 6 6 6 6 6 6 6 6 6 6 6 6 6 6 6 6 6 6 6 6 6 6 6 6 6 6 6 6 6 6 6 6 6 6 6 6 6 6 6 6 6 6 6 6 6 6 6 6 6 6 6 6 6 6 6 6 6 6 6 6 6 6 6 6 6 6 6 6 6 6 6 6 6 6 6 6 6 6 6 6 6 6 6 …
0252_1 21 7 0	000000E+00 38730 5 4 4 4 4 4 4 4 4 4 4 4 5 4 4 4 4 4 4 4 6 6 6 6 6 6 6 6 6 6 6 6 6 6 6 6 6 6 6 6 6 6 6 6 6 6 6 6 6 6 6 6 6 6 6 6 6 6 6 6 6 6 6 6 6 6 6 6 6 6 6 6 6 6 6 6 6 6 6 6 6 6 6 6 6 6 6 6 6 6 6 6 6 6 6 6 6 6 6 6 6 6 6 6 6 6 6 6 6 6 6 6 6 6 6 6 6 6 6 6 6 6 6 6 6 6 6 6 6 6 6 6 6 6 6 6 6 6 6 6 6 6 6 6 6 6 6 6 6 6 6 6 6 6 6 6 6 6 6 6 6 6 6 6 6 6 6 6 6 6 6 6 6 6 6 6 6 6 6 6 6 6 6 6 6 6 6 6 6 6 6 …
