# Supplementary material for: New Data Indicate Larger Decline in Morphological Diversity in Split-Footed Lacewing Larvae than Previously Estimated
Source: Insects. 2025 Jan 27;16(2):125. doi: 10.3390/insects16020125 (PMC11855922; doi:10.3390/insects16020125)
Supplement: Supplementary file 1 [file insects-16-00125-s001.zip › insects-3012998-supplementary/Suppl Files Analysis Nymphidae/10/10.nef]

#CONST 1 1 1 0
#HARMO 20
0201_1
  1.0000000e+00  3.4105381e-17 -8.3009006e-17  4.8649597e-01
 -1.8574126e-02  5.2751782e-02  6.0793687e-02  7.3537528e-02
  7.1124839e-02 -1.8232918e-02 -1.2042012e-02  4.7209217e-02
 -1.5609582e-02  2.1902813e-02  5.7344704e-04 -3.3151944e-03
  1.3368825e-02 -9.5576443e-03 -8.9858228e-03  7.4836129e-03
 -1.7182537e-03  1.6474181e-02  4.8102922e-03 -5.0369308e-03
  6.0495046e-03 -4.4616819e-03  3.7092758e-03  1.8206930e-03
  1.1446184e-03  1.1753073e-02  2.9353574e-03 -1.5426942e-03
 -1.5379367e-03 -6.0022985e-04  1.1584572e-03  5.8933825e-03
 -6.9108057e-04  9.3752496e-03 -1.3734646e-03  2.9840776e-03
 -3.6041355e-03 -4.3374229e-05 -5.4910412e-04  4.2337361e-03
 -3.1570111e-04  2.1455355e-03 -3.7900374e-03 -2.6431405e-03
 -5.4265449e-03 -1.8392415e-03 -4.9544324e-03 -1.3215482e-04
  2.0514150e-03  1.1711680e-04 -1.4549559e-03 -1.4900443e-03
 -2.7039043e-03 -2.7572831e-03 -7.5290898e-04 -3.0354606e-03
  2.8262099e-03 -1.0581330e-04  6.4208694e-04  1.3228679e-04
 -6.9102137e-04 -1.6401008e-03  3.5104790e-03 -2.9329522e-03
  6.9335946e-04 -1.2479452e-04 -1.8826345e-03 -1.1922682e-03
 -5.5005120e-04  1.4888734e-03 -2.4839445e-04  2.4202167e-03
  1.2492145e-03 -1.2828793e-03  1.5109614e-03  2.1522822e-03
0202_1
  1.0000000e+00  6.9463214e-18  1.4617357e-17  5.0554566e-01
 -3.0767136e-02  7.0894758e-02  8.9057785e-02  1.5377918e-01
  4.6436629e-02 -3.4227217e-02 -5.8056254e-03 -1.3991443e-02
 -3.5258106e-02  4.3669314e-02 -3.5517218e-02  1.6199089e-02
  1.7053658e-02 -2.1277805e-02 -3.1802083e-03 -1.5783261e-02
 -1.4979714e-02  1.5078352e-02 -1.9147212e-02 -4.1151609e-03
  1.1942358e-02 -1.2767868e-02  9.8565637e-03 -7.6399862e-03
 -3.1375646e-03  2.5218986e-03 -7.8504058e-03 -5.7165595e-03
  2.4713946e-03 -7.2395354e-03  5.7030643e-03  3.8149838e-03
  1.0361328e-03  9.7667525e-04 -2.3176877e-03 -1.9732056e-04
 -2.4844596e-03 -6.5309339e-03  4.2596494e-07  2.4297056e-03
  2.0773909e-03 -2.8538793e-04 -3.7019807e-03 -8.3899790e-05
 -2.4273496e-03 -7.4888436e-03 -2.5044245e-03 -1.0848372e-03
  2.3677519e-03 -1.6124625e-03 -1.8385410e-03 -5.7013942e-05
 -4.7991169e-04 -5.3276993e-03  8.4788531e-04 -3.2114845e-03
  3.2416499e-03 -1.1630365e-03  3.4837425e-04 -1.5437311e-04
  3.3827580e-04 -1.5324822e-03  1.8416477e-03 -1.8411472e-03
  3.8480699e-03  5.4191108e-04  7.1695020e-04  1.5681839e-03
  8.1109815e-04 -4.7451379e-04  2.2927503e-04 -1.2838770e-03
  2.0177931e-03 -5.4796950e-04 -2.6765483e-03  2.1489160e-03
0203_1
  1.0000000e+00 -1.2620818e-17  1.1144183e-17  7.1192902e-01
 -2.3695528e-02  4.6314278e-02  7.0996235e-02  4.1024377e-02
  2.4521381e-02 -1.7971242e-02 -1.8038875e-02  4.6652111e-02
 -2.3792672e-03  1.8494941e-02 -1.6056753e-02 -2.2086105e-02
  1.8983324e-03 -8.0603375e-03  1.4715444e-03 -2.8730394e-03
  1.4261040e-02  2.9828713e-03 -4.4351640e-03 -1.1286965e-02
  2.6260392e-03  1.8944780e-03  1.2967270e-02  4.6207848e-04
  7.4873441e-03  1.9626023e-03  1.6623155e-03  1.9745775e-03
 -7.8455536e-04  9.3341127e-03  3.7036726e-03  2.1249374e-03
 -5.8395544e-04  1.5408961e-03 -2.4429241e-03  6.0327268e-03
 -4.5497591e-04  5.6400655e-03 -2.2286725e-03 -2.0822525e-03
 -4.5786040e-03 -1.1520606e-03 -3.7238540e-03  1.5620733e-03
  1.9187561e-03  1.9810841e-03 -1.1165014e-03 -1.6957749e-03
 -3.0253667e-03  2.8416708e-05  1.3369797e-03 -6.2215594e-04
  3.3657125e-03 -4.1075201e-04  5.0494896e-04 -2.6772345e-04
 -3.6314893e-03  1.8349642e-03  3.1942304e-04  1.7704782e-04
  1.2054855e-03 -1.3395554e-04 -1.6823596e-04  3.1766586e-03
 -3.1816406e-03  1.8625197e-03  3.7473807e-04 -8.0916205e-04
 -1.1037016e-03 -1.1786206e-03 -1.1945867e-03 -5.3521954e-04
 -2.1668674e-03  1.4039773e-03 -2.5136375e-03 -1.5425744e-03
0204_1
  1.0000000e+00 -2.1467757e-17  2.5690023e-17  5.3319871e-01
  5.9526289e-03  7.4956306e-02  1.0534886e-01  1.3163439e-01
  2.7262006e-02 -3.6718976e-02 -1.3768091e-02  1.4499687e-02
 -1.0986875e-02  5.5637264e-02 -1.1011325e-02  2.1941985e-02
  7.8550241e-05 -2.4071643e-02 -1.1341909e-02 -1.2600348e-02
 -1.7035984e-03  2.7206174e-02 -1.1562912e-02 -6.9119199e-04
  1.7480726e-03 -1.2906681e-02 -1.0754945e-03 -1.3167050e-02
  5.2278154e-03  1.2116541e-02 -4.5393241e-03 -7.0518870e-04
 -2.1210073e-04 -3.6932630e-03  4.0469176e-03 -5.3858606e-03
  5.8299033e-03  8.6365588e-03 -1.7529405e-03  4.0428446e-03
  1.5714178e-04  1.8524030e-03  4.7352573e-03 -6.4685635e-04
  2.8039143e-03  3.4598112e-03 -4.8232034e-03  1.9598044e-03
 -2.7000642e-04  4.8241231e-03 -1.0021073e-03  3.2362043e-03
  2.5494996e-03 -2.8643312e-03 -2.2589785e-03  2.7080794e-04
 -2.1257362e-03  3.6327380e-03 -3.9447756e-03 -1.3952634e-04
  3.6925616e-03 -4.7082797e-03 -9.8441356e-04  4.9078820e-04
 -2.0494644e-03  6.8492197e-04 -1.8606490e-03 -8.9048331e-04
  3.3664286e-03 -2.6308646e-03  2.1339563e-03  8.3866177e-04
  3.1219631e-04 -1.2392341e-03  3.8582722e-04 -1.9168093e-03
  5.8341673e-04 -9.5622820e-04  9.6348524e-04  1.1959908e-03
0206_1
  1.0000000e+00 -2.0874878e-17  8.0247682e-17  2.9892850e-01
 -6.4894250e-03  3.5302555e-02  5.7638078e-02  5.4170852e-02
  8.7456963e-02 -8.8329749e-03 -5.6113797e-03  2.9098599e-02
 -8.9975682e-03  2.0754643e-02  7.0285751e-04  1.0017795e-02
  2.6366676e-02 -6.3325060e-03 -8.0712049e-03  8.0025622e-03
 -2.7807907e-03  1.0124552e-02 -2.0058014e-03 -1.6346503e-03
  1.1851123e-02 -6.9985678e-03 -5.8919851e-03 -1.4739926e-03
  6.1893721e-04  6.1364759e-03 -1.0145316e-03 -3.2799254e-03
  7.7840961e-03 -5.4306554e-03 -1.3195970e-03 -3.2387750e-03
  2.8431190e-03  4.5336038e-03  9.7393636e-04 -2.5551310e-03
  5.5669324e-03 -3.3697581e-03  1.3174372e-03 -2.3402530e-03
  3.2430276e-03  4.1011050e-03  1.4497371e-03 -5.5648467e-04
  3.1566102e-03 -1.2655816e-03  2.0024776e-03 -2.7569972e-05
  2.6770245e-03  4.4435753e-03  2.1144154e-03  1.5736509e-03
  1.5482984e-03 -1.8775581e-05  2.7857950e-03 -4.8475556e-04
  1.5783865e-03  3.8626639e-03 -1.2023451e-04 -2.5951684e-05
  2.4134902e-04  7.1017304e-04 -5.9854912e-04 -4.5963281e-04
  1.1973759e-03  2.8952728e-03 -2.5282391e-03  1.4389279e-03
 -4.6377036e-05  5.1002083e-04 -4.0677718e-04  1.2616630e-03
  1.2607826e-03  1.0542905e-03 -8.7865980e-04  4.4639376e-04
0207_1
  1.0000000e+00 -4.2145830e-17  7.0609610e-17  5.6761750e-01
 -6.1157033e-02  6.3378109e-02  4.3072201e-02 -9.6036784e-03
  1.8064236e-02 -1.7678140e-02 -4.4595402e-02 -1.7191009e-03
 -1.7589776e-02  1.7966763e-02 -1.1544579e-02 -3.8254281e-02
 -1.4306249e-02 -2.4164742e-03 -1.3065016e-03  1.5071139e-03
 -3.8282777e-03  1.1561729e-02  1.0196270e-02 -7.3688885e-03
 -1.8551756e-02  1.3587942e-02  5.3685377e-03  9.2596961e-03
 -3.2353340e-03  5.9681220e-03  2.6912252e-03 -1.3780158e-03
 -1.2237376e-02  1.3001272e-02  2.6303534e-03 -1.8356185e-03
 -3.0102743e-04  5.5341069e-04  4.3728282e-03 -1.1098497e-02
  9.8199901e-05  1.4889199e-02  7.0462902e-03 -9.3380085e-03
  2.4031789e-03  4.2903257e-03  7.4778502e-03 -8.1252409e-03
  5.2338377e-03  1.8249762e-02  6.7397067e-03 -4.4813643e-03
  1.4789976e-03  6.4608918e-03  1.6459868e-03 -3.5893128e-03
  4.0431048e-03  8.5453796e-03 -5.9165539e-04 -1.9957196e-03
 -5.1640992e-03  3.3554925e-03 -4.1597415e-03 -1.3430202e-03
  4.7308582e-03  2.5213529e-03  4.8252714e-04  3.0874093e-03
 -4.3210668e-03 -1.2447450e-03  3.4262879e-03 -8.3106863e-04
  8.5392871e-04 -2.1215690e-03  7.6808769e-04 -2.9201489e-04
 -4.6419538e-03 -1.8284186e-04  2.9550457e-04  2.0738386e-03
0208_1
  1.0000000e+00 -3.6524454e-17  1.1920767e-16  2.7901256e-01
 -6.9618710e-03  3.9277296e-02  2.4370000e-02  7.9977395e-02
  9.4574548e-02 -1.2663369e-02 -5.1482715e-03  2.8221206e-02
 -9.1140311e-03  1.3019029e-02 -2.3462584e-02  1.4136519e-02
  2.9466984e-02 -9.4297786e-03 -3.8127793e-03  2.0718770e-02
 -9.7912767e-04  9.7736054e-04 -9.4394489e-04 -6.8536148e-03
  8.9431685e-03 -8.7777751e-03 -6.4762319e-03  1.2503205e-03
  2.8916665e-03  4.8195179e-03  1.5429212e-03 -3.3722458e-04
  6.6615359e-03 -5.6483508e-03  4.2946075e-03  1.6672010e-04
  4.4530613e-03  5.2722332e-03  3.2526945e-03 -1.1032355e-03
  4.3051974e-03 -3.4223490e-03  5.5550129e-03  1.8805801e-03
  2.8986737e-03  4.2958429e-03  2.1951583e-03 -2.0166359e-03
 -2.1917137e-04 -1.2062549e-03  1.5897676e-06  3.4220801e-03
  2.1472515e-03  5.3775036e-03  1.9797957e-03  1.2636114e-03
 -8.6832452e-04 -1.1900808e-03 -1.0753551e-03  5.3142295e-04
  1.9090220e-03  3.9632398e-03 -2.8337325e-04  1.2372565e-03
 -7.0586808e-04 -2.3827580e-03 -8.8614765e-04 -1.4786564e-03
  1.2655782e-03  2.1985126e-03 -1.6240294e-03  3.3346576e-04
 -6.5330869e-04 -2.2857050e-03 -5.6901387e-04 -1.7351607e-03
  1.1091641e-03  2.1148379e-03 -2.2492529e-03  1.5600246e-03
0209_1
  1.0000000e+00  2.6509960e-17 -6.9197229e-17  3.3920968e-01
 -2.8909390e-02  2.9292410e-02  2.0749988e-03  9.4019665e-02
  8.0789046e-02 -2.7871093e-02 -3.0861248e-02  2.5538220e-02
 -2.3985078e-02  2.7564130e-03 -3.2795238e-02  2.0382211e-02
  3.0006010e-02 -2.3177975e-02  1.3804823e-03  6.4871305e-03
 -7.3810242e-03 -9.0301908e-03 -4.8824790e-03 -1.2620021e-02
  1.5276204e-02 -1.4627774e-02  5.3140362e-03  4.3773065e-04
  2.4222188e-03 -1.5879664e-03  8.7345616e-03 -7.9668655e-03
  1.0840159e-02 -9.4712453e-03  3.3835188e-03 -3.7075704e-03
 -1.6360177e-04  1.9886855e-03 -4.0007012e-03  3.1859554e-03
  5.2949048e-03 -4.2826444e-03  4.4451415e-03  9.9279358e-03
 -2.2950346e-03  4.6277935e-04  9.8951700e-04  1.7393578e-04
 -7.0088958e-04 -3.1716644e-03 -1.9569576e-04  3.7130047e-03
 -1.4529447e-03  9.1382689e-04  7.0918419e-04 -1.2829833e-03
 -1.0858564e-04 -4.0727432e-03  1.2400005e-03 -1.2812586e-03
 -2.5112848e-04  1.5215230e-04  6.0471837e-04 -3.6406143e-03
  6.4641730e-04 -3.2037337e-03  9.0855679e-04 -1.6279151e-03
  1.1737483e-04  6.9533404e-04  2.1492062e-04 -1.3754254e-03
  3.6838893e-04 -9.2234327e-04  7.1215030e-04  1.2204579e-04
  5.7331013e-04  1.2555210e-03 -1.5408538e-03  3.6109039e-04
0210_1
  1.0000000e+00 -6.8854160e-18  3.0645153e-17  5.0104527e-01
  1.0793731e-02  6.7233426e-02  1.3091448e-01  6.4800161e-02
  4.0924646e-02 -1.8186623e-02 -2.3438087e-02  2.0789026e-02
  3.4389887e-03  5.2023866e-02  1.3969249e-03  2.4701295e-02
  1.8709599e-03 -1.8854312e-02 -1.4471584e-02  2.5045554e-03
  3.2476314e-03  2.4684705e-02 -8.2187997e-03  9.1608065e-03
 -4.7079003e-03 -1.7260906e-02 -4.9386405e-03 -3.2544585e-03
  1.2408971e-03  1.1494559e-02 -3.5571764e-03  2.2189534e-03
 -3.3017993e-03 -9.3553006e-03  8.0060910e-04 -6.4718674e-03
  2.8246000e-03  3.8582286e-03 -2.5297273e-03  1.0416565e-03
 -2.3292845e-03 -4.2232127e-03  3.1935058e-03 -2.2565152e-03
  1.8385034e-03 -3.9870816e-04  5.2366088e-04  2.1832793e-03
 -3.9900341e-03 -4.2102007e-06  3.5128128e-03  3.0156866e-04
  1.0667159e-04 -1.2530372e-04  2.2958270e-03  2.3100853e-03
 -3.4311626e-03  2.6140644e-03  2.1532783e-03 -6.5126571e-04
 -7.5341313e-04 -3.5228328e-04  1.4953721e-04  6.1886294e-04
 -2.0595438e-03  2.7610627e-03 -1.0171511e-03 -1.4684648e-04
 -1.0556554e-03 -1.3841349e-03 -3.8287820e-04  4.5154238e-04
 -7.5067885e-04  1.5106071e-03 -1.5520645e-03 -3.8499848e-04
 -1.2345430e-03 -2.2857305e-03 -1.2331981e-04 -4.6992259e-04
0211_1
  1.0000000e+00 -1.2421430e-17  2.1799471e-17  5.1479263e-01
  9.1598196e-03  5.9384199e-02  1.2822633e-01  2.5899447e-02
  4.4063861e-02 -5.8774611e-03 -1.2359649e-02  3.7188195e-02
  9.2269582e-03  4.2529866e-02  8.9155425e-03  1.7782363e-03
 -1.4119562e-03 -7.4508431e-03 -1.5147527e-02  9.6095738e-03
  1.0602753e-02  1.7987903e-02 -4.9358817e-03  1.2889434e-03
 -1.0850243e-02 -8.9710912e-03 -6.1637629e-03  2.4163013e-03
  7.2083962e-03  7.8130486e-03 -5.8165738e-04 -1.0817515e-03
 -9.7917237e-03 -3.8652572e-03 -5.7942725e-04 -3.8103676e-03
  6.5735362e-03  3.7011357e-03  7.1969536e-04 -1.3866302e-03
 -5.6590138e-03 -4.2568782e-05  1.5448296e-03 -3.2936331e-03
  4.7534507e-03  3.7617249e-04  2.0338249e-03  1.1632840e-04
 -4.9620657e-03  2.5433028e-03  1.4540194e-03 -1.2572065e-04
  1.9970222e-03  9.6677044e-04  5.2163121e-03  2.3480711e-03
 -3.5946681e-03  3.7136208e-03  1.8291403e-03 -2.1391505e-03
 -6.3709816e-04  1.3403252e-03  1.5397473e-03  1.2367760e-03
 -2.3027931e-03  3.5076412e-03 -6.0075837e-04  2.6875924e-04
 -1.9813499e-03  4.9912097e-04  1.1605899e-03  1.1538101e-03
 -2.1503264e-03  1.5535759e-03 -1.4722619e-03  1.4442030e-04
 -3.0159967e-03  2.6578521e-04  5.9228227e-04  4.1316958e-04
0212_1
  1.0000000e+00 -3.7169967e-17  5.7712747e-17  5.3545345e-01
  8.9885176e-03  6.0401327e-02  1.2099766e-01  3.1519930e-02
  3.4750271e-02 -4.4439334e-03 -1.9049039e-02  3.9361087e-02
  1.1056014e-02  3.7535755e-02  6.1166864e-03 -4.6729830e-05
 -6.0611581e-03 -5.2608250e-03 -1.8108093e-02  6.2798947e-03
  1.1442156e-02  9.9468831e-03 -6.2558801e-03 -1.4852888e-03
 -1.1462428e-02 -1.6901866e-03 -3.0768829e-03  1.6596886e-03
  1.0360599e-02 -1.1231003e-03  6.8224387e-04 -7.3183294e-03
 -9.5068248e-03  3.8383155e-03 -7.7476261e-04 -7.5670256e-04
  8.8302299e-03 -3.4597087e-03  4.0087653e-03 -3.0641364e-03
 -6.0221106e-03  5.6152505e-03  9.6664055e-04  3.7424934e-04
  3.1940178e-03 -3.2953807e-03  3.7738668e-03  1.3368957e-03
 -3.3573995e-03  6.8135271e-03  2.6778669e-03  2.0767782e-03
 -1.4993686e-03 -3.8705204e-03  1.3807519e-03  3.9077045e-04
 -3.1683155e-03  6.2622040e-03  6.3223246e-04  4.2806023e-03
 -2.9813468e-03 -3.5950196e-03  2.1435733e-03 -7.2614924e-04
 -3.3658542e-03  3.0131244e-03 -9.8182252e-04  1.7496601e-03
 -3.3199061e-03 -1.9704767e-03  9.5372146e-04 -6.6553756e-04
 -2.0506512e-03  1.7917593e-04  5.5455040e-04  4.7110522e-04
 -2.9840177e-03 -7.9079560e-04  6.7492931e-04 -1.5970880e-03
0213_1
  1.0000000e+00 -4.2593527e-17  8.4590459e-17  4.7200814e-01
 -8.1358989e-03  3.5576679e-02  4.8511342e-02  7.1967644e-02
  6.0676312e-02 -3.4052857e-02 -3.2412322e-02  2.7680662e-02
 -6.4714045e-03  1.9065837e-02 -1.6005512e-02  7.2378673e-03
  2.1665734e-02 -3.0106868e-02 -8.0250952e-03 -6.0894124e-03
  2.7859738e-03  7.0129339e-03 -7.5757610e-03 -8.5484181e-04
  1.5589375e-02 -1.7646224e-02  1.2718693e-02 -3.4757535e-03
  5.0535114e-03  4.2660040e-03 -2.4704333e-03 -7.8774898e-04
  5.8380596e-03 -6.2452393e-03  9.4113782e-03  5.9246614e-03
  3.3570142e-03  6.2182157e-03 -1.7903766e-03  5.8980301e-03
  3.9680705e-04 -4.1074696e-03  5.9029224e-03  4.5691499e-03
 -1.9111577e-03  3.9148226e-03 -5.5167665e-03  4.4345173e-03
 -3.2662448e-04 -2.0205110e-03  6.5907130e-03  2.7402275e-03
 -2.5576999e-03 -2.0546049e-04 -1.8877866e-03 -3.2382888e-03
 -1.4493119e-04  1.5063295e-03  3.6384963e-03 -1.0136437e-03
  8.1357324e-04 -9.5957880e-04 -4.8332529e-05 -3.0313818e-03
 -3.6247873e-04  3.1931742e-03  1.5258547e-03 -3.3136947e-04
  2.5819097e-03  3.1307297e-04  2.0469165e-04  5.5183176e-05
 -1.0761271e-03  1.9253502e-03 -7.4479461e-04  7.1496893e-04
  8.0197614e-04  1.1175897e-03 -3.5116937e-04  2.1725248e-03
0214_1
  1.0000000e+00  4.8665025e-17 -9.0114365e-17  4.8277108e-01
 -1.6844932e-02  2.8257070e-02  4.2409826e-02  5.7026641e-02
  6.8559095e-02 -2.7980461e-02 -3.5940455e-02  3.9774285e-02
 -5.7965685e-03  9.4101816e-03 -4.6349648e-03  8.9269705e-04
  2.1036117e-02 -2.4570080e-02 -7.0627371e-03  8.2269862e-04
  3.8036933e-03  7.9325293e-03  6.5581310e-03 -1.9087356e-03
  1.2209974e-02 -1.0888673e-02  1.2668606e-02  1.0502748e-03
  4.0068252e-03  1.1769265e-02  8.3785933e-03  6.8544325e-04
  3.8686954e-03 -1.6645945e-03  7.5957657e-03  2.4171616e-03
 -8.0888836e-04  1.1015785e-02 -2.9306744e-03  3.1306477e-03
 -6.0697124e-04  5.0874017e-04  7.3532451e-04  3.2664306e-03
 -1.3989096e-03  4.0922251e-03 -5.7612134e-03 -8.3018334e-05
 -2.0113692e-03 -9.1294522e-04 -7.0275150e-04  1.6676740e-04
  1.3772513e-03  3.4805068e-04 -2.5158505e-03 -1.2884664e-03
 -1.4709592e-03 -9.6373176e-04  1.5351048e-03 -2.4923872e-04
  2.8959455e-03  1.3621583e-03  1.6108350e-03  6.5041256e-04
 -1.0442565e-03 -1.6425724e-04  1.6869741e-03 -1.8067976e-03
  8.2316378e-04  2.6591050e-03 -1.9742632e-03  3.2329237e-03
 -5.3993516e-04  8.3081678e-04  2.5423413e-03  3.6099220e-04
 -6.1540268e-04  7.1746839e-04 -2.1466146e-03 -9.4907131e-04
0215_1
  1.0000000e+00 -4.3436029e-17  1.0043612e-16  4.4898931e-01
  5.6076413e-03  5.5190268e-02  7.7090506e-02  7.6089717e-02
  5.4949643e-02 -3.0515266e-02 -2.4090955e-02  3.2566489e-02
 -4.8985967e-03  3.5661469e-02 -6.8168743e-03  2.1091586e-02
  1.2128213e-02 -2.9268180e-02 -1.3243783e-02 -3.3746361e-03
 -2.7187014e-03  1.4396233e-02 -1.6935864e-02  7.3637935e-03
  6.4844785e-03 -2.1935807e-02  5.8768220e-03 -1.5260928e-03
 -2.1517156e-04  5.7985800e-03 -4.5703951e-03 -3.5236949e-03
  5.7407862e-03 -9.9402626e-03  9.7798593e-03 -1.8364383e-03
  2.9955319e-03  2.3737697e-03 -8.4467880e-04 -4.6869320e-03
  2.4276828e-03 -8.5984036e-04  4.6923481e-03  2.8102172e-03
  5.2653527e-03  1.9065137e-03  1.9928004e-03  2.0652293e-03
 -1.3129331e-03  6.8618747e-04  4.1163721e-03  2.3381713e-03
  1.9013620e-03  1.9380421e-03  4.5394555e-04  1.3541572e-03
 -2.5844688e-03  2.6489069e-03  5.1717300e-04  1.0919533e-03
  1.0188274e-03  2.4197315e-04  1.8542734e-04  1.5823041e-05
 -2.8971094e-03  2.9002446e-03 -2.0208609e-03 -1.5077840e-03
  2.6707357e-03 -5.5775603e-04  6.9824825e-04  1.3910060e-04
 -1.9148568e-03  3.2381153e-04 -1.8328305e-03 -3.8268459e-03
  1.7054629e-03  1.5981747e-04 -5.3536860e-04  1.2152643e-03
0216_1
  1.0000000e+00  3.1695467e-17 -6.3442310e-17  4.5171442e-01
 -5.4532476e-03  4.6894720e-02  6.9073214e-02  2.4801736e-02
  6.3676394e-02 -2.0675923e-02 -3.6823567e-02  3.3607415e-02
  1.7149264e-03  2.0335002e-02 -6.0533916e-03  2.7326789e-03
  1.4985450e-02 -2.4344859e-02 -1.3542827e-02 -8.5263557e-04
  9.1735620e-03  6.3045596e-03 -6.6294512e-03 -5.0080794e-03
  8.3564046e-03 -1.7763103e-02  2.6047336e-03 -1.4516869e-03
  1.2666979e-02  3.8346109e-03  4.5785572e-03 -2.1826736e-03
  3.8451066e-03 -8.7796596e-03  7.9833047e-03 -1.5802510e-03
  1.0510969e-02  7.2027115e-03  4.2695487e-03  3.8631454e-03
  1.1377900e-03 -2.7753793e-03  7.4273418e-03  6.7158829e-04
  5.4817861e-03  6.8397149e-03  9.5203577e-04  4.6979078e-03
 -1.1440484e-03 -7.1375867e-04  2.5918609e-03 -6.1043586e-04
  1.8440621e-03  3.9376081e-03 -3.2098119e-03  4.4552848e-03
 -1.2006075e-03 -1.3056768e-03  1.7944536e-03 -4.0193682e-04
 -3.3146153e-05  1.1810993e-03 -1.0523118e-03  1.3843158e-03
  9.0479054e-04 -7.2734742e-04  8.5203454e-04 -3.5468106e-03
  2.2832778e-04 -6.1031409e-04 -3.1940299e-03  1.9147016e-03
  2.4518684e-03  5.1545738e-04  2.4860153e-03  2.2075944e-03
  4.0389017e-04 -1.7160203e-03  2.5171216e-03  1.1031570e-03
0217_1
  1.0000000e+00  3.3341080e-17 -6.3154982e-17  5.3806985e-01
 -1.8001288e-02  2.8563823e-02  4.7272432e-02  5.4775192e-02
  5.4965741e-02 -2.8385660e-02 -4.4661395e-02  3.9656028e-02
 -7.7970252e-04  1.1624045e-02 -2.8743465e-03 -2.7054105e-03
  1.3449225e-02 -2.8850459e-02 -9.4785312e-03 -6.0280945e-03
  9.2093448e-03  8.4024600e-03  6.0552615e-03 -5.9281978e-03
  7.6402090e-03 -1.6964519e-02  7.7778755e-03 -5.0729668e-03
  7.9823784e-03  1.1239542e-02  2.0132012e-03  1.1778298e-03
  3.7331266e-03 -7.4781527e-03  2.9030562e-03  3.6335595e-03
  4.3693343e-03  6.8448765e-03 -2.5163555e-03  6.1467057e-03
 -2.9793644e-04 -6.4935466e-03  1.2649408e-03  6.8583877e-04
  1.1476073e-03  1.5593250e-03 -4.2955484e-03  2.1582713e-03
 -6.9802364e-04 -3.8095283e-03  3.8101299e-03 -9.0451256e-04
  2.4475751e-03 -1.5018962e-05  5.3084356e-04 -1.3345523e-03
 -3.1847949e-04 -1.0512367e-03  2.4066427e-03 -1.6186460e-03
  2.1642815e-03  1.3150671e-03  9.6332544e-04  3.2907348e-03
  1.0680732e-04  5.2681944e-04  3.9875900e-03 -1.0921552e-03
  6.5727494e-05  2.8856716e-04 -2.2054569e-03  3.1833725e-04
 -5.6147614e-04  1.0464981e-03 -4.2594423e-04  5.5950405e-04
 -1.4436240e-04 -5.8066358e-04 -6.4271553e-05  7.9856236e-04
0218_1
  1.0000000e+00 -1.8979006e-17  3.5119649e-17  5.8638056e-01
 -3.2009208e-03  4.7381048e-02  7.6703791e-02  4.9371673e-02
  3.8050358e-02 -2.0745516e-02 -3.6302818e-02  3.9616063e-02
  1.2174864e-02  1.9026649e-02 -9.7301124e-03 -7.3489469e-03
  9.9197509e-04 -2.0445776e-02 -1.4164693e-02  3.5949908e-03
  2.0681825e-02  5.2329514e-03  3.1962086e-03 -9.9751486e-03
 -1.2964170e-03 -7.2208597e-03  2.0321588e-03 -6.5784355e-04
  2.0307440e-02  4.4675263e-03  5.7359061e-03 -1.8844219e-03
 -3.0485579e-03  9.6430748e-04 -1.7219174e-03  4.7736650e-03
  1.0375686e-02  1.2884488e-03  5.3358874e-04  9.6240620e-03
 -6.5737076e-03  3.1087841e-03  3.8231994e-04  5.7288076e-03
  2.1707773e-03 -3.6950128e-03 -1.2871340e-03  1.6794132e-03
 -6.4154965e-03  2.3297726e-03 -3.5324524e-03  6.6341209e-04
  5.9760648e-04 -6.4375847e-03 -1.1608198e-03 -1.2061394e-03
 -3.7937812e-03  1.5016146e-03 -5.6729068e-04  2.3385933e-03
  1.6499783e-03 -4.1247165e-03  7.0398198e-03 -3.4088678e-03
 -1.2682549e-03  1.1626282e-03 -1.9007574e-03 -2.8438653e-03
  1.1443622e-03  4.5202295e-04  1.9382044e-03  2.2477790e-04
  1.7187900e-03  3.0691440e-04 -1.5521297e-03  1.6242375e-04
 -4.5837843e-04  1.6557005e-04 -5.2270343e-04  5.9872125e-04
0219_1
  1.0000000e+00 -4.0287928e-17  1.1093913e-16  5.1730677e-01
 -5.3439426e-03  5.5071444e-02  1.1366826e-01  9.5934531e-02
  4.2448675e-02 -2.1418971e-02 -2.0846308e-02  2.1752321e-02
 -5.7391103e-03  3.8838021e-02  2.6949186e-03  1.8103827e-02
  3.0917358e-03 -1.7951764e-02 -1.3729185e-02 -7.8449502e-03
  5.4852580e-03  2.1064400e-02 -2.2873571e-03  4.7564096e-04
  2.1209151e-03 -1.4258481e-02 -2.3789772e-03 -1.0256960e-02
  8.9742015e-03  1.2290012e-02  2.1093365e-03 -4.8292241e-04
  1.0275443e-03 -6.6691285e-03  1.8041199e-03 -5.1282989e-03
  7.6870692e-03  9.7366536e-03  2.1311724e-03  4.8724376e-03
 -1.0165907e-03 -1.2412623e-03  2.4704647e-03  1.1415569e-04
  3.4478791e-03  6.7638182e-03 -3.7687960e-04  5.4428540e-03
 -3.1149606e-03  1.0197721e-03 -4.6952505e-04  1.0246682e-03
  2.4829392e-04  2.9482581e-03 -2.6895724e-03  3.1497393e-03
 -2.9233188e-03  9.8542443e-04 -2.1725521e-03 -4.8387733e-04
 -3.5008700e-04 -7.2643152e-04 -2.6230194e-03  4.3895359e-04
 -1.0802747e-03  3.1758363e-04 -1.4371739e-03 -1.6621883e-03
  1.8790117e-04 -2.6191234e-03 -1.0542321e-03 -9.5305111e-04
  6.7818945e-04  5.2768510e-04 -2.0189231e-04 -1.1082913e-03
  4.1191988e-04 -2.5608687e-03  3.8884234e-04 -5.6465864e-04
0220_1
  1.0000000e+00  2.0218759e-17 -2.9655911e-17  6.5381756e-01
  4.0676412e-04  3.5146816e-02  6.3299207e-02  2.9435717e-02
  3.6823616e-02 -2.0717954e-02 -3.1221477e-02  2.7998039e-02
  1.8465069e-02  1.9665655e-02 -5.6662433e-03 -2.1639815e-02
  1.3115295e-02 -4.4057497e-03  3.3787807e-03 -2.4163037e-03
  2.0860326e-02  6.7044323e-03 -6.8178202e-04 -6.3078168e-03
  3.2933581e-03  9.1437621e-03  5.7210963e-03  1.0502478e-02
  6.8379297e-03 -1.8125202e-03 -5.0549169e-03  4.2818326e-03
 -3.7385279e-03  9.9012233e-03 -2.8551515e-03  6.7701884e-03
  4.2623791e-04 -8.3211184e-03 -5.8456869e-03 -2.1140101e-03
  9.1247913e-04  5.6051954e-03 -3.4108610e-03 -1.3772433e-04
  6.3560712e-04 -7.4167576e-03  2.2500460e-03 -2.1758322e-03
  5.0304567e-03  4.8014421e-03  8.8400361e-04 -1.6139475e-04
 -1.9405564e-03 -1.7080837e-03  3.2605537e-03  1.6583353e-03
  3.5051318e-03  4.1530845e-03 -5.7150972e-06  1.1300511e-03
 -3.5183607e-03  9.9243515e-04 -1.0794094e-03 -6.0098183e-04
  2.2176500e-03 -2.7544505e-05 -3.8726326e-03  4.9048345e-05
 -1.4195945e-03  1.3740954e-03 -6.2881824e-04 -1.3194292e-05
  2.4626415e-03 -2.7421863e-03 -4.6853751e-04 -1.1996751e-03
  1.7603741e-04  2.5486848e-03 -2.4583837e-04  9.9722531e-04
0222_1
  1.0000000e+00  2.3633589e-17 -7.0670394e-17  6.3443489e-01
  1.7865939e-02  8.3727331e-02  8.2040588e-02  7.3942297e-02
  1.0097015e-03 -1.7002275e-02 -1.8785808e-02  3.7877782e-02
  1.3186806e-02  4.1584536e-02 -2.6275313e-02 -4.6621084e-03
 -1.2898885e-02 -7.0508565e-03 -1.0087524e-02  6.5500982e-03
  1.3457632e-02  4.0198745e-03 -6.1766452e-03 -1.2471110e-02
 -4.5959899e-03  5.8148457e-03  1.7989243e-03 -2.1413694e-03
  7.6124592e-03 -6.4160584e-03  3.8142678e-03 -6.1331577e-03
 -3.7319142e-04  1.4663382e-02  1.8107638e-03  1.2707535e-03
  1.4163736e-03 -5.5868255e-03  3.4324517e-03  1.2451661e-04
 -7.3717122e-04  1.1322439e-02 -1.0755490e-03  5.9820641e-04
 -4.0985173e-03  2.1938518e-04 -3.0131295e-03 -1.6989444e-03
  3.0936447e-03  3.1297848e-03 -2.6932786e-03 -2.2811920e-03
 -5.7828926e-03  3.4273047e-03 -1.0088923e-02 -3.7750056e-03
  9.5097632e-03 -2.1578056e-03  1.6263942e-03  4.5190140e-03
 -4.5081180e-03  2.5479698e-04 -2.6751360e-03 -5.7392211e-03
  7.6919722e-03 -1.5102226e-03  3.1370803e-03  3.6229920e-03
 -1.5565495e-03 -2.6673112e-04  4.1422990e-04 -3.4778337e-03
  3.1578269e-03  1.1539501e-03  2.0245203e-03  1.3610815e-03
  1.5077665e-03  5.6849577e-05 -1.1874401e-03 -1.0208681e-03
0224_1
  1.0000000e+00  4.4484832e-17 -7.5763840e-17  6.0468884e-01
  1.1136099e-02  4.5951284e-02  8.5086816e-02  1.6077757e-02
  2.6658531e-02 -1.2068308e-02 -2.6955614e-02  4.7430959e-02
  1.5571516e-02  2.1916898e-02 -1.1657093e-02 -9.4343421e-03
 -4.0752268e-03 -7.7859012e-03 -1.0414605e-02  2.5518761e-03
  1.9194025e-02  8.4444821e-04 -8.3478556e-03 -1.0457514e-02
 -1.8409023e-03  1.4201406e-03  8.3620634e-04 -3.6456109e-03
  1.4651746e-02 -2.2986313e-03 -9.7881312e-04 -2.2733004e-03
  1.6364886e-03  9.0543769e-03  2.2081703e-03  1.2257598e-03
  5.7889638e-03 -1.3705238e-03  1.4771258e-03  3.4516076e-03
  2.1480348e-03  9.2710435e-03 -1.9713178e-03  1.8410946e-03
 -2.1408873e-03 -1.1733659e-03 -2.3574386e-03  3.4462454e-03
  3.2964490e-03  4.3617536e-03 -4.1136573e-03  1.6193977e-03
 -5.5036212e-03 -2.2239056e-03 -3.1303144e-03  4.3661848e-04
  5.3956102e-03  5.2553163e-05 -1.2592529e-03  1.8444140e-04
 -4.6990632e-03 -2.8206584e-03 -3.0358071e-03 -3.5041811e-03
  5.8651202e-03 -2.7821669e-04 -1.2871378e-04  2.5590749e-03
 -1.1598159e-03 -2.3814575e-03 -1.3104745e-04 -2.3696578e-03
  2.7903614e-03 -3.3392971e-04 -2.4487324e-05  2.7107668e-03
  2.7705807e-04 -4.0452138e-04  9.3182788e-05  8.8209021e-04
0225_1
  1.0000000e+00  4.2861382e-17 -6.6010894e-17  5.9591721e-01
 -1.6394989e-02  5.6418379e-02  1.0773248e-01  8.0769424e-02
  4.2595744e-02 -2.1999815e-02 -2.3167706e-02  3.3752482e-02
 -1.0222160e-02  3.4003316e-02 -5.3051937e-03  2.5666901e-03
  6.4930462e-03 -1.8091102e-02 -1.5182969e-02  5.6204475e-04
  4.7015014e-03  1.3715898e-02 -1.0163933e-03 -6.4759975e-03
  2.3485318e-03 -1.1999099e-02  1.1496310e-03 -5.1446127e-03
  8.2828820e-03  8.5598896e-03  3.0536968e-03 -3.9572541e-03
 -1.2713474e-03 -1.3167161e-03  4.2656072e-03  1.4135935e-03
  8.8341183e-03  8.1469565e-03  4.0604899e-03  6.0206777e-04
 -4.8029351e-03  7.5878294e-04 -2.3631677e-03  1.5459976e-03
  3.4220203e-03  5.9099011e-03 -1.5225516e-03  6.7703033e-03
 -5.0812431e-03  7.5581353e-04  1.3806227e-04  6.9582706e-04
  2.1962517e-04  5.0110250e-04 -2.8072916e-03 -4.1072709e-04
 -4.7302854e-03  8.7329315e-04 -3.3216629e-03 -8.7697914e-04
  1.3558724e-03 -1.2940072e-03  3.4933138e-04  3.5049848e-04
 -1.9748354e-03  8.1375280e-06  4.8412545e-05 -2.8586524e-03
  1.2506693e-03 -1.3076422e-03  7.3271983e-04 -3.7638019e-04
 -3.1091890e-04  7.0344622e-04  7.1988288e-05 -7.6120798e-04
  4.1102194e-04 -3.6323584e-04  1.0627368e-03  8.8860164e-04
0226_1
  1.0000000e+00 -5.4569543e-17  1.2419753e-16  4.3903925e-01
 -1.3542834e-02  2.8119055e-02  6.2952485e-02  8.3623817e-02
  6.2980700e-02 -2.2542734e-02 -2.6819718e-02  4.9348402e-02
 -1.5752925e-02  1.3164385e-02  1.6626275e-03  2.3981856e-02
  6.6396838e-03 -2.2056378e-02 -1.4027133e-02  5.3858434e-03
 -7.3671394e-03  6.8572976e-03 -2.2140387e-04  4.4720166e-03
  1.7983488e-03 -1.8065559e-02  6.3403071e-04 -8.1065077e-03
 -4.4003240e-04  5.4601116e-03  1.6684957e-03 -4.6115491e-03
  3.5150576e-03 -1.1495850e-02  3.3197695e-03 -8.3660765e-03
  3.1104168e-03  5.5639876e-03 -1.9848158e-04 -1.4711313e-03
  3.4533251e-03 -6.1092828e-03  3.0687191e-03 -1.2906594e-03
  2.9248345e-03  4.7802143e-03 -1.3539621e-04  3.1878516e-03
  8.9117069e-04 -3.1295338e-03  2.6857275e-03  1.2230071e-03
  9.9788694e-04  3.4264105e-03 -1.5254561e-03  3.2303576e-03
 -1.3102356e-03 -1.7154270e-03  1.0621371e-03  7.2271340e-04
  1.4444483e-04  1.8002834e-03 -2.3585269e-03  1.7354358e-03
 -1.6535979e-03 -1.4329932e-03  7.8501383e-04 -6.3962051e-04
  4.0610015e-04  3.1074346e-04 -1.8011295e-03 -6.2256962e-05
 -9.6384837e-04 -1.0848031e-03  9.8653246e-04 -1.3471409e-03
  9.7865992e-04 -2.4643595e-04 -8.5632846e-04 -2.0979280e-04
0227_1
  1.0000000e+00 -9.9451468e-18  3.3938858e-17  2.9505991e-01
  8.6750058e-03  5.9330387e-02  4.9157528e-02  5.3363995e-02
  8.2560042e-02 -2.4225439e-02 -2.1871092e-02  3.1999293e-02
 -1.2506455e-02  3.1577605e-02 -6.6072504e-03  3.3024063e-02
  2.0402839e-02 -1.1894223e-02 -1.8321551e-03  8.7189194e-03
 -6.4256723e-03  1.7105938e-02 -1.7055028e-02  6.6738085e-03
  9.2797904e-03 -1.0154429e-02 -3.8621841e-03  9.0818826e-03
 -1.6566718e-03  5.2890099e-03 -6.4714223e-03  2.4710808e-03
  2.8885577e-03 -9.0832284e-03  1.4279807e-03  1.2597525e-03
  1.2523908e-03  2.0544827e-03 -3.2897042e-03 -1.5670724e-03
  1.4348704e-03 -6.9778430e-03  3.2629722e-03  4.4296030e-04
  2.9385986e-03  1.0231625e-03  3.2842990e-03 -1.7454409e-03
  7.4608052e-04 -4.5727340e-03  5.1228446e-03 -6.8192857e-03
  3.1173590e-03  1.6469415e-03 -3.4055869e-03 -3.6186870e-03
  8.9010764e-04 -1.4171991e-03  7.6048622e-04 -4.9462092e-04
  4.5151254e-03  2.0913660e-03 -1.4385609e-04  8.3569110e-04
  1.2865415e-03 -2.4504936e-03  5.4372831e-04 -2.9208003e-03
  7.1523559e-04  1.8721937e-03 -5.7255091e-03  3.4631871e-03
  2.8364915e-03  6.6123109e-04  2.6056677e-03  3.7535402e-03
  5.0606223e-04 -2.4621535e-03 -1.7303831e-03  6.3429056e-04
0228_1
  1.0000000e+00  4.8327732e-18 -2.2256101e-17  2.3860688e-01
 -4.2722851e-03  4.2884512e-02  2.9599625e-02  5.8249735e-02
  8.9785794e-02 -1.2022447e-02  3.4564744e-03  4.3544231e-02
 -1.1638042e-02  2.0470764e-02 -9.2355930e-04  1.5258184e-02
  2.2555779e-02 -1.1048492e-02 -6.1711310e-03  2.1143059e-02
 -1.1661035e-02  8.9460954e-03 -2.0908369e-03  9.9419482e-03
  5.0644478e-03 -1.0037133e-02 -2.2592990e-03  6.8916601e-03
 -1.0054788e-02  3.9226212e-03 -5.2528600e-03  4.3446495e-03
  5.4102778e-04 -7.6185837e-03  2.8552172e-03  1.5010163e-03
 -5.7349165e-03  4.9298661e-04 -6.8122547e-03 -5.3545519e-03
 -8.7092376e-04 -7.0241206e-03 -3.0799428e-03  1.1419063e-03
 -2.5577430e-03 -5.4230598e-04 -5.6206718e-03 -1.0396802e-03
  2.8429442e-04 -6.5514526e-03  1.5344186e-03  2.6913844e-03
 -1.1010063e-03 -2.5127897e-03 -9.9512968e-04 -3.7143123e-03
 -6.8878425e-04 -4.8062477e-03 -2.7705402e-05  3.6049304e-04
  2.7988340e-04 -1.8462054e-03 -4.8916101e-04 -1.4008411e-03
 -8.3201240e-04 -3.3189028e-03  1.2585298e-03  4.4027406e-04
  8.5500081e-04 -9.0763320e-04  3.4415099e-04 -9.0484056e-04
 -8.7197200e-04 -1.8808205e-03  1.3145564e-03  1.9918282e-04
  1.0826107e-03 -1.2915692e-04  1.2771694e-04 -5.2135525e-04
0231_1
  1.0000000e+00  8.0899131e-17 -1.0507200e-16  5.2465592e-01
 -5.1625639e-02  1.1982173e-01  8.2420696e-02  1.2616531e-01
  5.2638142e-02 -5.0670339e-03 -9.4953123e-03  8.9784804e-03
 -2.5399951e-02  5.8113794e-02 -3.6352840e-02  3.7980557e-03
  1.4711669e-02 -1.0819779e-02 -1.8126716e-02 -3.9218461e-03
 -3.9575249e-03  2.3715213e-02 -2.0049699e-02 -9.8618084e-03
  1.2793070e-02 -9.7162492e-03 -6.8405687e-03 -9.3995600e-03
  1.0788179e-02  8.2708309e-03 -1.4915130e-02 -1.9935493e-03
  1.1048184e-02 -1.2452040e-02  2.0175982e-03  1.0129227e-02
  5.8381604e-03 -2.1850119e-03  4.6762826e-03  8.1925963e-03
 -1.9671659e-03 -6.8430345e-03  1.1189625e-02  3.1094727e-03
 -1.0907705e-03  8.4834791e-04 -9.7725573e-04 -2.8573747e-03
 -5.3738270e-03  2.1820390e-03 -4.2199732e-03  4.3659590e-03
  3.2311835e-03  9.4194270e-04  1.0656282e-03  5.1043264e-03
 -4.6573652e-03 -1.7520476e-03  1.5827530e-03 -8.9526959e-04
 -1.3740489e-04 -4.7353959e-04  2.8315574e-03 -1.6995584e-03
 -3.7314142e-03  1.6642147e-03 -1.5199572e-03 -6.1073466e-03
  3.0959380e-03  1.6054280e-03 -3.1523885e-04  1.0229533e-03
  8.8638012e-04  4.3534441e-04 -1.5400208e-04 -2.5120415e-03
  2.1539038e-03 -4.1462605e-04  5.4421323e-04  3.0875404e-03
0234_1
  1.0000000e+00 -4.5126289e-17  1.0331665e-16  2.7036505e-01
  1.8250541e-02  1.2045397e-01  6.3860108e-02  7.8728602e-02
  9.1639714e-02 -1.9953035e-02 -4.4171534e-03  2.0450268e-02
  1.4109439e-04  5.3356439e-02  1.1384907e-03  3.2536591e-02
  2.4503903e-02 -1.5151055e-02 -9.0765649e-04  1.6736778e-03
 -8.1793802e-03  2.2220447e-02 -1.6834008e-02  1.0072799e-02
  1.0331173e-03 -2.4239631e-04 -3.3539456e-03  1.0931452e-02
  5.1384475e-03  1.2339877e-02 -9.1502491e-04 -1.4343452e-04
 -4.5866857e-03 -7.4354327e-03 -7.9217710e-03 -4.5257400e-03
  1.2277075e-03  7.6195718e-03 -5.7043397e-03  1.8881277e-03
 -2.8503716e-03 -3.8433332e-03 -2.9578849e-03 -5.4720170e-03
  1.8176675e-03  2.8852489e-03 -9.6689276e-03 -2.0016647e-04
  1.5917852e-04 -7.5058608e-04 -2.0301354e-04  6.2903392e-03
  3.9443725e-03 -3.8369695e-03  7.1750273e-03 -2.6696690e-03
 -4.0626170e-03 -8.4474801e-04 -1.9454357e-03 -7.8022709e-03
  2.5314590e-03 -2.2787116e-04 -3.3845863e-03  7.5144502e-04
 -4.1455365e-04  1.2673213e-03  1.1872671e-03  8.4708966e-04
  2.7433246e-03 -1.1147965e-03  1.0170618e-03  1.3632162e-04
  1.0110793e-03  9.3124098e-04  2.6340244e-03  7.2951302e-04
  5.1546638e-05 -2.6518423e-03  1.0491437e-03 -3.9284954e-03
0243_1
  1.0000000e+00 -5.3850577e-18 -6.5093317e-18  3.3750389e-01
 -6.3937310e-03  7.7202387e-02  6.4222549e-02  9.5900353e-02
  8.2122341e-02 -1.3296449e-02  1.0282476e-03  1.7605261e-02
 -1.2874448e-02  4.0869555e-02 -2.3375093e-02  1.8701186e-02
  2.6804233e-02 -8.5189469e-03 -1.2080358e-02  1.6106937e-02
 -4.8314472e-03  1.3282153e-02 -1.4395919e-02  6.9836759e-03
  7.2700761e-03 -1.0443446e-02 -3.9574196e-03  6.7685903e-03
 -1.9380668e-03  4.5063089e-03 -4.4515165e-03 -4.0889824e-03
  2.4118658e-04 -7.0325451e-03 -4.7358738e-03 -1.4127085e-03
  3.7644534e-03  3.8131934e-03 -2.0979177e-03 -1.5744791e-03
  3.0706160e-04 -6.9607219e-03 -2.3728169e-03 -2.0100529e-03
  4.8640115e-03  2.7851366e-03 -1.4593257e-03  4.3484406e-03
  5.1083721e-04 -6.7329039e-03  4.1745275e-03  1.0906926e-03
  1.6594482e-03  1.0117932e-03  7.6465089e-04  3.4897409e-03
 -1.9320040e-03 -3.0890913e-03  6.1146439e-03  1.3896864e-03
  4.8468159e-05  2.0294131e-03  1.9191683e-03 -7.9464665e-04
 -2.3423332e-03  3.9589524e-04  1.0225117e-03 -2.3862064e-03
  1.1739467e-03  3.0147496e-03 -2.8506588e-03  4.2861524e-04
  3.4837261e-04  4.5729760e-05 -5.4788081e-04 -9.2319059e-04
  3.3858772e-04 -2.0911490e-04 -4.3873884e-03  1.5875956e-03
0252_1
  1.0000000e+00 -1.8307888e-17  5.9872211e-17  1.8034621e-01
 -6.9115610e-03  3.8059552e-02  3.4526254e-03  7.1905915e-02
  9.2632357e-02 -6.6667228e-03 -6.3613966e-04  4.4027831e-02
 -1.0071943e-02  2.0523918e-02 -1.0315367e-02  2.4555493e-02
  2.6444655e-02 -6.6488767e-03 -6.5020643e-03  3.0391723e-02
 -9.2895309e-03  1.0099236e-02  2.4652549e-03  1.3401971e-02
  8.9715341e-03 -6.6137259e-03 -4.0120560e-03  9.5542682e-03
 -7.7658864e-03  4.6207356e-03  1.4055734e-03  5.4756159e-03
  2.3864246e-03 -5.5557434e-03 -3.0872877e-03 -1.3731530e-03
 -4.7448321e-03  2.6017435e-03 -4.5407819e-03  2.8975266e-03
  1.1781625e-03 -5.4293874e-03  1.1895702e-03  1.0147397e-03
 -2.5624466e-03  8.0752350e-05 -3.1691848e-04 -2.8022092e-03
 -8.9963072e-04 -5.3228080e-03 -8.4868083e-04 -1.7888202e-03
 -2.1054094e-03  8.4722680e-04  2.7406817e-05 -2.4103257e-03
 -7.1022357e-04 -3.0933088e-03 -1.8512019e-03 -2.1804216e-03
 -2.3220776e-04  1.5106795e-03  1.4201546e-06  9.7215594e-04
  1.3981453e-06 -2.0947393e-03  5.9021749e-04 -1.4749454e-03
  8.9635141e-04  1.6436939e-03 -1.2134234e-04  2.3031298e-03
  3.8710398e-04 -1.8346746e-03  3.7740277e-03 -8.6245286e-05
  6.5715083e-04  1.4631697e-03  7.4827404e-04 -2.3730945e-04
