# Supplementary material for: New Data Indicate Larger Decline in Morphological Diversity in Split-Footed Lacewing Larvae than Previously Estimated
Source: Insects. 2025 Jan 27;16(2):125. doi: 10.3390/insects16020125 (PMC11855922; doi:10.3390/insects16020125)
Supplement: Supplementary file 1 [file insects-16-00125-s001.zip › insects-3012998-supplementary/Suppl Files Analysis Nymphidae/10/10.ods]

## Sheet: Tabelle1
DATA_NAME	PC1	PC2	PC3	PC4	PC5	PC6	PC7
0227_1	-2,76E-002	-2,51E-002	-1,39E-002	-6,22E-003	-9,04E-003	-8,29E-003	-7,63E-003	1
0228_1	-5,59E-002	-1,89E-002	-1,48E-002	-1,49E-002	1,23E-002	8,32E-003	-1,51E-002	1
0231_1	2,62E-002	-6,45E-002	6,30E-002	9,61E-003	3,34E-003	4,24E-003	2,89E-002	1
0234_1	6,54E-003	-7,41E-002	-9,68E-003	-3,55E-002	-8,19E-003	-3,53E-002	-6,03E-004	1
0243_1	-1,30E-002	-4,74E-002	1,26E-003	-9,65E-003	-1,17E-004	1,09E-002	5,34E-003	1
0252_1	-7,85E-002	-1,29E-002	-6,56E-003	-2,56E-002	1,09E-002	5,68E-003	-7,19E-003	1
0226_1	-2,25E-002	1,57E-002	-1,22E-002	2,37E-002	1,08E-002	8,69E-004	-8,39E-003	2
0201_1	-1,84E-002	-6,35E-003	-1,19E-004	2,78E-003	2,00E-002	-3,14E-003	-4,62E-003	4
0202_1	1,18E-002	-3,27E-002	3,55E-002	2,99E-002	-1,26E-002	2,33E-002	-1,60E-002	4
0203_1	1,13E-002	3,48E-002	2,34E-002	-8,21E-003	2,03E-004	1,50E-002	-2,83E-003	4
0204_1	5,60E-002	-1,74E-002	3,94E-003	1,34E-002	-1,60E-002	-4,93E-003	-2,08E-002	4
0206_1	-3,55E-002	-1,06E-002	-2,35E-002	-2,59E-003	1,93E-002	1,31E-002	3,42E-003	4
0207_1	5,86E-005	4,50E-002	7,36E-002	-9,47E-003	3,40E-002	-2,35E-002	-1,22E-002	4
0208_1	-6,61E-002	-9,75E-003	-8,41E-003	-1,30E-002	2,74E-003	1,19E-002	1,08E-002	4
0209_1	-9,11E-002	1,42E-002	1,99E-002	1,00E-002	-1,65E-002	4,86E-003	5,54E-003	4
0210_1	6,89E-002	-1,48E-002	-2,39E-002	1,47E-002	3,71E-003	-2,67E-003	-5,13E-003	4
0211_1	6,62E-002	-3,43E-003	-2,99E-002	-1,91E-003	2,25E-002	5,06E-003	3,34E-003	4
0212_1	6,72E-002	1,18E-002	-1,98E-002	-1,33E-002	1,72E-002	5,76E-003	6,66E-003	4
0213_1	-3,10E-002	1,45E-002	-4,43E-003	1,97E-002	-2,35E-002	-3,86E-003	-6,44E-004	4
0214_1	-4,32E-002	2,59E-002	-7,19E-003	1,64E-002	-2,08E-003	-1,19E-002	8,63E-004	4
0215_1	8,09E-003	-8,00E-003	-1,29E-002	1,67E-002	-1,82E-002	-5,35E-003	-8,32E-003	4
0216_1	-7,25E-003	1,11E-002	-1,43E-002	1,47E-002	-8,70E-003	-9,97E-003	1,78E-002	4
0217_1	-2,95E-002	3,40E-002	-6,17E-003	2,14E-002	-5,77E-003	-1,64E-002	5,69E-003	4
0218_1	1,92E-002	3,47E-002	-6,77E-003	-2,37E-003	-7,82E-003	-7,91E-003	1,92E-002	4
0219_1	4,51E-002	-9,31E-004	-1,36E-002	2,19E-002	9,61E-003	-2,38E-004	-1,34E-003	4
0220_1	3,89E-003	4,29E-002	-6,70E-003	-2,73E-002	-5,42E-003	3,33E-003	9,56E-004	4
0222_1	5,85E-002	2,13E-002	2,27E-002	-4,41E-002	-2,99E-002	7,02E-003	-7,58E-003	4
0224_1	3,36E-002	3,82E-002	-8,01E-003	-2,40E-002	-1,21E-002	1,13E-002	6,76E-003	4
0225_1	3,68E-002	2,91E-003	-5,69E-004	2,32E-002	9,47E-003	2,91E-003	3,09E-003	4
