# Supplementary material for: New Data Indicate Larger Decline in Morphological Diversity in Split-Footed Lacewing Larvae than Previously Estimated
Source: Insects. 2025 Jan 27;16(2):125. doi: 10.3390/insects16020125 (PMC11855922; doi:10.3390/insects16020125)
Supplement: Supplementary file 1 [file insects-16-00125-s001.zip › insects-3012998-supplementary/Suppl Files Analysis Nymphidae/10/10.pcc]

7 20
Prin1
-2StD
  1.000000e+000 -2.432664e-018  1.169752e-017  4.670657e-001
 -1.962490e-002  3.115288e-002  5.571383e-003  6.685825e-002
  9.412969e-002 -2.107298e-002 -1.826913e-002  3.001769e-002
 -1.677720e-002  7.281452e-003 -1.498051e-002  7.039482e-003
  3.121623e-002 -1.695813e-002 -2.343711e-003  3.390019e-003
 -7.252860e-003  2.888375e-003 -5.781664e-004 -1.741605e-003
  1.425859e-002 -1.121506e-002  3.357335e-003 -1.492185e-004
 -2.421788e-003  4.983174e-003  1.893573e-003 -1.336526e-003
  6.918261e-003 -7.911955e-003  2.951318e-003  9.965290e-005
 -1.383751e-003  5.012347e-003 -3.454858e-003  1.096745e-003
  3.446302e-003 -6.055954e-003  2.278586e-003  6.040966e-004
 -2.884242e-004  2.587415e-003 -1.478373e-003  6.736304e-004
  7.112629e-004 -4.841664e-003  1.671439e-003  6.050492e-004
  9.141049e-004  1.959959e-003  1.488615e-004  1.130597e-005
 -1.652877e-004 -3.395551e-003  1.121031e-003 -4.370441e-004
  1.727558e-003  2.279325e-003  9.153794e-006 -4.052174e-004
  6.231585e-005 -2.218440e-003  1.378163e-003 -7.846624e-004
  1.357092e-003  2.024772e-003 -1.852272e-003  2.066602e-004
  1.442964e-004 -9.631106e-004  1.359350e-003 -2.529999e-005
  1.075612e-003  9.823266e-004 -1.207389e-003  4.577980e-004
MEAN
  1.000000e+000 -2.432664e-018  1.169752e-017  4.670657e-001
 -8.132382e-003  5.528403e-002  6.903601e-002  6.685825e-002
  5.568074e-002 -1.938072e-002 -2.002348e-002  3.001769e-002
 -5.555012e-003  2.881030e-002 -9.647564e-003  7.039482e-003
  1.139228e-002 -1.499653e-002 -8.716344e-003  3.390019e-003
  2.107086e-003  1.123626e-002 -5.151885e-003 -1.741605e-003
  3.771878e-003 -8.294864e-003  1.267138e-003 -1.492185e-004
  4.222826e-003  5.447672e-003 -4.005984e-004 -1.336526e-003
  8.164415e-004 -3.010828e-003  2.072690e-003  9.965290e-005
  3.114369e-003  3.258168e-003 -5.889696e-004  1.096745e-003
 -3.951436e-004 -7.589021e-004  1.737303e-003  6.040966e-004
  1.185466e-003  1.544178e-003 -1.083636e-003  6.736304e-004
 -8.072518e-004  1.443382e-004  7.407117e-004  6.050492e-004
  4.135446e-004  4.782880e-004 -3.107486e-004  1.130597e-005
 -6.465842e-004  1.777099e-005  4.660708e-004 -4.370441e-004
  1.299561e-004  1.686438e-004 -6.170911e-005 -4.052174e-004
 -1.220345e-004  1.288465e-004  2.198281e-004 -7.846624e-004
  3.907346e-004  1.760646e-004 -4.168633e-004  2.066602e-004
  2.596720e-004 -4.995416e-005  3.342747e-004 -2.529999e-005
  1.033039e-004 -1.883284e-004 -3.945305e-004  4.577980e-004
+2StD
  1.000000e+000 -2.432664e-018  1.169752e-017  4.670657e-001
  3.360139e-003  7.941518e-002  1.325006e-001  6.685825e-002
  1.723179e-002 -1.768846e-002 -2.177783e-002  3.001769e-002
  5.667173e-003  5.033915e-002 -4.314619e-003  7.039482e-003
 -8.431670e-003 -1.303493e-002 -1.508898e-002  3.390019e-003
  1.146703e-002  1.958414e-002 -9.725604e-003 -1.741605e-003
 -6.714829e-003 -5.374665e-003 -8.230594e-004 -1.492185e-004
  1.086744e-002  5.912170e-003 -2.694770e-003 -1.336526e-003
 -5.285378e-003  1.890299e-003  1.194062e-003  9.965290e-005
  7.612489e-003  1.503989e-003  2.276919e-003  1.096745e-003
 -4.236589e-003  4.538150e-003  1.196020e-003  6.040966e-004
  2.659356e-003  5.009406e-004 -6.888986e-004  6.736304e-004
 -2.325767e-003  5.130340e-003 -1.900152e-004  6.050492e-004
 -8.701570e-005 -1.003383e-003 -7.703587e-004  1.130597e-005
 -1.127881e-003  3.431093e-003 -1.888896e-004 -4.370441e-004
 -1.467646e-003 -1.942037e-003 -1.325720e-004 -4.052174e-004
 -3.063848e-004  2.476133e-003 -9.385063e-004 -7.846624e-004
 -5.756231e-004 -1.672643e-003  1.018546e-003  2.066602e-004
  3.750476e-004  8.632022e-004 -6.908007e-004 -2.529999e-005
 -8.690042e-004 -1.358983e-003  4.183276e-004  4.577980e-004
Prin2
-2StD
  1.000000e+000 -2.432664e-018  1.169752e-017  4.670657e-001
 -4.628109e-003  8.788813e-002  7.442491e-002  6.685825e-002
  8.168625e-002 -1.673639e-002  3.056804e-005  3.001769e-002
 -1.723035e-002  4.899500e-002 -1.362491e-002  7.039482e-003
  2.337294e-002 -1.466700e-002 -1.041463e-002  3.390019e-003
 -1.088574e-002  2.127306e-002 -1.628197e-002 -1.741605e-003
  8.737322e-003 -1.325887e-002 -5.430531e-003 -1.492185e-004
 -1.582806e-004  9.222357e-003 -6.408648e-003 -1.336526e-003
  3.207808e-003 -1.252788e-002 -4.182031e-004  9.965290e-005
  2.508523e-003  5.035372e-003 -1.697776e-003  1.096745e-003
 -9.293390e-004 -8.223400e-003  2.475077e-003  6.040966e-004
  2.534061e-003  2.872294e-003 -3.033267e-003  6.736304e-004
 -2.728615e-003 -4.392611e-003  1.897050e-004  6.050492e-004
  3.166413e-003 -1.115810e-005  1.448431e-003  1.130597e-005
 -4.004488e-003 -2.447218e-003  6.354831e-004 -4.370441e-004
  2.749506e-003  9.869465e-005  1.782358e-004 -4.052174e-004
 -2.645689e-003  2.564611e-005  2.518182e-004 -7.846624e-004
  2.938538e-003  5.562389e-004 -1.005461e-003  2.066602e-004
  5.745634e-005  4.419435e-004  7.954105e-004 -2.529999e-005
  1.415998e-003 -1.278378e-003 -4.866954e-004  4.577980e-004
MEAN
  1.000000e+000 -2.432664e-018  1.169752e-017  4.670657e-001
 -8.132382e-003  5.528403e-002  6.903601e-002  6.685825e-002
  5.568074e-002 -1.938072e-002 -2.002348e-002  3.001769e-002
 -5.555012e-003  2.881030e-002 -9.647564e-003  7.039482e-003
  1.139228e-002 -1.499653e-002 -8.716344e-003  3.390019e-003
  2.107086e-003  1.123626e-002 -5.151885e-003 -1.741605e-003
  3.771878e-003 -8.294864e-003  1.267138e-003 -1.492185e-004
  4.222826e-003  5.447672e-003 -4.005984e-004 -1.336526e-003
  8.164415e-004 -3.010828e-003  2.072690e-003  9.965290e-005
  3.114369e-003  3.258168e-003 -5.889696e-004  1.096745e-003
 -3.951436e-004 -7.589021e-004  1.737303e-003  6.040966e-004
  1.185466e-003  1.544178e-003 -1.083636e-003  6.736304e-004
 -8.072518e-004  1.443382e-004  7.407117e-004  6.050492e-004
  4.135446e-004  4.782880e-004 -3.107486e-004  1.130597e-005
 -6.465842e-004  1.777099e-005  4.660708e-004 -4.370441e-004
  1.299561e-004  1.686438e-004 -6.170911e-005 -4.052174e-004
 -1.220345e-004  1.288465e-004  2.198281e-004 -7.846624e-004
  3.907346e-004  1.760646e-004 -4.168633e-004  2.066602e-004
  2.596720e-004 -4.995416e-005  3.342747e-004 -2.529999e-005
  1.033039e-004 -1.883284e-004 -3.945305e-004  4.577980e-004
+2StD
  1.000000e+000 -2.432664e-018  1.169752e-017  4.670657e-001
 -1.163666e-002  2.267993e-002  6.364711e-002  6.685825e-002
  2.967523e-002 -2.202505e-002 -4.007753e-002  3.001769e-002
  6.120327e-003  8.625599e-003 -5.670222e-003  7.039482e-003
 -5.883780e-004 -1.532606e-002 -7.018055e-003  3.390019e-003
  1.509992e-002  1.199463e-003  5.978200e-003 -1.741605e-003
 -1.193566e-003 -3.330863e-003  7.964807e-003 -1.492185e-004
  8.603933e-003  1.672987e-003  5.607451e-003 -1.336526e-003
 -1.574925e-003  6.506229e-003  4.563583e-003  9.965290e-005
  3.720215e-003  1.480964e-003  5.198365e-004  1.096745e-003
  1.390518e-004  6.705596e-003  9.995293e-004  6.040966e-004
 -1.631289e-004  2.160622e-004  8.659951e-004  6.736304e-004
  1.114111e-003  4.681287e-003  1.291718e-003  6.050492e-004
 -2.339323e-003  9.677341e-004 -2.069928e-003  1.130597e-005
  2.711319e-003  2.482760e-003  2.966585e-004 -4.370441e-004
 -2.489593e-003  2.385930e-004 -3.016540e-004 -4.052174e-004
  2.401620e-003  2.320469e-004  1.878380e-004 -7.846624e-004
 -2.157069e-003 -2.041097e-004  1.717340e-004  2.066602e-004
  4.618877e-004 -5.418519e-004 -1.268611e-004 -2.529999e-005
 -1.209390e-003  9.017208e-004 -3.023656e-004  4.577980e-004
Prin3
-2StD
  1.000000e+000 -2.432664e-018  1.169752e-017  4.670657e-001
  2.101035e-002  3.710237e-002  8.061070e-002  6.685825e-002
  7.326542e-002 -1.812786e-002 -1.701447e-002  3.001769e-002
  7.117131e-003  2.622491e-002  7.431524e-003  7.039482e-003
  1.677094e-002 -1.786604e-002 -1.170128e-002  3.390019e-003
  6.100215e-003  1.159081e-002 -4.217588e-003 -1.741605e-003
  4.605899e-003 -1.496576e-002 -2.045656e-003 -1.492185e-004
  5.032724e-003  7.002895e-003  1.366886e-003 -1.336526e-003
  3.903355e-004 -7.378739e-003  9.957838e-004  9.965290e-005
  4.670678e-003  5.989336e-003 -2.362891e-003  1.096745e-003
 -4.447858e-004 -4.247386e-003 -6.831938e-004  6.040966e-004
  3.036370e-003  1.512079e-003 -1.700831e-003  6.736304e-004
 -1.881577e-003 -3.705726e-003  1.857224e-003  6.050492e-004
  4.577446e-004 -7.690034e-004  4.303038e-004  1.130597e-005
 -2.478670e-003  3.883568e-005  5.971836e-004 -4.370441e-004
  1.609407e-003 -1.787560e-004  4.126779e-004 -4.052174e-004
 -1.696917e-003  2.472305e-004 -2.146641e-004 -7.846624e-004
  6.167161e-004 -1.736423e-005 -1.818382e-003  2.066602e-004
 -4.752917e-004  6.507205e-004  1.948376e-004 -2.529999e-005
  3.097977e-004 -5.078636e-004  2.752367e-005  4.577980e-004
MEAN
  1.000000e+000 -2.432664e-018  1.169752e-017  4.670657e-001
 -8.132382e-003  5.528403e-002  6.903601e-002  6.685825e-002
  5.568074e-002 -1.938072e-002 -2.002348e-002  3.001769e-002
 -5.555012e-003  2.881030e-002 -9.647564e-003  7.039482e-003
  1.139228e-002 -1.499653e-002 -8.716344e-003  3.390019e-003
  2.107086e-003  1.123626e-002 -5.151885e-003 -1.741605e-003
  3.771878e-003 -8.294864e-003  1.267138e-003 -1.492185e-004
  4.222826e-003  5.447672e-003 -4.005984e-004 -1.336526e-003
  8.164415e-004 -3.010828e-003  2.072690e-003  9.965290e-005
  3.114369e-003  3.258168e-003 -5.889696e-004  1.096745e-003
 -3.951436e-004 -7.589021e-004  1.737303e-003  6.040966e-004
  1.185466e-003  1.544178e-003 -1.083636e-003  6.736304e-004
 -8.072518e-004  1.443382e-004  7.407117e-004  6.050492e-004
  4.135446e-004  4.782880e-004 -3.107486e-004  1.130597e-005
 -6.465842e-004  1.777099e-005  4.660708e-004 -4.370441e-004
  1.299561e-004  1.686438e-004 -6.170911e-005 -4.052174e-004
 -1.220345e-004  1.288465e-004  2.198281e-004 -7.846624e-004
  3.907346e-004  1.760646e-004 -4.168633e-004  2.066602e-004
  2.596720e-004 -4.995416e-005  3.342747e-004 -2.529999e-005
  1.033039e-004 -1.883284e-004 -3.945305e-004  4.577980e-004
+2StD
  1.000000e+000 -2.432664e-018  1.169752e-017  4.670657e-001
 -3.727511e-002  7.346569e-002  5.746132e-002  6.685825e-002
  3.809606e-002 -2.063358e-002 -2.303249e-002  3.001769e-002
 -1.822715e-002  3.139569e-002 -2.672665e-002  7.039482e-003
  6.013620e-003 -1.212702e-002 -5.731408e-003  3.390019e-003
 -1.886043e-003  1.088171e-002 -6.086182e-003 -1.741605e-003
  2.937857e-003 -1.623965e-003  4.579932e-003 -1.492185e-004
  3.412928e-003  3.892449e-003 -2.168082e-003 -1.336526e-003
  1.242547e-003  1.357083e-003  3.149596e-003  9.965290e-005
  1.558060e-003  5.269999e-004  1.184952e-003  1.096745e-003
 -3.455014e-004  2.729582e-003  4.157800e-003  6.040966e-004
 -6.654379e-004  1.576277e-003 -4.664408e-004  6.736304e-004
  2.670731e-004  3.994402e-003 -3.758008e-004  6.050492e-004
  3.693446e-004  1.725579e-003 -1.051801e-003  1.130597e-005
  1.185502e-003 -3.293699e-006  3.349580e-004 -4.370441e-004
 -1.349495e-003  5.160436e-004 -5.360961e-004 -4.052174e-004
  1.452848e-003  1.046245e-005  6.543203e-004 -7.846624e-004
  1.647531e-004  3.694934e-004  9.846550e-004  2.066602e-004
  9.946357e-004 -7.506288e-004  4.737118e-004 -2.529999e-005
 -1.031899e-004  1.312068e-004 -8.165847e-004  4.577980e-004
Prin4
-2StD
  1.000000e+000 -2.432664e-018  1.169752e-017  4.670657e-001
  5.950708e-003  6.657954e-002  5.506888e-002  6.685825e-002
  5.493296e-002 -9.672929e-003 -1.162121e-002  3.001769e-002
  6.877142e-003  2.988378e-002 -9.720208e-003  7.039482e-003
  8.967242e-003 -2.644023e-003 -4.585677e-003  3.390019e-003
  6.481277e-003  7.820204e-003 -4.771079e-003 -1.741605e-003
 -1.771040e-003  4.838403e-003 -2.409747e-003 -1.492185e-004
  3.953006e-003  6.880584e-004 -2.424247e-004 -1.336526e-003
 -2.978786e-003  5.462505e-003 -2.925316e-003  9.965290e-005
  5.781445e-004 -1.866855e-003 -1.429564e-003  1.096745e-003
 -3.280394e-004  4.211923e-003 -1.348770e-003  6.040966e-004
 -8.213346e-004 -1.388835e-003 -9.444701e-004  6.736304e-004
  2.174903e-003  2.463375e-003 -3.816894e-004  6.050492e-004
 -1.673120e-003 -1.849360e-004  3.592227e-004  1.130597e-005
  2.657272e-003  2.942817e-004  1.699433e-005 -4.370441e-004
 -2.315737e-003  5.929992e-004 -1.104396e-003 -4.052174e-004
  2.568968e-003 -4.769397e-004  7.729447e-005 -7.846624e-004
 -1.115363e-003  4.451244e-004  2.642715e-005  2.066602e-004
  1.411090e-003 -7.829203e-004  1.239081e-003 -2.529999e-005
 -3.712346e-004  3.447600e-004 -4.473503e-004  4.577980e-004
MEAN
  1.000000e+000 -2.432664e-018  1.169752e-017  4.670657e-001
 -8.132382e-003  5.528403e-002  6.903601e-002  6.685825e-002
  5.568074e-002 -1.938072e-002 -2.002348e-002  3.001769e-002
 -5.555012e-003  2.881030e-002 -9.647564e-003  7.039482e-003
  1.139228e-002 -1.499653e-002 -8.716344e-003  3.390019e-003
  2.107086e-003  1.123626e-002 -5.151885e-003 -1.741605e-003
  3.771878e-003 -8.294864e-003  1.267138e-003 -1.492185e-004
  4.222826e-003  5.447672e-003 -4.005984e-004 -1.336526e-003
  8.164415e-004 -3.010828e-003  2.072690e-003  9.965290e-005
  3.114369e-003  3.258168e-003 -5.889696e-004  1.096745e-003
 -3.951436e-004 -7.589021e-004  1.737303e-003  6.040966e-004
  1.185466e-003  1.544178e-003 -1.083636e-003  6.736304e-004
 -8.072518e-004  1.443382e-004  7.407117e-004  6.050492e-004
  4.135446e-004  4.782880e-004 -3.107486e-004  1.130597e-005
 -6.465842e-004  1.777099e-005  4.660708e-004 -4.370441e-004
  1.299561e-004  1.686438e-004 -6.170911e-005 -4.052174e-004
 -1.220345e-004  1.288465e-004  2.198281e-004 -7.846624e-004
  3.907346e-004  1.760646e-004 -4.168633e-004  2.066602e-004
  2.596720e-004 -4.995416e-005  3.342747e-004 -2.529999e-005
  1.033039e-004 -1.883284e-004 -3.945305e-004  4.577980e-004
+2StD
  1.000000e+000 -2.432664e-018  1.169752e-017  4.670657e-001
 -2.221547e-002  4.398852e-002  8.300314e-002  6.685825e-002
  5.642852e-002 -2.908851e-002 -2.842575e-002  3.001769e-002
 -1.798717e-002  2.773682e-002 -9.574920e-003  7.039482e-003
  1.381732e-002 -2.734904e-002 -1.284701e-002  3.390019e-003
 -2.267105e-003  1.465232e-002 -5.532691e-003 -1.741605e-003
  9.314796e-003 -2.142813e-002  4.944023e-003 -1.492185e-004
  4.492646e-003  1.020729e-002 -5.587721e-004 -1.336526e-003
  4.611669e-003 -1.148416e-002  7.070696e-003  9.965290e-005
  5.650594e-003  8.383191e-003  2.516250e-004  1.096745e-003
 -4.622478e-004 -5.729728e-003  4.823376e-003  6.040966e-004
  3.192267e-003  4.477191e-003 -1.222802e-003  6.736304e-004
 -3.789407e-003 -2.174699e-003  1.863113e-003  6.050492e-004
  2.500209e-003  1.141512e-003 -9.807199e-004  1.130597e-005
 -3.950440e-003 -2.587397e-004  9.151473e-004 -4.370441e-004
  2.575650e-003 -2.557116e-004  9.809779e-004 -4.052174e-004
 -2.813037e-003  7.346327e-004  3.623617e-004 -7.846624e-004
  1.896832e-003 -9.299518e-005 -8.601538e-004  2.066602e-004
 -8.917461e-004  6.830120e-004 -5.705320e-004 -2.529999e-005
  5.778424e-004 -7.214168e-004 -3.417107e-004  4.577980e-004
Prin5
-2StD
  1.000000e+000 -2.432664e-018  1.169752e-017  4.670657e-001
  4.611060e-003  5.940187e-002  6.404695e-002  6.685825e-002
  4.925200e-002 -2.989391e-002 -2.455244e-002  3.001769e-002
 -1.935176e-003  3.142441e-002 -2.135977e-002  7.039482e-003
  1.477194e-002 -2.381528e-002 -6.954969e-003  3.390019e-003
  5.017486e-003  7.784556e-003 -1.283419e-002 -1.741605e-003
  1.067990e-002 -1.236738e-002  5.673384e-003 -1.492185e-004
  7.666024e-003  2.254007e-003 -1.047092e-003 -1.336526e-003
  5.743566e-003 -3.735345e-003  4.528518e-003  9.965290e-005
  3.721635e-003  2.095520e-003 -2.074099e-003  1.096745e-003
  9.288366e-004 -1.519079e-003  1.744986e-003  6.040966e-004
 -2.362967e-004  6.878694e-004 -4.058601e-003  6.736304e-004
 -5.655209e-006 -2.596340e-003 -5.556124e-005  6.050492e-004
 -9.568880e-004 -1.021750e-003 -2.990247e-003  1.130597e-005
  1.074348e-003 -1.865311e-003  9.266153e-004 -4.370441e-004
  8.761202e-004 -1.156335e-003 -2.458922e-005 -4.052174e-004
  1.189036e-003 -4.391053e-004  5.171008e-004 -7.846624e-004
  2.066156e-003  1.292779e-004 -6.431747e-004  2.066602e-004
  1.444762e-003  3.824609e-004  5.101559e-004 -2.529999e-005
  1.675667e-003 -1.017767e-004 -1.106268e-003  4.577980e-004
MEAN
  1.000000e+000 -2.432664e-018  1.169752e-017  4.670657e-001
 -8.132382e-003  5.528403e-002  6.903601e-002  6.685825e-002
  5.568074e-002 -1.938072e-002 -2.002348e-002  3.001769e-002
 -5.555012e-003  2.881030e-002 -9.647564e-003  7.039482e-003
  1.139228e-002 -1.499653e-002 -8.716344e-003  3.390019e-003
  2.107086e-003  1.123626e-002 -5.151885e-003 -1.741605e-003
  3.771878e-003 -8.294864e-003  1.267138e-003 -1.492185e-004
  4.222826e-003  5.447672e-003 -4.005984e-004 -1.336526e-003
  8.164415e-004 -3.010828e-003  2.072690e-003  9.965290e-005
  3.114369e-003  3.258168e-003 -5.889696e-004  1.096745e-003
 -3.951436e-004 -7.589021e-004  1.737303e-003  6.040966e-004
  1.185466e-003  1.544178e-003 -1.083636e-003  6.736304e-004
 -8.072518e-004  1.443382e-004  7.407117e-004  6.050492e-004
  4.135446e-004  4.782880e-004 -3.107486e-004  1.130597e-005
 -6.465842e-004  1.777099e-005  4.660708e-004 -4.370441e-004
  1.299561e-004  1.686438e-004 -6.170911e-005 -4.052174e-004
 -1.220345e-004  1.288465e-004  2.198281e-004 -7.846624e-004
  3.907346e-004  1.760646e-004 -4.168633e-004  2.066602e-004
  2.596720e-004 -4.995416e-005  3.342747e-004 -2.529999e-005
  1.033039e-004 -1.883284e-004 -3.945305e-004  4.577980e-004
+2StD
  1.000000e+000 -2.432664e-018  1.169752e-017  4.670657e-001
 -2.087582e-002  5.116619e-002  7.402507e-002  6.685825e-002
  6.210948e-002 -8.867529e-003 -1.549452e-002  3.001769e-002
 -9.174848e-003  2.619619e-002  2.064643e-003  7.039482e-003
  8.012618e-003 -6.177783e-003 -1.047772e-002  3.390019e-003
 -8.033138e-004  1.468796e-002  2.530423e-003 -1.741605e-003
 -3.136148e-003 -4.222345e-003 -3.139108e-003 -1.492185e-004
  7.796282e-004  8.641337e-003  2.458948e-004 -1.336526e-003
 -4.110683e-003 -2.286311e-003 -3.831381e-004  9.965290e-005
  2.507103e-003  4.420816e-003  8.961594e-004  1.096745e-003
 -1.719124e-003  1.274963e-006  1.729620e-003  6.040966e-004
  2.607229e-003  2.400487e-003  1.891329e-003  6.736304e-004
 -1.608848e-003  2.885017e-003  1.536985e-003  6.050492e-004
  1.783977e-003  1.978326e-003  2.368750e-003  1.130597e-005
 -2.367517e-003  1.900853e-003  5.526338e-006 -4.370441e-004
 -6.162080e-004  1.493622e-003 -9.882900e-005 -4.052174e-004
 -1.433105e-003  6.967983e-004 -7.744455e-005 -7.846624e-004
 -1.284686e-003  2.228513e-004 -1.905519e-004  2.066602e-004
 -9.254184e-004 -4.823692e-004  1.583935e-004 -2.529999e-005
 -1.469059e-003 -2.748801e-004  3.172066e-004  4.577980e-004
Prin6
-2StD
  1.000000e+000 -2.432664e-018  1.169752e-017  4.670657e-001
 -7.245386e-003  6.496572e-002  6.296942e-002  6.685825e-002
  5.845201e-002 -2.433147e-002 -3.255758e-002  3.001769e-002
 -2.165008e-003  2.952469e-002 -4.119877e-004  7.039482e-003
  9.479676e-003 -2.001364e-002 -8.037365e-003  3.390019e-003
  1.761751e-003  1.576284e-002 -2.332995e-003 -1.741605e-003
  2.811319e-004 -7.690337e-003  2.397891e-003 -1.492185e-004
  5.740192e-003  1.044663e-002  1.911162e-003 -1.336526e-003
 -2.192167e-003 -4.000200e-003  1.335729e-003  9.965290e-005
  3.554602e-003  6.628650e-003 -1.188928e-003  1.096745e-003
 -1.391491e-003  2.138257e-004  3.096038e-003  6.040966e-004
  2.339878e-003  3.271393e-003 -1.966057e-003  6.736304e-004
 -8.401483e-004  3.190684e-003  2.702002e-003  6.050492e-004
  2.365376e-003  1.826703e-004  9.856363e-004  1.130597e-005
 -2.031434e-003  2.217328e-003 -2.729677e-004 -4.370441e-004
  1.132905e-003  2.209218e-004 -9.011564e-004 -4.052174e-004
 -1.491334e-004  1.343600e-003  7.252472e-004 -7.846624e-004
  4.277926e-004 -7.141585e-004 -1.304799e-004  2.066602e-004
  5.509549e-004  5.818925e-004  1.152976e-003 -2.529999e-005
 -7.979500e-004 -1.376029e-003  8.630740e-004  4.577980e-004
MEAN
  1.000000e+000 -2.432664e-018  1.169752e-017  4.670657e-001
 -8.132382e-003  5.528403e-002  6.903601e-002  6.685825e-002
  5.568074e-002 -1.938072e-002 -2.002348e-002  3.001769e-002
 -5.555012e-003  2.881030e-002 -9.647564e-003  7.039482e-003
  1.139228e-002 -1.499653e-002 -8.716344e-003  3.390019e-003
  2.107086e-003  1.123626e-002 -5.151885e-003 -1.741605e-003
  3.771878e-003 -8.294864e-003  1.267138e-003 -1.492185e-004
  4.222826e-003  5.447672e-003 -4.005984e-004 -1.336526e-003
  8.164415e-004 -3.010828e-003  2.072690e-003  9.965290e-005
  3.114369e-003  3.258168e-003 -5.889696e-004  1.096745e-003
 -3.951436e-004 -7.589021e-004  1.737303e-003  6.040966e-004
  1.185466e-003  1.544178e-003 -1.083636e-003  6.736304e-004
 -8.072518e-004  1.443382e-004  7.407117e-004  6.050492e-004
  4.135446e-004  4.782880e-004 -3.107486e-004  1.130597e-005
 -6.465842e-004  1.777099e-005  4.660708e-004 -4.370441e-004
  1.299561e-004  1.686438e-004 -6.170911e-005 -4.052174e-004
 -1.220345e-004  1.288465e-004  2.198281e-004 -7.846624e-004
  3.907346e-004  1.760646e-004 -4.168633e-004  2.066602e-004
  2.596720e-004 -4.995416e-005  3.342747e-004 -2.529999e-005
  1.033039e-004 -1.883284e-004 -3.945305e-004  4.577980e-004
+2StD
  1.000000e+000 -2.432664e-018  1.169752e-017  4.670657e-001
 -9.019378e-003  4.560234e-002  7.510260e-002  6.685825e-002
  5.290947e-002 -1.442997e-002 -7.489376e-003  3.001769e-002
 -8.945016e-003  2.809591e-002 -1.888314e-002  7.039482e-003
  1.330488e-002 -9.979416e-003 -9.395323e-003  3.390019e-003
  2.452421e-003  6.709678e-003 -7.970775e-003 -1.741605e-003
  7.262624e-003 -8.899391e-003  1.363848e-004 -1.492185e-004
  2.705460e-003  4.487172e-004 -2.712359e-003 -1.336526e-003
  3.825050e-003 -2.021456e-003  2.809651e-003  9.965290e-005
  2.674136e-003 -1.123136e-004  1.098836e-005  1.096745e-003
  6.012036e-004 -1.731630e-003  3.785678e-004  6.040966e-004
  3.105445e-005 -1.830366e-004 -2.012154e-004  6.736304e-004
 -7.743553e-004 -2.902008e-003 -1.220578e-003  6.050492e-004
 -1.538287e-003  7.739057e-004 -1.607134e-003  1.130597e-005
  7.382658e-004 -2.181786e-003  1.205109e-003 -4.370441e-004
 -8.729932e-004  1.163658e-004  7.777381e-004 -4.052174e-004
 -9.493563e-005 -1.085907e-003 -2.855910e-004 -7.846624e-004
  3.536766e-004  1.066288e-003 -7.032467e-004  2.066602e-004
 -3.161093e-005 -6.818008e-004 -4.844263e-004 -2.529999e-005
  1.004558e-003  9.993718e-004 -1.652135e-003  4.577980e-004
Prin7
-2StD
  1.000000e+000 -2.432664e-018  1.169752e-017  4.670657e-001
 -3.174811e-003  5.147768e-002  6.734986e-002  6.685825e-002
  5.071709e-002 -2.659423e-002 -1.530103e-002  3.001769e-002
 -1.137210e-002  3.157791e-002 -5.726060e-003  7.039482e-003
  7.912087e-003 -1.552105e-002 -4.682755e-003  3.390019e-003
 -6.031602e-003  1.487013e-002 -4.959184e-003 -1.741605e-003
  9.902609e-004 -7.311371e-003  3.726484e-003 -1.492185e-004
 -4.584203e-003  6.142256e-003 -1.176216e-003 -1.336526e-003
 -2.069727e-003 -1.271601e-003  3.009462e-003  9.965290e-005
 -1.479646e-003  4.034970e-003 -3.538543e-003  1.096745e-003
  3.245371e-004  2.814717e-004 -2.033025e-004  6.040966e-004
  6.612869e-004  1.858201e-003 -2.055032e-003  6.736304e-004
  1.327460e-003 -2.603893e-004  2.113080e-003  6.050492e-004
  1.461834e-005  6.551267e-004 -1.385346e-003  1.130597e-005
  1.043320e-003  1.765893e-004 -5.988240e-004 -4.370441e-004
  5.562235e-004  4.270331e-005 -2.225696e-003 -4.052174e-004
  8.836432e-004 -5.617512e-004  9.008924e-004 -7.846624e-004
  4.067967e-004 -6.864881e-004  3.341147e-004  2.066602e-004
 -1.518995e-004 -6.426924e-004  8.826361e-004 -2.529999e-005
  1.732565e-005 -4.776724e-004 -6.887769e-004  4.577980e-004
MEAN
  1.000000e+000 -2.432664e-018  1.169752e-017  4.670657e-001
 -8.132382e-003  5.528403e-002  6.903601e-002  6.685825e-002
  5.568074e-002 -1.938072e-002 -2.002348e-002  3.001769e-002
 -5.555012e-003  2.881030e-002 -9.647564e-003  7.039482e-003
  1.139228e-002 -1.499653e-002 -8.716344e-003  3.390019e-003
  2.107086e-003  1.123626e-002 -5.151885e-003 -1.741605e-003
  3.771878e-003 -8.294864e-003  1.267138e-003 -1.492185e-004
  4.222826e-003  5.447672e-003 -4.005984e-004 -1.336526e-003
  8.164415e-004 -3.010828e-003  2.072690e-003  9.965290e-005
  3.114369e-003  3.258168e-003 -5.889696e-004  1.096745e-003
 -3.951436e-004 -7.589021e-004  1.737303e-003  6.040966e-004
  1.185466e-003  1.544178e-003 -1.083636e-003  6.736304e-004
 -8.072518e-004  1.443382e-004  7.407117e-004  6.050492e-004
  4.135446e-004  4.782880e-004 -3.107486e-004  1.130597e-005
 -6.465842e-004  1.777099e-005  4.660708e-004 -4.370441e-004
  1.299561e-004  1.686438e-004 -6.170911e-005 -4.052174e-004
 -1.220345e-004  1.288465e-004  2.198281e-004 -7.846624e-004
  3.907346e-004  1.760646e-004 -4.168633e-004  2.066602e-004
  2.596720e-004 -4.995416e-005  3.342747e-004 -2.529999e-005
  1.033039e-004 -1.883284e-004 -3.945305e-004  4.577980e-004
+2StD
  1.000000e+000 -2.432664e-018  1.169752e-017  4.670657e-001
 -1.308995e-002  5.909038e-002  7.072216e-002  6.685825e-002
  6.064439e-002 -1.216721e-002 -2.474593e-002  3.001769e-002
  2.620712e-004  2.604269e-002 -1.356907e-002  7.039482e-003
  1.487247e-002 -1.447201e-002 -1.274993e-002  3.390019e-003
  1.024577e-002  7.602392e-003 -5.344586e-003 -1.741605e-003
  6.553495e-003 -9.278357e-003 -1.192208e-003 -1.492185e-004
  1.302986e-002  4.753088e-003  3.750196e-004 -1.336526e-003
  3.702610e-003 -4.750055e-003  1.135918e-003  9.965290e-005
  7.708384e-003  2.481366e-003  2.360604e-003  1.096745e-003
 -1.114824e-003 -1.799276e-003  3.677909e-003  6.040966e-004
  1.709645e-003  1.230155e-003 -1.122403e-004  6.736304e-004
 -2.941963e-003  5.490657e-004 -6.316567e-004  6.050492e-004
  8.124709e-004  3.014493e-004  7.638484e-004  1.130597e-005
 -2.336488e-003 -1.410473e-004  1.530966e-003 -4.370441e-004
 -2.963113e-004  2.945843e-004  2.102278e-003 -4.052174e-004
 -1.127712e-003  8.194442e-004 -4.612362e-004 -7.846624e-004
  3.746725e-004  1.038617e-003 -1.167841e-003  2.066602e-004
  6.712435e-004  5.427841e-004 -2.140867e-004 -2.529999e-005
  1.892821e-004  1.010156e-004 -1.002841e-004  4.577980e-004
