# Supplementary material for: New Data Indicate Larger Decline in Morphological Diversity in Split-Footed Lacewing Larvae than Previously Estimated
Source: Insects. 2025 Jan 27;16(2):125. doi: 10.3390/insects16020125 (PMC11855922; doi:10.3390/insects16020125)
Supplement: Supplementary file 1 [file insects-16-00125-s001.zip › insects-3012998-supplementary/Suppl Files Analysis Nymphidae/10/10.pcr]

[DATA INFORMATION]
DataFile
C:\Users\User\Documents\Simon\Uni\LMU\Master\Masterarbeit\Nymphidae\Analyse\10\10.nef
DataAnalyzedTime
Tue Apr 11 14:11:41 2023
FileHeaderSize
2
Method
Covariance
DataNum
29
NumHarm
20
NumAnalHarm
20
Size
77
AnalSize
57
Const_a1
1
Const_b1
1
Const_c1
1
Const_d1
0

[ANALYZED COEFFICIENTS]
 -1 -1 -1 0
 1 1 1 0
 1 1 1 0
 1 1 1 0
 1 1 1 0
 1 1 1 0
 1 1 1 0
 1 1 1 0
 1 1 1 0
 1 1 1 0
 1 1 1 0
 1 1 1 0
 1 1 1 0
 1 1 1 0
 1 1 1 0
 1 1 1 0
 1 1 1 0
 1 1 1 0
 1 1 1 0
 1 1 1 0

[COEFFICIENTS MEAN]
  1.000000e+000 -2.432664e-018  1.169752e-017  4.670657e-001
 -8.132382e-003  5.528403e-002  6.903601e-002  6.685825e-002
  5.568074e-002 -1.938072e-002 -2.002348e-002  3.001769e-002
 -5.555012e-003  2.881030e-002 -9.647564e-003  7.039482e-003
  1.139228e-002 -1.499653e-002 -8.716344e-003  3.390019e-003
  2.107086e-003  1.123626e-002 -5.151885e-003 -1.741605e-003
  3.771878e-003 -8.294864e-003  1.267138e-003 -1.492185e-004
  4.222826e-003  5.447672e-003 -4.005984e-004 -1.336526e-003
  8.164415e-004 -3.010828e-003  2.072690e-003  9.965290e-005
  3.114369e-003  3.258168e-003 -5.889696e-004  1.096745e-003
 -3.951436e-004 -7.589021e-004  1.737303e-003  6.040966e-004
  1.185466e-003  1.544178e-003 -1.083636e-003  6.736304e-004
 -8.072518e-004  1.443382e-004  7.407117e-004  6.050492e-004
  4.135446e-004  4.782880e-004 -3.107486e-004  1.130597e-005
 -6.465842e-004  1.777099e-005  4.660708e-004 -4.370441e-004
  1.299561e-004  1.686438e-004 -6.170911e-005 -4.052174e-004
 -1.220345e-004  1.288465e-004  2.198281e-004 -7.846624e-004
  3.907346e-004  1.760646e-004 -4.168633e-004  2.066602e-004
  2.596720e-004 -4.995416e-005  3.342747e-004 -2.529999e-005
  1.033039e-004 -1.883284e-004 -3.945305e-004  4.577980e-004

[COVARIANCE MATRIX]
77 77

  1.817946e-002 -3.300658e-004  1.295959e-004  2.546495e-003
 -9.624478e-004 -3.094422e-003 -2.054851e-004 -9.624700e-004
 -7.554537e-006  6.683953e-004  2.054221e-004 -6.205478e-005
 -1.609908e-003 -1.299109e-003 -8.555254e-006 -1.390906e-004
 -8.589142e-004  9.571253e-004 -2.398071e-005  1.496021e-004
 -6.577158e-004 -4.639469e-004  3.645779e-004  3.738224e-004
 -3.462126e-004  5.552826e-004 -1.176610e-004  5.619364e-005
 -8.289366e-005 -2.594294e-004  6.344838e-004  1.204501e-004
  1.793660e-004  2.109744e-004 -1.660103e-004  1.699056e-004
  1.352854e-004 -1.684636e-004  5.267922e-004 -4.154375e-005
 -1.971073e-005 -4.808413e-005 -1.161420e-004  1.759891e-005
  7.213263e-005 -1.060974e-005  3.907681e-004 -9.655375e-005
 -6.441846e-005 -1.190546e-004 -6.285075e-005 -1.024833e-004
  4.523663e-005  1.162651e-004  1.991899e-004 -2.401921e-005
  9.870309e-005 -1.659284e-004 -9.337546e-005  1.488457e-005
 -6.343126e-005  8.913462e-005  1.023359e-004 -4.106270e-005
  8.488180e-005 -1.121744e-004 -6.871259e-005  9.207169e-005
 -8.223026e-005  2.218455e-005  2.167273e-005 -8.706655e-005
 -2.269699e-005 -6.898281e-005  7.140884e-006  1.810290e-005
  2.325363e-005

 -3.300658e-004  3.488681e-004  1.587782e-005  2.011804e-004
 -7.734670e-005  1.177591e-005  8.626149e-006  5.155891e-005
  1.157300e-004  1.604025e-004  7.627708e-005  1.030629e-004
  1.256181e-004 -1.448533e-005 -1.278768e-006 -2.010555e-005
  3.438295e-005  5.590407e-005  1.612032e-005 -3.809799e-005
  5.580752e-005 -2.440364e-005 -1.259764e-005 -3.633937e-005
  1.439580e-005  2.032752e-005 -1.016894e-005  1.808993e-006
  6.603767e-006 -1.931131e-005  2.091014e-006 -2.004010e-005
 -2.696950e-005  1.316708e-005 -2.769772e-006 -1.359218e-005
  6.232344e-007 -5.337004e-006  8.946744e-007 -2.817335e-005
 -2.648111e-006  8.202355e-006 -1.191596e-005 -1.239796e-005
  2.096583e-005  1.411076e-006 -1.676599e-005  1.122779e-006
  6.258095e-006 -1.043180e-005 -1.810989e-005 -4.061909e-006
 -1.926284e-006  1.641624e-006  3.735084e-006 -2.719509e-006
  9.465628e-006  3.122402e-006 -1.120083e-005 -3.464632e-006
 -2.341100e-007  1.252684e-006  2.430182e-006 -4.731947e-006
  1.046606e-005  9.286650e-007 -7.350047e-006 -5.059595e-006
 -1.690090e-006  2.419516e-006  6.542973e-006  1.624742e-006
  8.048684e-006  2.982328e-006 -5.562973e-006  2.851544e-006
 -1.381783e-005

  1.295959e-004  1.587782e-005  5.594966e-004  3.174869e-004
  2.984066e-004 -9.651563e-005  3.780086e-005  1.247855e-004
 -1.773078e-004 -3.350600e-005  3.081297e-004 -7.056268e-005
  6.792154e-005 -5.238268e-005  4.069611e-005 -2.820240e-005
 -4.536603e-005 -4.606490e-005  1.217755e-004 -1.219009e-004
  1.742690e-005 -4.144396e-005  4.061109e-005 -5.564970e-005
 -4.367776e-006  1.597847e-005  2.062376e-005 -6.171693e-005
 -1.252712e-005 -2.565813e-005 -8.364945e-006 -3.427032e-005
  4.255259e-006  1.374069e-005 -1.539408e-005  1.436156e-005
  3.919544e-006 -2.966764e-005  1.892423e-006  8.309537e-006
 -2.716511e-005  6.894704e-006  6.390612e-007 -1.669918e-005
 -1.157305e-005 -1.337955e-005  2.052502e-005 -1.672840e-005
  1.537019e-005  1.655966e-005 -1.133535e-005  1.032500e-005
  6.539425e-006 -1.562808e-005  2.442810e-006 -4.409005e-006
 -1.376903e-005  6.989760e-007 -1.157500e-005 -3.866108e-006
 -6.832186e-006 -6.198872e-006  1.337353e-005 -2.750768e-006
 -4.014747e-006  1.120367e-005 -8.015884e-006  1.113322e-005
 -2.397321e-006  7.628325e-006  7.396707e-006  2.648713e-006
 -6.034238e-006  2.280085e-006 -1.591677e-005  4.520282e-006
 -3.038940e-006

  2.546495e-003  2.011804e-004  3.174869e-004  1.117890e-003
  6.348723e-005 -5.119699e-004  2.021936e-005 -5.686206e-007
 -6.929233e-005  1.475730e-004  3.492876e-004  1.277918e-004
 -2.797300e-005 -2.692486e-004  7.446788e-007 -1.246705e-004
 -1.573741e-004  1.283958e-004  1.525888e-004 -8.270771e-005
 -5.458280e-006 -1.389678e-004 -1.698337e-005 -4.315364e-005
 -1.013485e-004  1.005197e-004  2.905098e-005 -4.099314e-005
 -2.688128e-005 -8.382517e-005  2.716525e-005 -6.338433e-006
 -2.504054e-005  8.392196e-005 -3.116507e-006  4.447122e-005
  1.011022e-005 -6.262398e-005  4.660083e-005 -8.229812e-006
 -3.098512e-005  3.835787e-005 -6.564368e-006  6.114440e-006
  4.385664e-005 -4.084021e-005  5.244000e-005 -1.084618e-005
  5.022091e-006  2.661101e-006 -2.356305e-005 -1.305574e-006
  3.762928e-005 -2.915792e-005  4.865373e-005 -6.640701e-006
  1.339508e-005 -1.149011e-005 -3.343260e-005  5.505474e-006
  3.785184e-006 -2.136352e-005  3.855496e-005 -2.024768e-005
  6.194487e-006 -8.614092e-006 -2.799772e-005  1.532075e-005
 -6.796105e-006 -5.983617e-006  1.872284e-005 -2.111280e-005
 -7.961867e-006 -1.246198e-005 -2.113739e-005  1.230163e-005
 -4.065560e-006

 -9.624478e-004 -7.734670e-005  2.984066e-004  6.348723e-005
  1.245439e-003  1.764292e-004 -1.145136e-004  2.208216e-004
 -2.281568e-004 -2.794892e-004  2.337090e-004 -2.163021e-004
  3.565537e-004  1.601659e-004 -1.126823e-004 -2.491224e-005
 -8.899261e-005 -1.900163e-004  1.002330e-004 -1.450174e-004
  2.978028e-005  1.536619e-004 -1.457744e-004 -1.671488e-005
 -1.189496e-004 -4.654830e-005  4.254766e-005 -6.678202e-005
 -2.959230e-005  9.880026e-005 -1.426831e-004  1.463804e-005
  2.418260e-006 -4.078759e-006  3.836976e-005 -1.694009e-005
  4.822951e-005  4.290683e-006 -1.138000e-004  1.733315e-005
  4.520200e-005  3.000986e-007  2.300120e-005 -5.240077e-005
  2.051228e-005 -3.823969e-005 -9.153540e-005 -3.703657e-005
  3.677921e-005  2.608459e-005 -1.171442e-005 -1.817773e-005
  1.674004e-005 -4.112598e-005 -5.824534e-005 -5.192292e-006
 -1.344991e-005  4.998000e-005 -1.849490e-005  1.089886e-005
  1.639920e-006 -3.682062e-005 -1.634114e-005  4.230448e-006
 -3.820477e-005  5.510009e-005  3.906993e-006 -9.573440e-007
  6.510799e-006 -3.437601e-006  2.942184e-006 -6.453434e-007
 -2.667093e-005  3.736545e-005 -6.152545e-006 -1.272572e-005
  9.662292e-006

 -3.094422e-003  1.177591e-005 -9.651563e-005 -5.119699e-004
  1.764292e-004  6.380970e-004  2.458964e-005  1.495967e-004
  4.028489e-005 -1.283041e-004 -9.703954e-005  1.714772e-005
  2.603930e-004  2.921528e-004 -1.894299e-005  3.259282e-005
  1.370631e-004 -1.533175e-004 -1.136651e-005 -1.294628e-005
  9.878820e-005  1.267297e-004 -8.352308e-005 -4.454372e-005
  6.109493e-005 -8.211727e-005  3.384702e-005 -4.571654e-006
  1.900552e-005  6.446784e-005 -1.295096e-004 -1.687259e-005
 -1.073654e-005 -3.418240e-005  4.468388e-005 -3.650900e-005
 -5.472212e-006  2.930834e-005 -1.134979e-004  2.045283e-006
  1.679339e-005  8.225941e-006  2.135128e-005 -1.286322e-005
 -4.963352e-006 -6.602335e-006 -8.710449e-005  1.214604e-005
  1.663523e-005  2.780862e-005  7.527242e-006  2.638096e-005
 -1.316032e-006 -3.154038e-005 -4.400116e-005  8.451336e-006
 -2.276579e-005  3.846692e-005  2.084931e-005  6.117351e-006
  1.767907e-005 -2.479987e-005 -2.001693e-005  8.585471e-006
 -2.573228e-005  2.407192e-005  1.990306e-005 -2.450414e-005
  1.812057e-005 -6.814355e-006 -1.762697e-006  1.154856e-005
  4.460423e-006  1.526190e-005  1.777774e-006 -4.924696e-006
 -1.717669e-006

 -2.054851e-004  8.626149e-006  3.780086e-005  2.021936e-005
 -1.145136e-004  2.458964e-005  7.942229e-005  5.124905e-005
  3.436473e-005  2.876277e-005  1.306056e-005  1.820368e-005
 -2.553824e-005 -1.007168e-005  5.891350e-005 -1.347839e-005
  5.717441e-005  1.185838e-005 -1.394465e-006  7.332210e-006
  4.294854e-006 -2.471920e-005  3.068689e-005 -3.519524e-005
  1.975346e-005  1.840962e-006 -8.655821e-006 -4.501533e-006
  2.508654e-006 -1.173547e-005  1.146717e-005 -1.943272e-005
  3.384524e-007  6.293497e-007 -1.510273e-005  9.111347e-006
 -7.157609e-006 -4.319299e-006  5.698139e-006 -3.032126e-006
 -8.878641e-006 -1.359535e-006 -6.384328e-006  1.051625e-005
 -7.974623e-006 -1.074755e-006  7.089710e-006 -4.596994e-006
  1.970166e-007 -3.261065e-006  2.840014e-006  8.208527e-006
  5.248516e-006  8.896016e-008  1.625672e-006  1.621864e-006
  3.293863e-006 -1.016756e-005  3.859980e-006  1.949478e-006
 -9.995511e-007 -5.295934e-007  1.033130e-006 -2.618425e-006
  2.487385e-006 -7.581423e-006  2.297051e-006 -4.553308e-007
 -1.490230e-006 -6.919666e-007 -1.112079e-006  5.069546e-007
  2.043939e-006 -3.480410e-006  1.289760e-006  1.879256e-006
 -1.923570e-006

 -9.624700e-004  5.155891e-005  1.247855e-004 -5.686206e-007
  2.208216e-004  1.495967e-004  5.124905e-005  1.810016e-004
 -1.894866e-005 -4.836593e-005  8.907281e-005 -1.972548e-005
  1.100622e-004  6.523739e-005  4.613108e-005 -6.597707e-007
  6.062900e-005 -6.579593e-005  3.417625e-005 -4.589663e-005
  4.450885e-005  1.989731e-005 -4.035922e-008 -4.542645e-005
  1.223388e-005 -3.989184e-005  2.940467e-006 -3.089904e-005
  3.608662e-006  6.785796e-006 -2.706182e-005 -2.186973e-005
 -5.484815e-006 -1.611688e-005 -1.703457e-006 -9.609186e-006
 -8.245906e-006 -8.303587e-007 -3.129285e-005 -1.291461e-005
 -4.941257e-006 -1.195610e-006 -1.220779e-006 -1.156480e-005
 -5.004860e-006 -4.223217e-006 -3.027063e-005 -1.200800e-005
  1.003795e-005  4.554861e-006 -3.394956e-006  8.365461e-006
  2.977427e-006 -8.593263e-006 -1.903673e-005 -1.571972e-006
 -5.061702e-006  7.656465e-006  6.026327e-007  5.106845e-007
  1.782278e-006 -9.792041e-006 -6.782118e-006 -5.230336e-007
 -2.604080e-006  9.733596e-006  4.461514e-006 -1.289785e-006
  1.475347e-006 -3.278646e-006 -2.217303e-006  1.910727e-006
 -3.324228e-006  7.621502e-006 -3.934599e-008 -3.367209e-006
 -2.407766e-006

 -7.554537e-006  1.157300e-004 -1.773078e-004 -6.929233e-005
 -2.281568e-004  4.028489e-005  3.436473e-005 -1.894866e-005
  2.216652e-004  9.698794e-005 -1.046023e-004  8.705882e-005
 -1.741697e-005 -6.638163e-006  5.897032e-006 -1.387960e-005
  6.458911e-005  6.063011e-005 -4.937115e-005  4.896149e-005
  4.094501e-006 -2.435365e-006 -3.614998e-006  1.950828e-006
  1.290398e-005  1.848529e-005 -1.097969e-005  3.330224e-005
  9.940346e-006  1.755859e-006  1.576448e-005 -8.951421e-007
 -3.450961e-007 -2.331924e-006  3.962635e-006 -5.317152e-006
  1.268101e-005  6.855076e-007  6.599476e-006 -1.922348e-005
  1.229730e-005 -1.204910e-005 -6.683823e-006 -7.041989e-006
  1.072680e-005 -1.682370e-006 -1.234542e-005 -6.064477e-006
 -1.446699e-006 -1.535291e-005 -5.398906e-006 -8.344579e-006
 -4.979699e-006  4.783441e-006 -5.816255e-006 -1.262540e-006
  1.053379e-005 -4.408778e-006 -6.429820e-007  4.038587e-006
  1.286075e-006  1.788688e-006 -6.213507e-006  3.814313e-006
  5.399266e-006 -8.664652e-006  1.164771e-006 -7.278619e-006
 -3.863452e-006 -3.630261e-006  2.036079e-006  1.873316e-006
  9.016056e-006 -3.071065e-007  3.563178e-006  3.632834e-006
 -7.887272e-006

  6.683953e-004  1.604025e-004 -3.350600e-005  1.475730e-004
 -2.794892e-004 -1.283041e-004  2.876277e-005 -4.836593e-005
  9.698794e-005  1.637347e-004 -1.848071e-006  7.282535e-005
 -7.258840e-005 -7.147288e-005  2.127637e-005 -1.269616e-005
  7.864693e-006  1.069953e-004 -1.691823e-005  1.978179e-005
 -9.061826e-006 -4.971889e-005  3.724268e-005 -4.496913e-006
  1.596324e-005  4.825105e-005 -1.764423e-005  1.580353e-005
  7.646640e-006 -3.139490e-005  4.952338e-005 -1.353075e-005
 -5.555033e-007  1.675509e-005 -1.822192e-005  3.143975e-006
  5.117171e-006 -1.025189e-005  3.820633e-005 -1.720393e-005
 -6.545767e-006 -6.174697e-007 -1.753275e-005  1.940305e-006
  7.878951e-006  5.292853e-006  2.255009e-005 -8.095774e-007
 -9.523162e-007 -1.498382e-005 -1.112675e-005  5.886112e-007
  1.509249e-007  1.058790e-005  1.842414e-005 -8.303354e-007
  1.164878e-005 -1.500542e-005 -5.866233e-006  2.966499e-007
 -4.051632e-006  9.002409e-006  8.351665e-006 -6.188207e-006
  1.285468e-005 -1.240500e-005 -4.945995e-006  2.272734e-006
 -5.299575e-006  3.301136e-006  2.529789e-006 -2.626607e-006
  5.562860e-006 -6.706067e-006  9.974039e-007  4.560982e-006
 -7.593353e-006

  2.054221e-004  7.627708e-005  3.081297e-004  3.492876e-004
  2.337090e-004 -9.703954e-005  1.306056e-005  8.907281e-005
 -1.046023e-004 -1.848071e-006  2.288854e-004 -6.719289e-006
  8.315506e-005 -4.944034e-005  1.074252e-005 -3.736057e-005
 -4.237130e-005 -1.943305e-005  1.001851e-004 -8.430557e-005
  3.197716e-005 -3.013643e-005 -4.883952e-006 -4.185190e-005
 -2.359771e-005  7.583763e-006  1.974474e-005 -4.710918e-005
 -5.023595e-006 -1.988307e-005 -1.733910e-005 -1.643040e-005
 -8.172235e-006  1.618992e-005 -4.826660e-006  7.037251e-006
  1.766510e-006 -2.139476e-005 -6.163001e-006  3.072323e-006
 -1.686795e-005  1.188189e-005 -7.629450e-007 -7.852367e-006
  4.345741e-006 -1.426557e-005  6.750091e-006 -6.533789e-006
  8.420555e-006  9.572951e-006 -1.014653e-005  4.313997e-006
  1.051697e-005 -1.564738e-005  7.309317e-006 -3.314531e-006
 -4.130942e-006  3.623006e-006 -1.212673e-005 -7.551119e-007
  2.041074e-007 -1.119377e-005  1.228440e-005 -6.470954e-006
 -3.121938e-006  8.381957e-006 -8.249531e-006  6.419910e-006
  8.108174e-007  1.009877e-006  6.337395e-006 -2.130702e-006
 -6.397735e-006  1.873110e-006 -1.108163e-005  3.733307e-006
 -1.512473e-006

 -6.205478e-005  1.030629e-004 -7.056268e-005  1.277918e-004
 -2.163021e-004  1.714772e-005  1.820368e-005 -1.972548e-005
  8.705882e-005  7.282535e-005 -6.719289e-006  1.500260e-004
  7.473457e-006 -3.255932e-005  3.496425e-006 -1.895690e-005
  1.404728e-005  2.636899e-005  2.790979e-005  3.589318e-005
  4.210736e-005 -4.183395e-005 -4.428145e-006 -1.477504e-005
  1.396789e-005  2.489181e-006  2.473368e-005  1.372404e-005
  1.299484e-005 -3.373906e-005 -1.178960e-006 -1.041200e-005
 -2.100384e-005  6.205094e-006  1.804411e-005 -3.965544e-006
 -1.131753e-005 -1.019568e-005  4.232214e-006 -1.200012e-005
 -1.680205e-005  1.259459e-005  3.009882e-006  2.798965e-006
  7.112486e-006 -4.165991e-006  8.270924e-006  1.104434e-005
 -2.596003e-006  4.298674e-006 -4.154215e-006  1.009835e-005
  4.576278e-007 -1.099035e-005  1.657442e-005 -4.732012e-006
 -2.054884e-006  1.733999e-006 -9.584910e-007 -3.068578e-006
  1.150675e-005 -7.340081e-006  7.342644e-006 -2.250708e-006
  5.050300e-006 -7.352464e-006 -6.599644e-006 -2.031764e-006
  1.927577e-006 -5.981832e-006  3.626899e-006 -8.848789e-008
  4.946730e-006 -7.522891e-006 -5.350190e-006  8.790101e-006
 -7.802045e-006

 -1.609908e-003  1.256181e-004  6.792154e-005 -2.797300e-005
  3.565537e-004  2.603930e-004 -2.553824e-005  1.100622e-004
 -1.741697e-005 -7.258840e-005  8.315506e-005  7.473457e-006
  2.857999e-004  1.159514e-004 -5.247291e-005 -1.447327e-005
  3.205815e-005 -1.036617e-004  4.623680e-005 -7.084004e-005
  8.633689e-005  5.944138e-005 -9.569015e-005 -4.421181e-005
 -1.245678e-005 -4.214904e-005  2.576494e-005 -2.063094e-005
 -7.488566e-007  3.820577e-005 -1.021084e-004 -5.471006e-006
 -3.380036e-005 -4.713137e-006  2.903132e-005 -2.003321e-005
  4.568255e-006  1.104172e-005 -7.568966e-005  5.450017e-006
  1.068162e-005  1.227357e-005  1.520689e-005 -1.393393e-005
  1.498159e-005 -1.375782e-005 -5.781226e-005  5.254722e-006
  1.419468e-005  1.499756e-005 -3.060711e-006  2.010777e-006
  4.623989e-006 -2.557070e-005 -2.440230e-005 -3.151965e-009
 -9.004066e-006  2.778125e-005 -2.382385e-006 -2.330071e-007
  9.070951e-006 -2.026227e-005 -7.711633e-006  1.213832e-006
 -1.472760e-005  2.168733e-005  5.484417e-007 -1.068504e-005
  9.324917e-006 -3.226505e-006  4.029233e-006  6.268722e-006
 -2.563141e-006  1.357652e-005 -8.472689e-006 -2.314941e-006
 -5.075258e-006

 -1.299109e-003 -1.448533e-005 -5.238268e-005 -2.692486e-004
  1.601659e-004  2.921528e-004 -1.007168e-005  6.523739e-005
 -6.638163e-006 -7.147288e-005 -4.944034e-005 -3.255932e-005
  1.159514e-004  1.605765e-004 -2.250686e-005  2.643412e-005
  4.172862e-005 -6.832452e-005 -1.433681e-005 -1.760843e-005
  3.221367e-005  8.614897e-005 -4.426006e-005 -4.816798e-006
  2.162890e-005 -3.511684e-005  9.932001e-006 -7.395493e-006
  8.385377e-006  4.492938e-005 -6.129308e-005 -2.025105e-006
  5.802236e-006 -1.790540e-005  1.722756e-005 -2.152207e-005
  5.861167e-006  1.763364e-005 -5.762927e-005  7.029562e-007
  1.602787e-005 -5.540086e-007  6.993117e-006 -1.129481e-005
  1.853871e-007 -1.027370e-006 -4.773835e-005  3.192836e-006
  9.629695e-006  1.111136e-005  1.821569e-006  1.049781e-005
  3.663090e-007 -1.168247e-005 -2.532595e-005  6.446454e-006
 -1.055046e-005  1.928175e-005  9.572326e-006  4.764251e-006
  6.129215e-006 -1.059505e-005 -1.059493e-005  3.454901e-006
 -1.448926e-005  1.520233e-005  1.240220e-005 -1.198921e-005
  9.155491e-006 -1.660376e-006 -1.356145e-006  4.148641e-006
 -1.926569e-007  1.062779e-005  3.858324e-006 -5.363480e-006
  1.431257e-006

 -8.555254e-006 -1.278768e-006  4.069611e-005  7.446788e-007
 -1.126823e-004 -1.894299e-005  5.891350e-005  4.613108e-005
  5.897032e-006  2.127637e-005  1.074252e-005  3.496425e-006
 -5.247291e-005 -2.250686e-005  7.070692e-005  9.734190e-006
  4.261402e-005  1.044131e-005 -2.230013e-006  8.349955e-006
 -4.497187e-006 -3.071313e-005  5.713174e-005 -2.254190e-005
  2.841915e-005 -7.068459e-006 -1.457584e-005 -5.759174e-006
  3.905945e-006 -2.045340e-005  3.465915e-005 -2.038002e-005
  3.047751e-006 -7.890382e-006 -2.063801e-005  4.433272e-006
 -1.507297e-005 -2.088780e-006  2.032559e-005 -8.968695e-006
 -1.333952e-005 -3.896571e-006 -9.621253e-006  1.114599e-005
 -1.434122e-005  8.562364e-006  1.470240e-005 -4.549650e-006
 -6.061720e-006 -5.052602e-006  3.281282e-006  5.355085e-006
 -1.155190e-006  1.010355e-005  4.291494e-006 -1.274597e-006
  2.400399e-006 -1.160966e-005  4.822397e-006 -2.985022e-006
 -2.920135e-006  7.248464e-006 -1.406762e-006 -2.443195e-006
  7.078931e-006 -9.224271e-006  2.244002e-006  9.285039e-007
 -2.795366e-006  2.411300e-006 -3.764069e-006  1.127481e-006
  2.774189e-006 -4.290306e-006  2.136998e-006 -5.150976e-007
 -1.181261e-006

 -1.390906e-004 -2.010555e-005 -2.820240e-005 -1.246705e-004
 -2.491224e-005  3.259282e-005 -1.347839e-005 -6.597707e-007
 -1.387960e-005 -1.269616e-005 -3.736057e-005 -1.895690e-005
 -1.447327e-005  2.643412e-005  9.734190e-006  3.673236e-005
  3.774006e-006 -1.079858e-005 -1.813996e-005  5.366145e-006
 -4.614242e-006  1.056149e-005  2.246287e-005  1.405743e-005
  2.139869e-005 -1.484041e-005 -7.197847e-006  3.032020e-006
  6.565395e-006  1.317824e-006  1.191470e-005 -2.415246e-006
  3.204709e-006 -1.619553e-005 -4.756906e-006 -1.146690e-005
 -5.319033e-006  7.784105e-006  3.209850e-006 -5.536727e-006
 -1.545923e-006 -6.825855e-006 -4.275440e-006 -1.494489e-006
 -8.980254e-006  1.140935e-005 -1.440891e-006  1.135953e-006
 -3.461453e-006 -1.545131e-006  1.091894e-006  3.935478e-006
 -7.925065e-006  9.494344e-006 -3.372114e-006 -1.169572e-006
 -4.862477e-006 -6.154079e-007  5.149747e-006 -4.438739e-006
 -5.605903e-007  7.487636e-006 -5.219268e-006  1.277224e-006
  4.117417e-006 -1.326977e-006  3.259092e-006 -3.378327e-007
  1.486536e-007  2.287598e-006 -3.881178e-006  2.155409e-006
  1.491323e-006 -4.203145e-007  2.936395e-006 -3.080835e-006
 -1.167952e-006

 -8.589142e-004  3.438295e-005 -4.536603e-005 -1.573741e-004
 -8.899261e-005  1.370631e-004  5.717441e-005  6.062900e-005
  6.458911e-005  7.864693e-006 -4.237130e-005  1.404728e-005
  3.205815e-005  4.172862e-005  4.261402e-005  3.774006e-006
  9.943419e-005 -2.018846e-005 -2.287180e-005  2.106773e-005
  2.742125e-005 -2.288301e-006  1.241388e-005 -3.062582e-005
  3.896937e-005 -2.747613e-005 -9.553695e-006  8.690018e-006
  7.952832e-006 -1.473596e-006 -3.149800e-006 -1.619085e-005
 -6.439295e-006 -1.499343e-005 -5.261564e-006 -4.565944e-006
 -1.312374e-005  5.243860e-006 -9.451239e-006 -6.911161e-006
 -9.982539e-007 -3.705088e-006 -2.682163e-006  7.302709e-006
 -9.339572e-006  2.313668e-006 -1.281566e-005  1.436945e-006
 -1.862814e-006 -3.726737e-006  5.031527e-006  3.776059e-006
 -4.639963e-006  1.258660e-006 -8.518946e-006  1.570291e-006
  2.827677e-006 -2.174592e-006  7.568930e-006  1.632250e-006
 -2.051675e-007  2.690935e-007 -7.565515e-006  1.951307e-006
  1.014715e-006 -3.773119e-006  5.775269e-006 -4.007028e-006
  5.528738e-007 -1.277233e-006 -3.331420e-006  4.527076e-006
  3.531503e-006 -3.669069e-007  3.649937e-006 -1.510839e-006
 -2.496626e-006

  9.571253e-004  5.590407e-005 -4.606490e-005  1.283958e-004
 -1.900163e-004 -1.533175e-004  1.185838e-005 -6.579593e-005
  6.063011e-005  1.069953e-004 -1.943305e-005  2.636899e-005
 -1.036617e-004 -6.832452e-005  1.044131e-005 -1.079858e-005
 -2.018846e-005  9.726856e-005 -2.216942e-005  2.278715e-005
 -3.863818e-005 -3.046667e-005  2.850573e-005  1.129296e-005
 -5.011256e-006  5.199427e-005 -1.485926e-005  1.500748e-005
  1.213060e-006 -1.750063e-005  4.580311e-005 -1.595304e-006
  1.073513e-005  1.956806e-005 -1.342826e-005  9.731241e-006
  1.401651e-005 -9.090726e-006  3.532788e-005 -8.226042e-006
  1.534204e-006 -2.583397e-006 -1.252183e-005  3.492077e-006
  7.931111e-006  7.454014e-007  2.245576e-005 -5.671929e-006
 -3.094721e-006 -1.202538e-005 -6.803554e-006 -3.978378e-006
  3.262059e-006  9.067382e-006  1.412964e-005 -3.387381e-007
  1.061755e-005 -1.266084e-005 -5.036821e-006  3.894967e-006
 -4.524887e-006  7.426783e-006  6.198661e-006 -4.949446e-006
  6.598304e-006 -1.028082e-005 -2.606551e-006  2.095865e-006
 -4.791500e-006  3.122464e-006  1.847036e-006 -4.965553e-006
  3.115940e-006 -5.353975e-006  2.299857e-006  2.280942e-006
 -1.593693e-006

 -2.398071e-005  1.612032e-005  1.217755e-004  1.525888e-004
  1.002330e-004 -1.136651e-005 -1.394465e-006  3.417625e-005
 -4.937115e-005 -1.691823e-005  1.001851e-004  2.790979e-005
  4.623680e-005 -1.433681e-005 -2.230013e-006 -1.813996e-005
 -2.287180e-005 -2.216942e-005  6.578496e-005 -2.561325e-005
  2.975423e-005 -1.159279e-005 -1.175353e-005 -1.936249e-005
 -9.918323e-006 -6.193189e-006  2.786876e-005 -2.304224e-005
  6.027826e-006 -1.177734e-005 -1.959848e-005 -6.681686e-006
 -5.245809e-006  4.519232e-006  1.065520e-005 -5.889683e-008
 -4.260470e-007 -1.082763e-005 -1.061803e-005  4.207711e-006
 -1.197471e-005  9.371173e-006  4.974021e-006 -3.646184e-006
  1.963169e-007 -9.360119e-006  2.286247e-006  8.427923e-007
  1.245539e-006  1.130474e-005 -3.059618e-006  5.171796e-006
  4.704848e-006 -1.360160e-005  5.932268e-006 -3.255535e-006
 -6.446876e-006  7.533378e-006 -3.662786e-006 -5.499270e-007
  6.083891e-006 -9.680427e-006  6.773652e-006 -2.704118e-006
 -4.900051e-006  5.319839e-006 -3.788102e-006  9.825685e-007
  3.916563e-006 -1.441412e-006  3.408837e-006 -7.527162e-007
 -2.934573e-006  6.352821e-008 -6.883897e-006  3.762830e-006
  2.970032e-007

  1.496021e-004 -3.809799e-005 -1.219009e-004 -8.270771e-005
 -1.450174e-004 -1.294628e-005  7.332210e-006 -4.589663e-005
  4.896149e-005  1.978179e-005 -8.430557e-005  3.589318e-005
 -7.084004e-005 -1.760843e-005  8.349955e-006  5.366145e-006
  2.106773e-005  2.278715e-005 -2.561325e-005  6.513528e-005
 -1.392373e-005 -1.615809e-005  1.789974e-005  1.168904e-005
  8.769411e-006  5.982982e-007  3.544807e-006  2.847340e-005
  6.275167e-006 -1.153959e-005  2.337097e-005  3.984084e-007
  3.636190e-007 -4.817365e-006  6.913945e-006  1.859641e-006
 -2.389326e-006 -2.390419e-007  1.643732e-005 -3.947184e-006
 -1.411314e-006 -4.064328e-006  1.756632e-006  4.388128e-006
 -5.113218e-006  2.211129e-006  1.112146e-005  7.321311e-007
 -5.903235e-006 -3.741498e-006  4.606283e-006 -1.090654e-006
 -5.494377e-006  4.403422e-006  5.450394e-006 -2.695996e-006
  1.821533e-006 -4.276545e-006  4.034652e-006 -7.169903e-008
  1.679611e-006  4.380791e-006 -1.840728e-006  2.699584e-006
  3.774382e-006 -7.896165e-006  4.124684e-007  1.290298e-006
 -1.765618e-006 -1.746062e-006 -2.166507e-006  4.903344e-007
  2.256167e-006 -4.995294e-006  3.666231e-006  2.049757e-006
 -5.223447e-007

 -6.577158e-004  5.580752e-005  1.742690e-005 -5.458280e-006
  2.978028e-005  9.878820e-005  4.294854e-006  4.450885e-005
  4.094501e-006 -9.061826e-006  3.197716e-005  4.210736e-005
  8.633689e-005  3.221367e-005 -4.497187e-006 -4.614242e-006
  2.742125e-005 -3.863818e-005  2.975423e-005 -1.392373e-005
  5.674516e-005  2.045880e-006 -2.222358e-005 -1.722373e-005
  1.575671e-005 -3.009851e-005  1.471458e-005 -1.135105e-005
  1.025294e-005 -4.581705e-006 -2.968648e-005 -7.756839e-006
 -1.480219e-005 -9.413776e-006  9.135112e-006 -1.234009e-005
 -1.041120e-005  1.615727e-007 -2.313269e-005 -3.225755e-006
 -8.406710e-006  6.395030e-006  3.165863e-006 -2.619789e-006
  1.665558e-006 -1.550269e-006 -1.551087e-005  9.999023e-006
  1.085743e-006  5.619292e-006 -1.640169e-006  6.801901e-006
 -4.496592e-007 -9.748508e-006 -1.837978e-006  6.911440e-007
 -4.484645e-006  6.717672e-006  1.288334e-006 -1.938154e-006
  6.539647e-006 -8.321178e-006  1.058512e-006 -3.079775e-007
 -1.513642e-006  4.080522e-006 -1.918534e-007 -2.642163e-006
  4.796116e-006 -3.328292e-006  5.303668e-007  2.796653e-006
 -9.899654e-007  7.629336e-007 -3.271206e-006  5.909634e-007
 -3.313356e-006

 -4.639469e-004 -2.440364e-005 -4.144396e-005 -1.389678e-004
  1.536619e-004  1.267297e-004 -2.471920e-005  1.989731e-005
 -2.435365e-006 -4.971889e-005 -3.013643e-005 -4.183395e-005
  5.944138e-005  8.614897e-005 -3.071313e-005  1.056149e-005
 -2.288301e-006 -3.046667e-005 -1.159279e-005 -1.615809e-005
  2.045880e-006  6.672527e-005 -3.723979e-005  1.026362e-005
 -8.586692e-006 -9.925343e-006  3.281658e-006 -6.098729e-006
  1.881512e-006  4.017763e-005 -3.555519e-005  9.910387e-006
  1.139391e-005 -6.899460e-006  1.050836e-005 -9.608749e-006
  1.499031e-005  1.195877e-005 -3.311679e-005  4.360063e-006
  1.800836e-005 -4.532146e-006  5.216804e-006 -1.074915e-005
  4.626978e-006 -2.148915e-006 -3.039092e-005 -3.064212e-006
  4.719512e-006  3.784922e-006  1.077796e-006 -3.493114e-006
  1.521715e-006 -3.805768e-006 -1.826440e-005  4.120343e-006
 -3.486413e-006  1.223528e-005  2.848394e-006  4.005813e-006
  1.318983e-006 -4.595007e-006 -7.144338e-006  2.741558e-006
 -1.095762e-005  1.157630e-005  7.116831e-006 -8.039825e-006
  4.889297e-006  5.458095e-007  5.954248e-007  1.611003e-006
 -4.519178e-007  9.641328e-006  2.488209e-006 -3.497964e-006
  3.165536e-006

  3.645779e-004 -1.259764e-005  4.061109e-005 -1.698337e-005
 -1.457744e-004 -8.352308e-005  3.068689e-005 -4.035922e-008
 -3.614998e-006  3.724268e-005 -4.883952e-006 -4.428145e-006
 -9.569015e-005 -4.426006e-005  5.713174e-005  2.246287e-005
  1.241388e-005  2.850573e-005 -1.175353e-005  1.789974e-005
 -2.222358e-005 -3.723979e-005  7.408840e-005  9.066234e-007
  2.860742e-005  5.039321e-006 -1.728036e-005  3.376011e-006
  3.213346e-006 -2.645932e-005  5.570734e-005 -1.629861e-005
  8.519211e-006 -8.718367e-006 -2.210052e-005  2.600805e-006
 -1.116502e-005 -3.691738e-006  3.784234e-005 -1.107045e-005
 -1.321171e-005 -8.483792e-006 -1.175983e-005  5.086356e-006
 -1.595842e-005  1.370246e-005  2.673321e-005 -5.717166e-006
 -6.302296e-006 -7.925460e-006 -7.956886e-007  2.703876e-006
 -7.662178e-006  1.650376e-005  9.096935e-006 -3.926338e-006
  1.134248e-006 -1.392672e-005  1.992071e-006 -5.515505e-006
 -6.069289e-006  1.394175e-005  8.268505e-008 -1.166449e-006
  1.138921e-005 -1.021593e-005 -9.003294e-008  5.290442e-006
 -4.965886e-006  4.931188e-006 -4.038821e-006  1.850733e-006
  3.226814e-006 -5.841144e-006  2.642590e-006  1.675144e-007
 -2.281049e-006

  3.738224e-004 -3.633937e-005 -5.564970e-005 -4.315364e-005
 -1.671488e-005 -4.454372e-005 -3.519524e-005 -4.542645e-005
  1.950828e-006 -4.496913e-006 -4.185190e-005 -1.477504e-005
 -4.421181e-005 -4.816798e-006 -2.254190e-005  1.405743e-005
 -3.062582e-005  1.129296e-005 -1.936249e-005  1.168904e-005
 -1.722373e-005  1.026362e-005  9.066234e-007  3.647487e-005
 -3.580723e-006  2.867595e-006 -4.429423e-006  9.581660e-006
 -8.848826e-007  2.568235e-006  1.358956e-005  1.352775e-005
  9.417788e-006 -5.213429e-006  1.777852e-006 -4.356594e-006
  4.614445e-006  7.385791e-007  8.830564e-006 -2.353036e-006
  5.700123e-006 -6.307534e-006 -1.090166e-006 -6.149548e-006
  1.724670e-006  3.333009e-006  1.271531e-006  9.412235e-007
 -2.902521e-006 -3.984871e-006 -1.629718e-006 -4.698203e-006
 -5.244934e-006  6.031653e-006 -2.990063e-007  1.437749e-006
 -4.136647e-007 -1.026646e-006 -4.177326e-007 -8.976393e-008
 -1.540340e-006  4.261096e-006 -5.786955e-008  3.286797e-006
  2.505627e-006 -7.315786e-007  5.806589e-007  1.641982e-006
 -8.393371e-007 -4.298804e-007  5.070139e-008 -6.254866e-007
 -3.651786e-008 -6.575832e-007  2.350223e-006 -1.853464e-006
  7.643622e-007

 -3.462126e-004  1.439580e-005 -4.367776e-006 -1.013485e-004
 -1.189496e-004  6.109493e-005  1.975346e-005  1.223388e-005
  1.290398e-005  1.596324e-005 -2.359771e-005  1.396789e-005
 -1.245678e-005  2.162890e-005  2.841915e-005  2.139869e-005
  3.896937e-005 -5.011256e-006 -9.918323e-006  8.769411e-006
  1.575671e-005 -8.586692e-006  2.860742e-005 -3.580723e-006
  4.241975e-005 -1.599354e-005 -6.536384e-006  2.902995e-006
  8.643281e-006 -1.357661e-005  1.185721e-005 -1.302828e-005
  1.708087e-006 -1.331541e-005 -8.328827e-006 -9.026168e-006
 -1.319379e-005  3.349111e-007  3.791377e-006 -8.295382e-006
 -6.825891e-006 -1.547305e-006 -6.743827e-006  4.383079e-006
 -1.033205e-005  7.129335e-006  1.006386e-006  5.652705e-006
 -4.502994e-006 -6.039147e-007 -3.647435e-007  8.086731e-006
 -7.156696e-006  3.930481e-006  1.020065e-006  1.222722e-006
 -2.539195e-006 -2.833266e-006  5.567184e-006 -1.153734e-006
 -8.598712e-009  3.781149e-006 -1.694471e-006  5.908864e-007
  3.452643e-006 -4.359477e-006  3.486230e-006 -1.076909e-006
  1.219591e-006  1.237038e-006 -2.270821e-006  3.243452e-006
  3.327477e-006 -3.361089e-006  1.622110e-006 -9.278809e-007
 -2.566137e-006

  5.552826e-004  2.032752e-005  1.597847e-005  1.005197e-004
 -4.654830e-005 -8.211727e-005  1.840962e-006 -3.989184e-005
  1.848529e-005  4.825105e-005  7.583763e-006  2.489181e-006
 -4.214904e-005 -3.511684e-005 -7.068459e-006 -1.484041e-005
 -2.747613e-005  5.199427e-005 -6.193189e-006  5.982982e-007
 -3.009851e-005 -9.925343e-006  5.039321e-006  2.867595e-006
 -1.599354e-005  4.360524e-005 -3.209101e-006  7.585262e-006
 -5.542109e-006 -2.866021e-006  1.398856e-005  1.288578e-007
  6.925395e-006  2.085002e-005 -2.083187e-006  1.069297e-005
  1.759736e-005 -7.434511e-006  1.455216e-005  1.273195e-006
  4.998615e-006  1.070488e-006 -2.970510e-006 -1.246631e-006
  8.147085e-006 -5.671867e-006  1.215738e-005 -7.515088e-006
  3.406518e-006 -2.836828e-006 -5.981468e-006 -2.355110e-006
  4.977769e-006 -1.175208e-006  6.320949e-006 -1.486258e-006
  3.850501e-006 -3.391333e-006 -5.995809e-006  4.221652e-006
 -2.985186e-006  9.149021e-007  4.497505e-006 -3.090779e-006
 -6.750916e-007 -1.873356e-006 -2.670332e-006  1.588400e-006
 -2.216369e-006  2.573566e-006  2.821950e-006 -2.808497e-006
  1.322533e-006 -1.400542e-006 -7.869669e-007  2.620639e-006
 -3.921476e-007

 -1.176610e-004 -1.016894e-005  2.062376e-005  2.905098e-005
  4.254766e-005  3.384702e-005 -8.655821e-006  2.940467e-006
 -1.097969e-005 -1.764423e-005  1.974474e-005  2.473368e-005
  2.576494e-005  9.932001e-006 -1.457584e-005 -7.197847e-006
 -9.553695e-006 -1.485926e-005  2.786876e-005  3.544807e-006
  1.471458e-005  3.281658e-006 -1.728036e-005 -4.429423e-006
 -6.536384e-006 -3.209101e-006  2.460229e-005 -1.575144e-006
  5.469939e-006 -7.729246e-007 -1.864995e-005 -1.964028e-007
 -4.224770e-006  1.703595e-006  1.814921e-005 -1.664668e-006
  4.153859e-006 -3.539575e-006 -1.134633e-005  3.414692e-006
 -3.922658e-006  5.071605e-006  8.197950e-006 -4.865655e-006
  1.707647e-006 -7.084894e-006 -2.567245e-006  1.148708e-006
  2.100479e-006  8.880968e-006  6.076562e-008  4.731080e-006
  1.864521e-006 -1.087023e-005  1.266931e-006 -2.117348e-006
 -6.290245e-006  7.860795e-006  3.249270e-007  7.142281e-007
  6.193171e-006 -7.276220e-006  2.578419e-006  4.357853e-007
 -4.612649e-006  3.702014e-006 -8.475620e-007 -8.689588e-007
  3.196082e-006 -2.611886e-006  2.139993e-006 -5.024578e-007
 -1.315995e-006 -2.318360e-007 -3.119408e-006  2.027491e-006
 -2.768629e-008

  5.619364e-005  1.808993e-006 -6.171693e-005 -4.099314e-005
 -6.678202e-005 -4.571654e-006 -4.501533e-006 -3.089904e-005
  3.330224e-005  1.580353e-005 -4.710918e-005  1.372404e-005
 -2.063094e-005 -7.395493e-006 -5.759174e-006  3.032020e-006
  8.690018e-006  1.500748e-005 -2.304224e-005  2.847340e-005
 -1.135105e-005 -6.098729e-006  3.376011e-006  9.581660e-006
  2.902995e-006  7.585262e-006 -1.575144e-006  2.559467e-005
 -3.312014e-006 -3.575636e-006  1.111930e-005  1.838345e-006
 -5.741133e-006  1.304051e-006  7.809358e-006  2.068556e-006
  2.493011e-006  5.190722e-007  9.987067e-006 -2.965577e-006
  2.913564e-006 -1.603755e-006  3.694410e-006  2.627798e-007
  1.924623e-006 -1.221783e-007  3.370933e-006 -9.667947e-007
 -1.589971e-006 -3.200573e-006  2.131712e-006 -3.061479e-006
 -3.435383e-006  2.278030e-006  5.405294e-007 -1.387182e-006
  9.922550e-007 -1.556093e-006  1.271874e-006 -2.444689e-007
 -5.240978e-007  3.389868e-006 -1.877914e-006  2.742593e-006
  2.533056e-006 -3.924249e-006 -4.517652e-007  4.528150e-007
 -1.618976e-006 -2.674891e-007  3.457951e-007  1.455435e-006
  2.524582e-006 -2.483592e-006  1.021016e-006  4.514784e-007
 -2.529484e-006

 -8.289366e-005  6.603767e-006 -1.252712e-005 -2.688128e-005
 -2.959230e-005  1.900552e-005  2.508654e-006  3.608662e-006
  9.940346e-006  7.646640e-006 -5.023595e-006  1.299484e-005
 -7.488566e-007  8.385377e-006  3.905945e-006  6.565395e-006
  7.952832e-006  1.213060e-006  6.027826e-006  6.275167e-006
  1.025294e-005  1.881512e-006  3.213346e-006 -8.848826e-007
  8.643281e-006 -5.542109e-006  5.469939e-006 -3.312014e-006
  1.145397e-005 -1.974492e-006 -4.076677e-007 -2.234084e-006
  2.260813e-006 -5.826208e-006  1.153572e-006 -5.866754e-006
  1.094038e-006  1.110093e-007 -2.971780e-006 -1.755824e-006
 -2.892650e-006 -2.216976e-006 -1.905505e-006 -1.823294e-006
 -2.470206e-006  1.454026e-006 -1.721072e-006  1.064586e-006
 -1.935408e-006  2.252542e-007 -1.035265e-006  2.509957e-006
 -1.751766e-006  4.470248e-008  2.327051e-007 -1.401955e-006
 -2.013314e-006  7.852802e-007  1.302646e-006 -5.372817e-007
  2.490234e-006  1.694239e-008 -6.197111e-007 -8.191935e-007
  2.334987e-008 -2.520790e-007  8.148514e-007 -1.008794e-006
  1.798896e-006  2.130043e-007 -1.059672e-006  7.124126e-007
  4.107757e-007 -4.754764e-007  2.959148e-007  7.304364e-007
 -5.838258e-007

 -2.594294e-004 -1.931131e-005 -2.565813e-005 -8.382517e-005
  9.880026e-005  6.446784e-005 -1.173547e-005  6.785796e-006
  1.755859e-006 -3.139490e-005 -1.988307e-005 -3.373906e-005
  3.820577e-005  4.492938e-005 -2.045340e-005  1.317824e-006
 -1.473596e-006 -1.750063e-005 -1.177734e-005 -1.153959e-005
 -4.581705e-006  4.017763e-005 -2.645932e-005  2.568235e-006
 -1.357661e-005 -2.866021e-006 -7.729246e-007 -3.575636e-006
 -1.974492e-006  3.101877e-005 -2.315237e-005  9.194658e-006
  4.325223e-006 -1.862269e-006  4.399366e-006 -1.444384e-006
  9.549520e-006  1.108326e-005 -1.861540e-005  7.308822e-006
  1.223704e-005 -3.316591e-006  4.866680e-006 -3.885885e-006
  3.138990e-006 -2.680798e-007 -1.602915e-005 -2.582013e-006
  3.929702e-006  1.120644e-006  3.916022e-006 -4.444476e-006
  2.881267e-006 -3.379679e-007 -1.126554e-005  2.618606e-006
  7.256941e-008  5.536261e-006  2.105857e-006  1.439715e-006
 -5.087106e-007 -1.632978e-006 -4.565130e-006  1.078817e-006
 -6.405405e-006  6.755092e-006  3.737099e-006 -4.863312e-006
  1.697399e-006  6.378427e-007  1.839916e-007  5.229198e-007
 -1.082868e-006  6.740350e-006  1.654469e-006 -2.129458e-006
  2.419365e-006

  6.344838e-004  2.091014e-006 -8.364945e-006  2.716525e-005
 -1.426831e-004 -1.295096e-004  1.146717e-005 -2.706182e-005
  1.576448e-005  4.952338e-005 -1.733910e-005 -1.178960e-006
 -1.021084e-004 -6.129308e-005  3.465915e-005  1.191470e-005
 -3.149800e-006  4.580311e-005 -1.959848e-005  2.337097e-005
 -2.968648e-005 -3.555519e-005  5.570734e-005  1.358956e-005
  1.185721e-005  1.398856e-005 -1.864995e-005  1.111930e-005
 -4.076677e-007 -2.315237e-005  5.739648e-005 -4.095211e-006
  7.627142e-006 -2.080596e-006 -1.710279e-005  5.642932e-006
 -6.073925e-006 -4.288784e-006  4.149635e-005 -1.056910e-005
 -7.001800e-006 -7.959446e-006 -9.457954e-006  3.766903e-006
 -6.978430e-006  1.070011e-005  2.564857e-005 -4.672668e-006
 -7.196017e-006 -1.156883e-005 -1.033646e-006 -5.012610e-006
 -6.841576e-006  1.702953e-005  1.040506e-005 -3.190043e-006
  5.848670e-006 -1.377274e-005 -1.004539e-006 -3.770528e-006
 -6.656256e-006  1.355742e-005  1.256459e-006 -5.801556e-007
  1.166038e-005 -1.028640e-005 -1.943080e-006  5.596488e-006
 -5.970758e-006  3.440003e-006 -2.302188e-006 -3.258623e-007
  2.637470e-006 -5.498646e-006  3.017268e-006 -1.054678e-007
 -1.387064e-006

  1.204501e-004 -2.004010e-005 -3.427032e-005 -6.338433e-006
  1.463804e-005 -1.687259e-005 -1.943272e-005 -2.186973e-005
 -8.951421e-007 -1.353075e-005 -1.643040e-005 -1.041200e-005
 -5.471006e-006 -2.025105e-006 -2.038002e-005 -2.415246e-006
 -1.619085e-005 -1.595304e-006 -6.681686e-006  3.984084e-007
 -7.756839e-006  9.910387e-006 -1.629861e-005  1.352775e-005
 -1.302828e-005  1.288578e-007 -1.964028e-007  1.838345e-006
 -2.234084e-006  9.194658e-006 -4.095211e-006  1.622503e-005
  2.419830e-006  1.383967e-006  4.470216e-006  3.183759e-006
  9.936877e-007  3.042372e-006 -1.467349e-007  6.758361e-006
  5.459630e-006 -5.159103e-007  4.833467e-006  2.745845e-008
  2.937352e-006 -8.576287e-007 -3.557929e-007  2.006639e-006
 -5.118646e-007 -5.890395e-007  3.484616e-006 -5.874933e-006
  1.143673e-007  8.611833e-007 -3.684233e-007  4.146889e-007
  1.591291e-006  1.304917e-006 -2.604440e-007 -3.781574e-007
 -2.293105e-008 -2.712467e-008 -1.870997e-007  9.211875e-007
 -1.173068e-006  1.390141e-006 -7.077199e-007 -1.649610e-007
  3.528598e-007 -1.264050e-006  4.249649e-007 -6.844460e-007
 -1.074134e-006  1.172577e-006  6.318097e-007 -1.018226e-007
  2.296166e-006

  1.793660e-004 -2.696950e-005  4.255259e-006 -2.504054e-005
  2.418260e-006 -1.073654e-005  3.384524e-007 -5.484815e-006
 -3.450961e-007 -5.555033e-007 -8.172235e-006 -2.100384e-005
 -3.380036e-005  5.802236e-006  3.047751e-006  3.204709e-006
 -6.439295e-006  1.073513e-005 -5.245809e-006  3.636190e-007
 -1.480219e-005  1.139391e-005  8.519211e-006  9.417788e-006
  1.708087e-006  6.925395e-006 -4.224770e-006 -5.741133e-006
  2.260813e-006  4.325223e-006  7.627142e-006  2.419830e-006
  1.885649e-005 -1.116975e-006 -6.639517e-006  1.929610e-007
  6.301202e-006 -3.440170e-006  1.555516e-006 -5.836391e-007
  6.416981e-006 -5.094801e-006 -5.408385e-006 -2.965148e-006
 -3.070808e-006 -1.750789e-006 -7.398061e-007 -4.420470e-006
 -9.580020e-007 -1.370231e-006 -3.263614e-006 -2.315964e-006
 -2.026536e-006  1.731623e-006 -2.314020e-006  1.103307e-006
  8.505067e-007  9.521204e-008 -1.178881e-006  3.935932e-006
 -2.483936e-006  1.204024e-006 -4.898762e-007  8.151351e-007
 -2.542669e-006  1.208111e-006  2.231665e-006 -3.900597e-007
  3.077905e-008  1.385999e-006  3.041772e-007 -7.832375e-007
  6.387666e-007  1.579527e-006  1.777977e-006 -3.734819e-007
  2.790785e-006

  2.109744e-004  1.316708e-005  1.374069e-005  8.392196e-005
 -4.078759e-006 -3.418240e-005  6.293497e-007 -1.611688e-005
 -2.331924e-006  1.675509e-005  1.618992e-005  6.205094e-006
 -4.713137e-006 -1.790540e-005 -7.890382e-006 -1.619553e-005
 -1.499343e-005  1.956806e-005  4.519232e-006 -4.817365e-006
 -9.413776e-006 -6.899460e-006 -8.718367e-006 -5.213429e-006
 -1.331541e-005  2.085002e-005  1.703595e-006  1.304051e-006
 -5.826208e-006 -1.862269e-006 -2.080596e-006  1.383967e-006
 -1.116975e-006  1.639850e-005  2.550402e-006  9.186527e-006
  5.834151e-006 -4.102508e-006  2.596662e-006  3.882265e-006
  9.393557e-007  6.749209e-006  2.485551e-006  2.907730e-006
  7.288413e-006 -5.240204e-006  5.231816e-006 -3.922293e-007
  2.027136e-006  1.642124e-006 -1.069368e-006 -1.000968e-006
  5.635341e-006 -4.647056e-006  4.771769e-006 -3.265478e-007
  2.540510e-006  2.576730e-007 -3.063508e-006  2.494661e-006
  2.708855e-007 -2.769058e-006  3.565614e-006 -2.401006e-006
 -2.370550e-006  2.534912e-007 -2.137601e-006  1.825294e-007
 -1.116850e-007  3.692447e-007  1.932839e-006 -2.112561e-006
 -3.305100e-007 -6.156471e-007 -1.581602e-006  1.633093e-006
  9.326360e-007

 -1.660103e-004 -2.769772e-006 -1.539408e-005 -3.116507e-006
  3.836976e-005  4.468388e-005 -1.510273e-005 -1.703457e-006
  3.962635e-006 -1.822192e-005 -4.826660e-006  1.804411e-005
  2.903132e-005  1.722756e-005 -2.063801e-005 -4.756906e-006
 -5.261564e-006 -1.342826e-005  1.065520e-005  6.913945e-006
  9.135112e-006  1.050836e-005 -2.210052e-005  1.777852e-006
 -8.328827e-006 -2.083187e-006  1.814921e-005  7.809358e-006
  1.153572e-006  4.399366e-006 -1.710279e-005  4.470216e-006
 -6.639517e-006  2.550402e-006  2.143698e-005 -6.422168e-007
  5.409673e-006  1.261453e-007 -1.062772e-005  2.166514e-006
  2.008817e-007  3.967979e-006  1.151604e-005 -6.074530e-006
  5.669864e-006 -5.307657e-006 -6.876557e-006  1.197852e-006
  2.015245e-006  5.866215e-006  1.929032e-006  2.382572e-007
  7.266511e-007 -7.873497e-006 -2.225363e-006 -1.428258e-006
 -4.966687e-006  7.735699e-006  8.376315e-007 -2.517183e-007
  4.887921e-006 -4.857227e-006 -2.940059e-010  2.463862e-006
 -3.690134e-006  3.634984e-006 -5.090353e-007 -2.025653e-006
  2.355909e-006 -2.322085e-006  2.168234e-006  5.116888e-007
  3.244738e-007  5.906377e-007 -2.149089e-006  1.021163e-006
 -3.205295e-007

  1.699056e-004 -1.359218e-005  1.436156e-005  4.447122e-005
 -1.694009e-005 -3.650900e-005  9.111347e-006 -9.609186e-006
 -5.317152e-006  3.143975e-006  7.037251e-006 -3.965544e-006
 -2.003321e-005 -2.152207e-005  4.433272e-006 -1.146690e-005
 -4.565944e-006  9.731241e-006 -5.889683e-008  1.859641e-006
 -1.234009e-005 -9.608749e-006  2.600805e-006 -4.356594e-006
 -9.026168e-006  1.069297e-005 -1.664668e-006  2.068556e-006
 -5.866754e-006 -1.444384e-006  5.642932e-006  3.183759e-006
  1.929610e-007  9.186527e-006 -6.422168e-007  1.139631e-005
 -3.319832e-007 -1.517989e-006  7.870139e-006  5.582925e-006
 -1.222481e-006  3.006182e-006  3.855204e-006  5.474588e-006
  9.069875e-007 -1.841131e-006  8.802602e-006 -7.507531e-007
 -6.064756e-007  7.145337e-009  4.209248e-006 -2.933479e-006
  3.157219e-006  1.879476e-007  3.810977e-006 -3.633651e-007
  2.718445e-006 -2.665345e-006  7.571077e-008 -2.906834e-008
 -9.696546e-007  6.168074e-007  1.982273e-006 -7.393277e-007
 -3.533648e-007 -1.592286e-006 -1.235634e-006  7.380654e-007
 -1.081100e-006  3.229447e-007  7.717307e-007 -8.049953e-007
 -2.539216e-007 -8.714592e-007 -4.746308e-007  1.163346e-006
  1.468998e-006

  1.352854e-004  6.232344e-007  3.919544e-006  1.011022e-005
  4.822951e-005 -5.472212e-006 -7.157609e-006 -8.245906e-006
  1.268101e-005  5.117171e-006  1.766510e-006 -1.131753e-005
  4.568255e-006  5.861167e-006 -1.507297e-005 -5.319033e-006
 -1.312374e-005  1.401651e-005 -4.260470e-007 -2.389326e-006
 -1.041120e-005  1.499031e-005 -1.116502e-005  4.614445e-006
 -1.319379e-005  1.759736e-005  4.153859e-006  2.493011e-006
  1.094038e-006  9.549520e-006 -6.073925e-006  9.936877e-007
  6.301202e-006  5.834151e-006  5.409673e-006 -3.319832e-007
  1.955368e-005 -2.659011e-006 -5.541072e-006  1.420864e-006
  8.160716e-006 -4.023698e-006 -3.471135e-007 -8.166661e-006
  5.570639e-006 -6.266338e-006 -5.792078e-006 -7.204143e-006
  3.067363e-006 -8.945837e-007 -4.981860e-006 -2.462973e-006
  1.660353e-006 -3.377363e-006 -4.296912e-006 -4.535136e-007
 -9.482015e-007  2.797137e-006 -3.588982e-006  4.086563e-006
 -6.288953e-007 -1.814064e-006 -1.952110e-007  4.634454e-007
 -3.755764e-006  2.930351e-006  3.217550e-007 -7.726741e-007
  4.206663e-007  1.013700e-006  2.031015e-006 -5.560575e-007
  6.296094e-007  1.980459e-006 -4.058104e-007  7.101222e-007
  1.926044e-008

 -1.684636e-004 -5.337004e-006 -2.966764e-005 -6.262398e-005
  4.290683e-006  2.930834e-005 -4.319299e-006 -8.303587e-007
  6.855076e-007 -1.025189e-005 -2.139476e-005 -1.019568e-005
  1.104172e-005  1.763364e-005 -2.088780e-006  7.784105e-006
  5.243860e-006 -9.090726e-006 -1.082763e-005 -2.390419e-007
  1.615727e-007  1.195877e-005 -3.691738e-006  7.385791e-007
  3.349111e-007 -7.434511e-006 -3.539575e-006  5.190722e-007
  1.110093e-007  1.108326e-005 -4.288784e-006  3.042372e-006
 -3.440170e-006 -4.102508e-006  1.261453e-007 -1.517989e-006
 -2.659011e-006  9.838596e-006 -3.340337e-006  2.975244e-006
  9.098196e-007 -8.632496e-007  2.667185e-006  2.181873e-006
 -9.164378e-007  6.268153e-006 -3.030764e-006  2.408972e-006
 -3.586465e-008 -4.930355e-007  5.136395e-006 -7.016236e-007
  6.136817e-007  4.362238e-006 -2.581339e-006  1.117735e-006
  2.730799e-007 -1.119012e-007  3.645839e-006 -2.905868e-006
  1.053863e-007  2.380804e-006 -2.535046e-006 -1.657469e-008
  2.334846e-007  7.303642e-007  1.692231e-006 -2.321539e-006
  2.501986e-007  7.067798e-007 -1.621448e-006  7.261001e-007
 -1.739578e-007  1.796041e-006  1.509913e-006 -1.442808e-006
  7.155600e-007

  5.267922e-004  8.946744e-007  1.892423e-006  4.660083e-005
 -1.138000e-004 -1.134979e-004  5.698139e-006 -3.129285e-005
  6.599476e-006  3.820633e-005 -6.163001e-006  4.232214e-006
 -7.568966e-005 -5.762927e-005  2.032559e-005  3.209850e-006
 -9.451239e-006  3.532788e-005 -1.061803e-005  1.643732e-005
 -2.313269e-005 -3.311679e-005  3.784234e-005  8.830564e-006
  3.791377e-006  1.455216e-005 -1.134633e-005  9.987067e-006
 -2.971780e-006 -1.861540e-005  4.149635e-005 -1.467349e-007
  1.555516e-006  2.596662e-006 -1.062772e-005  7.870139e-006
 -5.541072e-006 -3.340337e-006  3.477242e-005 -3.437366e-006
 -5.819703e-006 -3.247062e-006 -4.541358e-006  5.445970e-006
 -4.443815e-006  6.633778e-006  2.529320e-005 -2.689500e-006
 -4.062591e-006 -7.517144e-006  3.319675e-007 -3.646624e-006
 -3.621919e-006  1.085057e-005  1.161054e-005 -3.668474e-006
  4.575220e-006 -1.071199e-005 -1.854289e-006 -3.497653e-006
 -5.109236e-006  9.205042e-006  2.977975e-006 -1.782116e-006
  8.579741e-006 -7.836599e-006 -3.450829e-006  5.687668e-006
 -4.755987e-006  2.147830e-006 -1.293967e-006 -7.343590e-007
  1.073338e-006 -4.905683e-006  1.316061e-006  1.299776e-006
 -8.420576e-007

 -4.154375e-005 -2.817335e-005  8.309537e-006 -8.229812e-006
  1.733315e-005  2.045283e-006 -3.032126e-006 -1.291461e-005
 -1.922348e-005 -1.720393e-005  3.072323e-006 -1.200012e-005
  5.450017e-006  7.029562e-007 -8.968695e-006 -5.536727e-006
 -6.911161e-006 -8.226042e-006  4.207711e-006 -3.947184e-006
 -3.225755e-006  4.360063e-006 -1.107045e-005 -2.353036e-006
 -8.295382e-006  1.273195e-006  3.414692e-006 -2.965577e-006
 -1.755824e-006  7.308822e-006 -1.056910e-005  6.758361e-006
 -5.836391e-007  3.882265e-006  2.166514e-006  5.582925e-006
  1.420864e-006  2.975244e-006 -3.437366e-006  1.317562e-005
  1.319181e-006  2.281917e-006  4.582775e-006  5.240321e-006
 -1.801027e-006 -1.839880e-006  4.089612e-006  2.788884e-006
  5.949145e-007  3.162878e-006  4.875969e-006 -1.556681e-007
  2.833418e-006 -2.389599e-006  2.299498e-006  8.387120e-007
 -6.395646e-008  1.005880e-006  1.177140e-006  2.857230e-007
  4.287432e-007 -1.980719e-006  1.666867e-006 -1.033502e-006
 -3.151262e-006  1.238168e-006 -2.109000e-008 -1.699569e-007
  1.503456e-006 -3.392136e-007  2.287413e-007 -1.881575e-007
 -1.379263e-006  1.903473e-007 -3.430993e-007  1.079163e-006
  2.599869e-006

 -1.971073e-005 -2.648111e-006 -2.716511e-005 -3.098512e-005
  4.520200e-005  1.679339e-005 -8.878641e-006 -4.941257e-006
  1.229730e-005 -6.545767e-006 -1.686795e-005 -1.680205e-005
  1.068162e-005  1.602787e-005 -1.333952e-005 -1.545923e-006
 -9.982539e-007  1.534204e-006 -1.197471e-005 -1.411314e-006
 -8.406710e-006  1.800836e-005 -1.321171e-005  5.700123e-006
 -6.825891e-006  4.998615e-006 -3.922658e-006  2.913564e-006
 -2.892650e-006  1.223704e-005 -7.001800e-006  5.459630e-006
  6.416981e-006  9.393557e-007  2.008817e-007 -1.222481e-006
  8.160716e-006  9.098196e-007 -5.819703e-006  1.319181e-006
  1.271631e-005 -3.172037e-006 -1.859114e-006 -2.506507e-006
  2.639423e-006 -4.601576e-006 -7.811895e-006 -4.453238e-006
  2.579377e-006 -1.879701e-006 -2.821898e-006 -4.176516e-006
 -3.512865e-007 -1.728472e-006 -5.300456e-006  2.556131e-007
  1.824908e-006  2.739782e-006 -2.789489e-006  3.912251e-006
 -2.424118e-006 -1.449129e-006 -2.556109e-006  5.173284e-007
 -3.745863e-006  2.871779e-006  7.899843e-007 -9.444092e-007
 -2.165769e-007  1.254400e-007  5.956729e-007 -3.856632e-007
  1.059353e-007  3.034108e-006  1.195997e-006 -5.180906e-007
  1.383192e-006

 -4.808413e-005  8.202355e-006  6.894704e-006  3.835787e-005
  3.000986e-007  8.225941e-006 -1.359535e-006 -1.195610e-006
 -1.204910e-005 -6.174697e-007  1.188189e-005  1.259459e-005
  1.227357e-005 -5.540086e-007 -3.896571e-006 -6.825855e-006
 -3.705088e-006 -2.583397e-006  9.371173e-006 -4.064328e-006
  6.395030e-006 -4.532146e-006 -8.483792e-006 -6.307534e-006
 -1.547305e-006  1.070488e-006  5.071605e-006 -1.603755e-006
 -2.216976e-006 -3.316591e-006 -7.959446e-006 -5.159103e-007
 -5.094801e-006  6.749209e-006  3.967979e-006  3.006182e-006
 -4.023698e-006 -8.632496e-007 -3.247062e-006  2.281917e-006
 -3.172037e-006  8.281136e-006  3.240037e-006  4.409951e-006
  2.484692e-006 -2.039521e-006  9.186631e-007  3.721412e-006
 -8.563876e-009  4.742932e-006  1.524592e-006  2.431338e-006
  3.742782e-006 -4.667458e-006  3.269594e-006  2.042508e-007
 -1.561036e-007  2.398917e-006  6.195485e-007  4.517271e-007
  2.775949e-006 -3.355193e-006  2.033152e-006 -1.616443e-006
 -2.130464e-006  8.601734e-007 -5.858912e-007 -8.460534e-007
  1.549645e-006 -6.295814e-007  5.254243e-007 -9.439214e-007
 -9.657190e-007 -5.245146e-007 -1.399861e-006  5.153930e-007
  7.447454e-007

 -1.161420e-004 -1.191596e-005  6.390612e-007 -6.564368e-006
  2.300120e-005  2.135128e-005 -6.384328e-006 -1.220779e-006
 -6.683823e-006 -1.753275e-005 -7.629450e-007  3.009882e-006
  1.520689e-005  6.993117e-006 -9.621253e-006 -4.275440e-006
 -2.682163e-006 -1.252183e-005  4.974021e-006  1.756632e-006
  3.165863e-006  5.216804e-006 -1.175983e-005 -1.090166e-006
 -6.743827e-006 -2.970510e-006  8.197950e-006  3.694410e-006
 -1.905505e-006  4.866680e-006 -9.457954e-006  4.833467e-006
 -5.408385e-006  2.485551e-006  1.151604e-005  3.855204e-006
 -3.471135e-007  2.667185e-006 -4.541358e-006  4.582775e-006
 -1.859114e-006  3.240037e-006  1.037745e-005 -8.892832e-007
  2.853873e-006 -7.043265e-007 -1.533219e-006  2.484094e-006
  5.705558e-007  3.292755e-006  5.641803e-006 -1.951303e-006
  1.255476e-006 -2.422636e-006 -1.117477e-006 -3.108992e-007
 -2.122030e-006  2.904361e-006  2.197448e-006 -2.441982e-006
  2.114774e-006 -1.171799e-006 -1.527936e-007  1.694309e-006
 -1.865565e-006  1.892519e-006 -4.537023e-007 -1.426662e-006
  8.374140e-007 -6.710891e-007  1.021654e-006  9.602323e-007
 -1.101064e-007  7.524872e-007 -1.352940e-006  6.024142e-007
  5.189648e-007

  1.759891e-005 -1.239796e-005 -1.669918e-005  6.114440e-006
 -5.240077e-005 -1.286322e-005  1.051625e-005 -1.156480e-005
 -7.041989e-006  1.940305e-006 -7.852367e-006  2.798965e-006
 -1.393393e-005 -1.129481e-005  1.114599e-005 -1.494489e-006
  7.302709e-006  3.492077e-006 -3.646184e-006  4.388128e-006
 -2.619789e-006 -1.074915e-005  5.086356e-006 -6.149548e-006
  4.383079e-006 -1.246631e-006 -4.865655e-006  2.627798e-007
 -1.823294e-006 -3.885885e-006  3.766903e-006  2.745845e-008
 -2.965148e-006  2.907730e-006 -6.074530e-006  5.474588e-006
 -8.166661e-006  2.181873e-006  5.445970e-006  5.240321e-006
 -2.506507e-006  4.409951e-006 -8.892832e-007  1.298065e-005
 -3.261031e-006  1.574642e-006  8.114222e-006  4.383594e-006
 -3.996827e-006  4.065757e-007  5.243359e-006  1.477291e-006
  2.489583e-006  1.311529e-006  5.727441e-006  6.001511e-007
  2.895224e-006 -3.397401e-006  2.846354e-006 -6.982411e-008
  2.554350e-007  5.412912e-007  1.115876e-006 -2.781308e-006
  8.823155e-008 -3.599394e-006  3.726941e-007 -3.308623e-007
  3.845143e-007  1.105414e-007 -1.315559e-006 -8.473217e-007
 -4.913605e-007 -2.176946e-006  7.151301e-007  5.305913e-008
  1.620532e-006

  7.213263e-005  2.096583e-005 -1.157305e-005  4.385664e-005
  2.051228e-005 -4.963352e-006 -7.974623e-006 -5.004860e-006
  1.072680e-005  7.878951e-006  4.345741e-006  7.112486e-006
  1.498159e-005  1.853871e-007 -1.434122e-005 -8.980254e-006
 -9.339572e-006  7.931111e-006  1.963169e-007 -5.113218e-006
  1.665558e-006  4.626978e-006 -1.595842e-005  1.724670e-006
 -1.033205e-005  8.147085e-006  1.707647e-006  1.924623e-006
 -2.470206e-006  3.138990e-006 -6.978430e-006  2.937352e-006
 -3.070808e-006  7.288413e-006  5.669864e-006  9.069875e-007
  5.570639e-006 -9.164378e-007 -4.443815e-006 -1.801027e-006
  2.639423e-006  2.484692e-006  2.853873e-006 -3.261031e-006
  9.814611e-006 -2.910417e-006 -5.068181e-006  7.283988e-007
  2.438832e-006 -9.193398e-007 -1.961708e-006 -2.136964e-006
  3.079727e-006 -3.292950e-006 -8.752009e-007  5.480936e-007
  1.167915e-006  1.248376e-006 -2.482687e-006  8.444501e-007
  6.913440e-007 -2.586904e-006  9.263873e-007 -3.111311e-007
 -1.216526e-006  1.442555e-006 -1.404502e-006 -9.551674e-007
 -2.804083e-007 -6.925692e-007  1.571732e-006 -1.165765e-006
 -2.729289e-007  9.167779e-007 -1.022184e-006  9.585825e-008
 -5.068865e-007

 -1.060974e-005  1.411076e-006 -1.337955e-005 -4.084021e-005
 -3.823969e-005 -6.602335e-006 -1.074755e-006 -4.223217e-006
 -1.682370e-006  5.292853e-006 -1.426557e-005 -4.165991e-006
 -1.375782e-005 -1.027370e-006  8.562364e-006  1.140935e-005
  2.313668e-006  7.454014e-007 -9.360119e-006  2.211129e-006
 -1.550269e-006 -2.148915e-006  1.370246e-005  3.333009e-006
  7.129335e-006 -5.671867e-006 -7.084894e-006 -1.221783e-007
  1.454026e-006 -2.680798e-007  1.070011e-005 -8.576287e-007
 -1.750789e-006 -5.240204e-006 -5.307657e-006 -1.841131e-006
 -6.266338e-006  6.268153e-006  6.633778e-006 -1.839880e-006
 -4.601576e-006 -2.039521e-006 -7.043265e-007  1.574642e-006
 -2.910417e-006  9.693137e-006  3.761727e-006  3.083781e-006
 -2.181101e-006 -2.611174e-006  3.008989e-006 -4.328816e-007
 -2.039748e-006  8.209311e-006  1.014968e-006  6.133620e-007
  7.159725e-007 -3.632431e-006  2.833470e-006 -4.478012e-006
 -1.025179e-006  5.638571e-006 -1.218389e-006  1.205229e-007
  4.168646e-006 -2.022084e-006  6.312515e-007 -3.818853e-007
 -9.949291e-007  1.686516e-006 -2.028271e-006  1.072241e-006
  7.244476e-007 -3.801215e-007  1.335103e-006 -1.201386e-006
 -4.538503e-007

  3.907681e-004 -1.676599e-005  2.052502e-005  5.244000e-005
 -9.153540e-005 -8.710449e-005  7.089710e-006 -3.027063e-005
 -1.234542e-005  2.255009e-005  6.750091e-006  8.270924e-006
 -5.781226e-005 -4.773835e-005  1.470240e-005 -1.440891e-006
 -1.281566e-005  2.245576e-005  2.286247e-006  1.112146e-005
 -1.551087e-005 -3.039092e-005  2.673321e-005  1.271531e-006
  1.006386e-006  1.215738e-005 -2.567245e-006  3.370933e-006
 -1.721072e-006 -1.602915e-005  2.564857e-005 -3.557929e-007
 -7.398061e-007  5.231816e-006 -6.876557e-006  8.802602e-006
 -5.792078e-006 -3.030764e-006  2.529320e-005  4.089612e-006
 -7.811895e-006  9.186631e-007 -1.533219e-006  8.114222e-006
 -5.068181e-006  3.761727e-006  2.560919e-005  1.044896e-006
 -1.677453e-006 -2.054382e-006  1.671183e-006  1.533803e-006
 -3.996031e-007  4.324008e-006  1.373635e-005 -3.260722e-006
  2.126308e-006 -7.932014e-006 -1.057443e-006 -2.728666e-006
 -2.371996e-006  4.067031e-006  5.155266e-006 -3.405923e-006
  5.128678e-006 -5.976198e-006 -3.449561e-006  5.340472e-006
 -2.603402e-006  7.715668e-007 -1.121779e-006 -1.232317e-006
 -6.927546e-007 -5.127135e-006  2.099581e-007  2.526788e-006
  2.505687e-007

 -9.655375e-005  1.122779e-006 -1.672840e-005 -1.084618e-005
 -3.703657e-005  1.214604e-005 -4.596994e-006 -1.200800e-005
 -6.064477e-006 -8.095774e-007 -6.533789e-006  1.104434e-005
  5.254722e-006  3.192836e-006 -4.549650e-006  1.135953e-006
  1.436945e-006 -5.671929e-006  8.427923e-007  7.321311e-007
  9.999023e-006 -3.064212e-006 -5.717166e-006  9.412235e-007
  5.652705e-006 -7.515088e-006  1.148708e-006 -9.667947e-007
  1.064586e-006 -2.582013e-006 -4.672668e-006  2.006639e-006
 -4.420470e-006 -3.922293e-007  1.197852e-006 -7.507531e-007
 -7.204143e-006  2.408972e-006 -2.689500e-006  2.788884e-006
 -4.453238e-006  3.721412e-006  2.484094e-006  4.383594e-006
  7.283988e-007  3.083781e-006  1.044896e-006  9.994589e-006
 -2.054143e-006  1.441912e-006  3.191036e-006  2.169582e-006
 -5.817794e-007 -3.601988e-008  3.890541e-006  2.784910e-006
  3.025901e-007 -1.688369e-007  2.648514e-006 -1.344849e-006
  1.715521e-006 -8.401268e-007  2.120542e-006  3.202073e-008
  1.025305e-006 -1.246532e-006  2.204184e-007 -9.984460e-007
  1.137691e-006 -1.302327e-006  1.094878e-007 -1.578805e-007
 -6.967858e-008 -1.746436e-006 -2.167441e-007 -4.447261e-007
  1.703178e-007

 -6.441846e-005  6.258095e-006  1.537019e-005  5.022091e-006
  3.677921e-005  1.663523e-005  1.970166e-007  1.003795e-005
 -1.446699e-006 -9.523162e-007  8.420555e-006 -2.596003e-006
  1.419468e-005  9.629695e-006 -6.061720e-006 -3.461453e-006
 -1.862814e-006 -3.094721e-006  1.245539e-006 -5.903235e-006
  1.085743e-006  4.719512e-006 -6.302296e-006 -2.902521e-006
 -4.502994e-006  3.406518e-006  2.100479e-006 -1.589971e-006
 -1.935408e-006  3.929702e-006 -7.196017e-006 -5.118646e-007
 -9.580020e-007  2.027136e-006  2.015245e-006 -6.064756e-007
  3.067363e-006 -3.586465e-008 -4.062591e-006  5.949145e-007
  2.579377e-006 -8.563876e-009  5.705558e-007 -3.996827e-006
  2.438832e-006 -2.181101e-006 -1.677453e-006 -2.054143e-006
  7.007471e-006  5.864680e-007 -2.717927e-006  2.895639e-006
  1.957338e-006 -4.046574e-006 -8.280822e-007 -6.855846e-007
 -8.611209e-007  1.011023e-006 -2.258743e-006  5.352116e-007
 -5.312402e-007 -3.220221e-006  7.985120e-007 -1.015297e-006
 -9.198855e-007  2.416215e-006 -9.086376e-007  1.432005e-006
 -8.801625e-007 -1.225329e-006  5.957405e-008 -7.839959e-007
 -1.783776e-006  1.243944e-006  1.745437e-007  6.131045e-007
 -5.030642e-007

 -1.190546e-004 -1.043180e-005  1.655966e-005  2.661101e-006
  2.608459e-005  2.780862e-005 -3.261065e-006  4.554861e-006
 -1.535291e-005 -1.498382e-005  9.572951e-006  4.298674e-006
  1.499756e-005  1.111136e-005 -5.052602e-006 -1.545131e-006
 -3.726737e-006 -1.202538e-005  1.130474e-005 -3.741498e-006
  5.619292e-006  3.784922e-006 -7.925460e-006 -3.984871e-006
 -6.039147e-007 -2.836828e-006  8.880968e-006 -3.200573e-006
  2.252542e-007  1.120644e-006 -1.156883e-005 -5.890395e-007
 -1.370231e-006  1.642124e-006  5.866215e-006  7.145337e-009
 -8.945837e-007 -4.930355e-007 -7.517144e-006  3.162878e-006
 -1.879701e-006  4.742932e-006  3.292755e-006  4.065757e-007
 -9.193398e-007 -2.611174e-006 -2.054382e-006  1.441912e-006
  5.864680e-007  6.333984e-006  9.448779e-007  3.331317e-006
  1.791073e-006 -5.162550e-006 -6.532051e-008  9.144941e-008
 -2.741569e-006  4.626548e-006  1.305788e-006  1.037724e-006
  3.073531e-006 -3.697446e-006  7.055243e-007 -1.224546e-007
 -3.267515e-006  2.365679e-006  7.918719e-007 -1.129206e-006
  2.334932e-006 -7.351835e-007  4.986160e-007 -1.067783e-007
 -8.172406e-007  2.962140e-007 -1.229927e-006  2.183762e-007
  7.466177e-007

 -6.285075e-005 -1.810989e-005 -1.133535e-005 -2.356305e-005
 -1.171442e-005  7.527242e-006  2.840014e-006 -3.394956e-006
 -5.398906e-006 -1.112675e-005 -1.014653e-005 -4.154215e-006
 -3.060711e-006  1.821569e-006  3.281282e-006  1.091894e-006
  5.031527e-006 -6.803554e-006 -3.059618e-006  4.606283e-006
 -1.640169e-006  1.077796e-006 -7.956886e-007 -1.629718e-006
 -3.647435e-007 -5.981468e-006  6.076562e-008  2.131712e-006
 -1.035265e-006  3.916022e-006 -1.033646e-006  3.484616e-006
 -3.263614e-006 -1.069368e-006  1.929032e-006  4.209248e-006
 -4.981860e-006  5.136395e-006  3.319675e-007  4.875969e-006
 -2.821898e-006  1.524592e-006  5.641803e-006  5.243359e-006
 -1.961708e-006  3.008989e-006  1.671183e-006  3.191036e-006
 -2.717927e-006  9.448779e-007  8.531969e-006 -1.322155e-006
  1.441094e-006  2.794270e-006 -7.924555e-009  1.309725e-006
  2.026957e-007 -1.169675e-006  5.057506e-006 -2.792196e-006
  1.006089e-006  1.853308e-006 -7.385780e-007  7.459102e-007
 -5.247283e-008 -1.136522e-006  1.235853e-006 -1.780608e-006
  2.025235e-007  1.992643e-008 -3.404133e-007  4.451227e-007
 -2.437561e-007  6.975114e-008  4.826499e-007 -5.151875e-007
  1.157307e-006

 -1.024833e-004 -4.061909e-006  1.032500e-005 -1.305574e-006
 -1.817773e-005  2.638096e-005  8.208527e-006  8.365461e-006
 -8.344579e-006  5.886112e-007  4.313997e-006  1.009835e-005
  2.010777e-006  1.049781e-005  5.355085e-006  3.935478e-006
  3.776059e-006 -3.978378e-006  5.171796e-006 -1.090654e-006
  6.801901e-006 -3.493114e-006  2.703876e-006 -4.698203e-006
  8.086731e-006 -2.355110e-006  4.731080e-006 -3.061479e-006
  2.509957e-006 -4.444476e-006 -5.012610e-006 -5.874933e-006
 -2.315964e-006 -1.000968e-006  2.382572e-007 -2.933479e-006
 -2.462973e-006 -7.016236e-007 -3.646624e-006 -1.556681e-007
 -4.176516e-006  2.431338e-006 -1.951303e-006  1.477291e-006
 -2.136964e-006 -4.328816e-007  1.533803e-006  2.169582e-006
  2.895639e-006  3.331317e-006 -1.322155e-006  1.010918e-005
  1.756459e-006 -4.282445e-006  2.949343e-006  3.171778e-007
 -3.508869e-006  2.207032e-007  1.659204e-006  7.244073e-007
  2.465762e-006 -3.497836e-006  2.469648e-006 -1.933674e-006
  1.865525e-007 -4.580945e-007  8.692570e-007  1.087081e-006
  1.020122e-006 -2.001139e-006 -6.376472e-007 -1.329998e-006
 -1.409896e-006 -1.893623e-006  5.229629e-007  2.666996e-007
 -7.613751e-007

  4.523663e-005 -1.926284e-006  6.539425e-006  3.762928e-005
  1.674004e-005 -1.316032e-006  5.248516e-006  2.977427e-006
 -4.979699e-006  1.509249e-007  1.051697e-005  4.576278e-007
  4.623989e-006  3.663090e-007 -1.155190e-006 -7.925065e-006
 -4.639963e-006  3.262059e-006  4.704848e-006 -5.494377e-006
 -4.496592e-007  1.521715e-006 -7.662178e-006 -5.244934e-006
 -7.156696e-006  4.977769e-006  1.864521e-006 -3.435383e-006
 -1.751766e-006  2.881267e-006 -6.841576e-006  1.143673e-007
 -2.026536e-006  5.635341e-006  7.266511e-007  3.157219e-006
  1.660353e-006  6.136817e-007 -3.621919e-006  2.833418e-006
 -3.512865e-007  3.742782e-006  1.255476e-006  2.489583e-006
  3.079727e-006 -2.039748e-006 -3.996031e-007 -5.817794e-007
  1.957338e-006  1.791073e-006  1.441094e-006  1.756459e-006
  6.611689e-006 -3.156112e-006  5.294469e-007  1.167749e-006
  8.697177e-007 -2.860512e-007  4.329588e-007  8.689566e-007
  1.510131e-006 -3.016312e-006  1.243153e-006 -2.133951e-006
 -2.340303e-006  5.273441e-007  2.628184e-007 -1.092376e-006
  6.288888e-007 -4.199995e-007  1.262901e-007 -1.415604e-006
 -1.715806e-006  5.132432e-007 -2.462450e-007  1.361621e-007
  9.237164e-007

  1.162651e-004  1.641624e-006 -1.562808e-005 -2.915792e-005
 -4.112598e-005 -3.154038e-005  8.896016e-008 -8.593263e-006
  4.783441e-006  1.058790e-005 -1.564738e-005 -1.099035e-005
 -2.557070e-005 -1.168247e-005  1.010355e-005  9.494344e-006
  1.258660e-006  9.067382e-006 -1.360160e-005  4.403422e-006
 -9.748508e-006 -3.805768e-006  1.650376e-005  6.031653e-006
  3.930481e-006 -1.175208e-006 -1.087023e-005  2.278030e-006
  4.470248e-008 -3.379679e-007  1.702953e-005  8.611833e-007
  1.731623e-006 -4.647056e-006 -7.873497e-006  1.879476e-007
 -3.377363e-006  4.362238e-006  1.085057e-005 -2.389599e-006
 -1.728472e-006 -4.667458e-006 -2.422636e-006  1.311529e-006
 -3.292950e-006  8.209311e-006  4.324008e-006 -3.601988e-008
 -4.046574e-006 -5.162550e-006  2.794270e-006 -4.282445e-006
 -3.156112e-006  1.065994e-005 -1.071704e-007  7.989111e-007
  2.306287e-006 -4.942192e-006  1.900769e-006 -3.485138e-006
 -2.945497e-006  7.828239e-006 -1.813640e-006  1.179103e-006
  4.689984e-006 -3.010836e-006  4.832607e-007 -7.305764e-008
 -2.026069e-006  2.404396e-006 -1.220036e-006  8.617842e-007
  1.750438e-006 -2.217057e-007  1.501567e-006 -1.292720e-006
 -1.131234e-007

  1.991899e-004  3.735084e-006  2.442810e-006  4.865373e-005
 -5.824534e-005 -4.400116e-005  1.625672e-006 -1.903673e-005
 -5.816255e-006  1.842414e-005  7.309317e-006  1.657442e-005
 -2.440230e-005 -2.532595e-005  4.291494e-006 -3.372114e-006
 -8.518946e-006  1.412964e-005  5.932268e-006  5.450394e-006
 -1.837978e-006 -1.826440e-005  9.096935e-006 -2.990063e-007
  1.020065e-006  6.320949e-006  1.266931e-006  5.405294e-007
  2.327051e-007 -1.126554e-005  1.040506e-005 -3.684233e-007
 -2.314020e-006  4.771769e-006 -2.225363e-006  3.810977e-006
 -4.296912e-006 -2.581339e-006  1.161054e-005  2.299498e-006
 -5.300456e-006  3.269594e-006 -1.117477e-006  5.727441e-006
 -8.752009e-007  1.014968e-006  1.373635e-005  3.890541e-006
 -8.280822e-007 -6.532051e-008 -7.924555e-009  2.949343e-006
  5.294469e-007 -1.071704e-007  1.035985e-005 -1.277512e-006
  1.407176e-006 -3.245417e-006 -8.358576e-007 -6.508869e-007
  1.852366e-007 -1.895281e-007  4.753121e-006 -3.014518e-006
  2.581967e-006 -3.167032e-006 -2.080505e-006  2.743660e-006
 -4.404756e-007 -8.095550e-007 -1.271483e-007 -1.577442e-006
 -8.666149e-007 -3.524345e-006 -3.266958e-008  1.575305e-006
  1.398214e-008

 -2.401921e-005 -2.719509e-006 -4.409005e-006 -6.640701e-006
 -5.192292e-006  8.451336e-006  1.621864e-006 -1.571972e-006
 -1.262540e-006 -8.303354e-007 -3.314531e-006 -4.732012e-006
 -3.151965e-009  6.446454e-006 -1.274597e-006 -1.169572e-006
  1.570291e-006 -3.387381e-007 -3.255535e-006 -2.695996e-006
  6.911440e-007  4.120343e-006 -3.926338e-006  1.437749e-006
  1.222722e-006 -1.486258e-006 -2.117348e-006 -1.387182e-006
 -1.401955e-006  2.618606e-006 -3.190043e-006  4.146889e-007
  1.103307e-006 -3.265478e-007 -1.428258e-006 -3.633651e-007
 -4.535136e-007  1.117735e-006 -3.668474e-006  8.387120e-007
  2.556131e-007  2.042508e-007 -3.108992e-007  6.001511e-007
  5.480936e-007  6.133620e-007 -3.260722e-006  2.784910e-006
 -6.855846e-007  9.144941e-008  1.309725e-006  3.171778e-007
  1.167749e-006  7.989111e-007 -1.277512e-006  4.427966e-006
  1.044608e-006 -3.910305e-007  1.767226e-006  1.264585e-006
 -4.143377e-007 -2.918605e-007  7.602524e-007  1.022275e-006
 -2.976658e-007 -2.992945e-007  1.865206e-006 -1.608940e-006
  4.670594e-007 -3.930278e-007  9.338185e-007 -5.951264e-007
  3.869011e-007  2.091106e-008  4.050719e-007 -1.508890e-006
  5.401671e-007

  9.870309e-005  9.465628e-006 -1.376903e-005  1.339508e-005
 -1.344991e-005 -2.276579e-005  3.293863e-006 -5.061702e-006
  1.053379e-005  1.164878e-005 -4.130942e-006 -2.054884e-006
 -9.004066e-006 -1.055046e-005  2.400399e-006 -4.862477e-006
  2.827677e-006  1.061755e-005 -6.446876e-006  1.821533e-006
 -4.484645e-006 -3.486413e-006  1.134248e-006 -4.136647e-007
 -2.539195e-006  3.850501e-006 -6.290245e-006  9.922550e-007
 -2.013314e-006  7.256941e-008  5.848670e-006  1.591291e-006
  8.505067e-007  2.540510e-006 -4.966687e-006  2.718445e-006
 -9.482015e-007  2.730799e-007  4.575220e-006 -6.395646e-008
  1.824908e-006 -1.561036e-007 -2.122030e-006  2.895224e-006
  1.167915e-006  7.159725e-007  2.126308e-006  3.025901e-007
 -8.611209e-007 -2.741569e-006  2.026957e-007 -3.508869e-006
  8.697177e-007  2.306287e-006  1.407176e-006  1.044608e-006
  5.216885e-006 -2.296380e-006 -8.967413e-007  1.300675e-006
 -1.758464e-006  5.812570e-007  1.119663e-008 -1.073054e-006
  7.967537e-007 -1.484536e-006  6.791138e-008 -1.938801e-007
 -9.551681e-007  1.982616e-007 -3.540552e-007 -6.490070e-007
 -3.387846e-007 -4.334224e-008  8.572221e-007 -8.151475e-007
  2.272892e-007

 -1.659284e-004  3.122402e-006  6.989760e-007 -1.149011e-005
  4.998000e-005  3.846692e-005 -1.016756e-005  7.656465e-006
 -4.408778e-006 -1.500542e-005  3.623006e-006  1.733999e-006
  2.778125e-005  1.928175e-005 -1.160966e-005 -6.154079e-007
 -2.174592e-006 -1.266084e-005  7.533378e-006 -4.276545e-006
  6.717672e-006  1.223528e-005 -1.392672e-005 -1.026646e-006
 -2.833266e-006 -3.391333e-006  7.860795e-006 -1.556093e-006
  7.852802e-007  5.536261e-006 -1.377274e-005  1.304917e-006
  9.521204e-008  2.576730e-007  7.735699e-006 -2.665345e-006
  2.797137e-006 -1.119012e-007 -1.071199e-005  1.005880e-006
  2.739782e-006  2.398917e-006  2.904361e-006 -3.397401e-006
  1.248376e-006 -3.632431e-006 -7.932014e-006 -1.688369e-007
  1.011023e-006  4.626548e-006 -1.169675e-006  2.207032e-007
 -2.860512e-007 -4.942192e-006 -3.245417e-006 -3.910305e-007
 -2.296380e-006  6.741589e-006 -2.635896e-007  1.841759e-006
  2.314831e-006 -3.595079e-006 -1.016356e-006  8.486025e-007
 -3.794018e-006  4.060987e-006  9.402781e-007 -1.804721e-006
  2.418497e-006 -6.160648e-007  9.427890e-007  4.041125e-007
 -2.136373e-008  1.894157e-006 -9.275389e-007 -2.179816e-007
  4.576795e-007

 -9.337546e-005 -1.120083e-005 -1.157500e-005 -3.343260e-005
 -1.849490e-005  2.084931e-005  3.859980e-006  6.026327e-007
 -6.429820e-007 -5.866233e-006 -1.212673e-005 -9.584910e-007
 -2.382385e-006  9.572326e-006  4.822397e-006  5.149747e-006
  7.568930e-006 -5.036821e-006 -3.662786e-006  4.034652e-006
  1.288334e-006  2.848394e-006  1.992071e-006 -4.177326e-007
  5.567184e-006 -5.995809e-006  3.249270e-007  1.271874e-006
  1.302646e-006  2.105857e-006 -1.004539e-006 -2.604440e-007
 -1.178881e-006 -3.063508e-006  8.376315e-007  7.571077e-008
 -3.588982e-006  3.645839e-006 -1.854289e-006  1.177140e-006
 -2.789489e-006  6.195485e-007  2.197448e-006  2.846354e-006
 -2.482687e-006  2.833470e-006 -1.057443e-006  2.648514e-006
 -2.258743e-006  1.305788e-006  5.057506e-006  1.659204e-006
  4.329588e-007  1.900769e-006 -8.358576e-007  1.767226e-006
 -8.967413e-007 -2.635896e-007  4.811053e-006 -1.245702e-006
  1.527750e-006  1.070238e-006 -7.288367e-007  7.234915e-007
  9.719703e-008 -9.430890e-007  2.329532e-006 -1.928020e-006
  9.020138e-007 -1.466036e-007 -4.294205e-007  3.964953e-007
  1.430002e-007 -2.646913e-007  8.759297e-007 -1.114720e-006
  2.308516e-007

  1.488457e-005 -3.464632e-006 -3.866108e-006  5.505474e-006
  1.089886e-005  6.117351e-006  1.949478e-006  5.106845e-007
  4.038587e-006  2.966499e-007 -7.551119e-007 -3.068578e-006
 -2.330071e-007  4.764251e-006 -2.985022e-006 -4.438739e-006
  1.632250e-006  3.894967e-006 -5.499270e-007 -7.169903e-008
 -1.938154e-006  4.005813e-006 -5.515505e-006 -8.976393e-008
 -1.153734e-006  4.221652e-006  7.142281e-007 -2.444689e-007
 -5.372817e-007  1.439715e-006 -3.770528e-006 -3.781574e-007
  3.935932e-006  2.494661e-006 -2.517183e-007 -2.906834e-008
  4.086563e-006 -2.905868e-006 -3.497653e-006  2.857230e-007
  3.912251e-006  4.517271e-007 -2.441982e-006 -6.982411e-008
  8.444501e-007 -4.478012e-006 -2.728666e-006 -1.344849e-006
  5.352116e-007  1.037724e-006 -2.792196e-006  7.244073e-007
  8.689566e-007 -3.485138e-006 -6.508869e-007  1.264585e-006
  1.300675e-006  1.841759e-006 -1.245702e-006  4.785395e-006
 -1.973757e-007 -3.159834e-006  6.628452e-007 -5.841323e-007
 -2.462259e-006  8.702180e-007  1.402239e-006 -1.200969e-007
  1.042115e-006 -8.154611e-007  6.653565e-007 -1.153284e-006
 -4.275426e-007  5.524767e-008  5.736956e-007 -6.121617e-007
  6.587578e-007

 -6.343126e-005 -2.341100e-007 -6.832186e-006  3.785184e-006
  1.639920e-006  1.767907e-005 -9.995511e-007  1.782278e-006
  1.286075e-006 -4.051632e-006  2.041074e-007  1.150675e-005
  9.070951e-006  6.129215e-006 -2.920135e-006 -5.605903e-007
 -2.051675e-007 -4.524887e-006  6.083891e-006  1.679611e-006
  6.539647e-006  1.318983e-006 -6.069289e-006 -1.540340e-006
 -8.598712e-009 -2.985186e-006  6.193171e-006 -5.240978e-007
  2.490234e-006 -5.087106e-007 -6.656256e-006 -2.293105e-008
 -2.483936e-006  2.708855e-007  4.887921e-006 -9.696546e-007
 -6.288953e-007  1.053863e-007 -5.109236e-006  4.287432e-007
 -2.424118e-006  2.775949e-006  2.114774e-006  2.554350e-007
  6.913440e-007 -1.025179e-006 -2.371996e-006  1.715521e-006
 -5.312402e-007  3.073531e-006  1.006089e-006  2.465762e-006
  1.510131e-006 -2.945497e-006  1.852366e-007 -4.143377e-007
 -1.758464e-006  2.314831e-006  1.527750e-006 -1.973757e-007
  3.755569e-006 -2.402420e-006  1.331199e-007  2.841449e-008
 -1.195726e-006  4.283139e-007  3.490402e-007 -1.351349e-006
  1.710445e-006 -1.123977e-006 -3.940068e-008  1.652658e-007
 -4.447560e-007 -3.243071e-007 -5.797029e-007  4.101333e-007
 -2.424194e-007

  8.913462e-005  1.252684e-006 -6.198872e-006 -2.136352e-005
 -3.682062e-005 -2.479987e-005 -5.295934e-007 -9.792041e-006
  1.788688e-006  9.002409e-006 -1.119377e-005 -7.340081e-006
 -2.026227e-005 -1.059505e-005  7.248464e-006  7.487636e-006
  2.690935e-007  7.426783e-006 -9.680427e-006  4.380791e-006
 -8.321178e-006 -4.595007e-006  1.394175e-005  4.261096e-006
  3.781149e-006  9.149021e-007 -7.276220e-006  3.389868e-006
  1.694239e-008 -1.632978e-006  1.355742e-005 -2.712467e-008
  1.204024e-006 -2.769058e-006 -4.857227e-006  6.168074e-007
 -1.814064e-006  2.380804e-006  9.205042e-006 -1.980719e-006
 -1.449129e-006 -3.355193e-006 -1.171799e-006  5.412912e-007
 -2.586904e-006  5.638571e-006  4.067031e-006 -8.401268e-007
 -3.220221e-006 -3.697446e-006  1.853308e-006 -3.497836e-006
 -3.016312e-006  7.828239e-006 -1.895281e-007 -2.918605e-007
  5.812570e-007 -3.595079e-006  1.070238e-006 -3.159834e-006
 -2.402420e-006  6.796814e-006 -1.553920e-006  1.330387e-006
  3.378723e-006 -2.244888e-006 -3.319944e-007  2.067928e-007
 -1.694680e-006  2.558428e-006 -6.351381e-007  1.117178e-006
  2.036534e-006 -2.921299e-007  4.784492e-007 -2.805944e-007
 -2.009964e-007

  1.023359e-004  2.430182e-006  1.337353e-005  3.855496e-005
 -1.634114e-005 -2.001693e-005  1.033130e-006 -6.782118e-006
 -6.213507e-006  8.351665e-006  1.228440e-005  7.342644e-006
 -7.711633e-006 -1.059493e-005 -1.406762e-006 -5.219268e-006
 -7.565515e-006  6.198661e-006  6.773652e-006 -1.840728e-006
  1.058512e-006 -7.144338e-006  8.268505e-008 -5.786955e-008
 -1.694471e-006  4.497505e-006  2.578419e-006 -1.877914e-006
 -6.197111e-007 -4.565130e-006  1.256459e-006 -1.870997e-007
 -4.898762e-007  3.565614e-006 -2.940059e-010  1.982273e-006
 -1.952110e-007 -2.535046e-006  2.977975e-006  1.666867e-006
 -2.556109e-006  2.033152e-006 -1.527936e-007  1.115876e-006
  9.263873e-007 -1.218389e-006  5.155266e-006  2.120542e-006
  7.985120e-007  7.055243e-007 -7.385780e-007  2.469648e-006
  1.243153e-006 -1.813640e-006  4.753121e-006  7.602524e-007
  1.119663e-008 -1.016356e-006 -7.288367e-007  6.628452e-007
  1.331199e-007 -1.553920e-006  3.860706e-006 -1.216836e-006
  6.439038e-007 -6.137903e-007 -8.089757e-007  1.490933e-006
  6.454144e-008 -1.043621e-006  1.049310e-006 -1.431344e-006
 -8.172778e-007 -1.516141e-006 -3.544552e-007  6.917488e-007
  8.193979e-008

 -4.106270e-005 -4.731947e-006 -2.750768e-006 -2.024768e-005
  4.230448e-006  8.585471e-006 -2.618425e-006 -5.230336e-007
  3.814313e-006 -6.188207e-006 -6.470954e-006 -2.250708e-006
  1.213832e-006  3.454901e-006 -2.443195e-006  1.277224e-006
  1.951307e-006 -4.949446e-006 -2.704118e-006  2.699584e-006
 -3.079775e-007  2.741558e-006 -1.166449e-006  3.286797e-006
  5.908864e-007 -3.090779e-006  4.357853e-007  2.742593e-006
 -8.191935e-007  1.078817e-006 -5.801556e-007  9.211875e-007
  8.151351e-007 -2.401006e-006  2.463862e-006 -7.393277e-007
  4.634454e-007 -1.657469e-008 -1.782116e-006 -1.033502e-006
  5.173284e-007 -1.616443e-006  1.694309e-006 -2.781308e-006
 -3.111311e-007  1.205229e-007 -3.405923e-006  3.202073e-008
 -1.015297e-006 -1.224546e-007  7.459102e-007 -1.933674e-006
 -2.133951e-006  1.179103e-006 -3.014518e-006  1.022275e-006
 -1.073054e-006  8.486025e-007  7.234915e-007 -5.841323e-007
  2.841449e-008  1.330387e-006 -1.216836e-006  3.085555e-006
  2.987366e-007  1.371386e-007  2.689988e-007 -8.153093e-007
 -2.756348e-007 -6.796314e-010  7.931685e-007  1.005329e-006
  1.386687e-006  3.574761e-007 -4.399900e-007 -2.384007e-007
 -1.543987e-007

  8.488180e-005  1.046606e-005 -4.014747e-006  6.194487e-006
 -3.820477e-005 -2.573228e-005  2.487385e-006 -2.604080e-006
  5.399266e-006  1.285468e-005 -3.121938e-006  5.050300e-006
 -1.472760e-005 -1.448926e-005  7.078931e-006  4.117417e-006
  1.014715e-006  6.598304e-006 -4.900051e-006  3.774382e-006
 -1.513642e-006 -1.095762e-005  1.138921e-005  2.505627e-006
  3.452643e-006 -6.750916e-007 -4.612649e-006  2.533056e-006
  2.334987e-008 -6.405405e-006  1.166038e-005 -1.173068e-006
 -2.542669e-006 -2.370550e-006 -3.690134e-006 -3.533648e-007
 -3.755764e-006  2.334846e-007  8.579741e-006 -3.151262e-006
 -3.745863e-006 -2.130464e-006 -1.865565e-006  8.823155e-008
 -1.216526e-006  4.168646e-006  5.128678e-006  1.025305e-006
 -9.198855e-007 -3.267515e-006 -5.247283e-008  1.865525e-007
 -2.340303e-006  4.689984e-006  2.581967e-006 -2.976658e-007
  7.967537e-007 -3.794018e-006  9.719703e-008 -2.462259e-006
 -1.195726e-006  3.378723e-006  6.439038e-007  2.987366e-007
  4.853457e-006 -2.900788e-006 -1.066853e-006  1.753340e-006
 -1.831596e-006 -1.102214e-007 -5.775270e-007 -2.683700e-009
  5.922575e-007 -1.773483e-006  4.804571e-007 -2.341402e-007
 -1.536357e-006

 -1.121744e-004  9.286650e-007  1.120367e-005 -8.614092e-006
  5.510009e-005  2.407192e-005 -7.581423e-006  9.733596e-006
 -8.664652e-006 -1.240500e-005  8.381957e-006 -7.352464e-006
  2.168733e-005  1.520233e-005 -9.224271e-006 -1.326977e-006
 -3.773119e-006 -1.028082e-005  5.319839e-006 -7.896165e-006
  4.080522e-006  1.157630e-005 -1.021593e-005 -7.315786e-007
 -4.359477e-006 -1.873356e-006  3.702014e-006 -3.924249e-006
 -2.520790e-007  6.755092e-006 -1.028640e-005  1.390141e-006
  1.208111e-006  2.534912e-007  3.634984e-006 -1.592286e-006
  2.930351e-006  7.303642e-007 -7.836599e-006  1.238168e-006
  2.871779e-006  8.601734e-007  1.892519e-006 -3.599394e-006
  1.442555e-006 -2.022084e-006 -5.976198e-006 -1.246532e-006
  2.416215e-006  2.365679e-006 -1.136522e-006 -4.580945e-007
  5.273441e-007 -3.010836e-006 -3.167032e-006 -2.992945e-007
 -1.484536e-006  4.060987e-006 -9.430890e-007  8.702180e-007
  4.283139e-007 -2.244888e-006 -6.137903e-007  1.371386e-007
 -2.900788e-006  4.072303e-006  4.486395e-007 -5.606708e-007
  1.160468e-006  3.933645e-008  4.327243e-007  1.715517e-007
 -9.027852e-007  2.477664e-006 -3.263078e-007 -1.504877e-007
  7.732864e-007

 -6.871259e-005 -7.350047e-006 -8.015884e-006 -2.799772e-005
  3.906993e-006  1.990306e-005  2.297051e-006  4.461514e-006
  1.164771e-006 -4.945995e-006 -8.249531e-006 -6.599644e-006
  5.484417e-007  1.240220e-005  2.244002e-006  3.259092e-006
  5.775269e-006 -2.606551e-006 -3.788102e-006  4.124684e-007
 -1.918534e-007  7.116831e-006 -9.003294e-008  5.806589e-007
  3.486230e-006 -2.670332e-006 -8.475620e-007 -4.517652e-007
  8.148514e-007  3.737099e-006 -1.943080e-006 -7.077199e-007
  2.231665e-006 -2.137601e-006 -5.090353e-007 -1.235634e-006
  3.217550e-007  1.692231e-006 -3.450829e-006 -2.109000e-008
  7.899843e-007 -5.858912e-007 -4.537023e-007  3.726941e-007
 -1.404502e-006  6.312515e-007 -3.449561e-006  2.204184e-007
 -9.086376e-007  7.918719e-007  1.235853e-006  8.692570e-007
  2.628184e-007  4.832607e-007 -2.080505e-006  1.865206e-006
  6.791138e-008  9.402781e-007  2.329532e-006  1.402239e-006
  3.490402e-007 -3.319944e-007 -8.089757e-007  2.689988e-007
 -1.066853e-006  4.486395e-007  2.695494e-006 -1.507513e-006
  1.193775e-006 -4.785870e-008 -2.062296e-007  8.986169e-008
 -2.020861e-008  4.889374e-007  1.209446e-006 -1.518176e-006
  4.081324e-007

  9.207169e-005 -5.059595e-006  1.113322e-005  1.532075e-005
 -9.573440e-007 -2.450414e-005 -4.553308e-007 -1.289785e-006
 -7.278619e-006  2.272734e-006  6.419910e-006 -2.031764e-006
 -1.068504e-005 -1.198921e-005  9.285039e-007 -3.378327e-007
 -4.007028e-006  2.095865e-006  9.825685e-007  1.290298e-006
 -2.642163e-006 -8.039825e-006  5.290442e-006  1.641982e-006
 -1.076909e-006  1.588400e-006 -8.689588e-007  4.528150e-007
 -1.008794e-006 -4.863312e-006  5.596488e-006 -1.649610e-007
 -3.900597e-007  1.825294e-007 -2.025653e-006  7.380654e-007
 -7.726741e-007 -2.321539e-006  5.687668e-006 -1.699569e-007
 -9.444092e-007 -8.460534e-007 -1.426662e-006 -3.308623e-007
 -9.551674e-007 -3.818853e-007  5.340472e-006 -9.984460e-007
  1.432005e-006 -1.129206e-006 -1.780608e-006  1.087081e-006
 -1.092376e-006 -7.305764e-008  2.743660e-006 -1.608940e-006
 -1.938801e-007 -1.804721e-006 -1.928020e-006 -1.200969e-007
 -1.351349e-006  2.067928e-007  1.490933e-006 -8.153093e-007
  1.753340e-006 -5.606708e-007 -1.507513e-006  3.494006e-006
 -1.221408e-006 -5.489083e-007 -5.083542e-007 -6.525061e-007
 -1.253949e-006 -1.098999e-006  4.095198e-007  6.864531e-007
 -2.186034e-007

 -8.223026e-005 -1.690090e-006 -2.397321e-006 -6.796105e-006
  6.510799e-006  1.812057e-005 -1.490230e-006  1.475347e-006
 -3.863452e-006 -5.299575e-006  8.108174e-007  1.927577e-006
  9.324917e-006  9.155491e-006 -2.795366e-006  1.486536e-007
  5.528738e-007 -4.791500e-006  3.916563e-006 -1.765618e-006
  4.796116e-006  4.889297e-006 -4.965886e-006 -8.393371e-007
  1.219591e-006 -2.216369e-006  3.196082e-006 -1.618976e-006
  1.798896e-006  1.697399e-006 -5.970758e-006  3.528598e-007
  3.077905e-008 -1.116850e-007  2.355909e-006 -1.081100e-006
  4.206663e-007  2.501986e-007 -4.755987e-006  1.503456e-006
 -2.165769e-007  1.549645e-006  8.374140e-007  3.845143e-007
 -2.804083e-007 -9.949291e-007 -2.603402e-006  1.137691e-006
 -8.801625e-007  2.334932e-006  2.025235e-007  1.020122e-006
  6.288888e-007 -2.026069e-006 -4.404756e-007  4.670594e-007
 -9.551681e-007  2.418497e-006  9.020138e-007  1.042115e-006
  1.710445e-006 -1.694680e-006  6.454144e-008 -2.756348e-007
 -1.831596e-006  1.160468e-006  1.193775e-006 -1.221408e-006
  2.255887e-006 -1.427710e-007  1.339998e-007  5.928592e-007
  8.018079e-009  1.267057e-007 -1.184379e-007 -1.956174e-007
  2.639938e-007

  2.218455e-005  2.419516e-006  7.628325e-006 -5.983617e-006
 -3.437601e-006 -6.814355e-006 -6.919666e-007 -3.278646e-006
 -3.630261e-006  3.301136e-006  1.009877e-006 -5.981832e-006
 -3.226505e-006 -1.660376e-006  2.411300e-006  2.287598e-006
 -1.277233e-006  3.122464e-006 -1.441412e-006 -1.746062e-006
 -3.328292e-006  5.458095e-007  4.931188e-006 -4.298804e-007
  1.237038e-006  2.573566e-006 -2.611886e-006 -2.674891e-007
  2.130043e-007  6.378427e-007  3.440003e-006 -1.264050e-006
  1.385999e-006  3.692447e-007 -2.322085e-006  3.229447e-007
  1.013700e-006  7.067798e-007  2.147830e-006 -3.392136e-007
  1.254400e-007 -6.295814e-007 -6.710891e-007  1.105414e-007
 -6.925692e-007  1.686516e-006  7.715668e-007 -1.302327e-006
 -1.225329e-006 -7.351835e-007  1.992643e-008 -2.001139e-006
 -4.199995e-007  2.404396e-006 -8.095550e-007 -3.930278e-007
  1.982616e-007 -6.160648e-007 -1.466036e-007 -8.154611e-007
 -1.123977e-006  2.558428e-006 -1.043621e-006 -6.796314e-010
 -1.102214e-007  3.933645e-008 -4.785870e-008 -5.489083e-007
 -1.427710e-007  2.199924e-006 -2.172054e-007  8.733659e-007
  9.912491e-007  5.796085e-007 -3.394748e-007  5.334343e-008
  1.657180e-007

  2.167273e-005  6.542973e-006  7.396707e-006  1.872284e-005
  2.942184e-006 -1.762697e-006 -1.112079e-006 -2.217303e-006
  2.036079e-006  2.529789e-006  6.337395e-006  3.626899e-006
  4.029233e-006 -1.356145e-006 -3.764069e-006 -3.881178e-006
 -3.331420e-006  1.847036e-006  3.408837e-006 -2.166507e-006
  5.303668e-007  5.954248e-007 -4.038821e-006  5.070139e-008
 -2.270821e-006  2.821950e-006  2.139993e-006  3.457951e-007
 -1.059672e-006  1.839916e-007 -2.302188e-006  4.249649e-007
  3.041772e-007  1.932839e-006  2.168234e-006  7.717307e-007
  2.031015e-006 -1.621448e-006 -1.293967e-006  2.287413e-007
  5.956729e-007  5.254243e-007  1.021654e-006 -1.315559e-006
  1.571732e-006 -2.028271e-006 -1.121779e-006  1.094878e-007
  5.957405e-008  4.986160e-007 -3.404133e-007 -6.376472e-007
  1.262901e-007 -1.220036e-006 -1.271483e-007  9.338185e-007
 -3.540552e-007  9.427890e-007 -4.294205e-007  6.653565e-007
 -3.940068e-008 -6.351381e-007  1.049310e-006  7.931685e-007
 -5.775270e-007  4.327243e-007 -2.062296e-007 -5.083542e-007
  1.339998e-007 -2.172054e-007  1.647423e-006 -2.555682e-007
  7.264922e-007  1.225008e-007 -8.621167e-007  3.180800e-007
 -1.401370e-007

 -8.706655e-005  1.624742e-006  2.648713e-006 -2.111280e-005
 -6.453434e-007  1.154856e-005  5.069546e-007  1.910727e-006
  1.873316e-006 -2.626607e-006 -2.130702e-006 -8.848789e-008
  6.268722e-006  4.148641e-006  1.127481e-006  2.155409e-006
  4.527076e-006 -4.965553e-006 -7.527162e-007  4.903344e-007
  2.796653e-006  1.611003e-006  1.850733e-006 -6.254866e-007
  3.243452e-006 -2.808497e-006 -5.024578e-007  1.455435e-006
  7.124126e-007  5.229198e-007 -3.258623e-007 -6.844460e-007
 -7.832375e-007 -2.112561e-006  5.116888e-007 -8.049953e-007
 -5.560575e-007  7.261001e-007 -7.343590e-007 -1.881575e-007
 -3.856632e-007 -9.439214e-007  9.602323e-007 -8.473217e-007
 -1.165765e-006  1.072241e-006 -1.232317e-006 -1.578805e-007
 -7.839959e-007 -1.067783e-007  4.451227e-007 -1.329998e-006
 -1.415604e-006  8.617842e-007 -1.577442e-006 -5.951264e-007
 -6.490070e-007  4.041125e-007  3.964953e-007 -1.153284e-006
  1.652658e-007  1.117178e-006 -1.431344e-006  1.005329e-006
 -2.683700e-009  1.715517e-007  8.986169e-008 -6.525061e-007
  5.928592e-007  8.733659e-007 -2.555682e-007  2.122471e-006
  9.732715e-007  2.703555e-007 -3.734455e-007  3.564634e-007
 -7.553788e-007

 -2.269699e-005  8.048684e-006 -6.034238e-006 -7.961867e-006
 -2.667093e-005  4.460423e-006  2.043939e-006 -3.324228e-006
  9.016056e-006  5.562860e-006 -6.397735e-006  4.946730e-006
 -2.563141e-006 -1.926569e-007  2.774189e-006  1.491323e-006
  3.531503e-006  3.115940e-006 -2.934573e-006  2.256167e-006
 -9.899654e-007 -4.519178e-007  3.226814e-006 -3.651786e-008
  3.327477e-006  1.322533e-006 -1.315995e-006  2.524582e-006
  4.107757e-007 -1.082868e-006  2.637470e-006 -1.074134e-006
  6.387666e-007 -3.305100e-007  3.244738e-007 -2.539216e-007
  6.296094e-007 -1.739578e-007  1.073338e-006 -1.379263e-006
  1.059353e-007 -9.657190e-007 -1.101064e-007 -4.913605e-007
 -2.729289e-007  7.244476e-007 -6.927546e-007 -6.967858e-008
 -1.783776e-006 -8.172406e-007 -2.437561e-007 -1.409896e-006
 -1.715806e-006  1.750438e-006 -8.666149e-007  3.869011e-007
 -3.387846e-007 -2.136373e-008  1.430002e-007 -4.275426e-007
 -4.447560e-007  2.036534e-006 -8.172778e-007  1.386687e-006
  5.922575e-007 -9.027852e-007 -2.020861e-008 -1.253949e-006
  8.018079e-009  9.912491e-007  7.264922e-007  9.732715e-007
  2.611940e-006 -2.959390e-007 -6.217347e-007  4.104063e-007
 -4.325475e-007

 -6.898281e-005  2.982328e-006  2.280085e-006 -1.246198e-005
  3.736545e-005  1.526190e-005 -3.480410e-006  7.621502e-006
 -3.071065e-007 -6.706067e-006  1.873110e-006 -7.522891e-006
  1.357652e-005  1.062779e-005 -4.290306e-006 -4.203145e-007
 -3.669069e-007 -5.353975e-006  6.352821e-008 -4.995294e-006
  7.629336e-007  9.641328e-006 -5.841144e-006 -6.575832e-007
 -3.361089e-006 -1.400542e-006 -2.318360e-007 -2.483592e-006
 -4.754764e-007  6.740350e-006 -5.498646e-006  1.172577e-006
  1.579527e-006 -6.156471e-007  5.906377e-007 -8.714592e-007
  1.980459e-006  1.796041e-006 -4.905683e-006  1.903473e-007
  3.034108e-006 -5.245146e-007  7.524872e-007 -2.176946e-006
  9.167779e-007 -3.801215e-007 -5.127135e-006 -1.746436e-006
  1.243944e-006  2.962140e-007  6.975114e-008 -1.893623e-006
  5.132432e-007 -2.217057e-007 -3.524345e-006  2.091106e-008
 -4.334224e-008  1.894157e-006 -2.646913e-007  5.524767e-008
 -3.243071e-007 -2.921299e-007 -1.516141e-006  3.574761e-007
 -1.773483e-006  2.477664e-006  4.889374e-007 -1.098999e-006
  1.267057e-007  5.796085e-007  1.225008e-007  2.703555e-007
 -2.959390e-007  2.471351e-006  4.905374e-008 -2.496498e-007
  5.898414e-007

  7.140884e-006 -5.562973e-006 -1.591677e-005 -2.113739e-005
 -6.152545e-006  1.777774e-006  1.289760e-006 -3.934599e-008
  3.563178e-006  9.974039e-007 -1.108163e-005 -5.350190e-006
 -8.472689e-006  3.858324e-006  2.136998e-006  2.936395e-006
  3.649937e-006  2.299857e-006 -6.883897e-006  3.666231e-006
 -3.271206e-006  2.488209e-006  2.642590e-006  2.350223e-006
  1.622110e-006 -7.869669e-007 -3.119408e-006  1.021016e-006
  2.959148e-007  1.654469e-006  3.017268e-006  6.318097e-007
  1.777977e-006 -1.581602e-006 -2.149089e-006 -4.746308e-007
 -4.058104e-007  1.509913e-006  1.316061e-006 -3.430993e-007
  1.195997e-006 -1.399861e-006 -1.352940e-006  7.151301e-007
 -1.022184e-006  1.335103e-006  2.099581e-007 -2.167441e-007
  1.745437e-007 -1.229927e-006  4.826499e-007  5.229629e-007
 -2.462450e-007  1.501567e-006 -3.266958e-008  4.050719e-007
  8.572221e-007 -9.275389e-007  8.759297e-007  5.736956e-007
 -5.797029e-007  4.784492e-007 -3.544552e-007 -4.399900e-007
  4.804571e-007 -3.263078e-007  1.209446e-006  4.095198e-007
 -1.184379e-007 -3.394748e-007 -8.621167e-007 -3.734455e-007
 -6.217347e-007  4.905374e-008  1.817753e-006 -7.101399e-007
  4.104461e-007

  1.810290e-005  2.851544e-006  4.520282e-006  1.230163e-005
 -1.272572e-005 -4.924696e-006  1.879256e-006 -3.367209e-006
  3.632834e-006  4.560982e-006  3.733307e-006  8.790101e-006
 -2.314941e-006 -5.363480e-006 -5.150976e-007 -3.080835e-006
 -1.510839e-006  2.280942e-006  3.762830e-006  2.049757e-006
  5.909634e-007 -3.497964e-006  1.675144e-007 -1.853464e-006
 -9.278809e-007  2.620639e-006  2.027491e-006  4.514784e-007
  7.304364e-007 -2.129458e-006 -1.054678e-007 -1.018226e-007
 -3.734819e-007  1.633093e-006  1.021163e-006  1.163346e-006
  7.101222e-007 -1.442808e-006  1.299776e-006  1.079163e-006
 -5.180906e-007  5.153930e-007  6.024142e-007  5.305913e-008
  9.585825e-008 -1.201386e-006  2.526788e-006 -4.447261e-007
  6.131045e-007  2.183762e-007 -5.151875e-007  2.666996e-007
  1.361621e-007 -1.292720e-006  1.575305e-006 -1.508890e-006
 -8.151475e-007 -2.179816e-007 -1.114720e-006 -6.121617e-007
  4.101333e-007 -2.805944e-007  6.917488e-007 -2.384007e-007
 -2.341402e-007 -1.504877e-007 -1.518176e-006  6.864531e-007
 -1.956174e-007  5.334343e-008  3.180800e-007  3.564634e-007
  4.104063e-007 -2.496498e-007 -7.101399e-007  2.165520e-006
 -9.322889e-008

  2.325363e-005 -1.381783e-005 -3.038940e-006 -4.065560e-006
  9.662292e-006 -1.717669e-006 -1.923570e-006 -2.407766e-006
 -7.887272e-006 -7.593353e-006 -1.512473e-006 -7.802045e-006
 -5.075258e-006  1.431257e-006 -1.181261e-006 -1.167952e-006
 -2.496626e-006 -1.593693e-006  2.970032e-007 -5.223447e-007
 -3.313356e-006  3.165536e-006 -2.281049e-006  7.643622e-007
 -2.566137e-006 -3.921476e-007 -2.768629e-008 -2.529484e-006
 -5.838258e-007  2.419365e-006 -1.387064e-006  2.296166e-006
  2.790785e-006  9.326360e-007 -3.205295e-007  1.468998e-006
  1.926044e-008  7.155600e-007 -8.420576e-007  2.599869e-006
  1.383192e-006  7.447454e-007  5.189648e-007  1.620532e-006
 -5.068865e-007 -4.538503e-007  2.505687e-007  1.703178e-007
 -5.030642e-007  7.466177e-007  1.157307e-006 -7.613751e-007
  9.237164e-007 -1.131234e-007  1.398214e-008  5.401671e-007
  2.272892e-007  4.576795e-007  2.308516e-007  6.587578e-007
 -2.424194e-007 -2.009964e-007  8.193979e-008 -1.543987e-007
 -1.536357e-006  7.732864e-007  4.081324e-007 -2.186034e-007
  2.639938e-007  1.657180e-007 -1.401370e-007 -7.553788e-007
 -4.325475e-007  5.898414e-007  4.104461e-007 -9.322889e-008
  2.088690e-006


[EIGEN VALUE]
  1.960175e-003  9.251898e-004  5.761688e-004  3.830299e-004
  2.247593e-004  1.472209e-004  1.174314e-004  6.379620e-005
  5.196492e-005  3.562065e-005  3.073830e-005  2.295247e-005
  1.729882e-005  1.650061e-005  1.161622e-005  8.416304e-006
  7.409021e-006  5.166460e-006  4.929349e-006  4.388203e-006
  3.136082e-006  2.379910e-006  1.682244e-006  1.482691e-006
  1.217267e-006  9.806007e-007  6.208959e-007  2.295795e-007
  1.198501e-019  8.633396e-020  7.433725e-020  2.621962e-020
  2.354584e-020  1.789506e-020  1.064000e-020  8.195383e-021
  5.098303e-021  4.316238e-021  3.126555e-021  1.771083e-021
  1.545652e-021  1.280064e-021  5.649764e-022  8.776279e-023
 -2.463994e-022 -9.342697e-022 -1.534624e-021 -3.354573e-021
 -4.228907e-021 -4.564111e-021 -7.866562e-021 -9.674518e-021
 -1.776490e-020 -2.185720e-020 -3.831271e-020 -7.856449e-020
 -1.095485e-019


[EIGEN VECTOR]
57 57

  1.297890e-001  2.725214e-001  7.167279e-001 -4.342172e-001
  1.911129e-002 -1.981245e-002  1.267360e-001  2.431327e-001
  6.022679e-002 -2.238787e-001  2.215302e-002 -7.196834e-002
  1.057051e-001  9.427554e-002 -5.165258e-002 -1.184300e-001
  3.297881e-002 -2.360532e-002  7.503992e-002  5.245734e-003
 -2.590887e-002 -6.890995e-002  5.535012e-002 -9.922651e-003
  5.079882e-002 -1.981055e-002  3.236547e-002 -4.338277e-002
  5.982143e-002 -6.112895e-003  1.664515e-002 -1.178164e-002
  4.457906e-003 -1.714911e-002  5.630864e-002 -1.051102e-002
 -5.653000e-003 -1.673302e-002 -5.190535e-003 -5.435447e-003
  3.854782e-002 -7.396694e-003 -1.804227e-002 -2.383665e-002
 -8.002792e-004 -2.081932e-003  2.650871e-002 -1.308147e-002
 -1.091341e-002 -2.087809e-002  1.621057e-002  1.302976e-003
  1.031259e-002 -1.157653e-002 -1.098061e-002 -1.322061e-002
  9.179887e-003

 -5.760399e-002 -5.359531e-001 -8.858392e-002 -4.274841e-001
 -4.346811e-002 -3.296527e-001  1.919217e-001 -3.318004e-001
  6.538039e-002 -1.969406e-001 -5.416841e-003  2.791684e-002
  2.135789e-001 -1.649870e-001  1.829587e-001 -8.162303e-002
  8.159931e-002  1.100977e-001  7.201756e-002 -6.204908e-002
  9.876160e-002 -3.930979e-002  1.564434e-001  4.094583e-002
  9.959031e-003 -2.921405e-002  1.822679e-002  8.781218e-003
  1.227030e-001 -1.212768e-002 -2.216849e-002 -2.183185e-002
  3.204845e-002  3.158377e-002  7.457933e-002  9.057565e-003
 -4.525223e-002  8.045619e-003 -2.891776e-002  5.519793e-002
  4.052002e-002 -2.784835e-003 -4.306071e-002  1.149839e-003
 -3.944265e-003  4.148437e-002  1.696430e-003 -5.258605e-004
 -4.188133e-002 -6.249386e-003  9.675488e-003  3.324064e-003
 -8.085919e-003 -7.580249e-003 -2.157834e-002  1.791846e-002
  1.515027e-003

 -6.070513e-001  3.787291e-001 -2.411041e-001 -3.662939e-001
 -2.609748e-002 -6.267858e-002 -2.639643e-001  5.385446e-002
 -3.557622e-001 -1.120390e-001  5.977271e-002  6.217706e-002
 -8.317800e-002 -7.385277e-003 -1.946167e-002 -1.737289e-002
  1.389567e-001  6.900643e-002 -1.687040e-002 -3.239573e-002
 -3.681719e-002  8.875907e-003  9.098481e-002  2.243226e-002
 -3.241836e-002 -5.689100e-002  3.695129e-002  1.034061e-003
  7.266611e-002  5.041963e-002 -3.855485e-002  6.686288e-004
  1.285635e-002  2.237849e-002  8.019792e-002 -2.325727e-002
 -9.206994e-004  2.598143e-002 -1.543633e-002  3.816287e-002
 -4.387834e-004 -2.731116e-003 -3.081738e-002  7.236436e-003
 -9.881615e-003  3.280525e-002 -2.465973e-003  9.050595e-003
 -4.707259e-003  4.029177e-003  2.919402e-002  1.530950e-002
 -1.459525e-002  2.904514e-003 -4.301324e-003  6.656008e-003
 -8.791507e-003

 -3.597921e-001 -2.885755e-001  3.568297e-001  1.910418e-002
 -2.480128e-001 -2.146595e-001 -3.176143e-001 -2.742500e-002
  1.855892e-003  6.195441e-002 -3.155795e-001 -1.055295e-001
 -1.117510e-001  8.727275e-002 -9.728766e-003  1.416094e-001
 -3.355262e-001  9.393635e-002  6.893310e-003  1.215977e-001
 -4.040992e-003  9.695974e-002 -2.164751e-001  1.276881e-001
  6.479498e-002  1.309331e-001  2.147535e-002 -1.714365e-003
 -1.269937e-001  7.884240e-002  5.126936e-002  7.493205e-002
 -3.555383e-003 -7.618752e-002 -5.924631e-002  2.867489e-002
  5.330971e-002  1.694392e-002 -1.711630e-002 -8.440629e-002
 -7.064242e-003  1.147292e-002  6.248211e-002 -1.084135e-002
  2.663837e-002 -6.874923e-002  1.547651e-002  3.641422e-003
  3.847750e-002 -6.873888e-003 -1.132510e-002 -2.941621e-002
  1.872568e-002 -2.311583e-002  1.212342e-002 -1.361924e-002
  1.349431e-003

 -4.250088e-001 -1.373348e-001  1.663910e-001  2.144061e-001
  3.506273e-001  1.510460e-001 -1.207258e-001 -8.718380e-002
  3.906159e-001 -1.127157e-001  2.941156e-001 -5.874393e-002
 -9.706526e-002  1.151184e-001  2.562140e-001 -2.303908e-001
  1.358233e-001 -1.469535e-001 -1.148347e-001  1.065125e-001
  2.156131e-002 -1.643254e-001  2.416349e-002 -8.190476e-002
 -2.025302e-002  3.877568e-002  4.953080e-002 -4.415630e-002
  2.535280e-002 -2.562477e-004  4.741746e-002  2.855890e-002
  9.921859e-002 -2.673419e-002  9.140486e-002  2.655664e-002
  4.570554e-002  5.002802e-002  8.936444e-002 -5.739512e-002
  6.280299e-002 -1.535970e-002 -2.488545e-002  4.418959e-002
 -1.237992e-003 -4.372573e-002  1.894186e-002 -9.914393e-003
 -5.587726e-002  1.560391e-003  7.547750e-003 -3.952416e-002
 -1.442155e-002 -5.865844e-003 -5.244017e-002 -2.886601e-003
  2.373727e-002

 -3.655164e-002 -3.989666e-001  2.499942e-001 -1.141996e-001
  2.040124e-001  5.165098e-001 -1.396965e-001 -2.943883e-002
 -3.805829e-001  7.881526e-002  2.067470e-001 -2.797959e-002
  1.423068e-002 -1.865330e-001 -1.161618e-001  1.438479e-001
 -2.491156e-002 -4.659648e-002 -6.252815e-002 -2.059987e-001
 -9.526386e-002  1.239798e-001  4.077041e-002  3.036895e-002
 -1.814126e-002 -1.388920e-001  2.472328e-002  4.105783e-002
 -4.008451e-002 -5.599124e-002 -4.757140e-002 -7.117567e-002
  3.636310e-002  1.355610e-003 -1.255349e-001 -8.082153e-002
 -8.043176e-002  1.218192e-002 -5.342189e-002  5.706739e-002
 -9.064014e-002  3.045456e-002 -4.132989e-002 -2.154289e-003
  3.459224e-002  1.116700e-003 -5.005800e-002 -2.082749e-002
 -1.527100e-003  3.668463e-002 -1.180139e-002 -1.200329e-002
 -2.603736e-002 -3.373732e-002  3.713919e-002  4.894317e-002
 -5.182381e-002

 -2.287425e-001  1.756251e-001  7.779883e-002  2.290229e-001
  3.328317e-001 -2.178939e-001  2.684004e-001 -1.276978e-001
 -1.809383e-001  1.605762e-001  2.420130e-002 -1.861099e-001
  3.755193e-001 -1.676668e-001 -8.891241e-003  1.283439e-001
 -4.537839e-002 -1.134743e-001  4.063566e-001 -3.204812e-002
  3.578704e-002  1.331679e-001 -8.024798e-002 -4.322271e-002
  2.119680e-001 -3.584165e-002  1.360934e-001 -3.320609e-002
 -4.800288e-002  8.953960e-002  2.418564e-002 -1.448903e-002
  4.482023e-002 -9.849565e-002  1.867414e-002 -6.332112e-002
  1.840647e-002 -8.159341e-003  4.958194e-002 -7.797223e-002
 -7.327880e-003  4.913428e-002 -1.966799e-002  5.810898e-003
  9.984641e-002 -4.640200e-002  3.186420e-002 -3.142433e-002
 -7.411049e-004  3.979821e-002 -3.465015e-002  1.898992e-002
  2.734896e-002 -2.530141e-002  3.967039e-003  1.335034e-002
  1.357654e-002

 -1.967769e-001  2.471848e-002  1.524189e-001  4.412010e-002
 -1.987231e-001  1.644030e-001  7.110592e-002 -5.702371e-002
  8.253969e-002  2.873965e-001  9.668902e-003  2.687923e-001
  2.245734e-001  7.932884e-002  1.289628e-001  2.035038e-001
  2.375151e-001  3.135994e-001  1.203908e-001  1.478044e-001
  2.664760e-002 -1.015791e-001  1.814510e-001 -1.066996e-001
 -9.078932e-002  9.866713e-002 -1.855794e-001 -1.497034e-001
  3.877560e-003 -2.617765e-001 -9.667856e-002 -1.045319e-001
 -2.593832e-001 -5.898384e-002 -9.684679e-002 -1.584090e-001
  1.463328e-002 -1.883037e-001  9.817634e-002 -5.500203e-002
 -5.743365e-002 -3.565873e-002  6.646684e-002 -4.283415e-002
  6.336723e-002 -3.125367e-002 -5.573061e-003  1.615750e-002
  3.231711e-002  3.611976e-002  1.986589e-002 -1.011596e-002
  9.529864e-003 -2.637903e-002 -2.333028e-003  2.114910e-002
 -1.728257e-002

  9.820189e-002  1.078334e-001 -1.257515e-001 -9.037478e-002
  7.207636e-002  2.919977e-001 -8.920935e-002 -7.155906e-002
 -2.430966e-002 -2.441345e-001 -1.435110e-001 -3.013730e-001
 -2.959252e-002 -7.274054e-002  3.408673e-001 -2.290057e-002
 -1.303667e-001 -4.439781e-002  1.266363e-001  1.141624e-001
  3.312731e-001  5.342837e-002  3.583374e-002  4.032154e-002
  3.776971e-002  2.580849e-001  1.094403e-001 -9.987754e-002
  4.901650e-002 -5.368580e-002 -1.073905e-001  1.559212e-001
 -2.260827e-001 -1.571491e-001 -9.114725e-002 -2.303705e-001
 -5.442040e-002 -1.847419e-002 -2.093788e-001 -4.362184e-002
 -1.575316e-001 -9.387407e-002  4.689127e-002 -8.617629e-002
  1.897004e-002  7.044642e-003 -7.870352e-002  1.092123e-001
  4.054971e-002 -5.256009e-002  4.243831e-002 -1.126369e-002
  3.475667e-002  4.831000e-002  4.320131e-002 -2.479034e-002
  4.100248e-002

 -1.019948e-001 -1.066588e-001 -2.624349e-001 -2.517728e-001
  1.902835e-001  5.973842e-002  2.338723e-001  2.461636e-001
  1.359048e-001 -5.903064e-002 -8.570512e-002 -2.289227e-001
  1.124993e-001  3.188357e-001  1.057468e-001  1.146209e-001
 -1.708317e-001 -5.041255e-002 -9.036677e-002  1.099893e-001
 -3.306868e-001  9.202254e-002 -1.556060e-001 -2.324327e-002
 -1.550635e-001 -1.790359e-001 -1.600521e-001 -7.134173e-002
 -1.767540e-001  6.659386e-002 -1.602351e-001 -2.102375e-001
 -8.221966e-002 -7.807000e-002 -6.491869e-002 -2.700203e-002
 -5.142795e-002 -1.379492e-001  9.783141e-003 -5.306165e-002
  8.142390e-003  1.457271e-002 -1.608348e-002 -8.326820e-002
  1.086967e-001 -9.386655e-002  4.776532e-002 -4.203864e-002
  3.441558e-002  8.328398e-003  3.324075e-002 -3.048537e-002
 -1.273624e-002 -2.070679e-002  3.215085e-002  3.257199e-002
  5.592046e-002

 -2.154711e-002  8.447818e-002  2.370292e-002  7.583828e-002
  4.337850e-002 -5.748305e-002 -2.271039e-002 -1.307507e-001
 -6.059543e-002 -1.176927e-001 -1.711882e-001 -5.099931e-002
 -1.633529e-001 -3.214557e-001 -1.058664e-001 -3.362382e-001
 -1.289222e-001  1.252573e-001 -6.985927e-002 -2.308190e-001
  9.080017e-002 -2.960620e-001 -1.242437e-001 -9.726404e-002
 -3.495119e-002 -2.082772e-001 -1.401412e-001 -2.303916e-001
 -1.102912e-001 -1.401890e-001 -1.384589e-002 -2.422499e-001
 -2.221874e-002 -1.628324e-001 -1.311704e-001  5.118560e-002
 -4.780027e-002 -2.557085e-001  1.249878e-001 -1.459909e-001
 -4.661836e-002  6.766791e-002 -4.094070e-002 -1.298451e-001
  1.422664e-001 -1.004096e-001  1.875623e-002  4.710403e-002
 -4.864617e-002 -3.561368e-002  1.190153e-001 -7.529624e-002
 -9.999774e-004 -1.776026e-002 -7.704745e-002 -8.010154e-003
 -2.988168e-002

  8.327559e-002 -1.793472e-001 -9.175903e-002 -1.317657e-002
 -2.287678e-001  1.682749e-001 -6.946366e-003  1.785132e-001
 -3.328785e-001  7.753630e-002 -4.652067e-002  6.013116e-002
  4.713966e-002  1.068767e-001  1.656886e-001 -1.656631e-001
  9.768472e-003 -2.318809e-001  1.091992e-001  1.148511e-001
  6.631616e-002 -1.524350e-001  1.917265e-002 -8.935299e-002
  1.764150e-001  5.080748e-002  1.828351e-002 -3.428813e-002
  1.227099e-001  1.347283e-001  1.650790e-001 -7.437414e-002
  1.694089e-001 -1.118041e-001  2.442478e-001 -4.708398e-002
  9.747706e-002 -1.110364e-001  1.695502e-001 -1.882144e-001
  2.343536e-001 -1.790269e-001  1.058477e-001 -1.002002e-001
  1.319982e-001 -1.453314e-001  4.855349e-002 -1.901555e-001
  7.378704e-002 -1.606800e-002  1.627009e-001 -3.107205e-002
 -1.022757e-001 -7.778381e-002 -3.844530e-002  8.325893e-002
 -3.682692e-003

 -8.000724e-002  5.946117e-002 -2.590864e-002 -4.299264e-003
  9.904598e-002  3.085524e-001  2.345818e-001 -1.002301e-002
  6.160679e-002  1.060999e-001 -2.124725e-001 -9.830223e-002
  1.056061e-002 -1.465316e-001 -1.032479e-001 -3.721530e-002
 -1.132190e-001  3.404355e-001 -9.239572e-002  1.217246e-002
 -3.256484e-003  5.373341e-003  8.406014e-002  3.353955e-001
 -4.596526e-002  1.187039e-001  8.493526e-002  5.575895e-002
  1.825310e-001  1.148199e-001 -3.051398e-002  1.632794e-001
 -1.205427e-001  7.323667e-002  2.111059e-001  1.909267e-001
 -6.126612e-002  9.160562e-002  2.047421e-001 -3.481670e-002
  1.847551e-001  8.323327e-002 -1.313890e-001  5.496935e-002
 -4.679359e-002 -1.136097e-001  2.157612e-001 -3.069228e-002
 -3.858919e-003 -1.318469e-003  1.565886e-001 -2.025409e-001
  6.892122e-003 -8.269907e-002 -6.091072e-002  1.087940e-001
  2.429693e-003

 -1.507808e-002  6.732848e-003 -2.688411e-002  4.249700e-002
 -3.378460e-002  9.318347e-002 -1.750303e-001 -1.799589e-001
  3.452122e-001 -1.708414e-001 -2.826104e-002  2.372258e-002
 -8.893149e-002 -6.731982e-002 -3.323405e-001  9.816847e-002
  1.168587e-001 -1.752929e-002  2.816381e-001 -1.203207e-001
 -2.014007e-001  1.759533e-001 -2.049414e-002  1.408564e-001
  8.007894e-002 -1.150216e-001  3.264095e-002  5.085892e-002
  1.461381e-001  7.054396e-002 -5.823603e-002 -8.655558e-002
 -4.100891e-002  6.473460e-003  2.055412e-001 -2.316193e-001
 -1.510092e-002 -2.251189e-001 -1.283758e-003 -6.281408e-002
  4.846435e-002 -2.755313e-001  2.780740e-002 -2.395201e-001
 -6.017588e-002 -3.091708e-002 -5.318150e-002 -1.284725e-001
  8.207692e-002 -1.499089e-001  8.178672e-002  1.885136e-002
 -7.372428e-002  2.684036e-002  6.804094e-002 -2.724143e-002
  1.465568e-001

 -5.950159e-002  1.832564e-002  3.640000e-002 -1.266337e-001
  7.249534e-002  7.214140e-002  6.869230e-002 -2.795654e-002
  4.359488e-003 -3.700920e-002 -1.378531e-001  3.491416e-001
 -1.392711e-002 -1.667090e-001  3.010131e-002 -1.517346e-001
 -1.169111e-001 -2.298421e-001  1.078253e-001  1.506785e-001
  1.360783e-001  1.925918e-001 -2.973227e-001 -2.229694e-001
 -8.841755e-002  8.778635e-002 -1.842795e-001  2.732028e-001
 -1.620259e-001 -1.549322e-003 -1.317213e-001  2.380918e-002
 -1.251226e-001  1.607391e-001 -3.401784e-003 -1.087252e-001
 -4.509245e-002  6.403315e-002  3.453308e-001  4.548234e-002
 -7.944836e-002 -8.128158e-002 -1.525736e-001  8.018498e-002
 -2.079024e-001  5.039237e-002 -3.924671e-002 -6.769260e-002
 -7.215240e-002 -6.907301e-002  8.987630e-002 -2.718444e-002
 -8.005343e-002 -6.558878e-002 -3.059958e-002  2.229981e-003
  3.205876e-003

 -8.640304e-002  3.272144e-002 -1.042547e-001 -7.168104e-002
 -1.941976e-001  2.530458e-001  4.465169e-002 -1.848827e-001
  6.051960e-002 -1.478922e-001 -6.312006e-002 -1.577613e-001
  1.323131e-001 -9.244570e-003 -6.118301e-002 -1.519581e-001
 -1.716975e-002 -5.574784e-002  1.311835e-001  2.213682e-002
 -3.597035e-001 -1.154241e-001 -1.705849e-002 -1.591671e-001
  3.156338e-001  4.733041e-002  6.239271e-002  5.503443e-002
 -1.707312e-001 -2.017329e-001  3.049239e-001  1.260101e-001
 -1.592296e-001  2.780303e-001 -1.450442e-001  2.030215e-001
  1.767131e-001 -2.711181e-002  3.366535e-003  7.958064e-002
 -4.595280e-002  8.999960e-002  7.043733e-002  3.297842e-002
 -1.572398e-002  1.242131e-002  4.863703e-003  4.404641e-002
  9.374900e-002  2.990831e-002 -5.184447e-002  3.479048e-002
 -7.827520e-002 -1.029773e-001  4.414508e-002 -3.547475e-003
 -8.751632e-002

 -8.915823e-002 -2.155299e-002  6.047320e-002 -3.228185e-002
 -4.826792e-002 -1.033184e-001  5.533106e-002  1.925740e-001
  7.604377e-002  3.355976e-001 -1.365328e-001 -2.974703e-001
 -2.403756e-001 -1.290271e-001  2.569010e-001  1.276295e-001
  1.235312e-001 -9.657645e-002 -7.857178e-002 -2.237432e-001
  8.713269e-002  8.894593e-002  7.472926e-002 -2.876322e-001
  9.105186e-002 -1.633720e-001  2.668367e-002  1.095517e-001
  7.289076e-002 -2.429031e-001  6.186729e-002  7.477102e-002
 -7.469841e-002  1.973738e-001  8.341285e-002  7.536334e-002
 -1.562154e-001 -7.988812e-002 -4.686542e-002 -3.046215e-003
  7.316312e-002 -1.172164e-002 -1.564300e-001 -1.522333e-001
 -1.487506e-001  1.340829e-002  5.060925e-002 -4.712304e-002
  1.002250e-001 -1.208653e-001  1.280591e-001  6.252902e-002
 -4.114513e-002  7.746668e-002  1.105816e-001  4.258821e-002
  9.124570e-002

  9.855724e-002  6.105996e-002 -2.798813e-002 -7.303742e-002
 -3.391056e-002  1.229020e-002 -1.791821e-001 -8.607575e-002
  1.429317e-001 -1.202827e-001  1.041425e-002 -2.093626e-001
 -7.871898e-002 -3.714026e-002 -6.950422e-002  1.239482e-001
  3.762242e-002  7.436610e-002  2.939820e-002  6.685659e-002
  2.011835e-001  3.122197e-001  4.357775e-002 -3.194624e-001
 -1.029471e-001 -5.246977e-002 -6.911892e-002  1.922675e-001
  1.532073e-001 -6.729408e-002  4.168174e-002 -1.609788e-001
  9.380436e-002  3.306577e-002  7.362084e-002 -9.423877e-002
  1.713164e-001 -9.938637e-004  1.297670e-001  1.942882e-002
  8.011774e-002  2.419125e-001  1.157461e-001  1.198155e-001
  2.799780e-001 -1.724755e-001  1.544125e-001 -3.965557e-002
  1.847237e-002  2.526649e-001 -4.460747e-002 -1.297503e-001
  9.953333e-002 -1.367501e-001  1.649911e-002  8.272762e-002
 -2.287832e-001

  5.814506e-002 -1.587687e-001 -2.153103e-002  6.289289e-002
  1.230347e-001 -1.262445e-001 -1.976449e-001  9.565219e-002
 -1.494076e-001 -7.366277e-002  1.526065e-001 -9.578314e-002
  1.126335e-002  8.378551e-002 -2.393162e-001 -1.232128e-003
  3.513188e-002 -4.207021e-002  1.451359e-001  1.121381e-001
 -3.237794e-002 -8.038776e-002  9.159635e-002 -2.091392e-001
  6.830374e-002  3.437165e-001 -1.117358e-001  3.645682e-002
  8.425473e-003  5.272195e-002 -2.753996e-001  9.778669e-002
 -2.272202e-001  1.067487e-001  7.669474e-002  2.299715e-001
 -2.422183e-001 -2.688043e-001 -1.397946e-002  3.815040e-002
  1.361207e-001  1.375342e-001 -7.504922e-002 -2.063332e-001
  8.817628e-003  1.869648e-002  1.554256e-001  8.755324e-002
 -8.772545e-002 -5.344770e-002 -2.488416e-002 -1.619458e-002
  9.157626e-002  2.617054e-002 -1.940435e-001 -7.699435e-002
 -7.452979e-002

 -5.563067e-002 -3.781055e-002 -1.799517e-001 -2.378319e-001
  3.963513e-002  1.780704e-001 -9.273530e-002  2.294286e-001
  3.005244e-001  5.769283e-002  4.644834e-002  1.240588e-001
  1.403100e-001  2.441046e-002 -2.164426e-001  1.932771e-001
 -1.172344e-001  1.465056e-001  1.636810e-001 -2.295144e-001
  3.559234e-001 -1.391361e-001 -8.922010e-002 -1.967048e-001
  1.816645e-001  5.242069e-002  5.095075e-003 -8.420619e-002
 -1.252135e-001  4.731727e-002  1.041086e-001  1.090194e-001
  2.045581e-001 -3.782950e-002 -1.124788e-001  1.601206e-001
 -4.227819e-002  8.910348e-002 -3.947504e-002 -8.745459e-002
  1.546899e-002 -7.209802e-002 -6.726821e-002  6.119121e-002
  3.546296e-002 -1.164669e-001 -3.292792e-002 -5.559691e-002
 -1.084695e-001  3.774592e-002 -3.258585e-002  1.802052e-002
 -3.025263e-002  1.890147e-001 -9.018980e-002 -8.163314e-003
  1.132891e-001

  9.237643e-002 -2.281333e-003  4.208281e-002 -5.498103e-002
 -4.754585e-002  8.289710e-002 -9.477996e-002  1.262445e-003
  7.767756e-002  1.790687e-002 -5.311137e-002  1.852687e-001
 -1.681833e-001 -9.267036e-002  3.058075e-001  1.062823e-001
  2.014975e-001 -5.165103e-002  2.113409e-001 -1.712704e-001
 -5.430506e-002 -5.755701e-003 -7.160673e-002 -5.029511e-003
  9.151665e-002 -1.574979e-001  1.733247e-001 -1.425319e-001
 -2.500874e-001  4.065015e-001 -1.752620e-001 -5.251677e-002
 -1.629375e-001 -9.524756e-003  2.921122e-002  1.541762e-001
  9.458230e-002  1.402675e-002  8.695261e-002  1.650240e-001
  1.031300e-001  1.984071e-001  1.937686e-001  2.172814e-002
  3.923983e-002  7.225987e-002  1.190075e-001  2.208197e-001
  3.319348e-002  5.942269e-002  7.740570e-002 -9.415923e-002
  1.553388e-001  1.332157e-002 -9.049439e-003  6.992760e-002
  1.071755e-001

 -3.737134e-002 -1.785859e-001 -1.128779e-002  3.888753e-002
  1.710863e-001 -8.510247e-003  1.486245e-001  1.234382e-001
 -1.170672e-001 -4.546549e-002 -1.088940e-001 -1.406646e-001
 -1.938334e-001  1.747043e-001 -1.711594e-001 -4.565349e-002
  1.201402e-001  2.761449e-001  6.560006e-002 -2.827913e-002
  6.535290e-002 -1.800894e-001 -6.807307e-002 -1.167631e-001
  2.774913e-002  1.020286e-001 -6.308624e-003  7.495412e-002
  8.331517e-002  1.879801e-001  2.314189e-001 -6.367540e-002
 -2.201566e-002  5.952696e-002 -6.194671e-002 -3.996321e-001
  1.737746e-001 -3.979608e-002  1.841066e-001  1.379216e-001
 -1.207636e-001  8.744242e-002  1.033581e-002  5.527343e-002
 -8.675897e-002  2.701237e-001  1.192008e-001  1.242673e-001
  1.253664e-001  3.594123e-002  6.362649e-002  1.608697e-001
  1.390528e-002  1.767612e-001 -1.312557e-002 -4.172584e-003
  1.328652e-001

  4.079571e-002  3.028324e-002 -3.854363e-002  3.582882e-002
 -1.442441e-001  3.252398e-002 -9.254187e-002 -8.124801e-002
  3.766964e-003 -7.565855e-002  9.767204e-002 -3.881639e-002
  1.249252e-001  7.669042e-002 -9.091589e-003  5.334072e-002
 -8.612329e-002  9.413010e-002 -1.253504e-002 -2.664624e-002
 -1.064216e-001 -3.594524e-003  1.362244e-002 -2.495176e-001
  2.284740e-002  1.941699e-002  6.232516e-002 -4.450698e-002
  5.000671e-002 -3.065682e-002  7.290530e-003 -1.611286e-002
  2.121617e-001 -2.769018e-001 -9.104504e-002 -2.809340e-002
 -2.370916e-001  1.802695e-001  1.580666e-001 -6.449610e-003
  3.452397e-002 -2.120747e-002 -1.596178e-001  1.343349e-002
 -1.503620e-001  1.898275e-001  2.052881e-001  1.513002e-001
  6.747651e-002 -2.206559e-001  1.174293e-001 -4.536774e-002
  2.540590e-001 -4.398879e-001  1.991989e-001 -4.190039e-002
  2.256562e-001

  1.490327e-002 -9.335671e-002 -6.551761e-002 -8.789077e-002
  2.701796e-001 -1.321883e-001 -3.185713e-002  1.920537e-001
  2.595612e-002  4.101791e-002 -8.374083e-002  1.257715e-001
 -1.234649e-001 -9.442347e-002 -1.496120e-001 -2.648529e-002
 -3.698786e-002 -8.286341e-002  1.605161e-002  1.732454e-001
 -5.151474e-002  1.745863e-001  1.458311e-001  6.998831e-002
  9.657296e-002  7.215462e-003  2.148275e-001 -1.637845e-001
 -5.725984e-003 -4.247894e-001 -4.260655e-003  3.038845e-002
  2.404443e-002 -7.360877e-002 -1.107722e-001  1.074669e-001
  8.146445e-002 -3.075070e-002  1.522007e-001  7.316424e-002
  5.005104e-002 -3.407731e-001  2.579450e-001  1.369213e-001
  9.066227e-002  1.781582e-001  1.242598e-001  1.429116e-001
  8.785271e-002  5.529763e-002  1.581361e-001 -8.318751e-002
  1.289224e-001  3.635387e-002 -6.786141e-002  7.535117e-002
 -8.898479e-003

 -1.189478e-001  9.309700e-003 -2.195374e-002 -2.527604e-002
  3.352172e-004  1.037310e-001  1.719401e-002  1.085000e-001
  1.272397e-001  1.217458e-001 -3.650405e-002  1.274899e-001
  1.388613e-001 -6.374222e-002 -1.974242e-002  5.401048e-005
 -2.224843e-001 -2.250676e-001 -6.325002e-002 -1.748993e-002
  1.534816e-001  3.770539e-002  3.984456e-002  1.573084e-001
 -7.297658e-003 -3.919571e-003 -1.471035e-001  5.443122e-002
  2.323151e-001 -3.381284e-002  1.328369e-001 -7.708559e-002
  4.250323e-002  5.286872e-002  1.219141e-001  7.339328e-002
  2.143597e-001 -1.400489e-001 -7.100078e-002  2.328730e-001
 -1.144993e-001  2.829306e-001  7.554248e-002 -2.446719e-001
  2.488946e-001  2.451688e-001 -4.654322e-002  1.424967e-001
 -9.673097e-002 -1.892293e-001  6.310471e-002  1.184229e-001
  1.297144e-001 -1.780580e-001 -7.188412e-002 -1.727908e-001
  1.751203e-001

 -8.457204e-002 -1.910698e-003  4.482117e-002  7.919061e-002
  1.844964e-002  8.328477e-002  1.472463e-001 -1.165034e-001
  1.037209e-002 -1.314964e-001 -1.438910e-001  1.878017e-001
 -1.097474e-001  1.233855e-001 -4.318536e-002  1.376955e-002
  2.751488e-002 -4.254512e-002  5.900532e-002 -3.706416e-002
  4.555160e-002  8.482579e-003 -1.178940e-001 -8.328275e-002
 -5.427808e-002 -4.833479e-002 -3.771367e-002 -1.640781e-001
  6.103342e-002  3.464784e-003 -7.432798e-002  1.997073e-001
  3.435649e-002 -3.835919e-002 -1.403479e-002  9.740573e-002
 -1.725900e-001  4.148266e-002 -2.778276e-001  7.866978e-002
 -6.067562e-003  6.075164e-002 -3.160208e-002  1.563768e-002
  1.866790e-001  2.307689e-001  1.856007e-001 -4.247871e-001
  2.126080e-001  1.736483e-001  2.722482e-001  2.906000e-001
  8.359045e-002 -6.301792e-002  1.014563e-002  7.823365e-003
 -2.143065e-001

 -1.604504e-002  1.808507e-003  2.290687e-002  7.205218e-002
  1.034748e-001  1.166699e-001  1.270254e-001 -1.402128e-002
 -7.192534e-002 -9.825887e-002 -1.897896e-001  1.628578e-001
 -1.250198e-001  1.372175e-001  1.234824e-001  1.539094e-002
  4.286449e-002  2.744748e-001  1.523286e-002  1.703675e-001
  9.479788e-002  2.044952e-001  8.690017e-002 -1.021331e-001
  1.097637e-001 -1.254209e-001  2.895724e-001  6.232103e-002
 -5.482921e-002  7.517535e-002  6.308465e-002 -1.988871e-001
  1.863332e-001  5.631171e-002 -1.000605e-001  1.425369e-001
 -2.940672e-002 -1.520069e-001 -7.571473e-002  6.974038e-002
  4.617787e-002 -8.601297e-002 -8.851902e-002 -1.319982e-001
 -8.648592e-003 -1.389684e-002  3.489116e-002  1.374146e-002
 -1.472806e-001 -2.728937e-001 -1.789614e-001 -2.415236e-002
 -1.043492e-001 -4.077606e-002 -2.858401e-002 -3.766116e-001
 -2.447498e-001

  1.919293e-003  1.047532e-001  7.620823e-002  4.024447e-002
  5.767189e-002 -2.582575e-002  4.162199e-002 -1.705729e-001
 -4.920709e-002 -1.297941e-001 -8.135908e-002  3.818848e-002
 -2.239832e-002  2.459820e-002  4.503956e-002  1.495797e-001
 -1.055979e-001 -1.898052e-002 -2.668907e-001 -9.713572e-002
  2.914950e-002 -5.080914e-002  2.847609e-001 -7.592321e-002
  5.530664e-002  1.981451e-001  9.846475e-002  2.405294e-001
 -8.338682e-002  1.355779e-001 -1.176417e-001 -1.209895e-001
  7.056939e-003  1.317449e-001 -1.136959e-001  1.574058e-001
 -7.543766e-002 -1.832756e-001  1.505107e-001 -6.658945e-002
 -2.544295e-002 -1.568780e-001  7.697200e-002  1.150203e-001
  2.758771e-001  2.510618e-002 -7.406396e-002 -1.279130e-001
  7.437685e-002  1.678630e-001 -1.959574e-002  1.650880e-001
 -1.237429e-001 -4.850731e-002  7.844250e-002  1.170779e-002
  4.449676e-001

  0.000000e+000 -1.420266e-002 -5.234130e-002 -2.062602e-001
  2.338423e-001 -1.172975e-001  1.538225e-001 -5.459942e-003
  5.190368e-002  9.903784e-002  6.003354e-002  2.668118e-001
 -2.468612e-001 -2.247907e-002 -8.861321e-002  6.073215e-002
  9.895988e-002 -9.963291e-002 -1.601471e-001 -1.189274e-001
 -5.041838e-003 -1.708759e-002 -3.087160e-002  3.741671e-002
  1.562098e-001  3.025086e-001  5.060935e-002  5.132828e-002
 -3.008999e-002  4.850785e-002  1.943220e-001  4.264398e-002
 -1.662097e-001 -1.478012e-001 -9.761527e-002 -1.215385e-001
  1.555217e-002 -5.274745e-002 -1.090185e-001 -2.616369e-001
  5.855899e-003  1.984659e-001  1.125401e-001 -1.267079e-001
 -4.488933e-002 -2.137456e-001 -4.588488e-003 -4.553960e-002
  1.382212e-001 -7.021249e-002 -9.125061e-002 -8.453174e-002
  7.608238e-002 -2.937041e-001  2.324968e-001 -3.407588e-002
 -1.188511e-001

  3.259835e-001  9.093104e-002 -1.538544e-002 -1.983432e-001
  3.699371e-001 -9.480944e-002 -4.301366e-001 -2.213232e-001
 -4.032220e-002  2.164704e-001 -2.080345e-002  3.785686e-002
  5.542204e-002  9.798178e-002  2.143147e-001  6.890659e-002
 -3.946055e-003  2.073958e-001  2.067329e-002  1.226381e-001
 -1.410543e-001 -5.779200e-002 -1.199199e-001  6.762831e-002
  4.399769e-002 -4.636707e-002 -2.630575e-002 -7.404090e-002
 -1.817417e-002 -7.592509e-002  1.547409e-001  9.791988e-002
  9.525706e-003  6.995646e-002  9.813513e-002  2.875324e-002
  1.117851e-001 -2.202671e-002  1.099287e-001 -6.632579e-002
 -9.339640e-002  8.066191e-002 -1.955131e-001 -4.126454e-002
  7.874683e-002  2.692519e-002  2.813017e-002 -1.666705e-001
 -8.728902e-003 -4.826815e-002  1.379014e-001  1.360328e-001
 -1.126439e-001 -4.564397e-002 -6.257114e-002 -4.872356e-002
  7.225069e-002

  0.000000e+000 -1.198036e-001 -6.234663e-003  6.844245e-002
  1.169105e-002  1.838660e-002  2.134186e-002 -7.321222e-002
 -1.313256e-001 -1.192841e-001 -2.397192e-001  1.071230e-001
 -8.336131e-003  3.805499e-001 -1.879015e-001 -1.847809e-002
  4.403543e-002 -1.754007e-001  4.272776e-002 -1.106878e-001
  9.870393e-002  5.768603e-002  1.632446e-001 -8.707680e-002
 -7.799530e-002 -1.952274e-001  2.211362e-001 -1.772743e-001
  1.510802e-002 -2.206737e-001 -7.238014e-002  1.067834e-001
 -2.052243e-001 -4.675190e-003  2.391633e-001  2.551275e-002
  1.029436e-001  1.379531e-001  1.141895e-001 -1.760162e-001
 -1.583168e-001  2.402363e-001 -1.241301e-001  8.710707e-002
 -2.084026e-002 -2.008634e-001 -9.483803e-002  3.920913e-002
 -1.211497e-001 -2.268715e-002 -3.800744e-002 -7.957674e-003
  7.154406e-002  4.439226e-002  6.311662e-002 -8.551573e-002
  2.090401e-001

  0.000000e+000  1.069321e-002 -3.430205e-002  8.259115e-002
 -2.649432e-002 -3.535901e-002 -3.627523e-002  8.395043e-002
 -2.730352e-002 -2.824817e-001  1.816334e-001  2.933410e-002
  1.029339e-001 -7.207520e-003  5.681599e-002  3.298483e-001
 -1.334563e-001  4.286665e-003 -1.778984e-001  1.043515e-001
  2.133939e-001 -2.009842e-001 -1.981790e-001  1.781886e-001
  2.429676e-001 -2.017961e-001  1.967211e-001  1.418659e-003
  9.234075e-002 -1.797194e-001 -5.411410e-002 -1.328936e-001
 -1.773229e-001  8.366237e-002 -4.459955e-002 -4.096347e-002
 -9.031061e-003 -9.589756e-002  2.330690e-001  5.002345e-002
  1.785307e-001  1.655361e-001  5.668584e-002 -6.596467e-002
 -2.787701e-001  5.812887e-002 -4.682347e-002 -2.141920e-001
  3.336976e-002  6.176562e-002  8.640585e-003  6.420568e-002
  7.065873e-002 -5.122474e-003  2.604261e-002  3.245005e-002
 -8.497018e-002

  0.000000e+000 -9.336508e-003 -2.197230e-002 -2.816142e-002
  4.592566e-002 -2.601681e-002 -1.656860e-001  2.378612e-002
  8.008360e-002  2.485926e-001  7.323623e-002  2.192569e-002
  1.878462e-001  3.137868e-002 -1.071689e-001 -3.978637e-001
 -2.795560e-001  9.505722e-002 -2.956446e-002  4.548889e-002
  1.524605e-001 -2.708288e-002  2.754935e-001 -8.608602e-002
 -4.679359e-002 -2.882765e-001  1.477397e-001  1.426364e-001
 -2.017582e-001  1.501839e-001 -6.822999e-002  4.154399e-002
 -2.621225e-001  4.053161e-003 -7.922877e-003 -1.780496e-001
  3.415438e-002 -1.834979e-003 -1.349661e-001  5.926839e-002
  1.864937e-001 -2.701909e-002  8.612218e-002  4.372804e-003
 -6.747573e-002  1.668673e-002  6.487535e-002 -1.459180e-001
  2.457022e-001 -7.815940e-004 -8.176712e-002  6.775803e-002
  9.020441e-002 -3.999909e-002  8.795750e-002 -8.513314e-002
 -1.295839e-002

  0.000000e+000  1.775582e-002 -3.173866e-002  3.150578e-002
 -4.838243e-002  5.686642e-002 -1.035452e-001  1.236969e-001
  9.614464e-002 -7.821092e-002 -2.489060e-001  1.685851e-001
  1.730289e-001 -1.732569e-001  1.311106e-001 -4.440373e-002
  3.515206e-003 -1.067665e-001 -1.486999e-001 -6.705648e-002
 -2.309784e-001  7.447107e-002  1.514724e-001  3.209829e-002
  7.585368e-002  5.331551e-002  9.306120e-002  3.283867e-002
 -5.285584e-002 -4.875167e-002 -3.266935e-002  1.878264e-001
  2.543523e-001 -8.581445e-002 -2.236866e-002 -3.045529e-001
 -4.947642e-002 -2.505273e-001  4.872474e-002 -1.738142e-001
  3.691525e-002  2.360956e-001 -1.804711e-001 -6.475561e-003
 -6.164813e-002  8.741224e-002  2.511966e-001 -2.909511e-003
 -6.151664e-002  1.462623e-001 -2.526646e-001  9.093551e-002
  1.083973e-001  2.126981e-001 -1.169205e-001  5.824203e-002
 -4.215952e-002

  0.000000e+000  1.500149e-002 -2.278883e-003  4.616266e-003
 -2.117735e-002  4.788553e-002  5.633964e-002 -4.096400e-002
 -6.396628e-002 -3.119526e-002  1.082545e-001 -1.056117e-002
 -4.015484e-002  1.027158e-001 -1.417499e-002 -2.138600e-001
  1.200970e-001  1.606918e-001  1.018762e-001  1.351929e-001
  1.661366e-001  2.456855e-001 -1.578361e-002  1.958040e-001
  1.589002e-002  1.167556e-001 -4.149615e-002  5.493457e-002
 -3.914670e-001 -2.086592e-001  4.630635e-002 -1.270112e-001
  3.045187e-001  3.120267e-002  9.939454e-002  9.697165e-002
 -9.942554e-002 -1.194284e-001 -8.334020e-002  4.779591e-002
  4.791342e-003  2.595205e-001  6.401233e-002 -1.644841e-001
 -1.621525e-001 -7.700515e-002 -8.617331e-002 -6.811943e-002
  1.553633e-001  1.984401e-002  8.895639e-002  3.551907e-002
  1.423170e-001  7.087281e-002  4.004457e-002  2.635088e-001
  2.623273e-001

  0.000000e+000 -1.170956e-002 -2.418934e-003  4.638234e-002
 -8.175281e-003 -4.340458e-002  8.337487e-002  5.475544e-002
 -4.268981e-002 -1.030838e-001  5.816579e-002  2.218776e-002
 -2.872078e-001 -1.059030e-001  4.870332e-002  1.127215e-001
 -1.084344e-001 -1.598749e-002  2.445552e-001  1.463019e-001
 -8.508363e-002 -1.119369e-001  3.213329e-001  6.081815e-002
  2.255467e-002 -8.654723e-002 -1.709008e-001  5.605291e-002
 -5.375485e-002 -2.709751e-002 -5.518151e-002  2.239183e-002
  2.202986e-002  9.622234e-002 -3.222785e-001 -9.517435e-002
  3.044356e-001  2.645199e-001 -8.585605e-002 -4.767979e-002
  1.069703e-001  5.228644e-004 -2.005281e-001 -1.832289e-001
  2.084632e-003 -1.408381e-001  1.127315e-001 -2.224531e-001
 -1.791282e-001 -3.788073e-002  3.338142e-002  6.952378e-003
  1.804529e-001 -7.292147e-002 -1.514190e-001  5.119688e-002
  1.813724e-001

  0.000000e+000 -1.240382e-002 -1.795217e-003  1.763565e-002
 -1.584919e-002 -2.970173e-002 -1.219630e-002  3.823938e-002
 -9.562120e-003 -5.978082e-002  9.344621e-003 -1.491178e-001
  9.009572e-002 -2.906123e-002  2.041200e-003  4.094223e-002
  1.095165e-001 -2.740961e-002 -1.793773e-001 -8.537713e-002
  1.262731e-001  1.261044e-001  1.814174e-001  7.764604e-002
  6.588109e-002 -2.328741e-002 -2.414340e-001 -3.136264e-001
 -1.929496e-001  2.047771e-001  6.947756e-002  1.549406e-001
  6.150593e-002  2.469750e-001  5.977160e-002  4.627661e-004
 -2.039780e-003 -4.889708e-003  2.969673e-001  2.100447e-002
 -3.703404e-001 -2.012252e-001  1.389173e-001 -1.219839e-001
 -9.319267e-002 -6.859562e-002  9.847080e-002 -1.952179e-001
  6.895104e-002 -5.035991e-002 -7.213061e-002 -3.858779e-002
  2.630645e-001 -9.732708e-002 -2.714922e-002 -1.600777e-001
 -1.362969e-001

  0.000000e+000 -1.585748e-002  1.245952e-003  1.556509e-002
  3.126343e-002 -3.148727e-002 -4.635007e-002  3.869844e-002
  2.459770e-004 -1.149929e-002 -9.491474e-002 -2.535730e-002
  7.795819e-002 -3.149773e-002 -6.706874e-002  1.941323e-002
  7.163903e-002 -7.443287e-002 -8.046844e-004 -1.388369e-002
  6.002207e-002 -3.022926e-002 -2.520078e-002 -1.266143e-002
 -3.261585e-001  1.503593e-001  1.722827e-001 -2.438713e-001
 -6.244244e-002  7.090462e-002  1.059400e-001  1.164090e-001
  4.085446e-002  6.311706e-002 -1.254531e-001  4.299179e-003
  1.946876e-001 -2.142934e-001  8.624331e-002  3.442974e-001
  2.643547e-001 -1.251662e-001 -3.577113e-001 -1.514987e-001
  3.430900e-002 -7.413638e-002 -2.215129e-001  5.045067e-004
 -5.717616e-002  1.218990e-001 -4.438299e-002  2.255882e-002
  6.277353e-002 -1.166643e-001  3.364632e-001  1.605786e-001
 -5.979532e-002

  0.000000e+000 -5.325764e-003  1.060660e-002  1.297759e-002
  3.456789e-002 -8.771076e-003 -3.725125e-002  2.961484e-003
  1.682017e-002 -6.059828e-002 -2.931795e-002 -3.306580e-002
  5.812942e-002 -3.551421e-002 -4.308776e-002  6.833015e-002
  1.240769e-002 -2.763813e-002  1.888155e-002  9.091636e-002
  1.378572e-002  9.579070e-002  2.224088e-001 -1.335607e-001
 -2.072893e-001 -1.106202e-001  6.707403e-003  8.497260e-002
  8.764037e-002  2.021876e-001  1.947761e-001  1.094663e-001
 -8.508593e-002 -3.676108e-001 -1.613498e-001  3.040486e-001
  1.244711e-001 -1.850486e-001  4.210889e-002 -9.372328e-002
 -2.021566e-001  1.033459e-001  1.696668e-001 -4.953176e-002
 -3.311056e-001  1.421974e-001 -3.799337e-002 -1.538056e-001
 -1.334440e-001 -1.039486e-001  9.451258e-002  1.691338e-002
 -1.791972e-001  3.494694e-002 -3.919540e-002  3.145435e-001
 -4.753556e-002

  0.000000e+000 -7.946411e-003 -7.766162e-003 -2.542994e-003
 -2.622696e-002  3.070648e-002  8.744068e-003  1.327924e-002
 -2.073551e-002  1.420612e-002  1.614371e-002 -3.845242e-002
 -6.596280e-002  7.463371e-003  9.108311e-003 -8.653612e-002
  3.327821e-002  7.648106e-002 -6.018395e-002 -9.433186e-002
  4.994559e-002  1.566445e-001 -1.212930e-001 -1.756337e-002
  8.162134e-002  8.154928e-002 -1.359573e-002 -1.208684e-001
 -1.007117e-001 -6.873323e-002  1.552829e-001 -2.096169e-001
 -2.990867e-001 -1.165255e-001  2.217133e-001  4.029860e-002
  2.297205e-002  1.422107e-001 -7.196812e-002 -2.873816e-002
  5.920534e-002 -1.789490e-001 -7.249866e-002 -1.212567e-001
  4.623567e-002  3.502136e-001  1.639588e-001 -1.986058e-001
 -3.117538e-001  1.500357e-001 -4.314954e-001  1.137962e-002
 -1.328986e-002 -1.354819e-001 -6.680909e-002  1.964593e-001
  1.276763e-001

  0.000000e+000 -2.693192e-003  3.538321e-003 -3.145576e-003
 -4.292423e-002  8.336392e-003  2.659707e-002 -2.801191e-002
  1.382966e-002 -9.269313e-003  6.740548e-002 -4.117075e-002
 -1.961525e-002  4.008400e-002 -2.779876e-002  7.319435e-002
 -6.394260e-003 -5.523046e-002 -7.727366e-002 -6.423297e-002
  9.243406e-002  3.755797e-002  9.634851e-002  4.405040e-002
  2.325629e-001  7.239853e-002 -1.425484e-001  1.658703e-002
 -1.263090e-001  1.302097e-002 -1.900585e-001 -1.529508e-001
 -1.836953e-003 -1.850960e-001  1.485687e-001  1.189860e-001
  4.381318e-001 -1.718199e-001 -1.282905e-001 -5.522272e-002
 -7.192927e-002 -6.269071e-002 -4.629538e-001  2.517712e-001
 -1.136903e-001  1.806440e-001 -1.410807e-002  2.861954e-002
  2.970095e-001 -3.758775e-003  8.971139e-002 -1.735793e-001
 -1.507595e-002 -6.003108e-004 -3.444526e-002 -5.473385e-002
 -1.276919e-001

  0.000000e+000 -3.465829e-003 -6.904063e-003 -5.803414e-003
 -1.133939e-002  1.637653e-002  3.850999e-002  1.979668e-002
 -9.176695e-003  3.457345e-002  2.007690e-002 -5.647856e-002
 -3.758611e-002  1.699771e-002  5.544663e-002  7.370497e-004
 -3.496581e-002  6.843741e-002  2.983767e-002 -1.019650e-001
 -6.382670e-002  1.075180e-001 -1.770774e-002 -3.523354e-002
 -8.790002e-002 -1.833120e-004  5.215841e-002 -1.798770e-002
 -2.345127e-002  4.817612e-002  1.653127e-001  1.186124e-002
 -3.110150e-002  1.025941e-001  3.538505e-002 -8.126971e-002
 -3.196193e-002 -2.472733e-001 -1.511129e-001 -1.909003e-001
  1.434169e-001 -6.804204e-002  4.619723e-002  2.342569e-001
 -2.379912e-001  3.066290e-002 -3.100312e-001  3.689367e-002
 -2.361114e-001  2.912700e-001  2.470035e-001  7.065457e-002
  2.751921e-001 -2.864414e-001 -3.546613e-001 -2.069416e-001
  3.810848e-002

  0.000000e+000  2.265153e-004  8.114378e-003 -1.010489e-003
  7.681946e-003  6.463694e-003 -3.783104e-002 -1.961931e-002
 -8.237236e-003  1.877998e-002 -3.291150e-003  7.341550e-002
  1.912811e-002 -6.658985e-003  4.861254e-004  1.181738e-002
 -1.473118e-002 -1.038697e-001  9.779703e-003  6.271187e-002
  8.700997e-002 -6.209219e-002 -1.075678e-001  5.291288e-002
 -4.619029e-002 -3.984501e-002  6.449006e-002 -3.727626e-002
  1.403432e-001  2.894461e-002  6.557455e-002 -1.853174e-001
 -4.901418e-002  1.019497e-001 -2.030260e-003  5.163820e-002
 -2.654567e-003 -1.849980e-001 -2.203871e-001  1.419725e-001
 -2.189562e-001 -1.662381e-001 -8.064195e-002  2.223279e-001
 -1.769296e-001 -4.222166e-001  4.414554e-001  1.533898e-001
  4.243584e-002 -4.182258e-002 -1.040451e-001  3.018539e-001
  4.912474e-002 -1.562345e-001 -1.169973e-001  2.242338e-001
  9.037787e-002

  0.000000e+000 -1.033275e-002  1.038105e-003  7.304605e-003
  3.015174e-002 -3.767429e-003  5.285909e-003 -2.924276e-003
 -4.140581e-002  1.140540e-002 -2.237799e-003 -4.229290e-002
 -4.255432e-002 -2.041299e-002 -3.179768e-002 -3.560025e-002
  1.905503e-002 -7.745847e-003 -5.485628e-003  4.465465e-002
  6.211023e-002  6.287356e-002  3.147680e-002  4.851503e-002
  1.642157e-001 -4.921878e-002 -2.734128e-001 -1.742408e-001
 -1.937016e-002 -4.685753e-002 -1.034244e-001  1.660059e-001
  7.681278e-002 -7.720321e-002 -1.224619e-002 -7.320337e-002
  5.465704e-002 -1.498726e-001 -8.873392e-002  1.905419e-001
  1.501322e-001  9.751389e-002  1.722102e-001  1.712102e-001
 -1.981268e-001 -4.996967e-002  2.433448e-001 -4.098687e-002
 -2.887746e-001  1.892163e-001  6.014817e-002 -6.550155e-002
 -3.925139e-001 -1.011240e-001  3.246517e-001 -2.860223e-001
  2.062438e-001

  0.000000e+000 -6.625342e-003 -1.510844e-003 -5.405542e-003
  7.549915e-003  3.518945e-002 -9.947893e-004 -8.817712e-003
 -1.445327e-002  2.553063e-002  2.286787e-002 -2.242511e-002
 -5.033714e-002  2.441805e-002  2.321554e-002 -7.707873e-002
 -1.572009e-002  8.241120e-002  8.341440e-003  3.683410e-002
 -3.749505e-002 -6.055326e-004 -1.097786e-002  3.629697e-002
  2.046200e-001 -3.501622e-002 -1.468170e-001  7.450730e-002
  2.960940e-002  4.986935e-002 -4.347795e-002  2.175734e-002
 -4.840755e-002  3.649384e-002  3.468998e-002  1.003383e-002
 -6.818695e-003 -1.600704e-001 -6.511312e-004 -7.785741e-002
  3.967003e-002 -3.463373e-002  2.573781e-002  3.647888e-001
  1.645632e-001  2.863152e-002 -9.288643e-002 -7.891645e-002
 -3.730084e-001 -3.392558e-001  3.771253e-002  1.652090e-001
  3.918202e-001  1.773030e-001  3.998533e-001  2.021522e-001
 -1.232401e-001

  0.000000e+000 -2.515981e-003 -2.787462e-005 -8.214599e-003
 -2.886530e-003  2.810015e-002 -4.536446e-002 -1.273546e-002
  3.009275e-002  3.016352e-002  2.035846e-002  4.505086e-002
  5.097383e-002  2.681059e-002  2.009867e-002 -7.742397e-002
 -4.012578e-002 -3.292342e-002  3.249161e-002  2.792575e-002
 -5.038787e-003  4.827486e-002  7.762192e-002  9.224250e-002
  6.365996e-002  1.258877e-002 -4.383140e-002  1.464529e-001
  5.097385e-002  5.452644e-002  7.625607e-002 -2.236101e-001
 -6.497088e-002 -6.351049e-002 -1.818912e-002  1.773157e-001
 -1.468333e-002  1.556842e-001  7.337937e-002 -1.744696e-001
 -1.073063e-001 -1.111083e-001 -1.175697e-001 -3.026303e-001
 -1.129886e-001 -3.733984e-002  1.208726e-001  2.383399e-001
 -1.255441e-001  4.606232e-001  2.311049e-001  2.366277e-001
  1.246949e-001  2.016046e-001  3.314032e-001 -1.734739e-001
 -1.547431e-001

  0.000000e+000  1.266500e-003 -1.718755e-004 -1.989917e-002
 -8.698725e-003 -2.418286e-005 -2.741043e-002 -1.641108e-002
 -5.449353e-002  3.419944e-002  2.771951e-002  6.294935e-002
 -6.634549e-003  6.576745e-003  7.158317e-002 -2.143928e-002
 -2.804124e-002 -7.118138e-002  1.507673e-001  6.385314e-002
 -4.344960e-002 -1.303816e-001 -1.090984e-001  1.790196e-002
 -1.495164e-001 -2.482439e-002  5.504497e-002  1.085657e-001
  1.760288e-001 -1.096841e-002  2.107905e-001 -5.179119e-002
 -2.573419e-002  4.147180e-002 -6.609406e-002  1.038783e-001
 -1.146518e-001 -1.897034e-001 -1.008158e-001  6.234146e-002
 -1.906587e-001 -2.539752e-002 -5.544391e-002  8.510875e-002
 -1.096903e-002  5.139290e-002  1.168206e-001 -2.714160e-001
  5.985061e-002  1.451105e-001 -1.021165e-001 -5.683726e-001
  2.715904e-001  2.215965e-001  1.444585e-001 -2.017311e-001
  2.086320e-001

  0.000000e+000 -1.840247e-004  4.199371e-003  5.204031e-002
  9.968131e-003 -1.839835e-002 -1.041601e-001  4.851250e-002
  1.182553e-003 -9.123083e-002 -5.125305e-002 -1.951435e-002
  2.217907e-001 -1.440153e-001 -4.358069e-002  8.861586e-002
  4.539241e-002 -9.090867e-002 -6.720229e-002 -5.722044e-002
  7.657325e-004  9.006614e-003  4.709557e-002 -3.191564e-002
 -2.775130e-001  2.620944e-001  1.187419e-001 -1.611049e-001
 -1.762117e-001 -5.822202e-003  1.045660e-001 -3.491675e-001
 -3.576960e-002  2.749462e-001  8.819660e-003 -5.875816e-002
  9.799477e-002  1.560662e-001 -1.862895e-001 -2.177506e-001
  1.342822e-001  9.271052e-002  9.666072e-002  1.072010e-001
 -6.019841e-002  1.043320e-001  2.272611e-001 -1.094613e-001
 -6.787395e-002 -2.568465e-001  2.820125e-001 -4.388228e-002
 -9.845289e-002  1.388843e-001  9.740286e-002 -9.146068e-002
 -2.310580e-002

  0.000000e+000 -3.122019e-003 -2.282252e-004  9.705176e-004
 -1.703653e-002  4.049295e-003  1.006953e-002 -7.782547e-003
 -5.953214e-003 -8.930013e-002  1.060437e-001  2.264514e-002
 -1.040727e-001  7.763523e-002 -1.160685e-002  1.226010e-001
 -3.432338e-002 -1.095873e-001  2.043437e-001  9.815498e-002
  2.142879e-001 -3.619020e-002  9.705426e-002  2.377636e-001
 -1.564941e-001 -2.486313e-001 -1.478164e-001 -3.943652e-003
 -1.425464e-001  2.916952e-002  2.481966e-001  1.426223e-001
 -2.284232e-002  2.145129e-001 -3.701052e-002 -4.287207e-003
 -2.135868e-001 -1.469480e-001  4.520349e-002 -3.545722e-001
  1.087283e-001 -5.045758e-003 -1.272129e-001  9.336245e-002
  1.503495e-001  2.521240e-001  1.171953e-001  2.952479e-001
  1.019151e-001 -2.166452e-003 -1.151148e-001 -3.849388e-002
 -1.745824e-001 -1.253199e-001  9.879907e-002  8.524181e-002
 -6.016541e-002

  0.000000e+000 -3.092856e-003 -3.173317e-003  3.849066e-002
  1.945619e-003 -1.149456e-003 -4.775019e-002  3.997687e-002
  6.095269e-003 -1.257808e-001 -2.157805e-002  1.997261e-002
 -3.031467e-002 -1.113342e-001  3.982893e-002  7.198374e-002
  2.237278e-002 -8.135825e-002  2.157261e-002  2.634421e-002
 -5.548774e-002  1.412602e-001  1.743930e-001  7.615878e-002
  1.876503e-002  3.874788e-002 -2.166958e-001 -5.441204e-002
 -7.611575e-002  4.602867e-003  4.085310e-001 -1.211723e-001
 -2.354739e-001 -3.179142e-001  2.884426e-002  2.631137e-002
 -2.581150e-001  9.597918e-002  1.319920e-001  2.705416e-001
  2.151900e-001  7.481493e-002 -1.405350e-001  2.198088e-001
  6.528894e-002 -1.838872e-001 -9.240046e-002 -4.910690e-002
  1.628002e-001 -8.866903e-002 -1.221304e-002  1.636154e-001
  1.331367e-002  1.858868e-001 -1.163670e-001 -2.155569e-001
  4.010283e-002

  0.000000e+000  1.273277e-002 -6.278321e-003  7.956537e-003
 -5.641761e-002 -3.664129e-002  4.014263e-002 -1.982952e-002
 -2.969300e-003 -3.920825e-002  1.748017e-002 -7.279068e-002
  3.758730e-002  5.701186e-002 -3.460496e-002  1.643109e-001
  1.304616e-001 -4.709574e-002 -5.895951e-002 -8.646978e-002
  5.282282e-002 -2.449550e-001 -9.181781e-003  1.100510e-001
 -1.063659e-001 -3.933350e-002  1.415701e-001  4.205652e-001
 -4.269361e-001 -1.431043e-001  8.389226e-002  1.700454e-001
 -3.071243e-002 -2.343842e-001  1.960187e-001 -1.280898e-001
  1.328422e-003 -5.497591e-002 -1.863700e-002  2.002068e-001
 -1.120304e-001 -1.361609e-001  1.702116e-002 -6.250693e-002
  1.560692e-001 -5.674184e-002  1.974298e-001 -6.917303e-003
 -2.527542e-001 -3.914597e-002  2.197351e-001 -6.263048e-002
  1.559929e-002 -6.482738e-002 -6.795971e-002 -5.737097e-002
 -1.161785e-001

  0.000000e+000 -8.013590e-003  2.773283e-002  5.708478e-002
  2.534650e-002 -3.417818e-002 -1.857970e-002 -1.615423e-002
  1.941859e-002 -4.503174e-002 -1.133040e-001  9.612785e-002
  1.148736e-001 -1.005970e-001 -1.618681e-001  5.343773e-002
  1.363261e-001 -1.000723e-002 -3.229097e-001  3.868496e-001
  2.497179e-002  2.597225e-002  2.938080e-002 -1.692135e-001
  3.118810e-001 -1.833218e-001 -1.852497e-002 -9.239798e-002
 -3.043066e-002  1.974045e-001  1.400812e-001  5.690503e-003
 -7.720751e-002  9.035393e-002  2.964633e-002 -1.507651e-001
 -1.582939e-001  7.812757e-002 -2.598308e-001  4.675978e-002
 -7.241793e-002  3.750206e-003 -1.490092e-001 -8.814012e-002
  1.154913e-001 -2.223589e-002 -1.122630e-001  1.315247e-001
 -8.444088e-002  8.920289e-002  2.377858e-001 -2.508567e-001
 -9.717642e-003  1.147059e-002 -3.804005e-002  2.183118e-001
  1.116936e-001

  0.000000e+000  2.329405e-002 -4.109597e-002 -4.653698e-002
 -8.856798e-002 -4.824113e-002  1.539220e-002  3.592812e-002
  1.442501e-001  1.549787e-001  9.475003e-002 -5.868708e-003
 -2.252539e-001  3.350616e-002  2.453414e-003  9.544668e-004
 -3.145749e-001 -7.239997e-002  1.935799e-001  2.032754e-002
 -8.634893e-002 -1.029554e-001  2.868993e-001  2.525434e-002
  8.465932e-002  1.376316e-001  2.144697e-001 -1.866916e-001
 -5.285300e-002  3.684787e-002 -1.342009e-002 -2.366986e-001
  7.281582e-002  6.273012e-002  1.383772e-001 -1.607974e-001
 -2.604783e-001 -2.198658e-002  1.000662e-001  1.862874e-001
 -3.035489e-001  1.609442e-001 -8.956130e-002  9.539917e-002
 -2.000285e-002  4.865769e-002 -9.004833e-002 -1.115152e-001
 -1.483225e-001  8.373806e-002  8.044092e-002 -5.458440e-002
 -1.884813e-001 -8.492573e-002  3.602173e-002  1.302697e-001
 -2.062797e-001

  0.000000e+000 -1.474364e-002  2.365050e-002  4.645586e-002
  1.780057e-001  4.322392e-002  4.593705e-002  6.985016e-002
 -6.062382e-002 -1.560121e-001 -1.062246e-001  1.080313e-001
 -6.546161e-002 -2.600587e-001  4.718575e-002  2.295433e-001
 -2.245472e-001  1.493241e-001  6.282641e-002  1.505568e-001
 -1.291399e-001 -2.517764e-001  7.693202e-002 -2.382004e-001
 -1.353894e-001 -2.458444e-002 -1.381580e-001 -1.346155e-002
 -1.009570e-001 -5.152623e-002  3.004283e-002  4.124157e-002
  1.140142e-001 -2.443331e-003  5.175179e-001  6.438818e-002
  6.140872e-002  4.154876e-002 -1.489575e-001 -7.412980e-003
 -1.366866e-002 -6.183120e-002  1.558804e-001 -2.658099e-002
 -1.417658e-001 -9.300628e-003 -1.149647e-001  9.647909e-002
  1.278485e-001  6.023715e-002 -1.821245e-001  6.786704e-002
  8.524883e-002 -1.343496e-002  1.824128e-001 -6.523014e-003
 -7.125220e-003

  0.000000e+000  3.057720e-002  2.828778e-002  3.979737e-002
 -1.418029e-001 -6.289220e-002  1.757058e-001 -4.893113e-002
 -7.113475e-002 -1.176238e-001  4.710285e-001  1.699690e-001
 -7.403988e-002 -1.838296e-003  1.062896e-001  5.371234e-003
 -3.486703e-001  1.772304e-001 -1.148587e-001 -1.078176e-001
 -8.632287e-002  2.942905e-001 -8.040260e-002 -1.739162e-001
 -4.952723e-002  2.612295e-002  1.070000e-001 -1.472113e-001
  4.207135e-003  1.116151e-002  1.285673e-001  2.407858e-001
 -1.089716e-001  3.051880e-002  9.454945e-002 -6.849957e-002
  1.384004e-001 -1.369488e-001  2.496624e-002 -5.462364e-003
 -2.450110e-002 -3.948866e-002 -5.019852e-002 -1.083831e-001
  1.230265e-001 -1.021947e-001  1.536392e-001  9.354522e-002
 -6.319601e-003 -5.405885e-002  1.555745e-001 -2.180449e-002
 -6.481355e-002  2.398869e-001 -8.967207e-003  1.657558e-002
  6.563048e-002

  0.000000e+000  2.000534e-002  2.081049e-002  2.092053e-001
  2.031168e-001 -9.061027e-002 -1.417580e-001  1.118609e-001
 -5.001157e-002 -2.002619e-001 -1.633921e-001  1.945435e-001
  1.675413e-001  2.862200e-001  2.086713e-001 -4.895730e-002
 -1.434898e-001  1.039145e-001  8.239791e-002 -4.444262e-001
 -2.078807e-002  5.480209e-002  1.237092e-001  4.096820e-002
  1.123504e-001  2.784691e-002 -2.422427e-001  1.278650e-001
  8.354943e-002 -7.138774e-002  8.773873e-002 -3.828484e-002
 -3.269395e-002  1.131170e-001 -4.500624e-002 -4.858150e-002
 -4.427775e-002  4.674831e-002 -1.000027e-001  1.555906e-001
  4.978882e-002 -8.271660e-002  6.047477e-002 -4.391277e-002
 -6.671415e-002 -5.264867e-002 -2.443192e-002  6.937404e-002
  9.441818e-003  1.006642e-002  9.139094e-002 -2.441069e-001
 -5.579418e-002 -8.439690e-002  1.454907e-002  2.560907e-001
 -1.271164e-001

  0.000000e+000  1.576255e-001  4.656963e-002 -1.739882e-001
  5.143198e-002  1.017799e-001  9.470038e-002 -5.333045e-001
 -4.313860e-002  1.903843e-001 -8.854339e-002 -2.972684e-002
 -8.608839e-002  2.491757e-001 -8.339952e-002  1.567419e-001
 -1.819710e-001 -2.410579e-001 -1.249266e-001 -2.452250e-002
  5.769824e-002 -8.562739e-002  6.729398e-002 -7.501661e-002
  2.974564e-003  1.798775e-002 -1.220817e-001 -9.552959e-002
 -1.657412e-002  1.096263e-002  5.399132e-002 -5.672253e-002
  1.177214e-001 -4.073897e-003 -4.400493e-003 -7.109258e-002
 -1.696411e-002 -1.206515e-002  1.451379e-002  9.831317e-002
  2.816122e-001 -7.173588e-002  1.204618e-001 -1.060012e-001
 -1.978404e-001  5.553094e-002  8.500038e-002  1.016325e-001
 -5.794018e-002 -3.967070e-002 -5.011858e-002 -7.983749e-002
  1.359956e-001  2.532129e-001 -1.400709e-001  8.407349e-002
 -8.357279e-002
