# Supplementary material for: New Data Indicate Larger Decline in Morphological Diversity in Split-Footed Lacewing Larvae than Previously Estimated
Source: Insects. 2025 Jan 27;16(2):125. doi: 10.3390/insects16020125 (PMC11855922; doi:10.3390/insects16020125)
Supplement: Supplementary file 1 [file insects-16-00125-s001.zip › insects-3012998-supplementary/Suppl Files Analysis Nymphidae/10/10.pcs]

DATA_NAME	PC1	PC2	PC3	PC4	PC5	PC6	PC7
0201_1	-1.839752e-02	-6.350882e-03	-1.191674e-04	2.776110e-03	1.998855e-02	-3.144739e-03	-4.624932e-03
0202_1	1.176359e-02	-3.274440e-02	3.550890e-02	2.991482e-02	-1.264959e-02	2.327626e-02	-1.599694e-02
0203_1	1.133272e-02	3.476578e-02	2.344802e-02	-8.206997e-03	2.029933e-04	1.496035e-02	-2.827989e-03
0204_1	5.595363e-02	-1.741483e-02	3.936853e-03	1.336403e-02	-1.599699e-02	-4.925320e-03	-2.078906e-02
0206_1	-3.549834e-02	-1.064591e-02	-2.348080e-02	-2.588553e-03	1.927331e-02	1.305458e-02	3.415304e-03
0207_1	5.861649e-05	4.495426e-02	7.363516e-02	-9.467097e-03	3.396136e-02	-2.350934e-02	-1.220988e-02
0208_1	-6.611393e-02	-9.753609e-03	-8.410761e-03	-1.298393e-02	2.740288e-03	1.194525e-02	1.080285e-02
0209_1	-9.107344e-02	1.417058e-02	1.992737e-02	1.004895e-02	-1.653077e-02	4.856326e-03	5.542133e-03
0210_1	6.889297e-02	-1.477652e-02	-2.391314e-02	1.472864e-02	3.708308e-03	-2.671603e-03	-5.131728e-03
0211_1	6.619456e-02	-3.427598e-03	-2.986925e-02	-1.911270e-03	2.254819e-02	5.063534e-03	3.335370e-03
0212_1	6.719268e-02	1.178361e-02	-1.976682e-02	-1.325500e-02	1.717645e-02	5.763298e-03	6.658132e-03
0213_1	-3.100569e-02	1.449181e-02	-4.433535e-03	1.965393e-02	-2.351434e-02	-3.862385e-03	-6.443353e-04
0214_1	-4.316125e-02	2.585930e-02	-7.193901e-03	1.636350e-02	-2.077353e-03	-1.194830e-02	8.628450e-04
0215_1	8.088426e-03	-8.001079e-03	-1.294945e-02	1.670829e-02	-1.820414e-02	-5.346783e-03	-8.322625e-03
0216_1	-7.254060e-03	1.113348e-02	-1.434892e-02	1.467150e-02	-8.702148e-03	-9.968336e-03	1.777888e-02
0217_1	-2.946509e-02	3.401028e-02	-6.166010e-03	2.137668e-02	-5.770958e-03	-1.635491e-02	5.692770e-03
0218_1	1.922077e-02	3.466943e-02	-6.773455e-03	-2.366755e-03	-7.816759e-03	-7.908948e-03	1.924797e-02
0219_1	4.512792e-02	-9.310562e-04	-1.362731e-02	2.186364e-02	9.611305e-03	-2.383261e-04	-1.337766e-03
0220_1	3.892538e-03	4.287675e-02	-6.702681e-03	-2.726994e-02	-5.424542e-03	3.328551e-03	9.563946e-04
0222_1	5.848060e-02	2.132320e-02	2.271146e-02	-4.408915e-02	-2.989199e-02	7.024039e-03	-7.575847e-03
0224_1	3.361695e-02	3.824384e-02	-8.005892e-03	-2.398637e-02	-1.205938e-02	1.132733e-02	6.757326e-03
0225_1	3.680675e-02	2.911289e-03	-5.694211e-04	2.320048e-02	9.474372e-03	2.905231e-03	3.090246e-03
0226_1	-2.252293e-02	1.572766e-02	-1.219443e-02	2.371366e-02	1.082511e-02	8.692893e-04	-8.388376e-03
0227_1	-2.755808e-02	-2.512518e-02	-1.385684e-02	-6.215667e-03	-9.042572e-03	-8.285082e-03	-7.633708e-03
0228_1	-5.586838e-02	-1.893709e-02	-1.482702e-02	-1.490262e-02	1.225944e-02	8.319025e-03	-1.514161e-02
0231_1	2.621273e-02	-6.445427e-02	6.302245e-02	9.612197e-03	3.339864e-03	4.240801e-03	2.893893e-02
0234_1	6.535782e-03	-7.408190e-02	-9.680445e-03	-3.548746e-02	-8.185161e-03	-3.531594e-02	-6.033407e-04
0243_1	-1.298153e-02	-4.738629e-02	1.258870e-03	-9.654405e-03	-1.170616e-04	1.086903e-02	5.339089e-03
0252_1	-7.847082e-02	-1.289069e-02	-6.559794e-03	-2.561117e-02	1.087419e-02	5.677188e-03	-7.190125e-03
