# Supplementary material for: New Data Indicate Larger Decline in Morphological Diversity in Split-Footed Lacewing Larvae than Previously Estimated
Source: Insects. 2025 Jan 27;16(2):125. doi: 10.3390/insects16020125 (PMC11855922; doi:10.3390/insects16020125)
Supplement: Supplementary file 1 [file insects-16-00125-s001.zip › insects-3012998-supplementary/Suppl Files Analysis Nymphidae/10/10.txt]

[Analysis Information]

Results File : C:\Users\User\Documents\Simon\Uni\LMU\Master\Masterarbeit\Nymphidae\Analyse\10\10.pcr
Analyzed NEF File : C:\Users\User\Documents\Simon\Uni\LMU\Master\Masterarbeit\Nymphidae\Analyse\10\10.nef
Title of NEF File Data : 
Analyzed Date : Tue Apr 11 14:11:41 2023
Method of Analysis : Covariance
Number of Data : 29
Number of Harmonics : 20
Number of Analyzed Harmonics : 20
Constant Coefficient(s) : a1 b1 c1 
Number of Principal Components : 57
( = Number of Analyzed Coefficients (NAC) )
Number of Effective Principal Components : 7
( = Number of Principal Components whose proportion is larger than 1 / NAC )
Analyzed Coefficients : a2 b2 c2 a3 b3 c3 a4 b4 c4 a5 b5 c5 a6 b6 c6 a7 b7 c7 a8 b8 c8 a9 b9 c9 a10 b10 c10 a11 b11 c11 a12 b12 c12 a13 b13 c13 a14 b14 c14 a15 b15 c15 a16 b16 c16 a17 b17 c17 a18 b18 c18 a19 b19 c19 a20 b20 c20 

[Mean of Coefficients]

		a             	b             	c             	d             
	1	 1,000000E+000	-2,432664E-018	 1,169752E-017	 4,670657E-001
	2	-8,132382E-003	 5,528403E-002	 6,903601E-002	 6,685825E-002
	3	 5,568074E-002	-1,938072E-002	-2,002348E-002	 3,001769E-002
	4	-5,555012E-003	 2,881030E-002	-9,647564E-003	 7,039482E-003
	5	 1,139228E-002	-1,499653E-002	-8,716344E-003	 3,390019E-003
	6	 2,107086E-003	 1,123626E-002	-5,151885E-003	-1,741605E-003
	7	 3,771878E-003	-8,294864E-003	 1,267138E-003	-1,492185E-004
	8	 4,222826E-003	 5,447672E-003	-4,005984E-004	-1,336526E-003
	9	 8,164415E-004	-3,010828E-003	 2,072690E-003	 9,965290E-005
	10	 3,114369E-003	 3,258168E-003	-5,889696E-004	 1,096745E-003
	11	-3,951436E-004	-7,589021E-004	 1,737303E-003	 6,040966E-004
	12	 1,185466E-003	 1,544178E-003	-1,083636E-003	 6,736304E-004
	13	-8,072518E-004	 1,443382E-004	 7,407117E-004	 6,050492E-004
	14	 4,135446E-004	 4,782880E-004	-3,107486E-004	 1,130597E-005
	15	-6,465842E-004	 1,777099E-005	 4,660708E-004	-4,370441E-004
	16	 1,299561E-004	 1,686438E-004	-6,170911E-005	-4,052174E-004
	17	-1,220345E-004	 1,288465E-004	 2,198281E-004	-7,846624E-004
	18	 3,907346E-004	 1,760646E-004	-4,168633E-004	 2,066602E-004
	19	 2,596720E-004	-4,995416E-005	 3,342747E-004	-2,529999E-005
	20	 1,033039E-004	-1,883284E-004	-3,945305E-004	 4,577980E-004

[Std of Coefficients]

		a             	b             	c             	d             
	1	Constant      	Constant      	Constant      	 1,348312E-001
	2	 1,867801E-002	 2,365368E-002	 3,343486E-002	 3,529078E-002
	3	 2,526058E-002	 8,911918E-003	 1,345368E-002	 1,488843E-002
	4	 1,279589E-002	 1,512896E-002	 1,224851E-002	 1,690562E-002
	5	 1,267188E-002	 8,408741E-003	 6,060723E-003	 9,971669E-003
	6	 9,862482E-003	 8,110793E-003	 8,070643E-003	 7,532938E-003
	7	 8,168554E-003	 8,607462E-003	 6,039443E-003	 6,513045E-003
	8	 6,603426E-003	 4,960070E-003	 5,059118E-003	 3,384371E-003
	9	 5,569450E-003	 7,576046E-003	 4,028031E-003	 4,342406E-003
	10	 4,049506E-003	 4,630009E-003	 3,375842E-003	 4,421954E-003
	11	 3,136654E-003	 5,896814E-003	 3,629824E-003	 3,565994E-003
	12	 2,877696E-003	 3,221405E-003	 3,602867E-003	 3,132828E-003
	13	 3,113380E-003	 5,060552E-003	 3,161422E-003	 2,647163E-003
	14	 2,516741E-003	 2,920953E-003	 3,179494E-003	 2,571320E-003
	15	 3,264956E-003	 3,218672E-003	 2,104273E-003	 2,284050E-003
	16	 2,596457E-003	 2,193411E-003	 2,187555E-003	 1,937929E-003
	17	 2,607070E-003	 1,964868E-003	 1,756575E-003	 2,203056E-003
	18	 2,017995E-003	 1,641796E-003	 1,869226E-003	 1,501961E-003
	19	 1,483214E-003	 1,283520E-003	 1,456870E-003	 1,616150E-003
	20	 1,572053E-003	 1,348241E-003	 1,471571E-003	 1,445230E-003

[Eigenvalue and Proportion]

		Eigenvalue	Proportion(%)	Cumulative(%)	> 1/57
	Prin1	 1,960175E-003	       42,3684	       42,3684	*
	Prin2	 9,251898E-004	       19,9976	       62,3660	*
	Prin3	 5,761688E-004	       12,4537	       74,8197	*
	Prin4	 3,830299E-004	        8,2790	       83,0987	*
	Prin5	 2,247593E-004	        4,8581	       87,9568	*
	Prin6	 1,472209E-004	        3,1821	       91,1389	*
	Prin7	 1,174314E-004	        2,5382	       93,6771	*
	Prin8	 6,379620E-005	        1,3789	       95,0561	
	Prin9	 5,196492E-005	        1,1232	       96,1793	
	Prin10	 3,562065E-005	        0,7699	       96,9492	
	Prin11	 3,073830E-005	        0,6644	       97,6136	
	Prin12	 2,295247E-005	        0,4961	       98,1097	
	Prin13	 1,729882E-005	        0,3739	       98,4836	
	Prin14	 1,650061E-005	        0,3567	       98,8403	
	Prin15	 1,161622E-005	        0,2511	       99,0914	
	Prin16	 8,416304E-006	        0,1819	       99,2733	
	Prin17	 7,409021E-006	        0,1601	       99,4334	
	Prin18	 5,166460E-006	        0,1117	       99,5451	
	Prin19	 4,929349E-006	        0,1065	       99,6516	
	Prin20	 4,388203E-006	        0,0948	       99,7465	
	Prin21	 3,136082E-006	        0,0678	       99,8143	
	Prin22	 2,379910E-006	        0,0514	       99,8657	
	Prin23	 1,682244E-006	        0,0364	       99,9021	
	Prin24	 1,482691E-006	        0,0320	       99,9341	
	Prin25	 1,217267E-006	        0,0263	       99,9604	
	Prin26	 9,806007E-007	        0,0212	       99,9816	
	Prin27	 6,208959E-007	        0,0134	       99,9950	
	Prin28	 2,295795E-007	        0,0050	      100,0000	
	Prin29	 1,198501E-019	        0,0000	      100,0000	
	Prin30	 8,633396E-020	        0,0000	      100,0000	
	Prin31	 7,433725E-020	        0,0000	      100,0000	
	Prin32	 2,621962E-020	        0,0000	      100,0000	
	Prin33	 2,354584E-020	        0,0000	      100,0000	
	Prin34	 1,789506E-020	        0,0000	      100,0000	
	Prin35	 1,064000E-020	        0,0000	      100,0000	
	Prin36	 8,195383E-021	        0,0000	      100,0000	
	Prin37	 5,098303E-021	        0,0000	      100,0000	
	Prin38	 4,316238E-021	        0,0000	      100,0000	
	Prin39	 3,126555E-021	        0,0000	      100,0000	
	Prin40	 1,771083E-021	        0,0000	      100,0000	
	Prin41	 1,545652E-021	        0,0000	      100,0000	
	Prin42	 1,280064E-021	        0,0000	      100,0000	
	Prin43	 5,649764E-022	        0,0000	      100,0000	
	Prin44	 8,776279E-023	        0,0000	      100,0000	
	Prin45	-2,463994E-022	        0,0000	      100,0000	
	Prin46	-9,342697E-022	        0,0000	      100,0000	
	Prin47	-1,534624E-021	        0,0000	      100,0000	
	Prin48	-3,354573E-021	        0,0000	      100,0000	
	Prin49	-4,228907E-021	        0,0000	      100,0000	
	Prin50	-4,564111E-021	        0,0000	      100,0000	
	Prin51	-7,866562E-021	        0,0000	      100,0000	
	Prin52	-9,674518E-021	        0,0000	      100,0000	
	Prin53	-1,776490E-020	        0,0000	      100,0000	
	Prin54	-2,185720E-020	        0,0000	      100,0000	
	Prin55	-3,831271E-020	        0,0000	      100,0000	
	Prin56	-7,856449E-020	        0,0000	      100,0000	
	Prin57	-1,095485E-019	        0,0000	      100,0000	

	Total Variance :	4,626502E-003
