# Supplementary material for: New Data Indicate Larger Decline in Morphological Diversity in Split-Footed Lacewing Larvae than Previously Estimated
Source: Insects. 2025 Jan 27;16(2):125. doi: 10.3390/insects16020125 (PMC11855922; doi:10.3390/insects16020125)
Supplement: Supplementary file 1 [file insects-16-00125-s001.zip › insects-3012998-supplementary/Suppl_Tab1_NYMPHIDAE.xls]

## Sheet: larvae
# in data set	Group	Source author	Source year	Source figure	Source page or other	Time (1=K; 2=Eoc; 3=Mio; 4=extant)	extant or amber type	Accession # or other	Species group (genus or other)	species	stage
201	Nymphidae	Froggatt	1907	fig. 36	p. 63	4	extant	–	?	?	larva ?
202	Nymphidae	Van der Weele	1908	fig. 157	p. 207	4	extant	–	?	?	larva ?
203	Nymphidae	Tillyard	1926	fig. U17	p. 323	4	extant	–	Osmylops	pallidus	larva ?
204	Nymphidae	MacLeod	1964	fig. 79	pl. XXVII	4	extant	–	Nymphes	myrmeleonides	larva 3?
205	Nymphidae	MacLeod	1964	fig. 73	pl. XXIV	4	extant	–	Osmylops	?	larva 3?
206	Nymphidae	Riek	1970	29.12B	p. 491	4	extant	–	?	?	larva ?
207	Nymphidae	Riek	1970	29.13	p. 493	4	extant	–	?	?	larva ?
208	Nymphidae	New	1982	fig. 1	p. 82	4	extant	–	Nymphes	myrmeleonides	larva ?
209	Nymphidae	New	1983	fig. 3	p. 122	4	extant	–	Osmylops	sejunctus	larva ?
210	Nymphidae	New & Lambkin	1989	fig. 1	p. 94	4	extant	–	Norfolius	howensis	larva 1
211	Nymphidae	New & Lambkin	1989	fig. 2	p. 94	4	extant	–	Norfolius	howensis	larva 3
212	Nymphidae	New & Lambkin	1989	fig. 3	p. 95	4	extant	–	Norfolius	howensis	larva 3
213	Nymphidae	Aspöck & Aspöck	2007	fig. 154 lower left	p. 506	4	extant	–	Osmylops	sejunctus	larva 1? (early)
214	Nymphidae	Aspöck & Aspöck	2007	fig. 154 upper left	p. 506	4	extant	–	Osmylops	sejunctus	larva 1? (early)
215	Nymphidae	Aspöck & Aspöck	2007	fig. 154 upper middle	p. 506	4	extant	–	Osmylops	sejunctus	larva 1? (early)
216	Nymphidae	Aspöck & Aspöck	2007	fig. 154 upper right	p. 506	4	extant	–	Osmylops	sejunctus	larva 1? (early)
217	Nymphidae	Aspöck & Aspöck	2007	fig. 154 lower right	p. 506	4	extant	–	Osmylops	sejunctus	larva 1? (early)
218	Nymphidae	Badano et al.	2017	fig. 1E	p. 96	4	extant	–	Osmylops?	?	larva ?
219	Nymphidae	Haug et al.	2022c	fig. 2–19	p. 34	4	extant	–	Myiodactylus	?	larva ?
220	Nymphidae	Haug et al.	2022c	fig. 2–20	p. 35	4	extant	–	Osmylops	?	larva ?
221	Nymphidae	Haug et al.	2022c	fig. 2–21	p. 35	4	extant	–	?	?	larva ?
222	Nymphidae	Haug et al.	2022c	fig. 2–22	p. 35	4	extant	–	?	?	larva ?
223	Nymphidae	Haug et al.	2022c	fig. 2–23	p. 35	4	extant	–	?	?	larva ?
224	Nymphidae	Haug et al.	2022c	fig. 2–24	p. 35	4	extant	–	Osmylops	?	larva ?
225	Nymphidae	Haug et al.	2022c	fig. 2–25	p. 35	4	extant	–	?	?	larva ?
226	Nymphidae	Weidner (MacLeod)	1958 (1970)	(fig. 6)	(p. 160)	2	Baltic	?	Pronymphes?	mengeanus	larva ?
227	Nymphidae	Xia et al.	2015	lower right	p. 98	1	Kachin	–	Nymphavus?	?	larva ?
228	Nymphidae	Xia et al.	2015	lower left	p.98	1	Kachin	–	"1.5 tooth"	?	larva ?
229	Nymphidae	Wang et al.	2016	suppl. fig. 3F	suppl. p. 8	1	Kachin	BA12014	Nymphavus?	?	larva ?
230	Nymphidae	Badano et al.	2018	suppl. fig. 2a	suppl. p. 11	1	Kachin	AMNH JCZ-Bu30	Nymphavus	progenitor	larva ?
231	Nymphidae	Hörnig et al.	2020	fig. 2A2	p. 781	1	Kachin	SNSB- BSPG 2020 XCIII 18	?	?	larva ?
232	Nymphidae	Haug et al.	2022c	fig. 3a	p. 40	1	Kachin	BUB 3382a	Nymphavus?	?	larva ?
233	Nymphidae	Haug et al.	2022c	fig. 3e	p. 40	1	Kachin	PED 0532	?	?	larva ?
234	Nymphidae	Haug et al.	2022c	fig. 4a	p. 41	1	Kachin	PED 0377	Nymphavus?	?	larva ?
235	Nymphidae	Haug et al.	2022c	fig. 5a	p. 42	1	Kachin	PED 0579	?	?	larva ?
236	Nymphidae	Haug et al.	2022c	fig. 5d	p. 42	1	Kachin	PED 0665	Nymphavus?	?	larva ?
237	Nymphidae	Haug et al.	2022c	fig. 6a	p. 43	1	Kachin	PED 0474	Nymphavus?	?	larva ?
238	Nymphidae	Haug et al.	2022c	fig. 6f	p. 43	1	Kachin	PED 0458	Nymphavus?	?	larva ?
239	Nymphidae	Haug et al.	2022c	fig. 7a	p. 44	1	Kachin	BUB 0797	?	?	larva ?
240	Nymphidae	Haug et al.	2022c	fig. 8a	p. 45	1	Kachin	PED 0423	?	?	larva ?
241	Nymphidae	Haug et al.	2022b	fig. 2A	p. 456	1	Kachin	PED 1795	?	?	larva ?
242	Nymphidae	Haug et al.	2022b	fig. 3A	p. 457	1	Kachin	PED 2040	?	?	larva ?
243	Nymphidae	Buchner et al.	2024	fig. 2A	p. 70	1	Kachin	PED 0783	?	?	larva ?
244	Nymphidae	this paper	this paper	fig. 1D	–	1	Kachin	PED 0856	?	?	larva ?
245	Nymphidae	Buchner et al.	2024	fig. 3A	p. 71	1	Kachin	PED 0890	?	?	larva ?
246	Nymphidae	this paper	this paper	fig. 1A	–	1	Kachin	PED 1294	?	?	larva ?
247	Nymphidae	this paper	this paper	fig. 2E	–	1	Kachin	PED 1437	?	?	larva ?
248	Nymphidae	Buchner et al.	2024	fig. 4A	p. 72	1	Kachin	PED 1738	?	?	larva ?
249	Nymphidae	this paper	this paper	fig. 3A	–	1	Kachin	PED 1777	?	?	larva ?
250	Nymphidae	this paper	this paper	fig. 2A	–	1	Kachin	PED 2211	?	?	larva ?
251	Nymphidae	this paper	this paper	fig. 4A	–	1	Kachin	PED 2242	?	?	larva ?
252	Nymphidae	Buchner et al.	2024	fig. 5A	p. 73	1	Kachin	PED 2403	?	?	larva ?
253	Nymphidae	this paper	this paper	fig. 4E	–	1	Kachin	PED 2626	?	?	larva ?
254	Nymphidae	this paper	this paper	fig. 4G	–	1	Kachin	PED 2627	?	?	larva ?
255	Nymphidae	this paper	this paper	fig. 5A	–	1	Kachin	Weiterschan BuB 4	?	?	larva ?
256	Nymphidae	this paper	this paper	fig. 5E	–	1	Kachin	Weiterschan BuB 19	?	?	larva ?
257	Nymphidae	this paper	this paper	fig. 4C	–	1	Kachin	Weiterschan BuB 29	?	?	larva ?
258	Nymphidae	this paper	this paper	fig. 6A	–	1	Kachin	Weiterschan BuB 12	?	?	larva ?
259	Nymphidae	Buchner et al.	2024	fig. 6A	p. 74	1	Kachin	PED 2732	?	?	larva ?
260	Nymphidae	this paper	this paper	fig. 7A	–	1	Kachin	PED 2770	?	?	larva ?
